# Supplementary material for: Metabolite and transcriptome analysis during fasting suggest a role for the p53-Ddit4 axis in major metabolic tissues
Source: BMC Genomics. 2013 Nov 5;14:758. doi: 10.1186/1471-2164-14-758 (PMC3907060; doi:10.1186/1471-2164-14-758)
Supplement: Additional file 1 — Lists of probes expressed more than 1.3-fold with an FDR5 for each of the three tissues; p-value given is corrected for multiple testing. [file 1471-2164-14-758-S1.xlsx]

## Sheet: WAT_FDR5_1.3x_Ann_FasVsFed
UNIQID	NAME	WAT_fasted/fed	LIV_fasted/fed	SM_fasted/fed	WAT_p-value	LIV_p-value	SM_p-value
NM_011769	Zim1	21.7661	1.08729	2.56263	2.08141e-13	0.784331	1.98265e-05
NM_013674	Irf4	14.0799	1.02772	1.46442	1.74243e-11	0.946685	0.0929991
NM_013596	Mc5r	8.76026	-1.10087	-2.19228	6.25222e-11	0.752909	0.000225895
NM_011581	Thbs2	8.18635	1.24884	1.56371	1.27662e-13	0.124982	0.000835852
NM_029083	Ddit4	7.85544	4.46387	17.7212	4.41978e-10	3.33902e-07	5.89584e-12
BC058515	8430408G22Rik	7.40699	-1.14273	24.3514	5.21782e-11	0.590475	1.17978e-13
NM_013743	Pdk4	6.37085	-1.21476	1.86202	1.10923e-12	0.186373	1.9465e-05
NM_008817	Peg3	6.05364	2.5289	2.10229	9.19748e-08	0.00176493	0.00611338
NM_183183	Gprin3	5.83127	-1.04477	-1.15532	6.65375e-10	0.892793	0.518422
NM_009999	Cyp2b10	5.50442	1.16719	-1.06565	0.000153681	0.83415	0.931404
NM_009593	Abcg1	5.47854	-1.07457	1.28288	6.6882e-12	0.715467	0.0640798
NM_021897	Trp53inp1	5.44516	1.31783	2.37527	6.6882e-12	0.056932	3.22166e-07
NM_022020	Rbp7	5.38972	1.09454	1.15616	1.252e-10	0.703521	0.433034
NM_007420	Adrb2	5.26681	1.15971	1.38593	2.79922e-09	0.578098	0.10534
XM_889011	Ms4a4a	5.19966	1.06511	2.56436	1.64988e-10	0.80631	1.72355e-06
NM_009061	Rgs2	4.70629	-1.22276	2.20294	1.87878e-07	0.533887	0.0016495
NM_011704	Vnn1	4.47832	1.77649	1.95515	8.81618e-07	0.0459335	0.0115156
NM_011580	Thbs1	4.41852	1.01212	1.78905	1.40016e-08	0.974808	0.00334152
ENSMUST00000039517	Syde2	4.10296	1.59821	1.51236	8.02417e-10	0.00485293	0.00720951
NM_146251	Pnpla7	4.09241	1.21919	1.73295	1.35515e-12	0.0701248	3.40003e-06
NM_139306	Acer2	4.07007	1.38302	2.57644	6.6882e-12	0.00623378	4.63461e-09
NM_183187	Fam107a	3.95884	3.56118	3.27076	4.38149e-08	9.44334e-07	9.48181e-07
NM_134247	Acot4	3.90422	2.08062	1.25811	3.97704e-09	0.000129478	0.184323
NM_023114	Apoc3	3.86385	-1.0324	1.23815	0.0022566	0.97235	0.736452
NM_177697	Vwa3a	3.82224	1.15404	1.38031	4.32126e-10	0.407511	0.0212183
NM_172133	Adap2	3.75727	1.10753	1.38986	1.74243e-11	0.473359	0.00353171
NM_133765	Fbxo31	3.70541	2.46319	1.59624	1.33854e-10	2.45744e-07	0.000446687
NM_026929	Chac1	3.69325	-1.67945	2.22329	1.23951e-08	0.00515583	2.81461e-05
NM_008871	Serpine1	3.64748	1.45226	3.37591	1.71328e-05	0.267931	9.32725e-05
ENSMUST00000059018	1110003O08Rik	3.57006	2.31123	1.45598	1.8182e-10	6.56813e-07	0.00325669
NM_008256	Hmgcs2	3.52702	1.24259	2.78529	7.07256e-09	0.237575	3.62799e-07
NM_012028	St6galnac5	3.48091	1.08669	1.36675	5.74564e-08	0.764444	0.0887209
NM_016870	Acsm3	3.43533	1.28592	1.76962	6.90497e-07	0.325234	0.00786
NM_007930	Enc1	3.41828	1.59182	1.34591	1.5553e-08	0.00843845	0.071578
NM_010220	Fkbp5	3.39941	5.84355	4.19187	8.42872e-08	2.43006e-09	1.93014e-08
NM_146119	Fam129b	3.39081	-1.34262	1.08394	3.22875e-09	0.0659172	0.666367
NM_026701	Pbld	3.38743	1.20052	1.62136	1.09157e-09	0.247145	0.000622431
NM_007679	Cebpd	3.36335	2.28901	8.54207	2.29215e-09	3.98277e-06	9.46843e-13
NM_008506	Mycl1	3.34048	1.5649	-1.14488	2.5096e-08	0.0121237	0.481659
NM_009349	Inmt	3.32692	-1.7422	2.47312	4.79803e-08	0.00314434	6.37842e-06
NM_001024385	Crls1	3.27	1.17876	-1.09437	6.6882e-12	0.11062	0.384081
NM_001042591	Arrdc3	3.25896	1.06795	4.47713	1.59116e-09	0.747397	8.58784e-11
ENSMUST00000050715	Pcsk5	3.24278	1.45631	-1.04721	3.71187e-11	0.00114118	0.74234
NM_009994	Cyp1b1	3.19177	1.46266	2.35168	9.22044e-08	0.0440214	1.5207e-05
NM_008030	Fmo3	3.10796	2.13374	1.18924	8.90259e-07	0.000711225	0.450367
NM_030166	Galntl2	3.08638	1.62999	2.66525	2.23095e-10	0.000170656	4.55904e-09
NM_201256	Eif4ebp3	3.08409	3.18093	1.33584	1.4642e-09	6.67073e-09	0.0232023
NM_016693	Map3k6	3.05528	2.04843	3.9595	1.19691e-10	5.99072e-07	1.05944e-11
NM_177828	4933429F08Rik	3.01344	1.04707	1.32613	2.02332e-07	0.8762	0.116573
BC113158	4833403I15Rik	2.99674	-1.01653	2.78397	3.00301e-08	0.953442	2.05603e-07
NM_011075	Abcb1b	2.97962	1.17537	1.80457	6.55123e-10	0.232877	1.09991e-05
NM_008655	Gadd45b	2.9542	3.87105	1.09519	6.9423e-07	2.00506e-07	0.71377
ENSMUST00000062899	E030011O05Rik	2.92805	1.07536	1.32725	2.09138e-09	0.686633	0.0233213
NM_153574	Fam13a	2.92673	1.71174	1.50385	1.31441e-07	0.00293465	0.0136391
NM_010559	Il6ra	2.9069	2.15507	4.47022	9.41978e-10	8.32574e-07	1.12235e-11
NM_153782	Fam20a	2.89136	1.05149	1.24342	1.81359e-07	0.856345	0.219451
NM_009606	Acta1	2.88331	1.09892	-1.02521	2.08079e-05	0.802862	0.95025
NM_023663	Ripk4	2.87742	1.19257	1.00345	2.04934e-08	0.298805	0.989184
NM_172780	Slc9a6	2.83947	-1.22168	-1.07933	1.73673e-08	0.212989	0.669207
NM_133667	Pdk2	2.83712	-1.05047	-1.08239	1.32234e-14	0.48854	0.169272
NM_001161845	Sgk1	2.83171	1.2057	-1.29065	1.25374e-10	0.0920665	0.0112553
NM_001034880	Gm5460	2.78991	1.08685	-1.01875	5.71669e-06	0.799715	0.958595
NM_028802	Prei4	2.77508	1.69967	1.04603	1.82799e-07	0.00264752	0.849609
NM_008010	Fgfr3	2.75547	-1.53001	1.11753	7.23843e-09	0.00240629	0.446898
NM_133904	Acacb	2.74312	-2.05455	1.39586	2.09138e-09	2.0501e-06	0.00476971
NM_029415	Slc10a6	2.74219	1.89274	3.31041	2.91423e-08	9.07897e-05	5.33575e-09
NM_027560	Arrdc2	2.73977	1.65485	4.47597	9.43425e-09	0.000515222	4.73694e-11
NM_019823	Cyp2d22	2.73042	1.03981	1.4565	1.33116e-11	0.758534	4.33581e-05
NM_009266	Sephs2	2.72756	-1.01562	1.21394	1.33854e-10	0.92751	0.0469779
NM_001033430	Jhdm1d	2.7022	-1.02507	1.0357	6.6882e-12	0.845654	0.735193
NM_053155	Clmn	2.69572	1.10765	-1.03456	3.39778e-07	0.65924	0.894024
ENSMUST00000050829	2010007H06Rik	2.66482	1.22368	1.08405	1.72019e-07	0.262849	0.685208
NM_011538	Tbx6	2.64133	-1.08044	1.45185	6.00618e-08	0.709157	0.00854232
BC049153	2610024B07Rik	2.63129	1.30147	-1.55345	1.13689e-11	0.0022488	2.72972e-06
NM_001162533	1700029G01Rik	2.62803	1.12357	1.05127	1.39309e-10	0.29575	0.680745
NM_028478	Rassf6	2.61027	-1.12564	-1.0009	1.942e-08	0.472969	0.997229
NM_130877	Peg10	2.60372	1.05793	1.13375	1.6882e-05	0.874501	0.638169
NM_153104	Phospho1	2.60292	-1.19648	-1.00909	2.03422e-09	0.15232	0.962487
NM_009346	Tead1	2.60102	1.35476	-1.46891	1.74458e-11	0.000764793	2.33153e-05
AK080751	A930039A15Rik	2.5973	1.19499	1.86517	1.91627e-05	0.525362	0.00386567
NM_009647	Ak3l1	2.58878	-1.08672	-1.38189	5.84483e-08	0.673449	0.0191513
NM_011706	Trpv2	2.57631	-1.02223	1.01927	6.08646e-07	0.940305	0.942605
NM_017379	Tuba8	2.56832	1.25863	-1.00453	4.99573e-07	0.210977	0.987352
ENSMUST00000095105	1700055D18Rik	2.55836	1.1409	-1.05162	4.63658e-11	0.17038	0.63628
NM_175329	Chchd10	2.54387	1.19915	-1.07387	9.63352e-10	0.113621	0.567447
NM_001033430	Jhdm1d	2.53888	-1.01089	1.0346	1.15234e-11	0.936276	0.739311
NM_011817	Gadd45g	2.53103	2.33323	2.06669	8.52921e-05	0.00116145	0.00239396
NM_021400	Prg4	2.50818	-1.71108	4.12333	0.000560778	0.0785172	9.34234e-06
NM_018881	Fmo2	2.50759	3.17754	2.75296	5.09981e-07	1.2727e-07	3.37064e-07
NM_001159367	Per1	2.50544	3.16644	2.66224	1.28197e-07	3.12772e-08	1.29874e-07
BC096647	E230001N04Rik	2.50444	4.53677	5.11181	1.15507e-06	6.06297e-09	6.16713e-10
NM_144907	Sesn2	2.50312	1.71569	1.63518	1.09272e-07	0.000551793	0.000682905
NM_010706	Lgals4	2.4938	2.68205	1.68555	2.06824e-08	4.53454e-08	9.76304e-05
BC034197	Muc2	2.49296	1.02606	-1.1483	3.17075e-06	0.935229	0.508301
NM_009285	Stc1	2.48466	-1.01082	1.26939	0.000458579	0.98375	0.437177
NM_010104	Edn1	2.47199	1.12947	1.83986	4.38236e-08	0.455226	2.43953e-05
NM_172845	Adamts4	2.47028	1.05347	-1.06455	4.06252e-08	0.795737	0.710481
NM_016661	Ahcy	2.45509	1.18869	1.68002	3.16541e-11	0.0431262	2.71544e-07
NM_025873	Trit1	2.44374	1.22833	1.4593	1.33116e-11	0.0102714	9.66336e-06
NM_001113283	BC031353	2.44342	1.95483	1.67274	1.08361e-08	4.35542e-06	5.24672e-05
NM_008966	Ptgfr	2.43439	1.052	1.52149	0.000345737	0.907787	0.108618
NM_022017	Trpv4	2.42756	1.07272	1.16832	1.05901e-10	0.528109	0.0686636
NM_025285	Stmn2	2.42434	1.0445	-1.44747	4.35186e-06	0.884753	0.0361313
NM_008720	Npc1	2.41792	1.25419	2.20642	2.79922e-09	0.0469464	3.63818e-08
NM_011941	Mapkbp1	2.40715	1.12923	1.13402	6.3191e-07	0.545399	0.473062
NM_145564	Fbxo21	2.39509	1.1261	1.50575	1.41171e-09	0.311512	0.000120355
NM_026301	Rnf125	2.3949	-1.47538	1.14645	7.92868e-08	0.00560597	0.338918
NM_009320	Slc6a6	2.38527	-1.43463	-1.17729	1.017e-09	0.000766313	0.0957361
NM_010755	Maff	2.37816	-1.06622	3.88537	3.27204e-06	0.811713	1.37352e-08
BC058715	C030002C11Rik	2.37745	1.4258	1.30815	1.81359e-07	0.0160039	0.0503885
BC054802	9630058J23Rik	2.37669	1.59268	-1.09882	1.06167e-07	0.00135141	0.549674
NM_023617	Aox3	2.37603	-1.52745	1.40457	8.02417e-10	0.000108251	0.000540244
ENSMUST00000099179	AI452195	2.37535	1.17696	1.31852	8.91111e-05	0.58397	0.239096
NM_016661	Ahcy	2.37379	1.18502	1.65827	3.83759e-11	0.041928	2.81192e-07
NM_030180	Usp54	2.36503	1.03879	1.49848	3.15935e-06	0.894732	0.0156758
NM_170778	Dpyd	2.36235	1.18376	1.45299	5.16271e-07	0.334733	0.0106448
NM_001114174	Fam189a2	2.35804	-1.08113	-1.29267	3.37838e-09	0.573966	0.0127621
NM_197986	Tmem140	2.35791	-1.32818	3.51942	4.25327e-09	0.011873	2.64631e-11
NM_026361	Pkp4	2.33979	-1.04241	1.50795	1.04668e-11	0.670306	1.03705e-06
NM_011281	Rorc	2.32477	1.00288	1.47809	4.90543e-08	0.990111	0.00161866
NM_027594	Ttll7	2.31279	1.17171	1.36677	9.96429e-07	0.386869	0.0365952
NM_173068	Syt7	2.31044	-1.10815	-1.00561	4.69967e-11	0.243103	0.964767
NM_001085528	Gm13271	2.30316	-1.03452	1.07788	9.30845e-08	0.8716	0.633002
NM_001085528	Gm13271	2.30316	-1.03452	1.07788	9.30845e-08	0.8716	0.633002
NM_001085528	Gm13271	2.30316	-1.03452	1.07788	9.30845e-08	0.8716	0.633002
NM_001085528	Gm13271	2.30316	-1.03452	1.07788	9.30845e-08	0.8716	0.633002
NM_001085528	Gm13271	2.30316	-1.03452	1.07788	9.30845e-08	0.8716	0.633002
NM_001085528	Gm13271	2.30316	-1.03452	1.07788	9.30845e-08	0.8716	0.633002
NM_001161765	Fmo5	2.30157	1.08071	1.04799	1.90945e-08	0.615866	0.759049
NM_009695	Apoc2	2.2962	1.29886	-1.29617	0.000246921	0.348779	0.30423
NM_016661	Ahcy	2.29292	1.19052	1.64104	4.68117e-11	0.0310312	2.57453e-07
XM_914055	Ysk4	2.28728	1.03404	1.11955	0.00014236	0.930911	0.691252
NM_010907	Nfkbia	2.28666	1.27228	1.57363	3.16541e-11	0.00248321	5.94005e-07
NM_053110	Gpnmb	2.28526	1.34725	1.89246	6.99117e-05	0.20837	0.00231586
NM_183149	Zfp598	2.28397	-1.01952	1.23843	1.02363e-10	0.885052	0.0067219
BC019494	Fam134b	2.28244	1.48096	1.97103	7.01924e-07	0.0111807	2.4238e-05
NM_010728	Lox	2.27885	1.02396	1.8839	4.43093e-05	0.94743	0.00170657
NM_172275	Trafd1	2.27636	1.02263	1.58298	1.8182e-10	0.869741	2.58734e-06
NM_011977	Slc27a1	2.26964	2.98654	1.35388	1.30042e-09	1.18352e-10	0.0013758
NM_001146059	Als2cl	2.2644	1.08381	1.25989	2.20174e-09	0.518301	0.0154533
NM_001085528	Gm13271	2.26438	-1.00045	1.04663	4.84109e-08	0.998066	0.779403
NM_001134385	Gpr160	2.26254	1.09818	1.04196	1.42217e-08	0.502439	0.784205
NM_011315	Saa3	2.23498	-1.00129	1.43578	0.0255367	0.998313	0.417075
NM_153789	Mylip	2.23482	1.77021	-1.06068	1.05901e-10	1.20636e-07	0.515006
NM_025661	Ormdl3	2.23169	-1.02408	-1.04287	3.04827e-07	0.916495	0.824464
NM_008343	Igfbp3	2.22968	-1.20702	1.33265	4.34419e-07	0.22593	0.0328684
NM_001077364	Tsc22d3	2.22757	2.23543	1.53003	7.19003e-08	4.42402e-07	0.000552872
NM_026039	Med18	2.22672	1.23823	1.19863	2.80557e-07	0.145102	0.183756
AB041803	AB041803	2.22645	1.2754	2.95523	9.02132e-08	0.0632129	2.27878e-09
NM_213729	Inca1	2.22521	1.49402	1.21838	1.75626e-07	0.00343655	0.127408
NM_001085528	Gm13271	2.22022	1.05101	1.08826	6.05706e-09	0.739276	0.459385
NM_018760	Slc4a4	2.21964	1.49417	-1.3579	1.73836e-07	0.00332915	0.014744
NM_030180	Usp54	2.21089	1.02836	1.60599	2.55652e-06	0.915728	0.00218686
NM_176840	Osbpl11	2.19544	1.09312	1.41557	1.33116e-11	0.238462	5.27395e-06
NM_053094	Cd163	2.19533	1.08036	1.65982	3.72861e-05	0.791422	0.00663523
NM_007696	Ovgp1	2.18793	1.44201	1.25318	2.26328e-09	0.000396786	0.0136821
BC058715	C030002C11Rik	2.18697	1.37357	1.20104	4.45438e-06	0.0633601	0.277426
NM_007607	Car4	2.18408	1.10685	1.78419	1.90011e-07	0.533887	2.80541e-05
NM_178258	Il22ra2	2.18148	1.0508	1.10529	1.05227e-06	0.825722	0.550894
NM_011535	Tbx3	2.18032	1.10012	-1.08704	2.31244e-07	0.570692	0.584493
NM_013562	Ifrd1	2.17859	1.15403	1.83488	1.92135e-09	0.160078	1.95312e-07
NM_028129	2610020H08Rik	2.17046	1.21302	1.15666	5.80175e-07	0.205661	0.316271
NM_008606	Mmp11	2.16096	1.05151	1.2485	3.11642e-07	0.801029	0.0829879
NM_022995	Pmepa1	2.159	-1.4404	-1.15323	1.51157e-06	0.0168101	0.365091
NM_001085528	Gm13271	2.15215	1.0009	1.05152	9.46023e-09	0.995746	0.693999
BC052902	Gdap10	2.15144	1.46236	1.02579	3.96663e-06	0.0201259	0.916941
NM_010819	Clec4d	2.14924	-1.00469	1.00834	1.90678e-06	0.98613	0.973237
NM_010076	Drd1a	2.14797	1.10753	-1.2136	8.10077e-06	0.649662	0.259043
AF358257	4931408A02Rik	2.1237	1.06472	1.12602	3.22875e-09	0.614043	0.212628
NM_011056	Pde4d	2.12341	1.17226	1.39773	7.5149e-05	0.519007	0.0797452
NR_027821	1810032O08Rik	2.12248	1.13844	1.82139	6.3191e-07	0.42065	3.23964e-05
NM_144853	Cyyr1	2.11802	-1.04106	-1.02428	1.72061e-08	0.798347	0.874251
NM_181848	Optn	2.1137	1.27069	1.12852	1.95685e-09	0.0104049	0.181901
NM_025638	Gdpd1	2.11359	1.37326	-1.39622	3.29467e-06	0.0454256	0.0220889
NM_007940	Ephx2	2.10624	1.30581	-1.0535	7.28899e-08	0.024172	0.719879
NM_008205	H2-M9	2.09615	-1.08502	1.37185	0.0118849	0.880305	0.377538
NM_010637	Klf4	2.09349	1.21222	1.29092	3.84314e-05	0.365057	0.160542
NM_023887	Gcnt2	2.07666	-1.04179	1.33247	1.85787e-09	0.74867	0.000968048
NM_001077348	Plin5	2.06285	2.75859	3.15137	1.05133e-08	4.46885e-10	1.94828e-11
NM_197889	Ifnz	2.05986	1.00869	-1.01063	1.30174e-07	0.967609	0.955509
NM_029942	Prelid2	2.05924	1.54415	-1.05993	2.12255e-07	0.000724949	0.698448
NM_178076	Mcf2l	2.05858	1.24597	1.66712	1.11473e-06	0.130828	0.000212992
NM_146337	Olfr1396	2.054	1.35423	-1.02118	1.10933e-06	0.0299273	0.920175
NM_197889	Ifnz	2.05172	1.04959	1.03623	3.811e-08	0.753726	0.803356
NM_197889	Ifnz	2.05172	1.04959	1.03623	3.811e-08	0.753726	0.803356
NM_001017966	Ddi2	2.0513	1.12236	2.13607	5.97188e-11	0.117509	5.44398e-11
NM_146018	Flcn	2.05004	-1.24369	1.57556	1.74458e-11	0.00120845	4.1534e-08
NM_001042699	4831426I19Rik	2.04754	1.05321	1.32541	3.78454e-08	0.731058	0.00553931
NM_016868	Hif3a	2.04439	1.13314	2.12628	9.19748e-08	0.328923	1.01858e-07
NM_015743	Nr4a3	2.04342	1.15638	1.29662	0.00704544	0.736712	0.428147
NM_172477	Dennd2a	2.03862	-1.00975	1.15073	6.55067e-09	0.952632	0.125658
NM_172051	Tmcc3	2.03655	1.15212	1.15659	2.5562e-09	0.132017	0.0873159
NM_016972	Slc7a8	2.03338	-1.71945	1.73619	4.26248e-07	9.36665e-05	3.09925e-05
NM_145525	Osbpl6	2.03232	-1.2164	-1.45103	2.83896e-05	0.314427	0.0228997
NM_009743	Bcl2l1	2.03002	1.28045	1.69611	1.24942e-08	0.0134154	2.21076e-06
NM_029974	Dcst1	2.02973	1.04525	1.08329	2.85937e-06	0.843365	0.642576
NM_001039173	Dok6	2.02237	1.0151	1.01398	1.73836e-07	0.940298	0.938315
NM_007669	Cdkn1a	2.0209	10.1989	4.4255	0.000110673	4.20094e-11	1.12846e-08
BC060233	4931406P16Rik	2.02079	1.11931	1.33444	4.70935e-08	0.353737	0.0044431
NM_001037749	Slc22a14	2.01324	1.06202	-1.06291	1.26454e-06	0.756277	0.716265
NM_197889	Ifnz	2.01306	1.04848	1.06726	5.23719e-08	0.75813	0.599053
NM_011441	Sox17	2.01296	1.16716	1.14169	1.24571e-07	0.210478	0.248327
NM_178712	Gpr64	2.01206	1.79	1.38222	0.000341015	0.00741374	0.115618
NM_027154	Tmbim1	2.01138	1.06252	1.52108	1.15234e-11	0.384923	5.21865e-08
NM_009464	Ucp3	2.01067	1.12481	2.53315	2.16942e-05	0.581915	1.40401e-06
NM_146002	Rhbdd2	2.00857	1.80885	1.17561	6.08821e-07	3.48602e-05	0.199066
NM_007924	Ell	2.00368	1.12022	1.30835	6.15741e-11	0.111642	0.00010446
NM_010849	Myc	2.00252	-1.2404	2.33843	0.00149685	0.465193	0.000474537
NM_008101	Gcgr	2.00199	1.09114	-1.0862	1.46838e-07	0.541616	0.515679
NM_054102	Ivns1abp	2.00145	1.58205	1.29933	4.28038e-10	1.32784e-06	0.000532845
NM_001012322	Sctr	1.99619	-1.07515	-1.04988	1.24375e-05	0.749103	0.820436
NM_025659	Abi3	1.9939	-1.00478	1.12841	1.74165e-08	0.978457	0.216084
NM_009753	Bicd1	1.99284	1.19336	1.14597	3.89455e-07	0.176447	0.271321
NM_025840	Bzw2	1.99284	1.06994	-1.15857	2.74603e-09	0.529714	0.0750286
NM_133229	Ripply3	1.99017	-1.04704	1.17393	1.28197e-07	0.780611	0.142032
NM_139128	Coro6	1.98775	1.14337	1.29479	3.04827e-07	0.316788	0.0215191
NM_021719	Cldn15	1.98643	1.17392	1.21279	6.9633e-05	0.459644	0.299784
NM_023476	Tinagl1	1.98573	-1.05169	1.1638	9.8221e-09	0.694132	0.0906524
NM_008168	Grik5	1.98288	1.43135	1.10253	1.44198e-06	0.00827956	0.508764
NM_178690	Rab3gap1	1.97561	1.059	1.22353	4.00785e-07	0.736631	0.079547
NM_028924	Tc2n	1.97422	-1.17128	1.46243	0.000142406	0.497425	0.0350859
NM_145604	D230025D16Rik	1.97324	1.01112	2.69732	3.40318e-08	0.948895	2.49231e-10
NM_175324	Acad11	1.97168	1.25524	1.0698	9.74594e-10	0.00519068	0.429323
NM_198702	Lphn3	1.96944	1.0162	1.00157	2.39152e-07	0.933638	0.993994
NM_144878	Fmo4	1.96763	1.21888	1.21818	1.82226e-05	0.263097	0.216418
NM_001081282	Ibtk	1.9676	1.08204	-1.07313	8.13063e-09	0.471392	0.479224
NM_197889	Ifnz	1.96353	1.05821	1.05545	3.04827e-07	0.732033	0.71046
NM_009205	Slc3a1	1.95976	-1.51047	-1.25104	0.000129363	0.0306496	0.23382
NM_207204	Ninl	1.95735	1.04519	1.0835	1.94759e-06	0.82795	0.605568
NM_001085528	Gm13271	1.95727	1.02479	1.08472	1.01033e-07	0.88755	0.49255
NR_003966	Atp10d	1.95077	1.58106	-1.06689	1.21796e-06	0.000700077	0.677753
BC147345	5430416O09Rik	1.94753	-1.04266	1.39383	3.90292e-06	0.847087	0.0118071
NM_173763	Ccbl2	1.94747	-1.14277	1.16606	0.000142296	0.574623	0.447257
NM_010361	Gstt2	1.94564	1.36234	1.28745	2.8874e-06	0.0257436	0.0503356
NM_029166	Uhrf1bp1l	1.94381	1.3421	1.48044	1.38355e-10	9.49712e-05	9.0359e-07
NM_019671	Net1	1.94273	-1.02363	1.57473	2.95385e-07	0.900058	0.000106879
NM_001161627	Tmem116	1.9419	1.12556	1.06861	8.82458e-10	0.148305	0.420273
NM_146260	Tmie	1.94144	1.03169	1.09296	1.35936e-07	0.854016	0.448815
NM_001033352	Klhl21	1.9413	1.40591	1.74205	5.24061e-07	0.00534053	1.50954e-05
BC137891	9030420J04Rik	1.94121	1.00909	-1.09071	5.57982e-07	0.966639	0.515941
NM_027594	Ttll7	1.94109	1.18258	1.45658	1.23046e-06	0.227332	0.00212952
NM_178726	Ppm1l	1.94101	1.12816	-1.4823	1.60377e-10	0.0942744	9.65464e-07
NM_175093	Trib3	1.93821	1.21407	1.04801	1.0617e-06	0.146246	0.774804
NM_009879	Ift81	1.93804	1.00007	-1.05268	5.17212e-06	0.999551	0.7823
NM_146578	Olfr1033	1.93447	-1.37355	-1.18225	0.000544855	0.157743	0.464324
NM_001113368	Ceacam2	1.93252	-1.49759	1.01027	2.6804e-05	0.0134637	0.967997
NM_013737	Pla2g7	1.93241	1.65668	-1.16104	0.000239167	0.0106251	0.482893
EU155106	Gm6907	1.93115	1.66127	-1.10682	0.000600136	0.0185268	0.69631
NM_010345	Grb10	1.92998	-1.15451	-1.2249	1.22987e-06	0.310018	0.0941751
NM_178758	Acsm5	1.92899	-1.35168	-1.09001	6.66567e-06	0.0396904	0.60538
NM_015784	Postn	1.92567	-1.06558	-1.43096	0.00039487	0.839002	0.0626028
NM_011366	Sorbs3	1.91959	2.13895	2.62231	1.63666e-06	1.42492e-06	1.50292e-08
NM_177208	Dopey1	1.91888	1.21406	1.1224	2.13453e-10	0.00610663	0.0806824
NM_008654	Myd116	1.91887	1.03549	3.48618	2.68049e-08	0.806339	3.27108e-12
NM_011517	Sycp3	1.91685	1.08489	1.0835	0.0114431	0.861158	0.845627
NM_008076	Gabrr2	1.91636	1.18178	1.23991	0.00616436	0.644067	0.470434
NM_008393	Irx3	1.91124	1.01331	1.11615	8.4842e-07	0.949143	0.390475
NM_008247	Ppap2a	1.9103	1.17258	-1.09777	1.73106e-07	0.16818	0.418189
NM_001039185	Ceacam1	1.90968	1.02525	-1.17345	2.37653e-06	0.905943	0.219743
NM_020507	Tob2	1.90937	1.2605	1.4617	3.82357e-08	0.0185902	0.000114738
NM_009163	Sgpl1	1.90733	-1.26255	1.11572	4.26842e-07	0.0475479	0.362098
NM_001135149	Slc39a8	1.9066	-1.04888	-1.05698	0.00127248	0.895801	0.860828
NM_177192	Dennd5b	1.90384	1.27313	1.07232	6.66237e-08	0.0175818	0.534339
NM_011752	Zfp259	1.90345	-1.14825	1.56211	2.65305e-06	0.354417	0.0005437
NM_007521	Bach2	1.90047	-1.34444	2.16349	1.85784e-06	0.0221781	3.86332e-07
NM_021439	Chst11	1.89678	-1.03468	-1.01533	1.02113e-06	0.857148	0.93501
NM_146008	Tcp11l2	1.89297	-1.13868	2.86943	4.39917e-07	0.307284	6.31368e-10
NM_024413	Plekhf1	1.89289	-1.19706	-1.0587	0.000180179	0.397456	0.817215
NM_013473	Anxa8	1.88939	-1.06602	1.27594	0.000212549	0.82049	0.182645
NM_019930	Ranbp9	1.88324	1.05954	1.42704	1.82799e-07	0.688744	0.000631925
NM_023121	Gngt2	1.88296	-1.20569	-1.01427	1.54555e-06	0.156494	0.940636
NM_144855	Cbs	1.8819	-1.04415	-1.02735	7.6121e-05	0.870964	0.915649
NM_001034060	Rufy4	1.88069	1.12535	-1.0849	8.20036e-08	0.286537	0.447934
BC115562	4933401F05Rik	1.87985	1.13242	-2.41263	0.000227879	0.602775	1.09991e-05
NM_001162974	Lrrc51	1.876	1.07014	-1.0715	1.03872e-06	0.673244	0.622824
NM_010608	Kcnk3	1.87485	1.04924	-1.10344	0.00873437	0.915679	0.786943
NM_018882	Gpr56	1.87422	1.12033	1.27355	1.21757e-06	0.421015	0.0335252
NM_026916	4930579G22Rik	1.87265	1.4939	1.0579	2.91333e-07	0.000487352	0.667141
NM_024440	Derl3	1.87182	2.08113	1.18974	0.00467882	0.00484046	0.544687
NM_020253	Nrxn2	1.8718	1.52955	1.33206	2.17732e-05	0.00569633	0.0437429
NM_028757	Nebl	1.8713	1.03037	1.00018	0.000163717	0.91795	0.999437
NM_010110	Efnb1	1.86947	1.04683	-1.08172	1.5246e-07	0.758206	0.48991
NM_153100	Rtp3	1.86555	1.09492	-1.08789	1.50664e-07	0.461906	0.448339
NM_007925	Eln	1.86429	1.00192	1.27553	0.000314468	0.994769	0.191092
NM_144937	Usp3	1.86257	-1.04682	2.01648	5.19773e-09	0.677182	2.07079e-09
M11024	LOC641050	1.85959	1.04125	1.48704	0.0013558	0.908335	0.0545202
XM_884359	Gm12538	1.85948	-1.16736	1.12826	1.97578e-05	0.359084	0.449003
NM_001001883	Hecw2	1.85833	1.62402	1.38054	4.06869e-07	6.69653e-05	0.00221212
NM_027209	Ms4a6b	1.85621	-1.06555	1.34852	0.00147574	0.852329	0.164102
NM_133917	Mlxip	1.85578	1.2004	1.18049	8.43984e-09	0.031548	0.0349787
NM_011671	Ucp2	1.85571	-1.0169	2.13978	4.28038e-10	0.877252	3.67229e-11
NM_007823	Cyp4b1	1.85412	-1.00595	1.33933	1.97654e-08	0.970745	0.00072439
NM_028994	Pck2	1.85286	1.175	1.23597	8.97487e-09	0.061405	0.0074025
NM_001081005	1500012F01Rik	1.85056	1.50771	2.18662	1.59116e-09	3.86417e-06	8.51322e-11
NM_144848	Eppk1	1.84966	1.07149	1.07565	6.67323e-06	0.710367	0.650279
NM_001039645	Asphd1	1.84583	-1.04287	-1.29519	1.43329e-05	0.849056	0.0550578
NM_009287	Stim1	1.84306	1.1569	-1.15706	1.34848e-07	0.174798	0.133642
NM_018784	St3gal6	1.84209	1.1539	-1.25203	1.20328e-05	0.37193	0.0931539
NM_009180	St6galnac2	1.83986	-1.01546	1.1345	9.39075e-06	0.947794	0.381097
NM_016917	Slc40a1	1.83559	-1.04954	1.93943	0.000270653	0.865394	0.000249117
NM_008719	Npas2	1.83406	-2.42585	1.03691	0.00839169	0.0013769	0.928931
NM_134117	Pkdcc	1.83265	-1.10568	-1.49588	7.96614e-05	0.637517	0.00849213
NM_015763	Lpin1	1.83207	2.87097	1.59093	3.32314e-06	8.15197e-09	0.000216665
NM_010831	Sik1	1.82805	-1.56023	1.91648	1.03934e-05	0.00167897	1.05301e-05
NM_001013780	Slc25a34	1.82697	2.18655	2.98416	0.00135097	0.000482471	3.65438e-06
NM_175934	Ppp1r10	1.82317	-1.38165	-1.13172	0.00033386	0.0890752	0.549266
NM_172402	Slc25a32	1.8215	1.73626	1.2745	4.06393e-06	7.47167e-05	0.0417496
BC139480	2010106E10Rik	1.82072	1.07403	-1.06417	0.00920083	0.86446	0.868771
NM_177322	Agtr1a	1.82005	1.25667	1.00841	2.97142e-10	0.000788893	0.933121
ENSMUST00000096285	Wnk3	1.8187	1.11272	-1.22957	8.30759e-07	0.41196	0.0504301
NM_133167	Parvb	1.81826	1.00827	-1.32356	1.50866e-08	0.95564	0.000666479
NM_001004185	Whamm	1.81823	-1.05944	1.97477	3.20872e-08	0.615009	1.10767e-08
NM_134072	Akr1c14	1.81789	-1.48955	-1.41427	0.0034072	0.101768	0.124575
NM_001045483	Mapk1ip1	1.81744	1.10738	1.73888	4.83494e-09	0.229509	3.71228e-08
NM_173764	Tapt1	1.81638	1.05077	1.13754	6.6882e-12	0.384081	0.00582512
XM_355934	Dnahc3	1.81626	1.02898	1.01923	1.52583e-06	0.877252	0.914375
NM_175238	Rif1	1.81274	1.11856	1.53197	7.87439e-07	0.378506	0.000138195
NM_008152	Gpr65	1.8099	-1.28181	1.1084	0.000139903	0.163423	0.592182
BC005685	BC005685	1.80678	-1.04425	1.48147	0.00134013	0.89733	0.0449003
NM_052994	Spock2	1.80184	1.13339	2.02505	0.00322735	0.686427	0.00138767
NM_010892	Nek2	1.80069	1.34089	1.09595	4.34336e-05	0.0559971	0.595355
NM_011567	Tead4	1.80045	-1.01126	-1.55337	5.10424e-06	0.959866	0.000405931
M11024	LOC641050	1.79984	1.03947	1.25824	0.000346902	0.894019	0.195625
NM_177192	Dennd5b	1.79905	1.28241	1.0677	1.31937e-08	0.00313878	0.460542
NM_175406	Atp6v0d2	1.79734	1.15954	1.00688	0.0032683	0.61664	0.985212
NM_013598	Kitl	1.79634	1.13661	-1.01421	3.33183e-07	0.25638	0.928931
NM_198967	Tmtc1	1.79553	1.03056	-1.43991	2.34499e-09	0.778196	5.61202e-06
NM_001005423	Mreg	1.7953	-1.23114	-1.39071	3.52869e-05	0.185416	0.0164946
NM_001142804	Acss3	1.79529	1.64062	-1.01069	1.21594e-05	0.000485466	0.961142
NM_146250	Gpr1	1.79428	-1.01478	1.21752	5.21171e-06	0.945998	0.102514
NR_027965	2310061J03Rik	1.79401	1.49199	1.46279	0.000101692	0.0135968	0.0115296
NM_001007570	Slc25a42	1.79301	1.03006	1.15849	1.29021e-08	0.806816	0.0562073
NM_007873	Doc2b	1.79222	1.10152	5.96707	3.36817e-06	0.515376	5.36523e-13
NM_013602	Mt1	1.79195	3.05038	2.41221	3.17657e-05	2.90094e-08	3.48561e-07
NM_010864	Myo5a	1.78822	1.0103	1.67489	1.33573e-07	0.949707	1.94822e-06
ENSMUST00000021438	Nova1	1.78744	-1.03362	1.42573	6.5252e-06	0.868094	0.00330602
NM_027241	Polr3gl	1.78462	1.09027	1.0234	5.06023e-07	0.495449	0.876845
NM_021342	Kcne4	1.78285	-1.07963	1.05284	0.00300655	0.820213	0.870182
NM_007569	Btg1	1.77971	1.02233	1.53125	7.09321e-07	0.897732	8.92418e-05
NM_001146703	Mamstr	1.77969	1.15248	-1.60226	7.74538e-05	0.43347	0.00149397
NM_008773	P2ry2	1.77711	1.26596	-1.48193	5.49485e-08	0.00869252	2.42823e-05
NM_201354	Gm672	1.77633	1.31352	-1.08611	1.36958e-06	0.0159132	0.502759
NM_011414	Slpi	1.77583	1.04992	1.04458	0.00480302	0.897448	0.898743
NM_025967	D16Ertd472e	1.77569	-1.03881	-1.02467	1.55045e-05	0.855431	0.902452
ENSMUST00000066043	Nova1	1.77488	-1.14074	1.49914	7.02139e-05	0.469563	0.0049155
AK171382	A330023F24Rik	1.7715	1.55555	1.19092	6.44395e-06	0.000734082	0.150981
NM_173749	Pamr1	1.76886	-1.03856	1.14899	0.000363504	0.893785	0.465136
NM_008795	Pctk3	1.76874	1.09765	1.4783	3.48309e-08	0.329591	1.60994e-05
NM_027468	Cpm	1.76518	1.36746	1.31171	1.68932e-05	0.0211871	0.0311279
NM_010588	Jag2	1.76434	1.10606	-1.46611	1.7053e-05	0.546859	0.00274484
NM_178149	Pik3ip1	1.76385	1.15656	1.71528	4.92139e-06	0.279012	2.46272e-05
BC048711	4833442J19Rik	1.76298	-1.0244	1.28237	6.81262e-06	0.904313	0.0334198
NM_145447	Mfsd7c	1.76263	2.12583	-1.06128	0.000470543	0.000112851	0.80162
NM_175484	Coro2b	1.76145	1.06755	1.11719	2.48048e-06	0.671647	0.355051
NM_008708	Nmt2	1.76016	-1.11349	-1.3481	1.36491e-06	0.397549	0.00415004
ENSMUST00000037810	Urb1	1.75932	1.17204	1.67841	4.26983e-09	0.0328869	3.81212e-08
NM_028593	Cybrd1	1.75926	1.16233	1.05335	0.000128225	0.412313	0.803698
NM_019688	Rapgef4	1.75868	1.18646	1.00775	1.76807e-05	0.24135	0.97115
NM_133865	Dclre1b	1.75864	1.40871	1.6402	8.40621e-10	7.6208e-06	1.37352e-08
NM_001004468	Tacc2	1.75432	1.48458	2.31806	4.91224e-07	0.000268333	3.20582e-09
BC032970	2810026P18Rik	1.7537	1.17903	1.89106	1.43533e-05	0.250111	7.63088e-06
NR_003630	Gm6498	1.75275	1.37706	1.18755	5.02326e-05	0.0292606	0.23543
NM_026232	Slc25a30	1.75264	-1.29681	1.51009	0.00117356	0.21699	0.0239157
BC027231	BC027231	1.75264	1.07007	2.08665	3.55002e-05	0.731215	2.95911e-06
NM_015749	Tcn2	1.75157	-1.06113	1.15367	1.72019e-07	0.627493	0.112537
NM_133221	Slc24a6	1.75107	1.03663	1.07589	5.46537e-07	0.814501	0.516343
NM_001029877	Nova2	1.74708	1.0728	1.08035	1.21796e-06	0.613876	0.516703
NM_001081024	Setdb2	1.74685	1.78169	1.10883	0.00014038	0.00049944	0.562718
NM_010307	Gnal	1.74651	-1.02322	1.24986	0.00345744	0.951046	0.321958
NM_133222	Eltd1	1.7462	-1.09719	1.10105	1.10392e-07	0.367525	0.296102
NM_023341	Cabc1	1.74613	-1.29339	1.05252	1.31525e-06	0.0187607	0.699084
NM_175750	Plxna4	1.7457	1.17967	-1.39385	3.84874e-06	0.188678	0.00288794
NM_028876	Tmed5	1.74567	1.49302	1.18497	4.18589e-06	0.00109618	0.137144
NM_133247	Usp33	1.74229	1.04574	1.01658	1.51799e-07	0.728801	0.903877
NM_008372	Il7r	1.74138	1.00993	1.08303	5.1587e-05	0.969255	0.638169
NM_019952	Clcf1	1.74101	1.01668	-1.07185	0.000491299	0.956719	0.757287
NM_026221	Ppfibp1	1.74033	1.27567	1.78091	9.63352e-10	0.000411685	1.21454e-09
NM_027000	Gtpbp4	1.73731	1.11787	1.57447	9.30845e-08	0.248373	3.72485e-06
NM_007412	Gpr182	1.73711	-1.16021	1.35685	3.2687e-05	0.336652	0.017988
NM_011521	Sdc4	1.73594	1.27498	1.17674	2.66948e-09	0.000814497	0.0126341
NM_177811	Zfp459	1.7353	-1.16133	1.61202	0.000248584	0.437302	0.00225765
NM_153778	Atoh8	1.73519	1.03163	1.3626	9.45211e-07	0.84654	0.00193669
NM_175518	D730040F13Rik	1.73324	1.04723	-1.08193	2.0474e-10	0.520629	0.169017
NM_133924	Snx21	1.7327	1.09884	1.12501	1.1152e-07	0.349778	0.177505
NM_028298	Zfp655	1.73239	-1.00288	1.3464	3.72661e-08	0.984741	0.000275523
NM_011825	Grem2	1.73238	-1.03054	-4.61352	0.000708417	0.918231	2.48101e-09
NM_029332	Akap13	1.73224	-1.01367	1.0475	6.3191e-07	0.935833	0.709398
NM_026730	Gpihbp1	1.73157	-1.03299	1.39084	1.12276e-06	0.840664	0.00118011
NM_001134767	Ccdc62	1.72627	1.56361	1.07428	3.8277e-05	0.00169517	0.664853
NM_026599	Cgnl1	1.72509	-1.03829	-1.03945	5.48337e-06	0.83415	0.804256
NM_001081349	Slc43a1	1.72472	1.12481	5.36437	6.84676e-06	0.394634	1.09973e-12
NM_172952	Gphn	1.72447	1.01246	1.07594	1.35546e-09	0.906203	0.269041
BC137891	9030420J04Rik	1.72173	-1.13221	-1.0239	2.46066e-05	0.419881	0.903759
NM_027152	Cd164l2	1.72163	-1.01447	-1.06524	2.12695e-05	0.948606	0.691125
NM_001081162	Slc4a11	1.72076	-1.01932	-1.07429	2.41818e-05	0.929945	0.647573
BC147211	4931406H21Rik	1.72075	1.15233	1.08461	0.000134904	0.426913	0.655788
NM_010821	Mpeg1	1.72028	-1.67352	1.05503	0.000330964	0.00249968	0.807566
BC049714	1700049K14Rik	1.71986	1.10586	-1.01479	1.12793e-06	0.403867	0.926501
NM_001025379	Sema3g	1.719	-1.0563	1.27048	8.55085e-07	0.692439	0.0122821
NM_023055	Slc9a3r2	1.71636	-1.12417	-1.15805	5.09713e-06	0.379288	0.200264
NM_010495	Id1	1.71607	-1.09056	1.0107	3.26322e-05	0.619375	0.961122
NM_013506	Eif4a2	1.71554	-1.09843	1.18396	9.60906e-06	0.53363	0.154603
NM_133670	Sult1a1	1.71492	1.44737	1.90748	1.41388e-05	0.00391005	3.69701e-06
NM_144532	Cabp4	1.71461	1.14074	-1.22075	0.000196402	0.486107	0.196605
XM_355934	Dnahc3	1.71455	1.04265	-1.04851	5.6106e-05	0.847352	0.798115
NM_007796	Ctla2a	1.71326	1.07475	1.67594	4.67947e-05	0.703521	0.000189143
NM_007876	Dpep1	1.71281	1.7786	1.44358	7.85089e-05	0.000204908	0.00694219
NM_007714	Clk4	1.71272	1.09576	1.68818	2.46292e-08	0.293943	9.01848e-08
NM_021436	Tmeff1	1.71257	-1.16383	1.05929	0.00512033	0.591965	0.851159
NM_054056	Pawr	1.7123	1.01249	1.33229	4.9093e-05	0.959565	0.0272076
NM_026346	Fbxo32	1.71164	-1.07748	2.34644	1.9701e-05	0.66318	9.83534e-08
NM_019740	Foxo3	1.71148	1.2073	2.27983	3.87933e-09	0.00749646	1.21882e-11
NM_011066	Per2	1.70957	1.64004	1.45264	0.00321082	0.0189589	0.0579508
NM_025706	Tbc1d15	1.7066	1.05015	1.87545	6.76398e-08	0.659658	1.40695e-08
NM_001081345	Chd2	1.70559	-1.17667	-1.00711	4.77807e-08	0.0504823	0.956114
NM_030697	Kank3	1.70439	1.6097	1.60258	1.11875e-06	3.3446e-05	1.53208e-05
NM_010727	Lnx1	1.70308	1.1265	1.44347	8.89808e-06	0.385812	0.00141518
NM_172911	D8Ertd82e	1.70258	-1.00767	1.04432	1.42042e-06	0.967318	0.740984
NM_023377	Stard5	1.70122	1.2766	1.11277	1.47901e-05	0.0544549	0.417901
NM_009469	Ulk1	1.7001	1.13058	2.33352	6.57542e-08	0.164062	1.15283e-10
M11024	LOC641050	1.69955	1.02597	1.49619	0.00614908	0.946727	0.0566178
NM_001024927	Pitpnm3	1.69948	1.07674	-1.2549	4.76679e-06	0.614189	0.0329053
NM_001085373	Mcc	1.69938	1.22259	1.00546	2.32817e-07	0.0288758	0.969419
NM_016695	Mpp2	1.69599	1.10723	1.00126	4.66841e-06	0.44411	0.994883
NM_053244	Kiss1r	1.69564	1.24989	-1.13451	2.68157e-05	0.0972614	0.347482
NM_020590	Gabarapl1	1.694	1.01631	3.3009	1.32292e-07	0.907322	1.42564e-12
NM_019790	Tmeff2	1.69354	-1.08114	1.03536	0.000184357	0.710058	0.871654
NM_183428	Epb4.1	1.69235	1.41359	-1.03006	1.09059e-08	2.49663e-05	0.747625
NM_029850	Bcl7a	1.6885	1.25417	1.15446	1.169e-07	0.00879632	0.0758677
ENSMUST00000098907	4930467E23Rik	1.68837	-1.09132	1.22325	0.0009053	0.724051	0.257804
NM_026436	Tmem86a	1.68803	1.514	1.11778	1.91876e-05	0.0013851	0.39848
NM_001083318	Etv3	1.68654	1.13044	1.5143	6.37613e-07	0.241707	3.43597e-05
NM_176922	Itga11	1.68591	-1.07158	1.16499	0.000284413	0.758776	0.349222
NM_001034863	Tmem136	1.6856	1.26935	1.22546	3.61248e-06	0.0312541	0.0483193
NM_010638	Klf9	1.68508	1.25692	1.81106	4.28426e-09	0.00118395	1.47212e-09
BC005685	BC005685	1.68447	-1.05159	1.33839	0.00145094	0.861727	0.0997354
NM_134007	Cisd1	1.68429	1.0277	-1.10171	1.52331e-06	0.864816	0.363795
ENSMUST00000096104	4933439C10Rik	1.68333	1.07737	1.14491	1.82799e-07	0.479283	0.107429
NM_001085495	Arfgef2	1.68252	1.12489	1.41662	3.38486e-06	0.33372	0.000918526
BC048528	1700001J03Rik	1.68158	1.01388	1.43969	0.000131967	0.956381	0.0079138
NM_023873	Cep70	1.68102	-1.26262	-1.19719	8.63834e-05	0.112058	0.192662
NM_029951	C330007P06Rik	1.68093	-1.06331	1.09533	6.80961e-10	0.365368	0.110878
NM_054087	Slc19a2	1.68077	-1.19375	1.77233	7.25424e-06	0.143327	5.53097e-06
NM_016745	Atp2a3	1.67869	-1.09525	1.31433	8.7523e-06	0.523931	0.0121647
NM_013565	Itga3	1.67853	-1.09329	1.09903	1.91367e-06	0.470634	0.384173
ENSMUST00000098839	Gm15441	1.67761	9.00927	1.28827	0.00281031	1.18352e-10	0.193531
NM_011820	Ggt5	1.67706	1.34735	1.13985	1.13791e-05	0.0126975	0.274108
NM_001160711	Cd300lg	1.67569	-1.10698	1.09893	4.74704e-07	0.329557	0.323927
NM_172771	Dmxl2	1.67452	1.10003	1.22412	5.12618e-05	0.57085	0.11446
NM_018825	Sh2b2	1.67438	-1.23866	1.14339	0.000363713	0.212256	0.429659
NM_019580	Gde1	1.67246	1.37444	-1.14431	1.74661e-05	0.010025	0.274548
NM_001109975	Synpo	1.67228	1.09628	1.11727	0.000126605	0.62288	0.478713
NM_172939	Ankrd57	1.67189	-1.07003	-1.15165	0.00113248	0.795992	0.462143
NM_016845	Acrbp	1.67156	1.18681	1.08498	1.34998e-07	0.0470283	0.353104
NM_172393	Aim1	1.67153	1.84893	-1.01333	4.93521e-06	3.10007e-06	0.936896
NM_001146350	Eng	1.67092	-1.24592	-1.11267	2.55081e-07	0.0140175	0.225496
XM_355934	Dnahc3	1.67058	1.01849	-1.126	0.000206639	0.942746	0.464025
NM_008277	Hpd	1.67041	1.10635	1.19669	0.000258632	0.608105	0.241526
NM_001002846	Fbxl12	1.67035	1.32183	1.20228	6.09815e-07	0.00366595	0.0367558
NM_172730	C130022K22Rik	1.66972	1.22358	1.72731	3.92548e-06	0.0697005	4.57972e-06
NM_022331	Herpud1	1.66972	1.55647	1.54984	1.169e-07	6.08877e-06	2.78455e-06
NM_030612	Nfkbiz	1.66944	1.22676	1.05084	1.12718e-05	0.0922317	0.736452
NM_153805	Pkn3	1.66935	-1.06785	1.02229	1.40686e-05	0.683274	0.899416
NM_173399	Zbtb5	1.6689	-1.04934	1.0054	9.33379e-08	0.658118	0.966579
NM_001012477	Cxcl12	1.66847	1.00831	-1.60043	6.34185e-06	0.967046	4.7531e-05
ENSMUST00000065731	2310001K24Rik	1.66789	1.06232	1.01619	1.20654e-05	0.708436	0.928931
NM_001145778	Zkscan3	1.66748	1.18255	1.20164	7.8624e-07	0.0900577	0.0405796
BC005685	BC005685	1.66526	-1.05334	1.3691	0.00388984	0.870793	0.106458
NM_172648	Ifi205	1.66488	-1.95349	2.03167	0.000685063	0.000197327	4.33581e-05
NM_175417	9530008L14Rik	1.66381	1.097	-1.02879	0.000346902	0.654272	0.901747
NM_080643	Caskin2	1.66143	1.04018	1.09987	2.94165e-08	0.70074	0.197536
NM_182839	Tppp	1.66094	1.11111	-1.40141	8.58565e-05	0.534455	0.00886114
NM_175285	Tmem62	1.66018	1.37541	1.26278	6.81775e-06	0.00494929	0.0254979
NM_008085	Gapdhs	1.65993	1.08658	1.1034	2.59181e-05	0.601331	0.462262
NM_001159496	Ppm1b	1.65966	-1.0253	1.31564	1.67019e-06	0.874255	0.00382133
AF357394	Snora44	1.65914	1.13683	1.11264	0.0199888	0.715193	0.738275
NM_080448	Srgap3	1.65885	1.11243	-1.08405	4.50093e-06	0.389837	0.495471
NM_177725	Lrrc8a	1.65835	1.0913	1.38415	8.82458e-10	0.164361	1.4548e-06
NM_001113198	Mitf	1.65776	1.11037	1.19716	1.4001e-08	0.166219	0.00714775
ENSMUST00000098907	4930467E23Rik	1.65678	-1.17507	1.25276	0.0068178	0.549846	0.308459
NM_145428	Dhrs7b	1.65625	-1.27239	-1.14883	1.30042e-09	0.00020898	0.0144788
NM_134246	Acot3	1.65486	2.72998	1.07234	0.000824817	1.29275e-06	0.74277
NM_009653	Alas2	1.65353	-1.48748	1.52816	0.000100882	0.00466187	0.00139537
NM_001025103	Efcab4a	1.65336	1.16546	1.12737	9.76229e-05	0.318476	0.410205
NM_001159344	Casz1	1.65326	1.10217	1.55197	1.20159e-05	0.484004	0.000152466
NM_175480	Zfp612	1.65235	1.56177	1.40923	9.27199e-08	3.25168e-06	3.89e-05
NM_001024945	Qsox1	1.65144	-1.211	1.39482	5.21171e-06	0.0870871	0.00138712
NM_019444	Ramp2	1.65135	-1.13873	1.47228	3.73615e-06	0.261019	0.000225292
NM_001013370	Sesn1	1.65127	-1.10286	3.78819	1.35076e-06	0.381854	1.63411e-12
NM_020616	D930014E17Rik	1.64988	1.22848	1.20631	2.00619e-06	0.0440306	0.0469611
AF357416	Ncl	1.64936	1.18031	1.43991	0.000169128	0.299415	0.00703006
NM_019456	Apbb1ip	1.64925	-1.13314	1.19424	1.47157e-05	0.342906	0.113848
NM_016763	Hsd17b10	1.64919	1.51904	-1.0302	2.46385e-08	2.23323e-06	0.747718
NM_178098	4930486L24Rik	1.64912	-1.01989	1.08195	5.95468e-06	0.910862	0.51307
NM_001127177	Ptpn2	1.64901	-1.05759	1.25828	4.61666e-05	0.760998	0.0578808
BC138468	Ahnak2	1.64827	1.09922	1.54067	3.41386e-05	0.54279	0.000436675
NM_027286	Ace2	1.64728	1.10474	-1.032	0.00354512	0.714464	0.91534
NM_027442	Ddo	1.64506	1.30983	-1.32508	1.63516e-05	0.0228434	0.0106712
NM_032398	Plvap	1.64496	-1.0641	1.01173	6.45754e-05	0.736712	0.955626
NM_027498	BC033915	1.64476	1.11298	1.30044	4.45213e-06	0.377089	0.00835094
NM_001143848	Pde2a	1.64406	1.08221	-1.14016	9.78321e-09	0.296626	0.0405679
NM_144811	Cbx7	1.64332	1.16002	1.34455	1.82628e-09	0.0160054	7.83901e-06
NM_001039515	Arl4a	1.64236	1.48924	1.19563	1.73724e-05	0.00112556	0.113354
NM_008299	Dnajb3	1.64032	1.06884	1.06701	4.59313e-06	0.628421	0.592501
XM_886379	Tmem170b	1.6403	-1.08119	-1.1105	4.88345e-08	0.365057	0.15481
M11024	LOC641050	1.6398	1.00724	1.43925	0.00978316	0.985443	0.0852028
NM_001038696	Rnpc3	1.63898	1.19848	1.25137	9.27023e-08	0.0233024	0.00282038
NM_026509	Murc	1.63741	1.07065	-1.02434	8.45074e-07	0.556108	0.850998
ENSMUST00000105502	Foxo3	1.63647	1.27653	2.50486	5.22343e-05	0.0624784	2.84089e-08
NM_010945	Nsmaf	1.63423	-1.01296	1.13039	4.47323e-10	0.882683	0.0171302
NM_001033311	BC023744	1.63356	-1.09852	1.42712	4.29295e-06	0.444363	0.000498444
NM_010568	Insr	1.6328	1.10311	1.33336	1.17067e-08	0.177121	4.4504e-05
NM_178609	E2f7	1.63271	1.10524	1.08297	3.33198e-05	0.50029	0.565898
NM_025382	Tmem57	1.63261	-1.09323	1.38938	2.06824e-08	0.249066	1.3811e-05
NM_008478	L1cam	1.63165	1.09983	1.04654	0.00022942	0.609279	0.813415
NM_180588	Reep4	1.63027	-1.05023	-1.05181	4.98178e-08	0.611952	0.548686
NM_001081006	Etl4	1.62975	-1.12126	1.39987	1.52369e-06	0.279566	0.000375854
NM_146078	Ubr2	1.62974	-1.00419	1.33698	1.95551e-10	0.963798	1.1402e-06
NM_025280	Kin	1.62966	1.12552	1.49366	6.67323e-06	0.324795	0.000184071
NM_172779	Ddx26b	1.62836	1.18611	-1.22306	9.13627e-08	0.0301696	0.00603893
NM_001025307	Stx3	1.62798	1.09007	1.44227	5.95468e-06	0.503154	0.000443429
NM_021469	Dysf	1.62742	-1.12611	-1.0751	2.46609e-07	0.185416	0.41522
NM_022028	Sav1	1.62703	1.17589	-1.07417	1.03077e-05	0.168274	0.568586
ENSMUST00000098907	4930467E23Rik	1.62575	-1.14174	1.26184	0.00295228	0.574623	0.208754
NM_013464	Ahr	1.62475	1.21304	-1.00939	8.82547e-07	0.037498	0.94746
NM_009379	Thpo	1.62348	-1.11347	-1.04445	5.7343e-05	0.480177	0.794357
AB052758	Tra2a	1.62282	1.07573	1.17033	2.66308e-07	0.464069	0.0457843
NM_025291	Sra1	1.61869	1.08451	1.2881	2.09754e-07	0.388552	0.00133359
NM_001081145	Tigd2	1.61776	-1.11213	1.1968	1.00098e-07	0.201932	0.0132881
ENSMUST00000098907	4930467E23Rik	1.61769	-1.09543	1.29482	0.00376031	0.733416	0.165329
BC024851	1110038D17Rik	1.61717	1.00644	2.98353	6.50673e-06	0.973138	9.06642e-11
NM_023184	Klf15	1.61671	1.55958	1.80022	5.51573e-05	0.000698242	1.20384e-05
NM_019937	Ccnl1	1.61632	1.04759	1.4348	1.98364e-06	0.729492	0.000177414
NM_147218	Abca6	1.6155	1.20595	1.54174	0.000133363	0.195461	0.000915224
NM_009199	Slc1a1	1.61478	-1.02745	1.78386	0.000794197	0.916495	0.000261489
NM_023066	Asph	1.61368	-1.1303	-1.18209	9.59262e-06	0.308452	0.106047
NM_177471	Ccdc69	1.61359	-1.33833	-1.44757	1.95058e-05	0.011873	0.000859529
NM_133748	Insig2	1.61323	1.48272	-1.36064	8.46782e-07	6.84768e-05	0.000480274
ENSMUST00000098753	Gm10673	1.61275	1.01439	-1.10859	0.000799281	0.959521	0.569159
NM_021385	Rad18	1.61186	1.04924	1.23997	0.000176469	0.816177	0.102228
AK051661	D130062J21Rik	1.61094	-1.1481	1.65557	0.00368013	0.559441	0.00465302
BC100361	Larp2	1.61052	-1.20215	-1.02941	7.39384e-05	0.174831	0.871805
NM_011812	Fbln5	1.61047	1.0534	1.39262	0.00128454	0.839002	0.0346164
NM_011663	Zrsr1	1.61021	1.17958	2.12122	6.53282e-07	0.0671468	2.07079e-09
NM_001004176	Maml3	1.60977	-1.03797	1.5402	6.9423e-07	0.770279	6.94625e-06
XM_355934	Dnahc3	1.60973	-1.04821	1.16326	0.00640695	0.883961	0.495585
AK166159	LOC100039235	1.60895	1.00072	1.13935	0.000691454	0.997664	0.434973
NM_010827	Msc	1.60778	1.03206	1.04981	2.29808e-05	0.860005	0.737013
ENSMUST00000076071	Gm10115	1.60346	-1.00979	1.49559	7.17757e-05	0.96521	0.000944914
NM_173739	Galntl4	1.6034	1.06426	-1.02408	5.20761e-05	0.71267	0.894207
BC062940	D930015E06Rik	1.60322	1.01792	1.69462	3.84314e-05	0.927768	2.52687e-05
NM_001033238	Cblb	1.60302	1.43397	2.07803	1.00593e-07	2.57597e-05	3.27607e-10
NM_144820	Ccdc28a	1.60269	-1.07687	1.09854	2.51206e-05	0.619562	0.446173
NM_173755	Ube2o	1.60254	1.06204	1.44978	1.03481e-06	0.601939	5.86639e-05
NM_175286	C430004E15Rik	1.6023	1.00799	1.16347	8.88632e-06	0.966479	0.139427
NM_139147	Rab40b	1.60215	-1.08245	-1.39219	0.000146826	0.65416	0.00846049
NM_001081336	Dgkh	1.59968	1.63698	1.29047	2.3124e-06	8.27864e-06	0.00455059
NM_009234	Sox11	1.59838	-1.03776	1.06782	1.50826e-05	0.823215	0.60543
NR_004857	LOC100134990	1.59824	1.02055	1.05539	4.19935e-05	0.916495	0.715072
NM_001033311	BC023744	1.59815	1.03986	-1.03929	2.61775e-05	0.821383	0.79861
NM_172867	Zfp462	1.59752	-1.02743	-1.74206	2.89935e-05	0.883194	9.00482e-06
NM_027015	Rps27	1.59722	1.21581	1.11181	2.60964e-05	0.100729	0.376466
NM_021280	Plcg1	1.59641	-1.14782	1.08102	2.53463e-09	0.0203416	0.175512
NM_173408	Dcun1d3	1.59496	1.524	-1.12544	4.34578e-06	0.000101096	0.232291
NM_001159529	Cox7a2l	1.59458	1.16986	1.04717	3.66531e-06	0.126931	0.700629
NM_198424	Orai3	1.59442	-1.18619	1.23813	2.36293e-07	0.0353235	0.00472001
NM_152813	Plcd3	1.59395	1.0448	1.40725	8.61751e-07	0.720052	0.000116967
NM_172161	Irak2	1.59358	1.00398	1.11147	1.06846e-06	0.980339	0.23515
NM_024450	Scd3	1.59341	-1.09304	-1.02068	0.0330147	0.815849	0.960178
NM_009579	Slc30a1	1.59307	1.06131	1.53489	6.14765e-06	0.65924	4.52891e-05
NM_026331	Slc25a37	1.593	-1.72408	-1.17181	1.93661e-05	1.72368e-05	0.141353
NM_001081212	Irs2	1.59295	1.09628	1.37992	0.000139434	0.580957	0.00910772
NM_001037709	Rusc2	1.59291	1.7243	2.01551	1.24251e-09	7.16252e-10	5.24196e-12
NM_181752	Gpr135	1.59282	1.18245	-1.07539	1.35076e-06	0.0725063	0.45639
ENSMUST00000064316	Fam38a	1.59256	-1.09779	1.17926	3.50598e-06	0.40772	0.0737626
NM_173753	Fnip1	1.59215	1.0065	-1.18122	1.0498e-06	0.967609	0.0461523
ENSMUST00000052497	1700023L04Rik	1.59202	-1.07444	-1.09684	0.000310309	0.712978	0.563722
NM_172941	Zkscan17	1.59145	1.11426	1.58118	2.48665e-06	0.304261	8.10837e-06
ENSMUST00000087782	0610040B10Rik	1.59127	1.32878	1.14029	0.000354384	0.0512056	0.380691
BC110660	Taf1d	1.59079	-1.01385	-1.00658	4.32554e-06	0.932997	0.966096
NM_178404	Zc3h6	1.58808	-1.07657	1.60279	1.5476e-06	0.50448	3.27359e-06
NM_011076	Abcb1a	1.5875	-1.10744	1.31537	1.84026e-06	0.32139	0.00185502
NM_008480	Lama1	1.58618	-1.27845	1.01166	0.00170578	0.166323	0.964766
NM_011274	C80913	1.58608	1.06731	1.10527	2.70944e-07	0.501882	0.204616
NM_145355	Rnf185	1.58536	1.10566	-1.02696	2.82418e-05	0.455528	0.867402
NM_080435	Adcy4	1.58445	-1.02071	-1.07665	8.81309e-05	0.9194	0.609073
NM_009531	Xpc	1.58384	1.16904	1.56297	1.37773e-05	0.169845	5.08464e-05
NM_018884	Pdzrn3	1.58365	1.24481	-1.01572	4.07969e-05	0.0681655	0.929658
NM_178935	4932441K18Rik	1.58271	1.02522	1.65184	3.17859e-06	0.867594	2.66869e-06
ENSMUST00000056686	2210011C24Rik	1.58229	1.24657	-1.21626	0.000367094	0.13942	0.155454
NM_172205	Sbsn	1.58212	1.1399	-1.02866	5.50328e-05	0.328205	0.86668
NM_181348	Prune2	1.58058	1.14867	1.00815	0.025065	0.661521	0.983303
NM_177320	Pik3r5	1.58024	1.126	1.12446	2.30396e-07	0.152466	0.119508
NM_176987	4732471D19Rik	1.57876	-1.21254	1.57965	1.80277e-06	0.0362555	4.82236e-06
NM_027879	Cdc40	1.578	1.22265	1.26815	1.93292e-07	0.0100915	0.00138712
NM_001083119	Ptpru	1.5779	-1.03603	1.14544	2.27455e-05	0.832831	0.21434
NM_178404	Zc3h6	1.57784	1.00885	1.37365	0.000817435	0.974772	0.0262264
NM_008422	Kcnc3	1.57784	1.1942	-1.04659	3.95883e-05	0.145405	0.757287
NM_027617	Spata1	1.57684	1.1356	-1.1994	0.000172888	0.401103	0.153646
NM_025404	Arl4d	1.57672	1.84036	2.84055	0.012182	0.00460588	6.26824e-06
NM_009014	Rad51l1	1.57661	1.14821	-1.01925	2.53655e-05	0.256596	0.90844
NM_177088	Ccdc45	1.57547	1.11637	1.29264	6.77875e-05	0.436563	0.0228997
NM_153194	Zfp740	1.57537	1.07635	1.32506	1.20371e-07	0.387542	0.000155927
NM_207636	Fndc3a	1.57505	-1.1341	-1.0017	5.81962e-09	0.0397147	0.986418
NM_007948	Ercc1	1.57489	-1.05056	1.14386	7.24702e-06	0.725001	0.170697
ENSMUST00000094177	Usp35	1.5745	1.04807	-1.05745	0.000407016	0.826307	0.756864
NM_178767	Tmem195	1.57387	-1.14425	1.16301	1.37278e-05	0.239731	0.138522
ENSMUST00000049189	Adamts9	1.5734	-1.03977	1.03346	0.000146499	0.843434	0.853372
NM_010072	Dpm1	1.57211	1.18737	1.25565	6.15774e-07	0.041928	0.00377951
NM_009939	Cops2	1.57202	-1.00201	1.12681	1.5246e-07	0.988368	0.0960826
NM_015828	Gne	1.57195	1.11392	-1.03778	2.45919e-07	0.196759	0.69601
NM_177710	Ssh2	1.57188	-1.04515	1.49917	1.72077e-07	0.661402	2.21264e-06
NM_011104	Prkce	1.57174	-1.07723	-1.05392	2.64217e-08	0.314807	0.464025
BC115538	6230427J02Rik	1.57068	-1.03416	-1.32357	9.98988e-05	0.861602	0.0156207
NM_144533	Nmnat3	1.57053	1.1281	-1.09989	1.03077e-05	0.288184	0.374058
BC024265	Mast3	1.57045	1.39796	1.2693	6.08646e-07	0.000169507	0.00246649
NM_025666	Ubr7	1.57041	1.16107	1.33426	7.28899e-08	0.0382394	7.17712e-05
NM_001102563	Prrt2	1.5704	1.20152	1.11468	0.00192081	0.32072	0.562518
NM_016684	Zscan12	1.57034	1.23417	1.44856	2.61932e-05	0.0634032	0.000593878
AK140363	2010016I18Rik	1.57031	-1.04469	-1.15881	0.000338872	0.835575	0.295476
NM_009760	Bnip3	1.57004	1.79586	1.69421	6.90057e-06	1.45535e-06	2.40883e-06
NM_010757	Mafk	1.56936	-1.03847	2.31715	2.48564e-06	0.778196	7.15862e-10
ENSMUST00000046993	Dnahc3	1.56711	1.0135	-1.19362	0.000671956	0.958556	0.227105
NM_007570	Btg2	1.56611	-1.06034	3.79535	0.00366828	0.827046	1.40556e-08
NM_027015	Rps27	1.56559	1.23409	1.13008	2.99645e-05	0.0647773	0.275809
NM_001033432	Heca	1.5655	1.1115	1.13439	9.97963e-07	0.257824	0.124725
NM_181547	Nostrin	1.56549	-1.1505	-1.18072	0.00031392	0.366175	0.219316
NM_011481	Srms	1.56543	-1.17264	1.03087	0.000308325	0.290092	0.874867
NM_001013019	Lrrn4cl	1.56528	1.14037	1.18513	0.000566729	0.439081	0.239561
NM_001085385	1600014C10Rik	1.56514	1.0153	-1.31473	2.46292e-08	0.884415	5.00434e-05
NM_011866	Pde10a	1.56468	1.09172	1.47345	1.69089e-06	0.388687	2.89223e-05
NM_053255	Elac1	1.56428	1.50868	1.12085	8.655e-06	0.000146994	0.258027
NM_008882	Plxna2	1.56409	-1.51803	1.15458	7.43039e-07	1.24505e-05	0.068087
BC056964	Taf1d	1.56369	1.10918	1.52503	0.000243126	0.525473	0.00100687
NM_001113379	Lrrc32	1.56358	-1.18717	-1.20218	0.000510669	0.274299	0.188242
BC150711	AI607873	1.56105	1.38345	1.98416	0.000232111	0.0147016	3.09097e-06
NM_133806	Uap1	1.56099	1.10645	-1.11443	5.91388e-06	0.357355	0.267968
NM_010827	Msc	1.56061	1.05605	1.17431	0.0017031	0.822282	0.333962
NM_009841	Cd14	1.56045	1.20942	1.0388	0.00157951	0.28013	0.865681
NR_002905	Snora74a	1.55919	1.36599	-1.0788	0.0410556	0.25968	0.823759
NM_007395	Acvr1b	1.55852	1.23118	1.68061	1.59283e-05	0.0508285	5.72067e-06
ENSMUST00000095691	Gm9766	1.55833	1.57456	2.87554	0.000117895	0.000479123	2.07079e-09
NM_023739	Nfx1	1.55808	1.00188	1.27274	4.28599e-08	0.987801	0.000292302
NM_009602	Chrnb2	1.55759	1.44345	1.04247	0.000590419	0.0114025	0.830825
BC098197	9330132A10Rik	1.55673	1.04354	1.05234	0.00148313	0.86242	0.807364
NM_052976	Ophn1	1.55648	1.0799	1.00546	0.000255704	0.66131	0.979627
NM_173397	Fitm2	1.55537	1.38932	1.12851	2.37488e-06	0.00049836	0.167307
ENSMUST00000098949	Ccl25	1.55394	1.1545	-1.3458	4.36437e-06	0.146306	0.00104127
NM_175550	Ap4e1	1.55346	1.0585	1.07426	7.04602e-07	0.58285	0.406722
NM_007995	Fcna	1.55332	-1.08368	1.09279	0.000926725	0.691401	0.607004
BC072612	1600002H07Rik	1.55325	2.10542	1.10418	3.39778e-07	9.55595e-10	0.193426
NM_009627	Adm	1.55301	1.51741	1.32269	0.0018463	0.0103382	0.0656016
NM_026121	Bag4	1.55295	1.00246	-1.00317	0.000243799	0.991266	0.988651
NM_172587	Cdc14b	1.55283	-1.27038	1.40056	8.12544e-07	0.0043675	6.62337e-05
AF357372	Snord49a	1.55271	1.24788	1.63624	0.00149685	0.187471	0.0011483
ENSMUST00000100426	Gm10855	1.5525	1.09683	1.48907	0.000167868	0.559441	0.00109004
NM_177474	D19Bwg1357e	1.55187	1.26169	1.39287	4.12839e-06	0.0134831	0.000313998
NM_194342	Unc84b	1.55168	1.39209	1.58091	9.03313e-08	2.74544e-05	1.20804e-07
AY223547	Pnet-ps	1.55166	1.09502	1.06368	0.000164782	0.566165	0.686133
NM_001081471	Gm10035	1.55041	-1.16783	1.19104	6.31616e-08	0.0246422	0.00659592
BC119609	Phxr1	1.54997	-1.17449	1.01327	5.31754e-05	0.18667	0.939254
NM_019425	Gnpnat1	1.5499	-1.10787	1.06159	0.00780908	0.693398	0.814874
AF357364	Snord37	1.54986	1.02305	1.09879	0.00846483	0.94526	0.688152
NM_153287	Csrnp1	1.54963	-1.0265	1.44611	0.00040841	0.905136	0.00429392
NM_028038	Ddx28	1.54951	1.25997	1.5946	0.000236663	0.0846764	0.000280545
NM_026875	Ypel3	1.54935	1.08293	1.32396	1.36958e-06	0.423408	0.000723362
NM_027334	Mettl7a1	1.54934	-1.24153	1.3852	1.18217e-06	0.0112912	0.000128298
NM_011180	Cyth1	1.54858	1.2715	-1.06914	7.97227e-07	0.00397458	0.446026
NM_022022	Ube4b	1.54833	1.13751	1.55976	1.39246e-09	0.0155602	2.5142e-09
NM_001081429	Ccdc15	1.54787	1.10961	1.20445	0.000168583	0.492615	0.1235
ENSMUST00000098652	Gm7827	1.54748	-1.22649	1.0621	0.00571165	0.316431	0.803142
NM_013646	Rora	1.54742	1.00716	1.50731	8.61878e-06	0.967609	4.83626e-05
NM_008995	Pex5	1.54713	1.15745	1.03128	0.000200298	0.300882	0.86325
NM_011920	Abcg2	1.54508	-1.12267	1.48888	0.000351151	0.468139	0.00186119
NM_008153	Cmklr1	1.54412	-1.32092	1.22318	0.000512426	0.0488621	0.132144
BC076612	3110043O21Rik	1.54393	1.16505	1.05654	2.1809e-05	0.171137	0.66139
NM_145535	Sdcbp2	1.54384	1.04269	-1.01932	7.43672e-05	0.808592	0.912885
NM_011352	Sema7a	1.54383	-1.0871	1.35557	1.40575e-05	0.494671	0.00169501
NM_001037725	Fam117b	1.54334	1.08773	1.64668	5.35134e-07	0.34384	1.94658e-07
NM_147155	Tagap1	1.54209	-1.01429	-1.2761	3.40363e-07	0.907655	0.00095546
NM_001033324	Zbtb16	1.54191	3.91425	2.02027	0.000296489	3.16008e-10	2.07241e-06
NM_027973	Mlf1ip	1.54143	-1.05351	1.11086	0.0481134	0.898267	0.742496
NM_027188	Smyd3	1.54143	1.03465	-1.19376	7.11356e-07	0.76931	0.0185326
NM_019707	Cdh13	1.54101	-1.07873	-1.24042	2.19032e-06	0.465749	0.0085951
NM_133249	Ppargc1b	1.54098	1.32171	-1.8298	0.0051729	0.137921	0.000551162
NM_181585	Pik3r3	1.54035	-1.31058	-1.27448	0.000151781	0.0295968	0.0352843
NM_013880	Plcl2	1.54034	1.18646	-1.17371	8.84205e-08	0.0139521	0.013016
BC109343	Zswim7	1.54003	1.23789	1.24681	1.83683e-05	0.0412091	0.0219839
AK017294	5430411C19Rik	1.53979	1.4018	-1.13741	0.000399467	0.0129231	0.356365
NM_008160	Gpx1	1.53946	-1.09648	-1.16067	6.40372e-06	0.397599	0.0983054
NM_027949	Phf7	1.53891	1.15032	-1.04003	8.1606e-06	0.171554	0.746948
NM_016660	Hmga1	1.53755	1.19604	1.18503	1.0135e-06	0.0308509	0.0269326
NM_146787	Olfr920	1.53676	-1.17967	1.28066	0.00169809	0.345468	0.0949141
AK046532	B330016D10Rik	1.53675	1.04504	-1.16477	4.42979e-05	0.784331	0.153483
NM_153060	Spns2	1.53624	-1.11271	1.68229	3.04938e-05	0.381096	7.12039e-06
NM_144913	Mepce	1.5362	1.29258	1.30873	1.7233e-05	0.0125436	0.00504066
NM_001031808	Mrpl41	1.53425	1.16853	1.79767	3.70053e-05	0.175777	1.71132e-06
NM_145220	Appl2	1.53383	1.00011	1.26709	6.00618e-08	0.998904	0.000312601
NM_144783	Wt1	1.53359	1.00352	-1.00455	0.00091941	0.989039	0.984612
NM_172257	Sidt2	1.53321	1.04323	1.72766	0.000245223	0.825162	3.49601e-05
NM_026497	Nudt12	1.53256	1.04652	1.14617	1.22693e-05	0.743029	0.153554
NM_175013	Pgm5	1.53154	1.09623	1.10898	0.00226149	0.665263	0.566928
NM_133819	Ppp1r15b	1.53133	-1.02753	1.57274	1.98512e-05	0.865326	2.43589e-05
NR_001460	Rmrp	1.53108	1.03139	1.00099	0.00336892	0.907819	0.997574
NM_175331	Nt5dc3	1.53102	1.20295	1.43533	2.64506e-06	0.0365418	5.5847e-05
NM_001003950	Rab3ip	1.52954	1.11064	-1.02658	1.01787e-05	0.331848	0.842933
NM_133810	Stk17b	1.52886	-1.37422	1.22104	4.18634e-05	0.00391445	0.0496003
NM_026187	Ankzf1	1.5282	1.24524	1.63584	8.35491e-06	0.0220911	3.19761e-06
NM_178935	4932441K18Rik	1.52718	1.022	1.67831	4.86636e-05	0.901064	1.0566e-05
AK007434	1810011H11Rik	1.52693	-1.09353	1.0494	0.000127604	0.544092	0.747696
NR_002840	Gas5	1.52635	1.35945	1.81432	0.000158059	0.0119142	6.29392e-06
ENSMUST00000064449	Gm9883	1.52635	1.33726	-1.11809	0.000146115	0.0163476	0.372421
NM_170758	Cd300a	1.52601	-1.09906	-1.40831	1.25977e-05	0.402133	0.000369254
NM_020518	Vsig2	1.52564	1.56841	1.29877	6.67051e-05	0.000181619	0.0126454
NM_029967	Adamtsl1	1.52535	-1.34002	-1.33765	0.000316374	0.0241384	0.0156845
NM_023785	Ppbp	1.52476	-1.07897	1.17152	0.0182742	0.806308	0.487019
NM_009770	Btg3	1.52434	1.12336	-1.0448	0.0011555	0.514706	0.824233
NM_138673	Stab2	1.52401	-1.03716	-1.26176	1.10929e-05	0.796547	0.0100841
NM_019713	Rassf1	1.52383	1.33208	-1.04218	1.32416e-05	0.00395287	0.73639
NM_013489	Cd84	1.5238	-1.02722	1.06168	0.000439213	0.899166	0.714392
NM_207207	Mrps26	1.52358	1.27846	1.12415	0.00495158	0.184375	0.547227
NM_028448	Cenpv	1.52358	1.0274	-1.00881	3.66787e-10	0.661402	0.896547
NM_177464	D19Ertd386e	1.52355	1.23162	1.15817	1.33149e-05	0.0351872	0.117454
NM_152822	Las1l	1.52243	1.18706	1.4413	3.3248e-07	0.0215927	6.05012e-06
NM_010568	Insr	1.52213	1.11758	1.37871	3.14858e-08	0.0846254	3.58332e-06
NM_146085	Apbb3	1.52194	1.5362	1.78567	0.000101326	0.000420868	4.84066e-06
NM_025854	Cir1	1.52194	1.07325	1.71339	2.82418e-05	0.591785	3.09097e-06
NM_028003	Rpap3	1.52173	1.27457	1.04271	0.00336641	0.165317	0.854189
NM_021609	Ccbp2	1.52168	1.40636	1.43808	0.00717422	0.0666978	0.0322605
NM_001081557	Camta1	1.52158	1.19624	1.71522	1.36958e-06	0.0304537	1.04812e-07
BC028815	1810031K17Rik	1.52157	1.06953	1.73233	2.73409e-07	0.429868	1.3432e-08
NM_016780	Itgb3	1.52125	1.68371	1.14631	4.6157e-05	2.00614e-05	0.197649
NM_146083	Sfrs7	1.52044	1.12861	1.372	2.69264e-07	0.109927	3.00784e-05
NM_145987	Tmem82	1.52007	1.43702	1.13913	0.000406483	0.00623092	0.334357
NM_001033172	Rab11fip2	1.51975	1.30829	1.25716	1.29755e-05	0.00624279	0.0117917
NM_007690	Chd1	1.51851	1.28117	1.41602	6.40129e-05	0.02625	0.00108345
NM_133762	Ncapg2	1.51828	-1.13948	1.19556	0.0133032	0.60492	0.386077
NM_001039967	Zfp869	1.51818	1.21804	1.69222	7.17647e-06	0.0348538	8.74473e-07
BC043057	D4Wsu53e	1.51725	-1.01291	1.27524	1.97323e-07	0.91051	0.00045878
NM_001039194	Aifm2	1.51689	1.6492	1.00269	0.000117482	8.10066e-05	0.989168
NM_009665	Amd1	1.51681	-1.03938	-1.30447	2.51594e-05	0.796271	0.00555335
NM_009025	Rasa3	1.51675	-1.00861	1.74199	2.11309e-06	0.952625	9.88235e-08
NM_025396	Pgls	1.51664	1.135	1.03343	0.00729776	0.578283	0.900883
NM_174995	Mgst2	1.51645	1.18856	-1.06337	0.00473128	0.373975	0.781432
XM_910066	Dcst2	1.51576	1.04886	-1.01825	1.59297e-05	0.727142	0.899416
NM_001001488	Atp8b1	1.51548	-1.47423	1.02636	7.24702e-06	0.000107986	0.835602
NM_001039536	Pigl	1.51481	1.2001	1.11556	5.05748e-06	0.0448675	0.216806
NM_001025250	Vegfa	1.51453	-1.0778	-1.86082	1.52666e-05	0.533836	1.73542e-07
NM_145625	Eif4b	1.5145	1.09125	1.09186	9.41978e-10	0.0828293	0.0558231
NM_032002	Nrg4	1.51441	2.3888	-1.40907	0.022971	0.000149807	0.0904096
NM_007901	S1pr1	1.51357	-1.60771	1.19131	0.000279259	0.000341297	0.147816
NM_172742	Mtmr10	1.51335	1.07571	-1.06797	7.94742e-09	0.229323	0.240778
NM_153547	Gnl3	1.51273	1.02182	2.18637	1.60431e-05	0.890551	5.42319e-09
NM_207225	Hdac4	1.51256	1.10098	-1.01956	1.56916e-07	0.193439	0.836923
NM_009799	Car1	1.51195	-1.80181	-1.28283	0.0127441	0.00292861	0.189756
NM_009504	Vdr	1.51181	1.00337	1.03338	0.000261662	0.988088	0.846902
NM_001114079	Pabpc1l	1.51176	1.04869	1.0546	0.00303397	0.846908	0.800844
NM_020295	Lmbr1	1.51168	1.03199	-1.47934	0.000268924	0.8716	0.001062
NM_013649	Ryk	1.51159	1.17829	-1.13165	1.67541e-08	0.00600247	0.024616
AK012625	2810001A02Rik	1.51112	1.12441	1.18169	5.40188e-07	0.137429	0.0176065
NM_021720	Donson	1.51097	1.03943	-1.07113	8.47354e-05	0.817834	0.590974
AF357377	Snord53	1.50983	1.1241	1.01257	0.00422285	0.577229	0.962888
BC157956	Nbeal2	1.50961	-1.10277	-1.10473	2.88071e-06	0.299691	0.240872
NM_009770	Btg3	1.50857	1.11593	-1.0409	0.00147044	0.547425	0.841673
BC034269	BC021614	1.50836	-1.6931	1.02842	6.70397e-05	2.01171e-05	0.852334
NM_197993	Tut1	1.50831	1.26852	2.18587	5.09981e-07	0.00192545	8.12677e-11
NM_029166	Uhrf1bp1l	1.50811	1.53694	1.33163	0.0129574	0.0273035	0.122229
NM_018811	Abhd2	1.50808	1.89292	1.06513	0.000487018	1.72017e-05	0.69035
ENSMUST00000065372	Gm5129	1.50807	1.36047	1.05662	0.000458616	0.0187578	0.735064
NM_018763	Chst2	1.5067	-1.12544	1.02246	8.70609e-05	0.34495	0.890096
NM_029922	Parp6	1.50668	1.09593	1.06747	9.48012e-09	0.118915	0.24569
NM_001033150	Plekhm2	1.5062	-1.08632	1.53199	1.49301e-07	0.267914	2.17906e-07
NM_172771	Dmxl2	1.50612	1.15412	1.43269	0.000470308	0.322539	0.00341119
NM_023434	Tox4	1.50612	1.08794	1.27733	0.000176592	0.570936	0.0268149
NM_008580	Map3k5	1.50604	1.71784	-1.39794	8.04874e-06	1.35826e-06	0.00022496
NM_026577	Arl13b	1.50583	1.21864	1.27717	0.00212952	0.229609	0.0905564
NM_001039511	Ivns1abp	1.50582	1.33031	1.24306	0.000408414	0.0270998	0.0720528
AK051045	Snhg1	1.50551	-1.01585	1.14453	0.0136073	0.963439	0.530003
NM_027671	Sntg1	1.50551	1.17322	1.05241	0.000121716	0.191332	0.717636
NM_153806	Dnttip2	1.50544	1.05118	1.92135	5.54061e-06	0.673966	1.94352e-08
NM_001048208	Med14	1.5037	1.06021	-1.05311	2.79139e-09	0.308933	0.331677
NM_145598	Nxnl1	1.50365	1.02111	-1.00685	4.60898e-06	0.879643	0.961476
NM_001076791	9630025I21Rik	1.50341	-1.02146	1.62137	0.000676842	0.922578	0.000268934
NM_011231	Rabggtb	1.5034	1.206	1.43817	0.000427723	0.168229	0.00276977
NM_010718	Limk2	1.50322	1.06449	-1.0398	3.15725e-06	0.554634	0.707644
NR_024189	AI837181	1.5032	1.01574	1.42118	3.58591e-05	0.926068	0.000468311
NM_145938	Rpp40	1.5025	1.1484	1.31406	0.0010005	0.386174	0.0361313
BC132172	C330023M02Rik	1.50239	1.24328	1.95453	5.98724e-06	0.0150902	1.32049e-08
NM_009477	Upp1	1.50219	-1.2466	1.03885	0.00490689	0.222457	0.871443
NM_001038695	Kdm3a	1.502	-1.11383	1.46209	1.01223e-07	0.115827	6.95659e-07
NM_007904	Ednrb	1.50153	1.27945	1.29043	4.04121e-05	0.0180489	0.00853642
ENSMUST00000066988	A430110L20Rik	1.50127	1.15007	1.16595	1.17958e-05	0.157611	0.0829631
NM_028820	1700017B05Rik	1.49904	-1.22776	1.30677	0.0022265	0.207479	0.0605324
NM_138649	Syt17	1.49872	-1.03977	1.12732	0.000357451	0.838363	0.354287
NM_025912	2010011I20Rik	1.49872	1.12673	1.195	3.16766e-06	0.183999	0.0234497
NM_026382	Snrnp48	1.49869	1.05319	1.57567	6.21384e-05	0.727819	3.90166e-05
NM_026220	Mfap1a	1.49829	1.13264	1.5793	2.34051e-05	0.243995	1.33009e-05
NM_001033208	Gcom1	1.49802	1.33631	1.31726	0.000146826	0.0123642	0.0104785
NM_008477	Ktn1	1.49772	1.19334	1.09445	1.50055e-06	0.0274638	0.257597
NM_197985	Adipor2	1.49766	-1.32386	1.15309	8.4013e-08	6.975e-05	0.0177492
NM_183140	Zfp691	1.49724	1.08461	1.18735	0.000146826	0.573884	0.118501
NM_008043	Frat1	1.49644	1.23576	-1.06947	4.61011e-05	0.0444097	0.566928
NM_011728	Xpa	1.49643	1.45386	1.62323	2.18635e-06	3.8082e-05	4.60416e-07
ENSMUST00000099278	Gm114	1.49628	1.2059	-1.07983	3.775e-06	0.0289568	0.388031
ENSMUST00000068548	9130017K11Rik	1.49619	1.09215	1.16073	0.00207539	0.655046	0.332657
NM_001113199	Naca	1.49616	1.06223	1.35546	8.35491e-06	0.601092	0.000556539
NM_009520	Wnt2b	1.49576	1.0119	1.0037	0.0070601	0.969723	0.989728
NM_147219	Abca5	1.49565	1.66147	-1.0702	3.66991e-05	1.25813e-05	0.552422
NM_172596	Sec24c	1.49459	1.22221	2.05782	6.54817e-05	0.0658864	6.61573e-08
NR_004446	Gm7035	1.49319	-1.51864	1.49442	0.000858496	0.00253778	0.00183894
NM_021525	Rcl1	1.49294	1.00485	1.126	2.69632e-05	0.978243	0.224703
NM_008254	Hmgcl	1.49284	1.21997	-1.10411	3.49141e-07	0.00564353	0.149039
NM_029278	Nop14	1.49263	1.17353	1.74269	1.68338e-06	0.0476301	4.1534e-08
NM_145527	Madd	1.4925	1.06253	-1.04149	3.41362e-05	0.645521	0.748291
NM_145382	BC021381	1.49239	1.13949	1.2139	1.02919e-05	0.178667	0.0227813
NM_001014390	Dyrk2	1.49231	1.00474	-1.4412	2.9538e-07	0.969983	2.83417e-06
ENSMUST00000100409	Gm10851	1.49203	-1.03618	1.22242	0.0266274	0.916582	0.358372
NM_001077361	Fhl1	1.49198	-1.01924	1.06119	0.00805804	0.949068	0.796459
NM_011027	P2rx7	1.49194	-1.04211	1.16347	2.17431e-05	0.767489	0.100796
NM_028306	Hspa12b	1.49185	-1.07661	1.01912	2.40955e-06	0.440399	0.868541
BC158019	D430042O09Rik	1.49143	1.10194	1.13837	9.67372e-07	0.239088	0.0712133
NM_144862	Lims2	1.49085	1.15912	-1.02892	3.53907e-07	0.0391208	0.749355
ENSMUST00000113130	Heatr7b1	1.49056	1.01539	1.08516	0.0123681	0.963149	0.723697
NM_025731	Hrasls5	1.4905	1.08678	1.08741	4.25182e-06	0.393103	0.33887
NM_009546	Trim25	1.49045	1.24888	1.54715	6.54366e-05	0.0378411	5.70796e-05
NM_001104617	Rdx	1.49028	1.12515	-1.07705	0.000284143	0.39403	0.589878
NM_008517	Lta4h	1.4893	-1.01985	1.03444	2.27486e-07	0.852318	0.68162
NM_011396	Slc22a5	1.48859	2.40303	1.03335	2.7606e-05	2.85727e-09	0.798673
NM_008358	Il15ra	1.48841	1.55091	-1.03418	0.000226313	0.00040123	0.833493
NM_181590	Shq1	1.48835	1.24572	1.342	0.000635215	0.103161	0.0154533
NM_001024703	Mctp2	1.4883	-1.31948	1.17327	0.000159907	0.0157286	0.147101
NM_025451	Camk2n1	1.48821	1.03148	1.22287	1.45051e-05	0.825031	0.0207361
NM_026448	Klhl7	1.48766	1.30877	1.43186	4.77643e-05	0.00941523	0.00036816
NM_020583	Isg20	1.48666	-1.11554	1.20852	0.000481719	0.465193	0.116857
NM_172471	Itih5	1.48645	-1.11206	-1.13883	0.000324183	0.459979	0.290609
NM_183423	Pla2g12a	1.48634	1.44693	-1.02061	0.000291257	0.00261897	0.908776
NM_138741	Sdpr	1.48531	1.22935	-1.06417	0.000327913	0.0998734	0.667546
NM_213659	Stat3	1.48482	-1.06903	1.11971	6.57308e-06	0.53363	0.183481
NM_025907	Mettl6	1.48414	1.21101	1.42132	4.38873e-06	0.0240985	4.97012e-05
NM_001110100	Banp	1.48367	1.53764	-1.18037	0.000566729	0.00112813	0.183247
NM_028711	Slc25a27	1.48363	1.49756	1.15836	1.45012e-06	7.46268e-06	0.0427895
NM_146185	Zfp790	1.48323	1.15477	1.81953	4.37868e-05	0.181409	4.78677e-07
NM_001085495	Arfgef2	1.48315	1.07075	1.39209	1.87878e-07	0.367389	5.76357e-06
NM_010664	Krt18	1.48298	-1.14253	1.26067	0.00541515	0.502772	0.14441
NM_009171	Shmt1	1.48294	1.07864	1.00774	8.62068e-05	0.573502	0.964057
NM_024479	Wbscr27	1.48272	-1.4305	2.02117	0.000192413	0.00235492	2.89718e-07
NM_001033173	Usp31	1.48271	1.57688	1.10019	0.00123134	0.00139791	0.533657
NR_000002	Snord32a	1.48262	-1.23123	-1.04079	0.0332316	0.403023	0.898667
NM_145940	Wipi1	1.48253	1.0858	1.34606	1.85755e-05	0.461029	0.0010475
NM_033321	P2rx5	1.48202	1.03455	-1.02788	0.00132891	0.876365	0.891269
NM_011917	Xrn2	1.48164	1.07797	1.30972	5.81466e-08	0.260933	2.4484e-05
NM_025431	Llph	1.48114	1.17145	1.18638	2.40157e-06	0.0521101	0.0222074
NM_023655	Trim29	1.48108	1.02075	1.02875	0.000357576	0.916495	0.867402
NM_015800	Crim1	1.48036	-1.07074	-1.00954	6.36102e-06	0.51421	0.942429
NM_001162537	9330159F19Rik	1.4801	-1.01087	-1.12558	0.0188567	0.97578	0.597171
NM_172441	Shroom2	1.48009	1.09053	1.08495	4.7324e-06	0.363705	0.348571
NM_010442	Hmox1	1.47996	-1.47186	2.73774	0.00147812	0.0063529	2.70052e-08
NM_033602	Peli2	1.47978	1.15365	1.1719	3.7308e-07	0.0430477	0.0148139
NM_026271	Fibin	1.47977	1.00329	3.73813	0.00361823	0.990604	2.18976e-09
NM_194355	Spire1	1.47934	1.10462	-1.16824	0.000108286	0.431856	0.136668
NM_001081401	Adamts3	1.47929	1.08477	-1.43359	0.00211177	0.675757	0.00828292
NM_027777	Pex1	1.47927	1.18761	1.43721	2.05428e-06	0.0306618	1.50954e-05
NM_010778	Cd46	1.47888	1.1366	1.07539	0.000206119	0.315214	0.576885
NM_029098	Lmbr1l	1.4787	-1.09094	1.40078	5.97373e-07	0.269045	1.17075e-05
NM_007712	Clk2	1.47833	1.11179	1.28918	2.64431e-07	0.136049	0.000174874
NM_016811	Dgka	1.47821	1.50029	1.26875	2.28268e-06	9.40396e-06	0.00169145
NM_033615	Adam33	1.4782	1.04814	1.08924	0.000715219	0.806308	0.557556
NM_019816	Aatf	1.47808	1.18668	1.446	4.1335e-06	0.0418558	2.29498e-05
NM_001039532	Zfp784	1.47792	1.02078	1.07595	0.000178924	0.910202	0.567075
NM_177633	Ubxn7	1.47771	1.04908	1.31258	8.23898e-08	0.530992	2.73447e-05
NM_133897	Lrrc8c	1.4773	1.38589	1.20617	0.000142967	0.0037757	0.0731844
NM_019804	B4galt4	1.47649	-1.13482	1.09133	3.93819e-05	0.238339	0.401214
NM_031182	Tcfap4	1.4759	1.07964	1.50035	0.00161872	0.68535	0.00235671
NM_001044380	Hhipl1	1.47557	1.14271	1.52071	7.46512e-05	0.237873	7.80605e-05
ENSMUST00000097894	Gm10572	1.47537	1.09048	-1.05967	0.000264615	0.550961	0.680614
NM_021375	Rhbg	1.47486	1.00017	-1.22313	0.00111202	0.999053	0.11823
ENSMUST00000122106	Ggnbp1	1.47447	1.14986	-1.20112	6.39971e-06	0.116131	0.0212963
NM_001033148	1700029J07Rik	1.47292	1.14724	-1.06796	0.000229893	0.275633	0.622824
NM_001081101	4933407H18Rik	1.47247	1.35956	1.3321	7.69879e-06	0.000648401	0.000625175
NM_001110856	Crem	1.4723	-1.50142	-1.19447	0.00398398	0.00950923	0.252529
NM_009009	Rad21	1.4719	-1.00862	1.11936	1.19592e-06	0.94652	0.115247
NM_001081013	Rlf	1.47175	1.02953	1.30674	9.59091e-06	0.825128	0.00143161
NM_030075	Klhdc8b	1.47135	1.06307	-1.31152	0.000339056	0.706284	0.0144509
NM_001033343	Sec31b	1.4712	1.12478	1.12899	6.33087e-05	0.29853	0.231811
ENSMUST00000101417	Tra2a	1.47112	1.08179	1.05111	4.65979e-05	0.517235	0.677003
NM_173437	Nav1	1.47054	-1.1042	1.07103	2.99645e-05	0.360712	0.515346
NM_009519	Wnt11	1.4705	-1.04648	1.2205	0.000411671	0.797607	0.0812631
NM_008635	Mtap7	1.47031	1.21865	1.16195	0.00132574	0.171087	0.274108
NM_001001183	Tmem204	1.47008	1.19838	-1.11521	0.000229459	0.129897	0.356304
NM_133715	Arhgap27	1.46998	1.03367	1.11661	1.30696e-05	0.801954	0.211069
NM_027921	Slc16a14	1.46995	1.09062	1.1196	0.000148031	0.51682	0.313452
NM_010492	Ica1	1.46991	1.00238	-1.13581	0.000408414	0.991033	0.299105
XM_355934	Dnahc3	1.46977	1.0946	-1.01066	0.00337171	0.649354	0.964454
NM_001145960	Slc37a2	1.4693	1.01079	-1.01091	1.87252e-06	0.932803	0.926285
NM_019832	Gkap1	1.4692	1.22775	1.13881	0.00208955	0.17704	0.383961
NM_029078	Pcf11	1.46886	-1.03698	1.14797	1.51157e-06	0.731215	0.05246
NM_144557	Myrip	1.46883	-1.04175	1.35644	0.000715996	0.831857	0.0105004
NM_001005342	Ypel4	1.46779	-1.05209	-1.01319	0.000119142	0.735052	0.935733
NM_009665	Amd1	1.46717	-1.04355	-1.33056	0.00213304	0.845654	0.0321945
XM_355934	Dnahc3	1.467	-1.00323	-1.0431	0.0197717	0.992078	0.877051
NM_016890	Dctn3	1.46671	1.23643	-1.02114	1.73836e-07	0.00143445	0.806039
NM_019425	Gnpnat1	1.46637	-1.05567	-1.02247	0.010072	0.838298	0.933015
NM_024187	U2af1	1.46627	1.35228	1.28266	0.000473121	0.0137069	0.0281835
NM_001037863	Atp11c	1.46616	-1.00986	1.33435	5.0694e-07	0.931772	5.24672e-05
NM_008230	Hdc	1.46591	1.30462	1.09154	0.00204917	0.06688	0.587903
NM_001110791	Sf1	1.46534	-1.09056	1.42621	6.05706e-09	0.100549	4.33695e-08
NM_011057	Pdgfb	1.46467	1.08402	-1.25748	0.000977117	0.635195	0.0620333
NM_182995	6330503K22Rik	1.46454	1.10656	1.18127	0.000136743	0.417789	0.105515
AK173319	Rnf169	1.46427	1.36165	1.2976	1.32129e-05	0.000806284	0.0020265
NM_199476	Rrm2b	1.4642	1.09036	1.17208	0.00374347	0.668794	0.304175
NM_198020	Trmt1	1.46392	1.33454	1.31419	2.14183e-06	0.00038548	0.000316623
NM_001085495	Arfgef2	1.46392	1.17718	1.33606	1.94309e-08	0.0035502	2.52743e-06
NM_027909	C2cd2l	1.46382	1.13685	-1.01833	0.00135867	0.410785	0.929003
NM_027836	Ms4a7	1.4638	-1.11269	1.08499	0.00223083	0.546012	0.623616
NM_153075	Catsper2	1.46312	2.17959	1.30857	0.000361502	2.4948e-07	0.0144516
NM_028544	Rasip1	1.46298	1.08775	-1.05091	7.4966e-06	0.384816	0.611408
NM_019795	Dnajc7	1.46294	1.03424	1.00758	4.61354e-07	0.724584	0.942429
NM_001008700	Il4ra	1.4629	-1.03088	1.20031	1.10142e-06	0.774399	0.00778034
NM_007385	Apoc4	1.4627	1.02505	1.28518	0.00306363	0.917063	0.0718863
NM_008880	Plscr2	1.46259	1.04624	1.28272	0.00567651	0.854649	0.101422
NM_027511	Hrct1	1.46258	-1.02924	1.24397	0.00758784	0.914638	0.17684
NM_027238	Ttc39b	1.46255	-1.24045	-1.37965	0.000327913	0.0713171	0.00344172
NM_153394	Gpr156	1.46193	1.07795	-1.19957	0.00170754	0.686215	0.175905
ENSMUST00000095186	Gm10309	1.46185	1.02395	5.28366	0.00272537	0.91996	1.94828e-11
NM_007771	Cry1	1.46183	-1.20097	-1.06606	0.0239803	0.423086	0.8056
ENSMUST00000078533	Gm4980	1.46161	-1.0021	1.02893	0.000703305	0.992078	0.871443
NM_134437	Il17rd	1.46154	1.02292	1.18563	0.0011265	0.915658	0.186172
NM_001037737	Arnt	1.46094	-1.14079	1.52947	2.43587e-08	0.0184276	1.06089e-08
NM_021440	RP23-394O9.3	1.46072	1.10236	1.05012	0.000466644	0.502685	0.746759
NM_024187	U2af1	1.46063	1.31294	1.27775	0.000254263	0.016982	0.020498
NM_001081337	Sipa1l2	1.45989	-1.03234	-1.20047	4.83974e-05	0.829604	0.0462872
ENSMUST00000094955	Gm12689	1.45954	1.29276	1.30194	0.00108339	0.0535458	0.0305619
NM_001013786	Zfp187	1.4594	1.05895	1.87614	3.32687e-06	0.561718	5.67388e-09
NM_027166	Ypel5	1.45922	-1.0432	1.02024	7.82856e-07	0.649629	0.83548
NM_029389	Fam35a	1.45914	1.36019	-1.06543	0.000634056	0.0134805	0.667595
ENSMUST00000081929	Gm15401	1.45903	2.68024	-1.04154	0.0224492	9.71091e-06	0.882714
NM_001033399	Gfod1	1.45894	1.0906	1.15025	0.000121577	0.496085	0.173896
NM_178405	Atp1a2	1.45826	1.02571	1.02059	0.000124751	0.878941	0.894515
NM_027100	Rwdd2a	1.4578	1.13727	1.04923	1.85755e-05	0.180449	0.653707
NM_001031808	Mrpl41	1.45713	1.16591	1.74258	0.000174327	0.185646	3.85013e-06
NM_153804	Plekhg3	1.45699	1.27789	1.11991	6.52016e-06	0.00358115	0.158759
NM_011245	Rasgrf1	1.45691	1.02506	1.0186	1.83167e-07	0.791422	0.830607
NM_178771	Klhl26	1.45672	-1.04671	1.2101	1.84026e-06	0.643064	0.0068796
NM_010322	Gnpat	1.45635	1.12186	-1.05128	2.17431e-05	0.244621	0.640854
XM_355934	Dnahc3	1.45633	1.1072	-1.05156	0.00183015	0.552018	0.777915
NM_001037746	Gm5081	1.45613	1.12835	1.29106	1.6259e-05	0.20585	0.0024526
NM_001081347	Rhobtb1	1.45583	1.23308	-1.08837	0.000499155	0.0904719	0.522951
NM_146108	Hibch	1.45571	1.19119	-1.00291	3.50059e-06	0.0275091	0.981975
ENSMUST00000114132	Zdbf2	1.45542	1.05706	-1.1855	0.00217455	0.786906	0.219295
NM_146214	Tat	1.45481	1.17861	1.0967	0.0011364	0.245243	0.52098
NM_011337	Ccl3	1.45466	1.31119	-1.12939	0.000761154	0.0314268	0.345399
NM_008149	Gpam	1.45455	-1.25192	-1.05659	0.000780955	0.0810357	0.722697
BC094907	C030016D13Rik	1.45439	1.28449	-1.13593	0.00181751	0.0751469	0.370813
NM_001113199	Naca	1.45418	1.06851	1.39274	1.2785e-05	0.535459	0.000141528
NM_172153	Lcorl	1.45411	1.0447	1.03669	1.8883e-06	0.659521	0.691598
NM_009665	Amd1	1.45399	1.00456	-1.41111	0.000185893	0.981386	0.00101886
NM_001081066	Dennd3	1.45391	-1.18627	1.02142	0.000126447	0.118973	0.888375
NM_010228	Flt1	1.45376	-1.08851	1.18401	0.000100834	0.494205	0.0829716
NM_153582	Cmtm4	1.45338	1.12876	1.37773	0.000224417	0.326099	0.00227925
ENSMUST00000097661	5830472F04Rik	1.45281	1.17571	-1.21105	0.00588202	0.364661	0.218664
NM_020570	Xrcc2	1.45273	1.16582	1.09559	0.000735777	0.256994	0.501706
NM_025431	Llph	1.45262	1.15327	1.19449	1.21071e-06	0.0527762	0.00870508
NM_009760	Bnip3	1.45241	1.62889	1.5397	3.11114e-07	4.53454e-08	1.00544e-07
NM_178932	Aoc2	1.45168	1.22883	1.07647	0.00161143	0.144683	0.641854
ENSMUST00000101009	Ahnak2	1.45157	1.1767	1.54576	0.00144069	0.262721	0.00071701
NM_019765	Clip1	1.4514	1.38764	2.01544	8.38065e-06	0.000239841	2.6028e-09
NM_001037941	Dnajb6	1.45131	-1.00707	1.92954	0.0148491	0.982534	0.000212855
NM_201610	Neil2	1.45089	1.01754	1.07115	6.88043e-06	0.895239	0.432325
NM_011859	Osr1	1.45087	-1.08612	1.09772	0.00719469	0.708034	0.617961
NM_026220	Mfap1a	1.45072	1.15722	1.55606	6.97779e-06	0.0849408	1.94822e-06
NM_025831	1300014I06Rik	1.45037	-1.43945	1.26827	4.18832e-05	0.00030703	0.00761036
NM_001042451	Snca	1.4503	-1.24206	1.61368	0.0240175	0.3108	0.00805823
NM_028276	Utp14a	1.45027	1.03331	1.8164	3.97333e-05	0.817238	1.91416e-07
NM_029654	Atg2b	1.44949	1.06301	1.31801	9.0339e-07	0.464069	0.000102511
NM_178113	Ncapd3	1.44928	-1.07101	1.19999	5.35134e-07	0.372965	0.00423463
NM_025854	Cir1	1.4491	1.07347	1.68148	7.9163e-06	0.472574	2.08165e-07
NM_144960	Fcamr	1.44906	1.6266	-1.26448	0.0188519	0.00913776	0.195211
NM_133966	Taf5l	1.44874	-1.00778	1.15054	0.000186227	0.967692	0.182899
NM_001081411	Sclt1	1.44823	-1.10327	1.31709	0.000441946	0.48222	0.011697
NM_133191	Eps8l2	1.44754	-1.34027	1.19452	0.00122691	0.0247708	0.157364
NM_001039094	Negr1	1.44724	1.06439	-1.19614	0.010373	0.801648	0.29504
NM_178893	Coro2a	1.44718	1.0065	1.00347	0.00428961	0.980703	0.989168
NM_181593	Itpkc	1.44633	1.02165	1.54083	2.58926e-05	0.880941	9.29322e-06
NM_001162980	1700024P16Rik	1.44616	1.16579	1.32322	0.0078212	0.410843	0.0655508
NM_030235	Avl9	1.44517	-1.161	1.19351	1.09212e-06	0.0368766	0.00767539
NM_020295	Lmbr1	1.44516	1.12784	-1.53739	0.000232055	0.322962	9.82983e-05
NM_001080769	Uhrf1bp1	1.44506	-1.04603	1.0129	0.00372563	0.840401	0.955984
NM_054057	Prosc	1.44497	1.23276	1.41856	4.64409e-05	0.0285995	0.000206836
NM_053202	Foxp1	1.44496	-1.02377	1.41748	4.49117e-06	0.845654	2.35231e-05
AK089165	Dpep2	1.44448	1.16366	1.2302	0.000264724	0.200319	0.0451575
NM_029128	Qtrtd1	1.44415	1.22221	1.40843	0.000160806	0.062659	0.000787298
NM_021465	Stag2	1.44374	1.0317	1.15215	1.65822e-06	0.764973	0.0374733
NM_009665	Amd1	1.44341	-1.04126	-1.31447	0.00231322	0.848848	0.0338793
NM_001099217	Ly6c2	1.44337	-1.20032	1.23522	5.37765e-05	0.0620483	0.0181008
NM_146114	Dclre1c	1.44291	-1.21746	1.4911	8.25097e-07	0.00489527	6.66319e-07
NM_010432	Hipk1	1.44226	1.05683	1.40447	9.22243e-09	0.323468	6.66093e-08
NM_025780	Thap2	1.4421	1.03979	-1.44815	0.00158635	0.847237	0.0029873
NM_010567	Inppl1	1.44193	1.09601	1.0181	0.00366835	0.626337	0.935351
NM_030249	Cttnbp2nl	1.44145	1.01838	1.03686	4.40338e-05	0.90304	0.761862
NM_001081317	Anubl1	1.44101	-1.68394	1.32245	0.00168733	0.00022919	0.0237512
NM_025511	Fam36a	1.44091	-1.03403	1.02522	2.39581e-06	0.751927	0.798639
BC027572	3110007F17Rik	1.44088	-1.02946	1.0969	6.90741e-05	0.845763	0.358889
NR_027851	2900005J15Rik	1.44058	1.00736	1.00179	0.000345737	0.971331	0.992685
NM_028119	Ddb2	1.44004	1.0948	1.16443	0.000852314	0.554567	0.20865
NM_001081379	Ankrd11	1.43995	1.28516	1.56902	7.75693e-06	0.00255903	1.2514e-06
NM_001033140	Sdhaf1	1.43885	1.12806	-1.14752	0.00368483	0.487315	0.357852
NM_133982	Rpp25	1.43874	1.16961	-1.04328	0.00489022	0.35385	0.83548
NM_199195	Bckdhb	1.43869	1.00436	-1.05516	0.000129494	0.981057	0.659648
NM_026485	Trabd	1.43869	1.05994	1.20802	4.5367e-06	0.54678	0.00950327
BC138187	Zfp236	1.43852	1.08822	1.07443	3.34407e-06	0.317148	0.362682
NM_008587	Mertk	1.43813	1.11995	1.38329	0.000233006	0.350785	0.00164388
ENSMUST00000107544	Gm12528	1.43791	1.29046	1.08897	3.95168e-05	0.00630284	0.37555
ENSMUST00000029268	1810062G17Rik	1.43757	-1.0102	-1.05897	0.000354384	0.958606	0.668888
AF129931	Sart1	1.43742	1.08904	1.39065	0.00273681	0.638534	0.0112568
NM_175445	Rassf2	1.43725	-1.01363	1.12121	0.00111621	0.949435	0.383894
NM_007996	Fdx1	1.43667	-1.39516	-1.10338	0.00186986	0.0129152	0.498952
BC116260	9130227C08Rik	1.43629	-1.02116	1.27581	0.00014065	0.898762	0.0112165
NM_146042	Rnf144b	1.43625	-1.25243	1.11863	0.00211916	0.107506	0.434333
NM_175523	Ppm1k	1.43624	1.2437	-1.54538	0.00803703	0.200857	0.00371781
NM_029858	Ston1	1.43621	1.08711	1.43336	0.00244355	0.640907	0.00515069
NM_001029979	Safb2	1.43605	1.2788	1.27037	8.10077e-06	0.0029175	0.00192374
NM_001161817	Myo1b	1.43573	1.12674	1.00501	7.47071e-05	0.260441	0.974676
NM_153594	Pcmtd2	1.43507	1.01402	1.2775	2.99673e-06	0.907366	0.000736082
NM_019812	Sirt1	1.43486	-1.01917	1.36306	3.07789e-06	0.8716	5.62491e-05
NM_001113562	Cutc	1.43484	1.18546	-1.07439	5.50328e-05	0.0796576	0.484434
NM_028483	Cib4	1.43398	-1.00507	1.09859	0.00503063	0.985083	0.578415
XR_033982	Gm7084	1.43387	-1.12467	-1.15601	0.00333982	0.489585	0.315767
NM_008325	Idua	1.43368	1.21937	1.4691	2.19187e-08	0.000352325	1.98464e-08
NM_177816	Sh2d4b	1.43309	1.03541	1.02205	0.00369929	0.877017	0.919306
NM_175639	Wdr43	1.43302	1.24551	1.63573	1.26367e-06	0.0022153	3.75669e-08
NM_001039251	Gm7265	1.43298	1.17681	1.06403	1.13248e-05	0.0527723	0.490792
NM_008087	Gas2	1.43239	-1.36044	1.14595	1.59482e-05	0.000539011	0.0906076
ENSMUST00000079045	B230325K18Rik	1.43219	1.06644	-1.03253	0.000215799	0.642574	0.821747
NM_001111015	Syn2	1.43202	-1.07957	1.10273	0.000665915	0.614189	0.43685
NM_172496	Cobl	1.43199	-1.17246	-1.31231	0.000255349	0.162151	0.00699694
NM_139200	Cytip	1.43141	-1.05381	1.13166	0.00685706	0.821036	0.454266
NM_028852	Spatc1	1.43096	-1.46812	-1.06363	0.00398179	0.00820762	0.730979
NM_133895	Slc15a4	1.43043	1.29084	1.9421	1.332e-05	0.00270668	5.67388e-09
NM_133701	Prpf6	1.43029	-1.00455	1.62058	1.47002e-05	0.976277	7.44042e-07
NM_030690	Rai14	1.42995	-1.22293	1.32102	0.000371683	0.0777	0.00742406
NM_016913	Porcn	1.42992	1.04993	1.2633	0.0032719	0.816228	0.077485
NM_133992	Usp52	1.42923	-1.05723	1.00536	9.85368e-06	0.587789	0.966269
ENSMUST00000095224	Safb	1.42907	1.4323	1.2587	0.00173879	0.00624279	0.0597103
NM_001042655	Tbc1d17	1.42906	-1.18527	2.12964	0.0020084	0.233901	7.81017e-07
NM_010771	Matr3	1.42888	1.08977	1.17216	1.06466e-06	0.248732	0.0130256
NM_009834	Ccrn4l	1.42867	1.8824	-1.25124	0.0155847	0.000484281	0.183756
NM_144912	Rad9b	1.42867	1.12132	-1.14711	0.00177191	0.456648	0.299457
NM_001128597	Bat4	1.4286	-1.12432	1.59712	0.000261057	0.326099	2.73447e-05
NM_032460	Bat4	1.4286	-1.12432	1.59712	0.000261057	0.326099	2.73447e-05
NM_030035	Golgb1	1.42845	1.12378	1.61068	4.77182e-05	0.243103	3.18417e-06
BC055827	Olfr1372-ps1	1.42843	-1.09325	1.08459	0.0202026	0.721135	0.713676
BC016463	9430023L20Rik	1.42831	-1.12764	1.00198	0.000125957	0.273647	0.990483
NM_133734	Dcaf11	1.42823	1.12904	-1.12717	0.00219303	0.435936	0.390573
NM_001081178	Gpr116	1.42795	1.27211	1.22437	6.062e-06	0.00253778	0.00568895
NM_133211	Tlr7	1.42788	-1.06178	1.19941	0.0088114	0.796522	0.251755
NM_172263	Pde8b	1.42743	1.10493	-1.07543	4.16033e-05	0.324951	0.455486
NM_013815	Baz1a	1.42691	1.09194	1.5193	0.000827359	0.554868	0.000366213
NM_026517	Rpl22l1	1.42677	1.0381	1.31308	0.00318101	0.862112	0.0354539
NM_018762	Gp9	1.42672	1.16088	-1.02037	0.000522444	0.224954	0.904454
NM_145600	Zfp330	1.42667	1.08698	1.25306	0.00467675	0.666187	0.103791
NM_178390	Fam53a	1.42656	-1.17584	-1.07769	5.59307e-05	0.0916307	0.452451
BC083148	Rpl13	1.42655	1.17019	1.25539	0.00656107	0.361053	0.117794
NM_001081214	Pprc1	1.42644	1.28391	1.69706	0.000648838	0.0334557	1.72198e-05
NM_019763	Spen	1.42644	1.19762	1.55434	6.9272e-08	0.001705	6.50721e-09
NM_029236	Bcdin3d	1.42516	-1.06336	1.28453	3.34406e-05	0.583966	0.00289475
NM_030743	Rnf114	1.42496	-1.03801	1.34422	5.59358e-07	0.6646	1.62569e-05
NM_009236	Sox18	1.42491	1.08373	1.04049	0.000562585	0.576972	0.791208
NM_019439	Gabbr1	1.42462	1.01612	1.03081	3.5701e-05	0.911406	0.795149
NM_013863	Bag3	1.42446	1.54743	1.42382	0.000541553	0.000307068	0.00123654
NM_013931	Mapk8ip3	1.42406	1.16017	1.22041	2.54594e-06	0.04303	0.00357873
NM_029035	Spsb1	1.42398	1.09207	3.17868	0.001687	0.587	8.39411e-10
ENSMUST00000105153	Gm12472	1.42376	1.09465	1.23579	0.00119133	0.557054	0.0688023
NM_130881	Pabpc4	1.42358	1.29497	-1.01039	2.86599e-06	0.000687847	0.926028
NM_001113188	Fxr1	1.42256	1.21573	-1.0452	1.35281e-06	0.00511655	0.570491
NM_008711	Nog	1.42239	1.23369	1.08194	0.00339314	0.149954	0.626186
NM_016844	Rps28	1.4223	1.20636	1.08386	0.00173771	0.167375	0.580377
NM_010513	Igf1r	1.42181	1.06747	2.05576	4.70119e-05	0.565882	5.90011e-09
NM_133185	Rogdi	1.42131	1.25513	-1.25959	0.00182312	0.086541	0.0561914
NM_009672	Anp32a	1.4212	-1.01319	-1.04582	3.12657e-06	0.911524	0.59201
AK133696	9430008C03Rik	1.4208	1.31553	1.19452	0.00676552	0.0767985	0.236381
NM_025374	Glo1	1.42069	-1.24806	-1.08364	0.00139207	0.0845493	0.569159
NM_020564	Sult5a1	1.42043	-1.13983	1.12803	0.013606	0.51875	0.510108
NM_008500	Lhx6	1.42036	1.03776	1.04703	0.00163372	0.849056	0.779768
NM_009665	Amd1	1.42023	-1.03388	-1.31353	0.00287417	0.87524	0.0307163
NM_008147	Gp49a	1.42007	-1.22346	1.03787	0.00942675	0.237362	0.866549
NM_001113550	4833420G17Rik	1.42005	1.31346	1.2079	6.79247e-07	0.000112214	0.0022427
BC027572	3110007F17Rik	1.41986	-1.01887	1.08628	7.39836e-05	0.900893	0.40232
NM_016927	Pkd2l2	1.4195	-1.00319	-1.3995	0.000310309	0.986564	0.00107168
NM_028106	Zbed3	1.41933	1.34568	-1.10418	7.78516e-05	0.00213514	0.301315
NM_016844	Rps28	1.41925	1.21296	1.15343	0.00102425	0.124971	0.232291
ENSMUST00000113300	Prickle4	1.41916	1.11967	-1.02075	0.000653995	0.389751	0.903176
NM_207221	Jmjd1c	1.4189	-1.05248	1.1741	6.41095e-06	0.602672	0.0252273
ENSMUST00000070887	Gm10002	1.41887	-1.44873	-1.42447	0.0313127	0.0550512	0.0466344
NM_133964	Dohh	1.41885	1.15182	1.0355	0.00125303	0.298797	0.834694
NM_007705	Cirbp	1.41879	1.79037	1.33991	0.000912446	1.59187e-05	0.00850361
NM_011401	Slc2a3	1.4186	-1.17104	1.00026	0.00869738	0.3714	0.999409
NM_130881	Pabpc4	1.41834	1.29565	1.00083	5.20363e-06	0.000951947	0.994984
ENSMUST00000067743	Gm9949	1.41826	-1.04981	1.22967	0.00192742	0.796547	0.0900476
NM_001159529	Cox7a2l	1.41819	1.29248	1.01156	0.00212641	0.0524995	0.955626
NM_001081350	Nol8	1.41817	1.17102	1.75085	0.000119033	0.12104	7.51235e-07
NM_053262	Hsd17b11	1.4181	1.31703	1.26159	0.000134329	0.00579721	0.0117354
AK040893	9430008C03Rik	1.4181	1.40907	1.14738	2.48443e-05	0.000180541	0.0897467
NM_001115153	Uspl1	1.41777	1.43263	-1.02919	0.00166781	0.00499175	0.871292
NM_144925	Tnrc6a	1.41751	1.07934	1.25136	2.31797e-06	0.336075	0.00103038
NM_026931	1810011O10Rik	1.41745	2.38739	-1.07503	0.00622776	1.45535e-06	0.686322
NM_001033293	Uap1l1	1.41722	-1.00004	1.1377	1.66074e-05	0.999551	0.101155
NM_008032	Aff2	1.41719	1.02972	-1.01364	0.0025825	0.890558	0.94731
NM_001114665	Fnbp1l	1.4167	1.04547	1.24156	0.000250023	0.765993	0.0258269
NM_013470	Anxa3	1.41623	-1.00794	1.19443	0.000138789	0.963775	0.0548929
NM_146224	Suhw4	1.41599	1.12323	1.43506	1.28197e-07	0.0452885	1.91416e-07
NM_019743	Rybp	1.41585	1.11069	1.27106	0.00501521	0.558587	0.0774715
NM_175121	Slc38a2	1.4158	1.18166	-1.00602	4.08777e-05	0.0658247	0.965401
NM_008992	Abcd4	1.4157	1.67913	1.1241	2.80536e-06	7.10252e-08	0.0849511
NM_001014974	Ttll4	1.41542	1.07376	-1.20712	2.06117e-06	0.371649	0.00431863
BC140978	4921517L17Rik	1.41513	1.1264	1.15479	0.000354318	0.318177	0.167734
NM_172536	Zfp609	1.41442	1.06044	1.21431	1.01166e-07	0.353492	0.000410236
NM_008388	Eif3e	1.41396	1.20807	1.0811	5.02326e-05	0.0374314	0.410789
NM_007520	Bach1	1.41333	-1.08209	1.97193	2.07479e-06	0.307761	2.52328e-10
NM_173442	Gcnt1	1.41306	1.00605	1.25155	0.00189792	0.978904	0.0605324
NM_133345	Ing4	1.41293	1.10044	1.01107	0.000106071	0.380322	0.939342
ENSMUST00000104904	Gm5098	1.41277	1.07131	-1.14235	0.0370848	0.810396	0.536248
NM_016799	Srrm1	1.41231	1.04639	1.24096	1.82503e-06	0.608105	0.00113574
XM_355934	Dnahc3	1.412	-1.0043	-1.06918	0.00678157	0.987061	0.714027
NM_030887	Jdp2	1.41177	1.27555	-1.05357	0.00409286	0.0892326	0.769677
NM_001025572	Ankrd12	1.41126	1.22169	1.02145	0.00358278	0.165978	0.917453
NM_010248	Gab2	1.4108	1.05472	1.23199	1.93957e-05	0.61664	0.00708493
NM_010847	Mxi1	1.41063	1.21473	-1.00923	9.86448e-07	0.00356495	0.926905
NM_010914	Nfyb	1.4106	-1.31714	-1.26094	3.0519e-05	0.0017397	0.00404118
NM_028248	Tmem87b	1.4106	1.36603	1.28264	6.98315e-06	0.000142566	0.000733887
NM_145380	Eif3m	1.41055	1.15155	1.22295	0.00273459	0.339455	0.109742
NM_029674	Got1l1	1.40997	1.09986	1.04182	0.000129363	0.389515	0.734701
NM_182997	Prkab2	1.40993	-1.00474	-1.09584	0.000211277	0.97926	0.385951
NM_010566	Inpp5d	1.40971	-1.04343	1.1249	0.000205166	0.769665	0.241268
NM_017369	Gabre	1.40963	1.09234	1.2794	0.00413105	0.621642	0.058293
NM_008249	Tfb2m	1.40926	1.11569	-1.03626	4.05808e-05	0.24987	0.746602
NM_016748	Ctps	1.40869	1.21182	1.29048	0.0045423	0.199239	0.051842
NM_026160	Map1lc3b	1.40862	1.33522	1.33761	9.22748e-07	5.4861e-05	2.10952e-05
NM_178688	Ablim1	1.40804	-1.27307	1.27169	0.00206291	0.0626676	0.0430995
NM_008037	Fosl2	1.40787	-1.00373	1.13158	0.00963062	0.989039	0.454272
NM_025976	Bfar	1.40778	1.30347	1.26453	3.07454e-06	0.00040123	0.00067049
BC052184	6430573F11Rik	1.40723	-1.28771	1.01603	0.000107441	0.00812407	0.910027
NM_008722	Npm1	1.40721	1.1389	1.29314	0.00173661	0.353575	0.0265846
NM_009618	Adam2	1.40685	1.15834	-1.05151	0.00528106	0.360367	0.786113
NM_028595	Ms4a6c	1.40651	-1.53336	1.39986	0.013678	0.0088835	0.0258383
NM_009688	Xiap	1.40645	-1.07641	-1.06871	5.67474e-06	0.386218	0.393483
NM_033042	Tnfrsf25	1.40635	1.06956	-1.00985	0.00114253	0.670294	0.958733
NM_007408	Plin2	1.40635	1.34148	-1.28761	1.13058e-05	0.000378414	0.000833397
NM_013785	Ip6k1	1.40629	1.06509	1.3054	1.705e-05	0.525172	0.000692296
NR_004445	Snord22	1.40554	1.21011	1.26709	0.0038391	0.18872	0.0643198
NM_173402	Rgs12	1.4055	-1.09319	1.14076	8.27175e-05	0.400647	0.137869
NM_001142952	Fam46c	1.40547	1.40732	1.29351	0.0156577	0.0406036	0.101102
NM_026085	3110049J23Rik	1.40531	1.05331	1.04075	0.00388316	0.794373	0.827675
NM_008800	Pde1b	1.40516	1.00874	1.05241	0.00339314	0.971417	0.764993
NM_009665	Amd1	1.40485	-1.02728	-1.33643	0.00232131	0.895676	0.0151306
BC089587	Slc26a10	1.40462	-1.07106	-1.29411	0.00267094	0.697182	0.0335212
NM_016844	Rps28	1.40454	1.19497	1.08156	0.00315485	0.210744	0.607288
NM_011830	Impdh2	1.40408	1.03174	1.27113	0.000103196	0.824524	0.00630411
NM_001160378	Fam46a	1.4036	-1.02417	1.41143	0.04679	0.943602	0.0648221
NM_010324	Got1	1.40258	1.377	1.03088	0.00343804	0.0170543	0.87109
NM_030207	Sfi1	1.4025	1.08013	1.20088	0.000330666	0.550131	0.0606931
NM_144792	Sgms1	1.40167	1.11079	1.08972	1.12429e-05	0.206799	0.270608
NM_011297	Rps24	1.40166	-1.15034	1.13909	0.000109889	0.157095	0.150928
ENSMUST00000052189	B230317F23Rik	1.40138	1.38024	1.43126	0.00276548	0.0134901	0.00337378
NM_008276	Hoxd8	1.40121	1.06496	-1.05069	0.0183558	0.797688	0.826522
NM_028188	Rusc1	1.40105	1.09556	1.35345	3.95168e-05	0.342906	0.000332895
NM_007434	Akt2	1.40086	1.01466	1.11216	1.32638e-07	0.86702	0.0412011
ENSMUST00000060171	Gm9853	1.40085	1.19342	1.34903	0.00669982	0.263449	0.0263949
NM_013890	Fbxw2	1.40056	1.13573	-1.02649	3.24848e-07	0.0335099	0.721849
NM_009849	Entpd2	1.39981	-1.1258	1.06213	0.000457791	0.316431	0.627914
NM_011247	Rbbp6	1.3997	-1.0901	1.11358	0.00145225	0.565882	0.392146
NM_183313	Gm5115	1.39905	1.45201	1.17168	0.00181201	0.00290793	0.186995
NM_024200	Mfn1	1.39901	1.0989	1.00344	3.46857e-06	0.212956	0.975804
NM_017398	Diap2	1.39899	-1.07162	1.13403	7.77041e-07	0.324168	0.0322956
NM_145594	Fgl1	1.39889	1.12977	1.17224	0.02293	0.573966	0.377139
NM_001162999	Fnip2	1.39887	-1.25899	1.27673	0.00150411	0.0606365	0.0294633
NM_016694	Park2	1.39832	1.35846	1.13634	5.39948e-05	0.000767334	0.12875
NM_172558	Gemin5	1.3982	1.00284	1.70626	1.53178e-05	0.984389	6.61573e-08
ENSMUST00000067049	A930012O16Rik	1.39814	1.16627	1.10512	0.0030614	0.283312	0.478848
NM_001042719	Ddhd1	1.39812	-1.26295	1.32739	0.000236072	0.0199497	0.0026857
NM_024196	Tbc1d20	1.39808	1.13635	1.06289	1.27962e-06	0.0542033	0.368132
NM_030691	Igsf6	1.39799	-1.11801	1.05246	0.00406919	0.491973	0.766845
NM_133898	N4bp2l1	1.3976	1.36454	-1.12195	0.00305941	0.0175494	0.399533
BC051401	Dnahc3	1.39744	1.0288	-1.08922	0.0204617	0.916665	0.673012
NM_007746	Map3k8	1.39694	1.06673	1.38015	0.000809778	0.6643	0.0024508
NM_007935	Epc1	1.3966	1.06685	1.06784	3.69255e-08	0.234479	0.181694
ENSMUST00000065022	Gm9886	1.39656	1.15157	-1.07223	0.0471317	0.563941	0.783635
NM_080448	Srgap3	1.39633	1.02444	-1.08518	0.000458284	0.885916	0.474642
NM_001111279	Wdfy1	1.39623	1.1117	1.35687	0.000394265	0.371028	0.00207068
NM_010893	Neu1	1.39598	-1.09095	1.38651	3.77759e-06	0.257464	1.33009e-05
NM_145529	Cstf3	1.39577	1.03885	-1.06733	0.0071313	0.865484	0.71366
NM_011277	Rnf2	1.39556	-1.07804	1.26297	1.72681e-05	0.41204	0.00198053
NM_027924	Pdgfd	1.39552	-1.01413	-1.12884	0.00011979	0.926625	0.182593
BC055845	2810025M15Rik	1.39524	1.16774	1.13288	0.00018548	0.125714	0.187743
NM_175446	Zmat1	1.39506	1.17892	1.23244	0.00313185	0.242011	0.0890717
NM_001159492	Gpatch8	1.395	-1.03902	1.15179	0.0060995	0.860903	0.329399
XM_488079	Gm5737	1.39497	-1.00068	-1.11471	3.92151e-05	0.995928	0.189673
NM_175668	Gpr4	1.39493	1.05523	-1.46821	0.00231714	0.764334	0.00137828
NM_009665	Amd1	1.39484	1.01558	-1.4254	0.00140841	0.937635	0.00170657
NM_001099628	Atad2b	1.39454	1.12308	1.12425	0.00026258	0.292036	0.239166
NM_008784	Igbp1	1.39446	1.22481	1.04908	7.64392e-05	0.024172	0.651192
NM_172424	Med13l	1.39384	1.00047	1.30859	9.90647e-08	0.99553	4.80048e-06
NM_134152	Lpxn	1.39383	-1.03511	1.10757	2.69912e-05	0.76984	0.204065
NM_007755	Cpeb1	1.39375	1.12624	-1.45978	0.000671956	0.329925	0.000410279
NM_001017985	C2cd3	1.39372	1.0772	1.28597	9.55853e-06	0.387696	0.000591601
BC027666	1190005I06Rik	1.39346	1.02816	-1.02956	0.000979701	0.8762	0.852142
NM_001005341	Ypel2	1.39331	-1.49571	-1.60681	0.00110212	0.000756632	5.59079e-05
NM_198169	Gmeb2	1.3927	1.17965	1.12996	1.41388e-05	0.0347236	0.0972209
NM_001162855	Nsmce4a	1.39263	1.00233	1.26965	0.000271173	0.989505	0.0104981
NM_011276	Rlim	1.39245	1.24347	1.52109	1.74852e-06	0.00137857	1.70816e-07
NM_030708	Zfhx4	1.39239	1.09813	-1.5188	0.00280459	0.555086	0.000703801
NM_033320	Glce	1.39225	-1.00182	1.06385	4.60087e-05	0.99047	0.508483
BC026952	Fam119a	1.39224	1.22595	1.15814	0.000702406	0.069043	0.167715
ENSMUST00000098305	4632427E13Rik	1.39212	1.17047	1.26306	8.20081e-06	0.0353712	0.00106111
NM_181419	Zfp599	1.39208	-1.16121	-1.01949	0.00229829	0.272907	0.917586
NM_001013387	Zfp182	1.39198	1.07394	1.03866	0.000306134	0.572652	0.768809
BC048657	1700007N14Rik	1.39178	1.15004	-1.12622	0.00185161	0.296781	0.341603
NM_008592	Foxc1	1.3915	1.20698	1.30181	0.0280276	0.339982	0.117255
NM_023543	Chn2	1.3914	1.03358	1.00871	0.000180598	0.818289	0.954474
NM_175016	Alkbh2	1.39128	-1.06817	-1.11243	0.000267723	0.603393	0.289553
XM_355934	Dnahc3	1.39123	1.00433	1.03933	0.0055171	0.985827	0.837078
BC152332	2310079F23Rik	1.39112	1.13564	1.28617	0.00270988	0.377089	0.032994
NM_024468	Trim39	1.39068	1.28909	1.48546	7.53418e-05	0.00466671	2.12076e-05
NM_153091	St7l	1.39063	1.02125	1.07546	8.76306e-06	0.854649	0.342333
NM_172339	Snapc4	1.39045	1.05984	1.41106	1.58593e-06	0.449199	2.43864e-06
NM_181540	Tm6sf2	1.39021	1.06352	1.04796	0.00796935	0.767233	0.806286
NM_007483	Rhob	1.39017	1.24651	1.53282	0.000859814	0.0511871	0.000130384
NM_009837	Cct4	1.39012	1.08941	1.1033	3.70053e-05	0.364305	0.23537
NM_013886	Hdgfrp3	1.38974	1.13324	1.00253	0.00297957	0.391359	0.990478
NM_024176	Drap1	1.38929	1.17218	-1.04054	0.000186131	0.109858	0.740688
NM_008577	Slc3a2	1.38925	-1.01499	1.3238	1.22181e-07	0.858189	2.9497e-06
NM_019586	Ube2j1	1.38883	1.00113	1.16495	1.4027e-06	0.991995	0.0112553
NM_025832	Narg1l	1.38873	1.11292	1.08979	5.40721e-05	0.25213	0.328906
NM_001003817	Erbb2	1.38855	-1.01809	1.1818	0.000103452	0.901214	0.0491418
NR_004429	Adarb1	1.38839	1.2313	1.3228	4.15287e-05	0.0136568	0.000597879
NM_021336	Snrpa1	1.38805	1.0797	1.21049	0.000182171	0.505528	0.0315431
ENSMUST00000106157	Zranb1	1.38794	1.19254	1.75486	7.02432e-05	0.0474283	1.44869e-07
NM_177806	Prpf39	1.38786	1.12597	1.2704	6.88298e-07	0.055551	9.9787e-05
NM_028679	Irak3	1.38769	1.27286	1.31887	0.00247023	0.0562779	0.0168841
NM_008090	Gata2	1.38739	1.27029	1.12364	0.000692824	0.0279653	0.286781
NM_026038	2810055F11Rik	1.38719	-1.03082	-1.03647	0.000130257	0.826738	0.759957
NM_028789	Unkl	1.38713	1.01919	1.5559	0.000133544	0.897699	8.87853e-06
NM_148917	Pabpc4	1.3871	1.30014	-1.00378	1.50373e-05	0.000996403	0.975749
NM_011349	Sema3f	1.38704	1.06697	1.01288	8.10077e-06	0.453149	0.905804
NM_022887	Tsc1	1.38699	-1.07552	1.16419	2.1967e-07	0.229077	0.00400733
NM_001081359	Ubr5	1.38699	1.17792	-1.00511	1.73832e-08	0.000781966	0.943291
NM_029767	Rps9	1.38689	1.02293	1.05418	0.00160805	0.904593	0.716945
NM_024203	Fam120b	1.38689	1.0522	1.05823	7.23824e-07	0.486813	0.372127
NM_172684	Rsbn1	1.38681	1.09802	1.6129	1.68302e-06	0.175671	1.8829e-08
NR_027799	Tbrg3	1.38644	-1.10389	-1.45944	0.000452958	0.406991	0.00022428
NM_177093	Lrrc58	1.38632	-1.06943	2.24401	0.000131967	0.559526	1.29662e-09
NM_030096	Ddx52	1.38628	-1.00994	1.33081	4.68748e-06	0.931924	6.51416e-05
NM_145416	Kri1	1.38601	1.22557	1.57865	2.80611e-05	0.0122659	9.17751e-07
NM_013862	Rabgap1l	1.38599	1.09416	1.03686	1.22286e-05	0.277547	0.691882
NM_008249	Tfb2m	1.38557	1.11125	-1.03172	5.51573e-05	0.257297	0.777448
NM_001081094	Znhit6	1.38531	1.33062	1.1493	0.00103394	0.0114602	0.207324
NM_009875	Cdkn1b	1.38517	1.17583	1.35877	0.0100711	0.326055	0.0261953
NM_145475	Cerk	1.38516	1.24273	1.57881	7.70421e-05	0.0137941	2.90494e-06
NM_148927	Plekha4	1.38467	1.2097	-1.00532	0.00245182	0.140793	0.978459
BC100475	1110034G24Rik	1.38465	1.03502	1.21461	0.000587411	0.829209	0.0496118
NM_053085	Tcf23	1.38462	-1.02203	1.05934	3.65109e-05	0.865129	0.526162
NM_012050	Omd	1.38457	1.72264	1.39439	0.00796935	0.000329711	0.0126649
AK031731	6030499A19Rik	1.38456	1.15101	1.70451	0.00873437	0.397513	0.000206337
NM_130881	Pabpc4	1.38429	1.31383	1.01223	1.1245e-05	0.000492808	0.913945
AF357373	Snord49b	1.38413	1.06299	1.31126	0.0301345	0.815849	0.10484
NM_024258	Usp16	1.38395	1.11605	-1.19922	0.000119297	0.269509	0.0320565
NM_028308	2700078K21Rik	1.38365	1.06362	1.24875	2.30396e-07	0.321067	8.71895e-05
NM_018775	Tbc1d8	1.3836	1.95791	-1.02781	0.0164537	9.73882e-05	0.907047
NM_153100	Rtp3	1.38357	1.10195	1.08337	0.0233436	0.661591	0.693331
NM_009648	Akap1	1.3831	1.03278	-1.06185	9.97963e-07	0.702601	0.348163
ENSMUST00000098351	Foxf1a	1.38266	-1.12668	-1.26249	0.00469851	0.44411	0.0620266
NM_010146	Epm2a	1.38246	1.06847	-1.14049	9.97963e-07	0.33903	0.0226645
NM_026517	Rpl22l1	1.38239	1.01614	1.24265	0.00296863	0.939269	0.0656663
NM_010741	Ly6c1	1.38235	-1.35415	1.20235	0.00462609	0.0228438	0.150285
NM_133740	Prmt3	1.38185	1.04492	1.04494	2.40646e-05	0.677039	0.635168
ENSMUST00000077293	Gm5785	1.38181	1.67374	1.79036	0.0005014	1.28067e-05	9.7326e-07
NM_172682	Fam160a1	1.38175	1.05154	1.08814	2.36556e-06	0.535459	0.190201
NM_175472	Zcchc11	1.38117	-1.05522	1.45978	4.45168e-05	0.614505	1.64206e-05
NR_001277	Snord33	1.38104	-1.09774	1.10726	0.0291794	0.68974	0.609874
NM_030259	Rilpl2	1.38094	-1.00357	1.24336	0.0107271	0.989069	0.124575
ENSMUST00000097466	Gm10521	1.38078	-1.03518	1.09048	0.00106194	0.839002	0.471152
NM_001081014	Dennd4c	1.38064	-1.02703	1.10311	1.85226e-07	0.725582	0.0558231
NR_027961	9130230L23Rik	1.38052	-1.40164	1.00346	0.0100978	0.0219853	0.988981
NM_027208	Bdh2	1.38051	-2.05945	1.054	0.0321155	0.000138389	0.82392
NM_001081302	Trio	1.38039	-1.09285	1.13554	0.0158715	0.67018	0.446849
NM_023248	Sbds	1.38038	1.20059	1.85095	1.5476e-06	0.00462591	2.80676e-10
NM_028399	Ccnt2	1.38033	1.04206	1.03071	9.16907e-07	0.59683	0.681811
NM_026972	Cd209b	1.37993	1.04166	-1.0512	0.023322	0.875791	0.823042
NM_001008550	Zfyve26	1.37982	-1.36354	1.17107	0.000142729	0.0010635	0.0668264
NM_009507	Vhl	1.37982	-1.1284	1.07755	1.02577e-05	0.113621	0.319773
XM_988334	Gm13570	1.37933	1.0496	1.32887	0.022916	0.849056	0.0683902
NM_011400	Slc2a1	1.37927	-1.12749	1.35718	0.00578036	0.452112	0.0156354
NM_001134461	Prickle2	1.379	-1.09496	-1.00963	0.00333982	0.565882	0.96254
NM_153796	Peo1	1.37848	1.28462	1.20055	0.000210045	0.00857923	0.0381021
NM_029762	Hyls1	1.37843	-1.19771	-1.04813	0.00014065	0.051076	0.665284
NM_001024806	Cebpz	1.37837	1.01184	1.28002	0.000433304	0.945756	0.00906048
NM_016844	Rps28	1.37809	1.20746	1.01588	0.00340502	0.157543	0.934606
NM_021398	Slc43a3	1.37809	1.24403	1.56769	1.17245e-05	0.00362878	3.15499e-07
NM_173765	Aasdh	1.37801	1.0207	-1.11712	9.00038e-06	0.854649	0.108818
NM_027777	Pex1	1.37791	1.18098	-1.13866	8.05199e-06	0.021188	0.0538393
NM_026160	Map1lc3b	1.37756	1.32915	1.33431	1.16876e-06	3.7108e-05	1.27545e-05
NR_002172	Gm5774	1.3775	1.29869	1.23256	0.0420762	0.180929	0.25483
NM_025660	Ribc1	1.37749	-1.10349	1.13619	0.0132895	0.612626	0.426563
NM_133955	Rhou	1.37745	-1.50152	1.69965	0.000587953	0.00024534	3.85013e-06
NM_194262	Arid4b	1.37726	1.20066	1.19376	7.51723e-06	0.0108918	0.00792646
NM_173388	Slc43a2	1.37721	-1.17367	1.57026	0.00124457	0.180457	7.79673e-05
NM_028850	Chic2	1.3772	1.09752	1.26947	0.000830198	0.466299	0.0175685
NM_013907	Fbxw4	1.37719	1.11456	-1.04231	3.92618e-06	0.125943	0.592501
NM_021888	Qtrt1	1.37704	-1.16274	1.6029	8.07361e-06	0.0370257	9.94192e-08
NM_016844	Rps28	1.3763	1.24813	1.07546	0.00217721	0.0697838	0.59348
NM_016844	Rps28	1.3763	1.24813	1.07546	0.00217721	0.0697838	0.59348
NM_029891	Nkrf	1.37628	1.0249	1.45716	3.77089e-05	0.84244	1.27981e-05
NM_011308	Ncor1	1.37509	1.04102	-1.01203	1.67337e-09	0.363457	0.818699
NM_145484	Zfp758	1.37421	-1.18426	1.01745	0.0111809	0.295959	0.937642
BC027506	2010012O05Rik	1.37419	1.36547	1.01288	0.000364995	0.00204439	0.931473
NM_021028	Tk2	1.37417	1.0124	1.10574	0.000160427	0.935298	0.274108
NM_017466	Ccrl2	1.37407	1.00074	1.36479	0.00809771	0.997327	0.0171337
NM_008964	Ptger2	1.37399	1.09492	1.04561	2.9841e-05	0.299219	0.628608
NM_011565	Tead2	1.37384	1.02243	1.10795	0.00811901	0.922319	0.503354
NM_018810	Mkrn1	1.37324	1.07198	1.32489	0.000371856	0.57419	0.00256621
NM_028352	Pgm3	1.37321	1.88166	1.13246	0.00861286	4.86182e-05	0.400245
NM_145151	Crebzf	1.37321	1.14409	1.17078	2.02465e-05	0.0873257	0.0269326
NM_008722	Npm1	1.37309	1.06201	1.24566	0.000351777	0.637383	0.016197
NM_011297	Rps24	1.3729	-1.15482	1.09176	0.000212446	0.141235	0.364137
NM_175457	Heatr7a	1.37274	1.04545	1.23317	3.6997e-05	0.678085	0.005351
BC027572	3110007F17Rik	1.37257	1.01006	1.04987	0.000212812	0.949565	0.661763
NM_201607	Pde4c	1.37256	1.02411	1.20563	0.00164343	0.896716	0.0844422
NM_008131	Glul	1.3724	1.00933	2.2388	0.0171115	0.973838	3.09323e-06
NM_183154	Zfyve1	1.3723	-1.12814	2.66693	5.55768e-05	0.16986	1.21696e-11
NM_023249	Ypel1	1.37203	1.19451	-1.02217	0.0012958	0.12744	0.892008
NM_001085495	Arfgef2	1.37202	1.12799	1.41814	3.85117e-06	0.0797262	2.79947e-06
NM_173754	Usp43	1.37194	-1.00535	-1.16277	0.000198404	0.974661	0.0849698
NM_007563	Bpgm	1.37186	1.06761	-1.41696	0.00296648	0.692928	0.00264703
NM_172257	Sidt2	1.37155	1.18087	1.45469	1.11025e-07	0.00168368	2.16034e-08
NM_175526	Clec1a	1.37151	1.227	1.04102	0.00142045	0.0767087	0.783106
NM_001025392	Bclaf1	1.37147	1.11017	1.53067	3.56137e-06	0.132434	1.49262e-07
NM_009516	Wee1	1.37134	1.09487	-1.0836	0.0105634	0.628135	0.635358
NM_026779	Mocos	1.37128	-1.36701	3.29428	0.000243126	0.00130546	4.68849e-12
NM_007976	F5	1.37116	1.05936	1.14463	0.0294843	0.820993	0.457755
NM_001146287	Cables1	1.37078	-1.02665	1.33526	0.00294314	0.892999	0.0112371
ENSMUST00000100766	Gm10388	1.37071	-1.04283	-1.11478	0.00300534	0.819319	0.397259
NM_053183	Ddx50	1.37054	1.10659	1.1401	0.000911058	0.41264	0.214211
NM_013791	Mkln1	1.37053	-1.05189	1.03236	2.13465e-07	0.417557	0.60821
ENSMUST00000055842	Armcx4	1.37033	1.15168	-1.83343	0.000125268	0.126541	5.31857e-08
NM_007564	Zfp36l1	1.37015	-1.47932	1.26214	0.00241507	0.0014249	0.0361644
AK081751	Jph1	1.36982	-1.09341	-1.05728	0.00896872	0.623232	0.754077
NM_009761	Bnip3l	1.36976	1.06597	1.08797	8.55085e-07	0.336652	0.141255
NM_010127	Pou6f1	1.36939	-1.00973	1.03939	0.00197785	0.962422	0.799927
NM_026813	Saps2	1.36891	-1.00161	-1.04975	6.15774e-07	0.987876	0.429946
NM_030206	Cygb	1.36887	-1.00948	1.0717	0.00384002	0.966252	0.638588
NM_145950	Osgin2	1.36879	1.01501	1.21548	0.00372326	0.944462	0.100705
NM_153502	Ankrd23	1.36868	1.02489	-1.18347	0.0006527	0.879687	0.0837667
ENSMUST00000074437	Gm10114	1.36865	1.08494	1.23336	0.0262964	0.723209	0.195465
NM_145354	Nsun2	1.36856	1.14689	1.18574	2.17429e-05	0.0792832	0.0163385
NM_011338	Ccl9	1.36812	-1.5316	1.23647	0.00499952	0.00141894	0.0830902
NM_145438	Llgl2	1.36783	-1.01067	1.71754	0.000188178	0.945797	4.63175e-07
NM_019946	Mgst1	1.36782	-1.03661	1.03751	0.00769083	0.866438	0.844118
NM_025708	Tmem186	1.36779	1.32557	1.13641	5.56799e-05	0.00091838	0.101532
NM_001159571	Ephb4	1.36775	1.05924	1.0267	5.77025e-05	0.578974	0.808688
NM_001033528	Usp36	1.36755	1.42478	1.88522	0.000590419	0.000803233	2.24754e-07
NM_001142916	Plod2	1.3675	1.03468	-1.01457	0.00166511	0.844525	0.933213
NM_145968	Tagap	1.36745	-1.09246	1.35412	0.0156894	0.659299	0.0322574
NM_021423	Shank3	1.36743	1.20768	1.0214	0.00144795	0.102873	0.895634
NM_053080	Aldh1a3	1.36726	1.0457	1.02422	0.0133981	0.843451	0.914375
NM_144911	Rpap2	1.36725	1.01967	1.21923	2.2664e-05	0.869741	0.00549887
NM_007857	Dhh	1.36719	1.12387	1.13129	0.00388196	0.420613	0.338657
NM_026158	Isoc2b	1.36712	1.36498	-1.32333	0.0221603	0.0561451	0.0627595
NM_173401	Fbxo44	1.36706	1.07907	1.74457	0.00121553	0.581917	4.05399e-06
NM_013760	Dnajb9	1.36682	-1.02369	1.82816	0.00662125	0.913982	1.89505e-05
NM_008869	Pla2g4a	1.36679	-1.03154	1.07105	0.0220985	0.902848	0.730609
NM_008675	Nbl1	1.36671	1.08997	1.01934	0.00147044	0.530234	0.908121
NM_001081171	Lama5	1.3667	1.00677	1.1552	0.00131023	0.972785	0.179972
ENSMUST00000096143	Atf7	1.36652	1.01889	-1.07772	9.76229e-05	0.891844	0.407044
NM_030178	Brpf1	1.36631	1.19999	1.48378	1.20068e-05	0.0119655	1.46467e-06
NM_153533	Tenc1	1.36616	1.05088	1.60586	0.00123853	0.74873	3.13315e-05
NM_001033336	Abcc4	1.36606	-1.2447	1.30499	0.000135852	0.0136568	0.00159245
NM_001024602	AW555464	1.36601	1.06679	1.53448	0.000150557	0.560759	8.2819e-06
NM_183220	Accs	1.36576	1.1074	-1.00012	0.000138506	0.295638	0.999437
BC089564	Gpr115	1.3655	-1.0222	1.10972	0.00169055	0.90292	0.376496
NM_025546	Rsl1d1	1.36491	1.11128	1.35219	6.09102e-05	0.234555	0.000211542
NM_139153	Agap3	1.3648	1.01794	1.15759	9.67198e-05	0.896501	0.0688347
NM_025422	Cd302	1.36476	-1.05668	-1.07308	0.000714738	0.692445	0.538817
NM_153421	Phc3	1.36463	1.06041	1.53186	1.08491e-05	0.493632	3.94703e-07
NM_001113533	Wtap	1.36425	1.16731	1.17483	0.0151771	0.361272	0.287781
NM_026375	Ahctf1	1.36411	-1.08365	1.09934	4.29174e-06	0.267818	0.137371
NM_029967	Adamtsl1	1.36373	-1.13652	-1.04549	0.0237923	0.512103	0.838595
NM_172699	Foxj3	1.3636	1.05657	1.24194	2.64203e-07	0.367525	7.60261e-05
NM_008145	Gnrh1	1.36341	-1.01342	1.59067	0.00936196	0.956194	0.000605042
NM_007407	Adcyap1r1	1.36338	-1.11374	-1.13427	0.00265483	0.436602	0.294529
NM_013662	Sema6b	1.36305	1.28717	1.30596	4.17284e-05	0.00189561	0.000540244
NM_013662	Sema6b	1.36305	1.28717	1.30596	4.17284e-05	0.00189561	0.000540244
NM_024228	Gdpd3	1.36293	1.06988	1.00778	0.000576882	0.59701	0.961841
NM_011018	Sqstm1	1.36288	-1.04561	1.35798	3.07454e-06	0.58313	9.66336e-06
NM_183088	Scand3	1.36227	1.90763	1.28202	0.0166881	8.92718e-05	0.082352
NM_009647	Ak3l1	1.36181	1.11804	-1.29249	0.0206604	0.568875	0.0825726
NM_011029	Rpsa	1.3618	-1.05031	1.03801	0.0198515	0.834699	0.863528
NM_027409	Mospd1	1.3618	1.05558	1.2953	0.000420618	0.676405	0.00457658
NM_010453	Hoxa5	1.3617	1.11246	-1.02077	0.00141532	0.398819	0.89721
NM_018828	Fnbp4	1.36166	1.13719	1.1433	3.49167e-06	0.0507843	0.0266104
NM_023324	Peli1	1.36126	-1.0297	1.54208	1.03696e-06	0.721548	1.98819e-08
NM_001039551	Cnnm3	1.36125	1.08485	1.65932	3.46986e-05	0.350942	1.14958e-07
NM_010323	Gnrhr	1.36123	1.11341	1.14491	8.51539e-05	0.235469	0.0877526
NM_026820	Ifitm1	1.36112	-1.19664	1.09843	0.000774398	0.0910789	0.382489
NM_009184	Ptk6	1.36089	-1.37431	1.08161	0.000829986	0.00267815	0.486651
BC094388	Fam63a	1.36055	-1.04136	1.97281	0.000140146	0.740979	7.98777e-09
NM_028037	Acad10	1.36019	1.11838	1.41098	0.000162727	0.243465	0.000111516
ENSMUST00000084200	Prdm2	1.36014	1.00028	1.69812	0.0195854	0.998851	0.000451777
NM_028419	Glrx5	1.36014	1.17612	-1.26145	9.12006e-05	0.0580315	0.00339502
NM_007855	Twist2	1.36011	1.08665	1.00413	0.00117257	0.527811	0.981046
NM_027193	Dph5	1.36004	1.1465	1.42828	0.000125428	0.129897	5.52896e-05
NM_001081235	Mn1	1.36002	-1.43811	1.09427	0.00365383	0.00342586	0.499967
XM_355934	Dnahc3	1.35985	1.05758	1.04868	0.00906612	0.779472	0.791868
NM_001029876	Urb2	1.35959	-1.01052	1.46495	0.00848394	0.965305	0.00299201
NM_028789	Unkl	1.35926	-1.11287	2.04662	0.00024746	0.289786	7.44118e-09
NM_001045522	BC030499	1.35884	1.04596	-1.33518	0.0312309	0.86173	0.0648235
ENSMUST00000046860	Fam38b2	1.35826	1.10197	-1.06156	0.000391122	0.370755	0.582528
NM_144789	Prdm15	1.35773	1.25349	1.08605	0.000517264	0.0220882	0.428028
NM_019865	Rpl36a	1.35733	-1.17849	-1.00955	0.00224915	0.17748	0.958623
NM_172277	Snx8	1.35723	1.08378	1.34191	1.22286e-05	0.303351	5.01397e-05
NM_199306	Wdtc1	1.35717	-1.12975	-1.02286	1.89861e-08	0.00612881	0.666866
NM_007926	Aimp1	1.35705	1.18306	-1.06234	0.000120616	0.0528397	0.52098
NM_031173	Cacnb1	1.35704	1.05278	-1.15617	8.58074e-05	0.6336	0.0628284
NM_175535	Arhgap20	1.357	1.02369	-1.59055	0.00157951	0.894323	4.28263e-05
NM_019865	Rpl36a	1.35687	-1.1531	-1.02493	0.00128113	0.217863	0.870509
NM_019547	Rbm38	1.35677	1.06249	-1.1768	0.000482901	0.631177	0.076177
NM_180600	Ube2q2	1.35674	-1.14052	1.06782	6.06874e-06	0.0528691	0.340761
NM_001048057	Rpl38	1.35668	-1.1179	1.03055	1.35807e-05	0.134397	0.735147
NM_025454	Ing5	1.35618	1.04884	1.44733	0.000146115	0.68184	3.78019e-05
BC051401	Dnahc3	1.35611	1.19521	-1.14854	0.00846483	0.2193	0.314604
NM_001081020	Adamts6	1.35607	1.12449	-1.07911	0.0212927	0.539273	0.683356
NM_028244	Rrp1b	1.35596	1.06372	1.54872	0.00321735	0.703521	0.000212252
NM_028732	4632428N05Rik	1.35545	-1.14016	-1.02516	0.000517599	0.210643	0.853527
NM_001079869	Hoxb3	1.35539	1.0369	-1.16003	0.0399111	0.895853	0.415073
NM_025772	Dtnbp1	1.35536	1.24154	-1.0491	0.000213103	0.0162469	0.651516
NM_027238	Ttc39b	1.3552	-1.29046	-1.13654	0.000660454	0.0112777	0.190358
NM_172872	Kank4	1.3551	1.07173	-1.06221	0.00899676	0.709272	0.718567
AK135410	Gpatch8	1.35478	1.0578	-1.15795	0.00217045	0.721394	0.185599
NM_001005475	Iqsec2	1.35478	1.02742	1.14647	0.000158236	0.838953	0.0985842
NM_013532	Lilrb4	1.35474	-1.25376	1.0478	0.0399126	0.222782	0.842796
NM_138953	Ell2	1.35473	1.41093	1.30695	8.11358e-06	1.03627e-05	9.80696e-05
NM_007908	Eef2k	1.35449	-1.24869	-1.27785	0.0124139	0.134867	0.0665702
NM_001160018	Tor1aip1	1.35436	1.06591	1.14627	0.000206374	0.566797	0.107994
NM_001048057	Rpl38	1.35409	-1.11507	1.03733	3.24555e-05	0.176535	0.689324
NM_026121	Bag4	1.35407	1.07118	1.02094	0.00654781	0.695714	0.91534
NM_178403	Pus7	1.35403	1.09409	1.36103	0.00131193	0.482524	0.00238817
NM_011029	Rpsa	1.354	-1.07196	1.04946	0.0244862	0.757143	0.818878
NM_180600	Ube2q2	1.35363	-1.14679	1.0674	1.74029e-05	0.0628924	0.386517
NM_144788	Hectd1	1.35349	1.36021	1.79898	3.62146e-06	1.95401e-05	5.97278e-10
NM_175375	Ankhd1	1.3534	1.06943	1.37792	7.35143e-07	0.279461	8.88175e-07
NM_028234	Prr8	1.35321	-1.13541	1.457	7.85089e-05	0.136831	1.41884e-05
NM_001099628	Atad2b	1.35319	1.02267	1.13362	2.82418e-05	0.845276	0.0759748
BC113191	A930001N09Rik	1.3531	-1.05856	1.42741	7.5753e-06	0.47986	2.41315e-06
NM_027782	Kctd6	1.35299	1.02967	1.11444	0.000541195	0.844907	0.268194
NM_175389	Rg9mtd2	1.35294	1.12122	1.35251	0.00412606	0.417492	0.00814328
NM_001025581	Kcnc2	1.35282	1.05498	1.11538	0.00167969	0.725454	0.332355
NM_021883	Tmod1	1.35271	1.34209	1.02674	0.0328044	0.0837385	0.91534
NM_001024928	Zfp667	1.35238	-1.05844	-1.18654	0.00261912	0.723164	0.120955
NM_178746	Slc38a9	1.35234	1.08251	1.13242	4.39807e-06	0.260441	0.0390239
NM_009121	Sat1	1.35207	-1.11364	1.4244	5.61803e-05	0.204424	2.09127e-05
NM_008867	Pla2r1	1.35204	-1.08306	-1.22955	0.00715242	0.639797	0.0955739
NM_019861	Ctsf	1.35203	1.32904	1.3233	3.60853e-07	5.56713e-06	2.75607e-06
BC005685	BC005685	1.35176	1.02478	1.21664	0.0215552	0.921776	0.192041
NM_181407	Me3	1.35167	1.12839	-1.25037	0.000267805	0.215363	0.00844897
NM_001010836	Ppp1r13l	1.35136	1.1057	1.23885	0.000449352	0.347696	0.0159166
NM_133206	Znrf1	1.35132	-1.00395	-1.35528	3.70257e-06	0.97244	8.80025e-06
NM_008642	Mttp	1.35113	1.18554	-1.31764	0.00923443	0.245017	0.0283243
NM_145139	Eif3l	1.35101	-1.10716	1.07352	4.06982e-05	0.217381	0.374058
NM_026159	Retsat	1.35095	1.59439	1.52997	8.46035e-07	9.92294e-09	1.39583e-08
NM_008777	Pah	1.35038	-1.01299	1.06604	0.00174657	0.945203	0.613132
NM_183208	Zmiz1	1.35024	1.1431	-1.19923	2.20224e-05	0.0734206	0.00774304
NM_001081193	Lemd3	1.34971	-1.11374	1.44719	8.69057e-05	0.219677	1.76019e-05
BC031781	BC031781	1.34964	1.22008	1.5233	0.00156761	0.0722143	0.000109177
NM_009091	Rps15	1.34959	-1.2425	-1.00855	0.00193752	0.0533409	0.961973
ENSMUST00000034653	Muc16	1.34954	-1.01152	1.1167	0.0135373	0.963596	0.471674
NM_001033291	Usp40	1.34948	1.4163	1.14539	4.99452e-05	5.03928e-05	0.0634768
NM_026493	Cspp1	1.34944	1.35072	1.27137	0.00151108	0.0056916	0.0166482
NM_172835	Peli3	1.34925	-1.01317	1.39853	8.27175e-05	0.920441	5.45914e-05
NM_138686	Cys1	1.34919	-1.11803	1.00261	0.00073293	0.311577	0.987533
NM_011307	Uimc1	1.34919	1.2083	1.12215	0.000332267	0.0420425	0.201758
NM_178051	Mterfd2	1.34914	-1.03769	1.36844	0.00384111	0.839325	0.00525925
NM_026181	Gpatch1	1.34882	1.06855	2.00642	0.00010642	0.50928	2.48023e-09
NM_019460	Sfmbt1	1.34879	1.03766	1.00099	0.000374531	0.78561	0.995127
NM_008452	Klf2	1.34872	1.26908	1.12086	0.00979283	0.0871537	0.426787
NM_023343	Ilkap	1.34872	1.18784	1.14503	2.03445e-06	0.00482899	0.0160855
NM_008905	Ppfibp2	1.3487	-1.07021	1.25854	0.000734535	0.589948	0.0131665
NM_010575	Itga2b	1.34863	1.17917	1.03948	0.0010988	0.128263	0.771218
NR_027414	Fbxo34	1.34861	1.23323	-1.01213	0.00257292	0.0725585	0.944483
NM_001024526	Larp4	1.34846	1.11956	1.58233	0.000757709	0.305926	1.45883e-05
NM_016882	Sart1	1.34795	1.11828	1.16924	0.00296186	0.40039	0.16373
NM_001100449	Taf4b	1.34788	-1.07797	1.3213	0.00256482	0.605554	0.0087638
NM_178724	Harbi1	1.34781	1.19766	1.56043	8.81309e-05	0.0275091	1.47005e-06
NM_001048057	Rpl38	1.34771	-1.15866	1.01613	0.000393117	0.130467	0.907896
NM_144904	Rod1	1.34755	1.06953	-1.06162	2.06787e-05	0.420323	0.435234
NM_029094	Pik3cb	1.34696	1.03055	1.01487	0.00578308	0.878941	0.937867
NM_025845	Prpf38b	1.34678	1.15777	1.13182	3.19037e-05	0.0528111	0.0781586
NM_007987	Fas	1.34661	1.11979	1.88403	0.00384336	0.409689	2.18818e-06
NM_009108	Nr1h4	1.34661	1.14356	1.10522	0.000169316	0.135486	0.242432
NM_017397	Ddx20	1.34628	1.15471	1.68138	3.18421e-05	0.0572491	3.99475e-08
NM_172606	March6	1.34589	1.18549	-1.06436	1.92873e-06	0.00485529	0.304069
NM_026040	Srfbp1	1.34584	1.12211	1.72786	0.0012453	0.320767	2.66869e-06
NM_001079695	Sfrs5	1.3457	-1.01739	1.3162	0.000295709	0.905003	0.0014499
ENSMUST00000099184	Naaladl2	1.34562	-1.21286	-1.17597	0.0167047	0.21681	0.26695
NM_007888	Dvl2	1.34556	-1.03132	1.1687	0.000565738	0.831829	0.0862392
NM_177680	Ythdc1	1.34546	1.17354	1.17967	1.09395e-06	0.00562922	0.00230309
NM_018743	Agpat6	1.34542	1.21843	-1.15348	0.000962647	0.0554241	0.144088
XM_355934	Dnahc3	1.34533	1.00982	-1.04458	0.00534326	0.964471	0.786593
NM_178922	Hic2	1.34521	1.32302	1.01748	0.0154242	0.0548528	0.93639
NM_001115130	Zbtb44	1.34514	1.10611	1.12928	8.54628e-07	0.0796803	0.0199807
NM_001102430	Arfgef1	1.34491	1.10889	-1.10561	6.21382e-05	0.220065	0.190251
ENSMUST00000038450	4632404H12Rik	1.3449	1.39171	-1.01328	0.00149685	0.00236419	0.934975
NM_025391	Nip7	1.34466	1.0763	1.35261	0.0188669	0.719537	0.0282847
BC016112	Col20a1	1.34424	1.10735	-1.12719	3.55096e-05	0.20176	0.0901274
NM_001160402	Tm4sf19	1.34397	1.08783	-1.10019	0.00963062	0.625963	0.515293
NM_010781	Tpsb2	1.34387	-1.07245	1.07806	0.0431341	0.776965	0.720937
NM_010074	Dpp4	1.34387	-1.21685	1.1181	0.0125118	0.183101	0.450367
NM_008722	Npm1	1.34357	1.11057	1.21784	0.000104637	0.234606	0.00982249
AK051045	Snhg1	1.34352	1.38914	1.78523	0.0312087	0.0427682	0.000251667
ENSMUST00000067077	Gm9938	1.34298	1.14048	-1.14007	0.000193857	0.146236	0.110687
NM_015760	Nox4	1.34292	-1.19681	1.7771	0.0142655	0.238378	6.35563e-05
NM_030147	Brd8	1.34289	1.06466	1.43078	5.82169e-05	0.504026	1.40026e-05
NM_021521	Med12	1.3426	1.03925	1.28144	2.33395e-06	0.618907	5.47016e-05
NM_022889	Pes1	1.34233	1.23362	1.41895	0.000206867	0.0157466	7.09295e-05
NM_207221	Jmjd1c	1.3421	1.12526	1.39836	0.000151853	0.187952	8.43499e-05
NM_016680	Sfrs16	1.34119	1.09467	1.19003	0.000210544	0.352363	0.0307593
NM_001039371	Slc22a15	1.34078	-1.10445	1.01087	0.00234103	0.443533	0.949932
NM_029654	Atg2b	1.34074	1.04059	1.35888	2.37488e-06	0.602345	3.55842e-06
NM_026006	Sft2d3	1.34068	1.01107	1.27281	0.0366892	0.970144	0.124588
NM_199299	Phf15	1.34062	1.4255	1.55953	0.00217635	0.00165761	6.86368e-05
NM_001012325	Zfp708	1.34052	-1.08053	1.24433	0.00257443	0.582222	0.0358598
ENSMUST00000117922	2610015P09Rik	1.34015	1.42798	1.21832	0.00393122	0.00290791	0.0747002
NM_023132	Renbp	1.33994	1.02014	1.10411	0.0181147	0.933638	0.54
AK143453	Gm10400	1.33988	-1.10114	1.17932	0.0102971	0.562674	0.208398
NM_009761	Bnip3l	1.33982	1.08317	1.08629	2.18464e-06	0.209589	0.148422
NM_145375	Tm6sf1	1.33947	-1.15377	1.01965	0.00465416	0.27601	0.91404
NM_008842	Pim1	1.33927	-1.36731	-1.20355	0.0358365	0.0587945	0.25408
NM_008542	Smad6	1.33912	-1.17542	-1.1454	0.0275326	0.355838	0.405381
NM_019805	Anapc7	1.33896	1.16484	1.2925	0.000271097	0.092507	0.00213972
NR_027965	2310061J03Rik	1.33896	1.19287	1.47682	0.000188101	0.0402884	1.53373e-05
NM_007933	Eno3	1.33896	1.24579	-1.02236	3.75797e-06	0.000636994	0.782166
NM_027817	Grap	1.33869	1.10038	1.26854	0.013505	0.583319	0.0676613
NM_153532	Zfp280c	1.33853	-1.09695	1.05507	0.000184492	0.327896	0.577086
BC055110	4921507P07Rik	1.33825	1.27072	1.20831	0.00266682	0.0329735	0.0716244
NM_001013381	Rsad1	1.33819	1.67387	-1.09263	0.000445079	2.7959e-06	0.351041
NM_001081307	Ppp1r12b	1.33819	1.29416	1.05206	0.000158978	0.0025391	0.595495
NM_009988	Cxadr	1.33798	-1.54455	-1.13146	0.00165493	0.000133842	0.239529
NM_001145978	Parp4	1.33796	1.13515	1.53211	1.88704e-05	0.0769731	2.95115e-07
NM_172937	Shprh	1.33796	1.03622	1.03787	2.94165e-08	0.494159	0.415286
NM_139150	Carf	1.33775	1.16228	-1.00317	0.00096199	0.15037	0.984302
NM_027269	1110034A24Rik	1.3377	1.06838	1.01813	4.90412e-05	0.458349	0.865019
NM_027184	Ipmk	1.33767	1.15463	-1.13708	9.97459e-05	0.0804869	0.0903535
NM_026937	Ascc1	1.3375	-1.0725	1.35065	8.9161e-05	0.454236	0.000149816
NM_010244	Fv1	1.33742	-1.0033	1.26236	0.00134216	0.985443	0.0153034
NM_023045	Xpo7	1.33724	1.04396	1.0905	1.397e-05	0.624525	0.192374
NM_019996	Phax	1.33706	1.1475	1.44543	1.72681e-05	0.0498912	2.16289e-06
NM_177152	Lrig3	1.33686	-1.05494	1.06354	0.0236118	0.8104	0.744486
NM_023579	Ipo5	1.33679	1.17395	1.08485	4.99929e-06	0.0110932	0.182965
NM_177681	Zfp12	1.33665	1.18872	1.36651	0.000665079	0.0778378	0.000724807
NM_144948	Rbm7	1.3364	1.04746	1.33872	1.50893e-05	0.592669	3.64489e-05
NM_011330	Ccl11	1.33622	1.09263	-1.02822	0.0205211	0.644383	0.895489
NR_002840	Gas5	1.33593	1.09972	1.27899	0.00295639	0.477399	0.0186067
NM_026646	Slc25a22	1.33589	1.52429	2.26119	0.00196509	0.000221414	1.10628e-08
NM_173186	Tbc1d24	1.33578	1.03987	-1.47335	0.000589733	0.774212	5.70545e-05
NM_001081307	Ppp1r12b	1.33526	1.30181	1.14249	0.00035869	0.00370729	0.119793
NM_008359	Il17ra	1.33505	-1.04867	1.13676	0.00142173	0.742177	0.205351
NM_019553	Ddx21	1.33505	1.08516	1.78847	0.000604322	0.463706	2.55735e-07
ENSMUST00000095459	3830408C21Rik	1.33483	1.037	1.04669	0.00183603	0.819046	0.728798
NM_175251	Arid2	1.33466	1.12738	1.12444	4.355e-07	0.0217447	0.0154865
NM_027656	Zbtb46	1.33465	1.21198	1.04388	0.00207445	0.0810564	0.750909
NM_021427	Fam181b	1.33464	1.08108	1.14543	0.0188242	0.687382	0.362733
NM_008676	Nbr1	1.33445	1.08784	1.31404	2.86705e-06	0.185341	1.57407e-05
NM_028810	Rnd3	1.33441	-1.3552	-1.17852	0.00839217	0.0178958	0.188043
ENSMUST00000067600	Ms4a14	1.33438	1.00501	1.0369	0.0482051	0.986704	0.880568
NM_021327	Tnip1	1.33431	-1.06402	1.0687	0.00036976	0.582766	0.496874
NM_007863	Mpp3	1.33417	-1.00103	-2.08106	0.00367113	0.995443	1.52323e-07
NM_144920	Plekha5	1.3341	1.03065	1.07195	0.00133496	0.847087	0.541114
NM_130879	Usp48	1.33401	1.08478	1.02956	2.37488e-06	0.194902	0.680614
XM_355934	Dnahc3	1.33371	1.12947	-1.14334	0.00163372	0.288732	0.18823
NM_029279	Secisbp2	1.33369	1.09784	1.52373	0.000121614	0.294056	2.78455e-06
NM_173012	Letm2	1.33368	-1.02049	1.17805	6.23246e-05	0.864161	0.0210173
NM_025654	Rdm1	1.33363	1.00308	-1.13308	0.000137366	0.983599	0.107944
BC056967	2700097O09Rik	1.33337	1.4261	1.24053	0.000411221	0.000226889	0.0106125
NM_001122594	Phlpp2	1.33337	-1.19735	1.18384	3.24821e-05	0.0129636	0.0121003
NM_001025156	Ccdc93	1.33319	1.01696	1.10417	0.000133426	0.897199	0.216046
NM_010459	Hoxb4	1.33304	1.2326	-1.02227	9.14388e-05	0.00834778	0.836295
NM_019388	Cd86	1.33272	-1.30963	1.12933	0.0146752	0.0541309	0.400501
BC085269	Rps13	1.33257	1.3591	1.22518	0.0293174	0.0498261	0.17622
NM_027947	Zbtb43	1.33257	1.1523	1.2623	0.00158469	0.200889	0.0158635
BC158116	Baiap3	1.33255	1.10157	-1.10705	0.00310502	0.46538	0.383466
NM_001009949	Mcart1	1.33252	1.73297	-1.18931	0.00782533	6.68519e-05	0.154677
NM_010123	Eif3a	1.33251	-1.05988	1.42568	2.47673e-05	0.491592	4.43336e-06
NM_013556	Hprt1	1.33233	1.15886	-1.03078	0.00104567	0.158205	0.818442
NM_207209	Sec24b	1.33227	1.02853	1.29701	6.3745e-05	0.801648	0.000463718
NM_010929	Notch4	1.33181	1.15015	1.22225	0.00249884	0.233901	0.0488711
BC026613	BC018507	1.33175	1.27093	-1.02296	0.000422583	0.00837399	0.854951
NM_010617	Kif13a	1.33167	1.25269	1.02128	2.02465e-05	0.00153738	0.819672
NM_013555	Hoxd9	1.33146	1.03679	1.20501	0.037102	0.88755	0.243253
NM_001085495	Arfgef2	1.33142	1.1674	1.35896	1.25494e-06	0.0059876	1.34678e-06
NM_001033367	Nlrc4	1.33104	-1.03093	-1.00411	3.61015e-05	0.769655	0.971396
NM_011351	Sema6c	1.33084	1.09917	-2.24001	0.0001257	0.284589	1.42268e-10
NM_008575	Mdm4	1.33065	1.11369	1.1473	1.41316e-05	0.122819	0.0273896
NM_053109	Clec2d	1.33058	-1.05718	1.02553	0.00261709	0.709272	0.868925
NM_146144	Usp1	1.33053	1.02516	1.24417	0.00251129	0.885465	0.0307593
NR_002883	Gm5643	1.33035	1.14749	1.437	0.00176272	0.219352	0.000384155
NM_028179	2200002D01Rik	1.33016	-1.1632	1.12537	0.00474754	0.231979	0.324897
NM_016677	Hpcal1	1.33015	-1.00652	-1.00055	0.00168441	0.97235	0.997691
NM_018789	Foxo4	1.33004	1.03905	1.01193	0.000126573	0.731944	0.921974
NM_011729	Ercc5	1.32998	1.12125	1.27635	4.52467e-06	0.0669483	8.24366e-05
NM_028427	Tmem192	1.3295	1.09028	-1.18341	0.000825612	0.441432	0.0614286
NM_025395	Chchd5	1.32947	1.0723	1.28406	0.000769891	0.555831	0.00511539
NM_001079695	Sfrs5	1.32947	-1.0352	1.31085	0.000526289	0.796388	0.00189003
AF362573	AF362573	1.32946	1.08071	1.27219	0.00203217	0.554858	0.014484
NM_016738	Rpl13	1.32931	-1.06429	1.07766	0.0096658	0.727447	0.614652
ENSMUST00000116455	Fam160b2	1.32924	1.23094	1.03097	0.000829549	0.031284	0.809877
NM_007465	Birc2	1.32916	1.22463	1.03511	0.000157098	0.0135507	0.735064
NM_026573	Upf3b	1.32915	-1.04505	1.28778	0.00422285	0.793455	0.0184763
NM_028234	Prr8	1.32899	-1.04926	1.25816	2.8133e-05	0.589085	0.000739522
NM_011482	Nhp2l1	1.32866	-1.02201	1.02837	0.000213671	0.867594	0.798639
NM_133710	Ctdspl	1.32853	-1.11881	1.01336	0.0022121	0.347308	0.934606
NM_011959	Orc5l	1.32849	1.01735	1.30687	0.00046416	0.905003	0.001827
NM_133976	Imp3	1.32843	1.00876	1.25187	5.33688e-06	0.931597	0.000230658
NM_027427	Taf15	1.32833	1.02081	1.14984	2.88227e-05	0.848855	0.0334665
NM_026193	Ap4b1	1.32818	1.39741	1.25935	3.33456e-06	2.55668e-06	0.00011451
NM_009084	Rpl37a	1.32816	-1.00701	1.01383	0.00669538	0.974808	0.940717
NM_025620	Rep15	1.32801	1.00619	1.33905	0.00762766	0.977707	0.0116514
NM_011693	Vcam1	1.32796	1.16372	-1.15603	0.00923443	0.27767	0.254315
NM_172429	Smndc1	1.32792	-1.05972	1.37896	0.00356281	0.704971	0.00252589
NM_001033306	Shb	1.32784	1.33243	1.07689	0.006378	0.0182987	0.591496
NM_011802	Clpx	1.3277	1.24616	1.56013	0.0017928	0.0351872	3.44419e-05
NM_029339	Ccdc101	1.32769	1.17992	-1.23516	0.00099085	0.0995293	0.0197256
NM_008909	Ppl	1.32766	1.2019	1.36646	0.0266734	0.260851	0.025326
NM_175256	Heg1	1.32761	-1.04093	-1.01735	0.000137086	0.717594	0.879739
NM_172570	Trim47	1.32744	1.07584	1.12241	0.00341217	0.609302	0.309923
NM_001081267	Rsf1	1.32742	1.05608	1.00244	4.6157e-05	0.546552	0.983698
NM_001081114	Clip3	1.32728	1.29895	1.26416	0.00567487	0.0289568	0.0347341
NM_010137	Epas1	1.32719	-1.10504	-1.0104	1.09409e-06	0.0739973	0.895489
NM_027773	Fam57a	1.32711	1.10454	-1.24028	0.0127008	0.545713	0.0867256
NM_146193	Btbd1	1.32668	1.01619	-1.29647	0.000122207	0.898836	0.000708438
NM_011113	Plaur	1.32653	1.00461	1.06094	0.000169113	0.975199	0.508611
NM_011306	Rxrb	1.32641	1.19667	1.45464	5.1416e-05	0.0151907	3.85013e-06
NM_007378	Abca4	1.32626	1.12652	1.23636	0.00897655	0.413406	0.0747315
NM_144873	Uhrf2	1.32625	-1.10351	1.42483	6.57297e-06	0.13002	8.45589e-07
NM_019933	Ptpn4	1.32624	-1.06924	-1.098	0.000479367	0.548138	0.307002
NM_023635	Rab27a	1.32601	1.59985	2.00114	0.0012397	2.45393e-05	3.91694e-08
NM_025717	Rbm4b	1.32599	1.25894	1.04449	0.000485277	0.0110728	0.688909
NM_026780	Syf2	1.3259	1.15298	1.48914	0.000309805	0.111292	1.36685e-05
ENSMUST00000100684	Gm10374	1.32581	1.09892	1.04776	0.00333677	0.474756	0.736452
BC104372	2410131K14Rik	1.32579	1.44398	1.04987	0.0257535	0.0136801	0.802891
NM_138651	Cds2	1.32577	-1.04684	1.31136	1.06281e-05	0.571243	4.45753e-05
NM_025525	Rnf113a2	1.32546	1.15422	1.87772	0.000553241	0.131576	4.59624e-08
NM_053200	Ces3	1.3253	-1.04951	-1.11413	0.00427224	0.768647	0.360357
NM_007700	Chuk	1.32519	-1.04342	1.23839	0.000269971	0.716643	0.00710816
ENSMUST00000048285	Apol6	1.32499	1.00184	-1.27295	0.0494349	0.994296	0.131501
NM_010454	Hoxa6	1.32467	1.02808	-1.02306	0.0155725	0.898836	0.910321
NM_138590	Zcchc7	1.32437	1.16634	1.22081	2.7606e-05	0.0275682	0.00241596
XM_355934	Dnahc3	1.32416	-1.08138	-1.12397	0.0151891	0.662566	0.413212
BC145212	3110057O12Rik	1.32388	-1.1681	1.16451	0.00434642	0.20304	0.16922
NM_178889	Zscan29	1.32381	1.05783	1.33402	0.00163372	0.678276	0.00268846
NM_145482	Setd4	1.32366	1.50947	1.01942	0.00297682	0.000342654	0.904324
BC072596	2700050L05Rik	1.3235	1.2361	1.51951	1.65777e-05	0.00189134	1.95312e-07
NM_011790	Arih2	1.32327	1.24556	1.05685	3.54072e-05	0.00238	0.467347
NM_011029	Rpsa	1.32303	1.00486	-1.03153	0.039905	0.98613	0.892836
NM_021506	Sh3rf1	1.32258	1.09929	-1.1695	0.00294271	0.459644	0.131937
NM_011643	Trpc1	1.32257	-1.03099	-1.05081	0.0125724	0.883238	0.767349
NM_007695	Chi3l1	1.32255	1.1001	-1.05976	0.0386784	0.644067	0.77553
BC065058	BC048403	1.32255	1.05116	1.34391	0.00101516	0.703043	0.00132757
NM_008548	Man1a	1.32246	1.09136	1.01831	0.000992605	0.434614	0.895748
NM_025919	Rpl11	1.32217	1.00407	1.15388	0.000247349	0.978268	0.068525
NM_010062	Dnase2a	1.32217	-1.04305	1.15109	4.99929e-06	0.578974	0.0124102
NM_029836	Tspyl2	1.32216	-1.00116	1.51336	0.000220922	0.993145	4.722e-06
NM_172267	Phyhd1	1.32199	-1.06539	1.13508	3.66991e-05	0.444381	0.0558009
NM_153808	Smc5	1.32175	-1.17235	1.26427	3.84301e-05	0.0256792	0.000645423
BC022574	AI314976	1.32173	-1.11607	1.17665	0.00396373	0.391177	0.130337
AK034698	9430025M13Rik	1.32144	1.10486	1.02255	0.00746885	0.495275	0.899543
NM_054081	Mta1	1.32106	1.12677	1.02234	1.9653e-06	0.0346351	0.755218
NM_001003910	BC030307	1.3208	1.46296	1.10548	0.000635082	0.000115801	0.274108
NM_001099632	Rnf39	1.32061	1.24156	4.69179	0.0102446	0.0983243	7.73289e-12
NM_199196	Suz12	1.32035	-1.13946	1.23897	1.32991e-05	0.046717	0.000646293
NM_145140	Abcc10	1.32021	1.27374	1.17646	3.77514e-05	0.000913446	0.0133576
NM_001033274	Brd1	1.31992	1.07124	1.20074	6.26336e-05	0.418227	0.00778901
NM_139146	Satb2	1.31983	1.05033	1.15055	0.00390178	0.756277	0.197863
NM_010230	Fmn1	1.31979	-1.45452	1.0603	0.00154362	0.000373098	0.610832
NM_007494	Ass1	1.31958	1.03623	1.28347	0.0180033	0.86771	0.0527913
BC048560	1700094D03Rik	1.31945	1.02644	1.10246	0.00899628	0.895476	0.463924
NM_017401	Polm	1.31941	-1.12812	-1.55348	0.00458384	0.342322	0.000112771
BC106179	BC106179	1.31921	1.06655	-1.12004	0.00534326	0.676076	0.340958
NM_029935	Chst15	1.31907	1.48678	-1.17976	0.000513132	5.10974e-05	0.0466262
NM_178873	Adck2	1.31904	1.31942	1.31179	0.0198956	0.0499298	0.0368302
XM_355934	Dnahc3	1.31883	1.06052	1.10193	0.0102826	0.739521	0.476535
NM_029620	Pcolce2	1.31869	-1.40342	1.32992	0.0099588	0.0074541	0.0148271
ENSMUST00000050990	LOC236260	1.31868	1.27318	-1.13646	0.00281592	0.0241185	0.224673
NM_025691	Srp72	1.31862	-1.00894	1.09004	1.03872e-06	0.916679	0.0857486
NM_013852	Abcf3	1.31859	1.25691	1.42024	0.000279732	0.00674483	4.52891e-05
NM_207682	Kif1b	1.31857	1.21721	-1.07199	1.87184e-06	0.000670527	0.201116
NM_178736	Elmod2	1.3185	1.02997	-1.05332	0.000713969	0.830867	0.626982
NM_175561	Pcnxl2	1.31848	1.11252	-1.04586	0.00431205	0.409767	0.751274
NM_153555	Dcaf8	1.31848	1.12207	1.09054	1.30502e-07	0.0121355	0.0422487
NM_009582	Map3k12	1.31844	-1.00936	1.2112	0.0279674	0.97235	0.182353
NM_001159573	Fip1l1	1.31842	1.0737	1.39796	3.0519e-05	0.361109	7.10845e-06
NM_026438	Ppa1	1.31838	1.27129	-1.16681	0.012917	0.0717681	0.232123
XM_001478289	Gm11517	1.31809	1.04534	1.17969	0.0144899	0.823388	0.203216
NM_028375	Cxx1c	1.31807	-1.0445	-1.13907	0.0408624	0.858116	0.437134
BC119058	6030458C11Rik	1.31807	1.09967	-1.09809	3.17662e-05	0.197859	0.162265
NM_020600	Rps14	1.31793	1.1098	1.0009	0.00562233	0.443291	0.996475
NM_011386	Skil	1.31783	1.1246	-1.08937	0.00247139	0.31107	0.442952
NM_023322	Zkscan14	1.31766	1.12448	1.35791	0.000447425	0.210358	0.000352858
NM_029767	Rps9	1.31743	1.02221	1.13602	0.00186455	0.892446	0.198656
NM_001081256	Kdm3b	1.31743	1.03748	1.27664	5.02755e-06	0.63516	5.99075e-05
NM_134012	Mbtd1	1.31741	1.02989	1.17996	8.30643e-05	0.787649	0.0175451
NM_173002	Zxdc	1.31687	1.29929	1.80391	3.5682e-06	4.42905e-05	1.13136e-10
NM_172663	Epc2	1.31686	-1.09366	1.37749	2.26552e-05	0.213346	8.8473e-06
NM_019966	Mlycd	1.31682	1.17198	1.87888	5.61559e-05	0.0290029	1.39065e-09
NM_013762	Rpl3	1.31662	-1.09057	1.32058	0.000198124	0.335278	0.000417724
NM_001037155	Hsn2	1.31653	-1.12737	1.21486	0.000111973	0.13397	0.00662542
NM_198411	2610204M08Rik	1.31637	-1.17513	1.2159	0.00228545	0.135479	0.0430403
NM_001162896	4930523C07Rik	1.31615	1.14957	1.06742	0.0135269	0.338745	0.676175
NM_001039485	Fam38b	1.31614	1.09984	-1.00006	0.0105627	0.538777	0.999685
NM_031195	Msr1	1.31605	-1.73181	1.11582	0.0335287	0.000514257	0.50834
NM_030221	Nadsyn1	1.31583	1.4193	1.002	0.00107545	0.000446001	0.989805
NM_011204	Ptpn13	1.31572	1.12494	1.25348	0.00864115	0.401245	0.0478428
NM_172679	4932438A13Rik	1.31552	1.04496	1.03552	0.000190759	0.681689	0.725077
NM_008799	Pdcd2	1.31551	-1.03426	1.22997	3.32648e-05	0.724584	0.00162954
ENSMUST00000088896	Tmcc1	1.31544	1.11614	1.03952	0.000674894	0.266486	0.730774
NM_001081401	Adamts3	1.31542	-1.00748	-1.18389	0.00665125	0.972227	0.135608
NM_025776	Rbm22	1.31521	-1.02369	1.33729	1.40982e-05	0.805259	1.74753e-05
NM_001081037	Srgap1	1.31502	-1.21225	-1.17925	0.0166431	0.176261	0.211318
NM_019570	Rev1	1.31499	1.20476	1.05475	0.000294839	0.0260395	0.570491
NM_001146349	Rnf217	1.31496	1.08264	-1.11758	0.0179794	0.657175	0.441898
NM_001033311	BC023744	1.31494	1.21308	1.17012	0.00379162	0.086003	0.134995
NM_025705	Dcbld1	1.31493	1.34396	-1.08436	0.0340695	0.0539939	0.650426
BC125331	4933437F05Rik	1.31491	1.36305	1.13658	0.0498017	0.061369	0.462872
NM_009459	Ube2h	1.31485	-1.18247	-1.09138	0.000142585	0.032544	0.262513
NM_173453	Tmem11	1.31482	1.06616	1.17469	9.01893e-05	0.470831	0.0208029
NM_001081417	Chd7	1.31457	1.70188	1.17677	0.00257201	9.40396e-06	0.10034
NM_001037722	Adam15	1.31445	1.05036	-1.09818	0.0408814	0.83546	0.600387
NM_007968	Ewsr1	1.31401	1.12314	1.04154	0.00108047	0.260329	0.729004
NM_029663	Eef1d	1.31395	1.16022	1.03779	0.000543642	0.102979	0.73639
NM_183161	Slc17a9	1.31382	1.34171	1.03084	0.0112331	0.0203416	0.86287
NM_033080	Nudt19	1.31379	1.14263	-1.04201	0.0112985	0.345644	0.804095
ENSMUST00000071016	Gm13199	1.31317	1.07157	1.12034	0.00153809	0.573894	0.244537
NM_001161362	Ppp2r3a	1.31311	-1.00689	-1.25577	1.2728e-06	0.938277	3.45143e-05
NM_139304	Gatad2b	1.313	-1.00178	1.3783	2.46292e-08	0.980233	5.01974e-09
AF357387	Eif5	1.31288	1.01011	1.26458	0.00117257	0.950383	0.00825233
NM_173414	Lancl3	1.31277	1.11725	1.16425	0.00167717	0.3108	0.105976
NM_019713	Rassf1	1.31265	1.09046	1.54884	0.00248489	0.483116	4.02719e-05
ENSMUST00000099395	Gm14005	1.31254	-1.02171	1.01449	0.00861847	0.912174	0.937102
NM_011297	Rps24	1.31254	-1.14425	1.0452	0.000407873	0.130399	0.664104
NM_001033311	BC023744	1.31224	1.3241	1.35169	0.0305413	0.0610732	0.0277158
NM_011295	Rps12	1.31219	1.03108	1.04706	0.0148517	0.882174	0.786725
NM_033606	Dqx1	1.31189	1.46519	-1.03728	0.0281125	0.00890081	0.854368
NM_001080815	Gipr	1.31185	1.14408	-1.08733	0.0163087	0.370403	0.576875
BC016246	1810029B16Rik	1.3118	1.07836	1.20691	0.00181048	0.537056	0.0428869
NM_010165	Eya2	1.31179	1.12095	1.21351	0.00726537	0.3987	0.0821173
NM_146169	Paip2b	1.31174	-1.00295	1.07187	0.00133625	0.986111	0.510927
NM_178576	Cpsf4	1.31174	-1.00256	1.42525	3.55345e-06	0.980181	2.34775e-07
NM_175352	Unc119b	1.31171	-1.04082	-1.09442	0.000621206	0.749813	0.319491
XM_890873	Gm6661	1.31156	1.12626	1.0483	0.0295987	0.499021	0.806485
NM_001081080	Phf3	1.31155	-1.01415	1.51336	3.01452e-06	0.873797	1.87165e-08
NM_001111017	Serac1	1.31143	1.06318	1.03888	0.000429838	0.566165	0.717087
NM_030168	Rictor	1.31142	-1.01529	1.27356	4.11944e-05	0.891002	0.00037103
NM_010447	Hnrnpa1	1.31137	1.10616	1.39149	0.00227803	0.386124	0.000787298
XM_985548	Syngap1	1.31128	1.12792	-1.06585	3.85489e-05	0.0896738	0.372509
NM_009122	Satb1	1.31101	-1.04741	-1.29301	0.00269	0.753134	0.00808769
NM_025723	4921515J06Rik	1.31101	-1.02661	1.13575	0.000545871	0.844337	0.129062
ENSMUST00000028104	Mmadhc	1.31081	1.00336	1.23285	0.00141498	0.984709	0.0198665
NM_018748	Golga4	1.31074	1.16742	1.15512	0.000660029	0.0914077	0.0866197
NR_024083	BC005561	1.31072	-1.02155	1.64524	0.00235658	0.896275	6.92088e-06
NM_009194	Slc12a2	1.31051	1.07646	1.98013	0.0101654	0.648303	1.18089e-06
NM_011765	Zfp97	1.31035	-1.14389	1.08875	0.000145347	0.0900413	0.2721
NM_017476	Akap8l	1.31027	1.04244	1.80528	8.15126e-05	0.669366	4.55904e-09
NM_028965	Snx11	1.30983	1.16267	-1.10189	5.09376e-05	0.0331956	0.153187
NM_133992	Usp52	1.30964	-1.09568	-1.02041	0.00437953	0.487203	0.899121
NM_001142781	Fam188b	1.30961	-1.08142	1.3591	0.00265116	0.537333	0.00178879
NM_133784	Wwtr1	1.30953	1.00788	1.01306	0.000207167	0.954235	0.913208
NM_009343	Phf1	1.3095	1.07215	1.41352	0.00267094	0.595309	0.000565888
NM_178706	Siglech	1.30934	-1.01982	-1.21898	0.00498123	0.913089	0.0583824
NM_023699	Nfatc4	1.30897	1.04358	1.20682	0.00392416	0.787097	0.0639162
NM_020005	Kat2b	1.30854	-1.00263	-1.10075	9.63167e-05	0.984575	0.182503
NM_026493	Cspp1	1.30851	1.22225	1.13427	0.0190359	0.157095	0.365733
NM_173037	Tmco7	1.30845	-1.02825	1.08998	0.000104454	0.798034	0.244918
ENSMUST00000122337	D430042O09Rik	1.30841	1.09513	1.01804	0.00122311	0.40178	0.895489
NM_008269	Hoxb6	1.30827	1.16028	1.00146	0.00821319	0.248641	0.994382
NM_001081199	Mamdc4	1.30824	1.15995	-1.22705	0.00363533	0.192573	0.0400305
NM_009543	Rnf103	1.30824	1.01426	1.39273	2.63028e-05	0.893785	4.82636e-06
NM_183288	Sh3d20	1.30811	1.36855	1.35485	0.00251392	0.00260533	0.00178718
NM_025374	Glo1	1.30785	-1.25356	-1.0851	0.0222458	0.113978	0.605568
NM_001111277	Eif2b3	1.30782	1.23818	1.15089	1.52583e-06	0.000168679	0.00476559
NM_011295	Rps12	1.30781	1.00543	1.07244	0.0202018	0.982208	0.664928
NM_027654	Pcgf6	1.30777	-1.17115	1.30252	0.0001184	0.0366925	0.000332727
ENSMUST00000009260	Gm9744	1.30768	1.16676	1.07884	0.00771035	0.221916	0.566761
NR_027829	Gm10638	1.30762	1.09256	1.57394	0.00767966	0.541097	0.000118927
NM_146003	Senp6	1.30745	1.08908	1.15628	9.50963e-05	0.292445	0.0342391
NM_025919	Rpl11	1.30729	1.00948	1.17103	0.00300794	0.958556	0.111609
NM_019518	Grasp	1.30721	1.22587	1.40455	0.00726537	0.0890752	0.00210593
NM_020594	Zc3h8	1.3071	1.05946	-1.00872	0.000518866	0.597436	0.947575
NM_016844	Rps28	1.30696	1.18801	1.01088	0.0184642	0.23046	0.959479
GQ225581	1700067C01Rik	1.30681	1.10724	1.08103	0.000651103	0.293218	0.397684
NM_008608	Mmp14	1.30674	1.33608	1.15287	0.00338118	0.00639115	0.164012
NM_198621	Gm443	1.30668	1.1477	-1.05999	0.00124457	0.166219	0.585841
NM_027201	Zfp511	1.30666	-1.0808	1.32306	0.00918192	0.614189	0.0123631
NM_146065	Atf7	1.306	-1.03468	-1.02659	6.69514e-06	0.661978	0.717975
AF357392	Tcp1	1.30598	1.07363	1.2435	0.00292893	0.585828	0.0234925
NM_025411	1110049F12Rik	1.30596	-1.10907	1.24329	0.000263386	0.231948	0.00393866
NM_028731	Esyt2	1.30595	-1.10461	1.07131	8.89808e-06	0.111976	0.25265
NM_001146024	Zfp444	1.30593	1.40841	-1.0126	0.000783463	0.000303916	0.926501
NM_198304	Nup188	1.3059	1.11309	1.27769	6.69378e-06	0.0764223	5.06618e-05
NM_017392	Celsr2	1.30511	-1.05762	-1.19959	0.00614628	0.721135	0.0891001
NM_172960	Adck5	1.30508	-1.09892	1.09637	0.00109449	0.366792	0.331493
NM_001135151	Slc39a14	1.30496	1.13886	2.04943	0.00132364	0.195912	1.10762e-08
BC043120	Fam76b	1.30465	1.03995	1.41236	7.04065e-05	0.680315	7.2292e-06
NM_009826	Rb1cc1	1.30414	-1.031	1.24238	0.000105497	0.774195	0.00190825
NM_027185	Def6	1.30383	1.07749	-1.12177	3.66436e-05	0.316053	0.0690035
NM_019400	Rabep1	1.30357	-1.19733	1.07433	6.52686e-06	0.0025409	0.212602
NM_028148	Sfrs2ip	1.30355	1.13181	1.43243	8.49313e-08	0.00393655	2.16963e-09
NR_002885	Gm10052	1.3035	1.20766	1.40155	0.000288232	0.01958	4.46359e-05
BC107398	C130092O11Rik	1.3033	-1.01853	-1.03167	0.00385357	0.914976	0.827019
NM_172518	Fbxo42	1.30308	1.28106	1.22394	3.77378e-05	0.000444269	0.00161958
NM_029339	Ccdc101	1.30281	-1.12702	1.0042	0.00134198	0.238108	0.977606
NM_199149	Lrrc68	1.30272	-1.10479	1.08904	2.3312e-05	0.140123	0.174058
NM_029466	Arl5b	1.30266	-1.13568	-1.29809	4.76679e-06	0.0262975	1.52555e-05
NM_018798	Ubqln2	1.30261	1.1059	1.31312	0.000299693	0.249404	0.000511557
NM_010452	Hoxa3	1.30252	1.06839	1.02807	0.00451432	0.637915	0.85206
NM_001110832	Nfya	1.30247	1.3475	1.20285	0.00157229	0.0022226	0.0376276
NM_009352	Terf1	1.30246	1.00687	1.28254	0.00210311	0.968576	0.00692998
NM_001128151	Cecr2	1.30207	-1.01781	1.43578	0.00306097	0.915609	0.000334565
NM_021296	Grpel2	1.30198	-1.0832	-1.036	0.000663456	0.429156	0.74622
NM_021876	Eed	1.30182	-1.01525	1.35121	0.00224042	0.925421	0.00146218
NM_001033805	G630016D24Rik	1.30181	-1.00923	1.03399	0.0117778	0.966368	0.8414
NM_001081142	Kcnq4	1.30177	-1.00268	-1.00951	0.0186185	0.990814	0.964057
NM_177739	Zfp507	1.30173	1.01983	1.39394	0.000466466	0.882072	8.9155e-05
NM_025919	Rpl11	1.30162	-1.00189	1.09716	0.000655433	0.990327	0.290274
NM_023503	Ing2	1.30157	-1.01685	1.20228	0.00380463	0.922198	0.0626392
NM_029570	Atp11b	1.30146	-1.12625	-1.16104	0.000151696	0.130967	0.033567
NM_001001446	Cyp2c44	1.3014	-1.29238	1.14025	0.0197814	0.0570635	0.335443
NM_181517	Ipo7	1.30134	-1.0157	1.15727	0.00212641	0.922198	0.119944
NM_009095	Rps5	1.30134	-1.06123	1.05386	3.8113e-05	0.449878	0.465792
NM_026666	Ubn1	1.30131	1.03581	1.04466	0.000161959	0.740528	0.618637
NM_010145	Ephx1	1.3013	-1.11503	-1.05773	0.00261444	0.331819	0.633184
NM_030711	Erap1	1.30123	-1.07389	1.08368	5.60574e-05	0.361387	0.243045
NM_001007567	Slc7a6os	1.30122	1.04017	1.31388	0.00584227	0.811326	0.00858183
NM_021310	Jmy	1.3012	1.08665	1.37009	0.000492366	0.387044	0.000171739
NM_176973	Podxl2	1.30108	1.19404	-1.07347	0.0137683	0.18288	0.626982
NM_020502	Tas2r108	1.30086	-1.0194	-1.07278	0.0231939	0.931597	0.66474
NM_172787	L3mbtl3	1.30086	1.14097	-1.10506	3.83007e-06	0.0184276	0.0556968
NM_028521	Phospho2	1.30084	-1.01845	1.05292	0.000513132	0.892513	0.592149
NM_021441	Taf1c	1.30054	1.16525	1.18382	0.00137935	0.115435	0.0540396
NM_025438	Rsrc2	1.30047	1.09186	1.11611	0.000236967	0.310261	0.145176
NM_001025613	Otud7b	1.3004	1.21743	1.04649	0.000159961	0.00968801	0.598951
AK046603	B430203G13Rik	1.3003	1.2095	1.13389	0.00501259	0.089162	0.246137
NM_007494	Ass1	1.30028	1.03877	1.29167	0.019263	0.850768	0.0368931
NM_007381	Acadl	1.30025	1.38665	1.27356	0.00147766	0.000803233	0.00605925
NM_011712	Wbp5	1.30006	-1.18661	-1.05886	0.015049	0.207236	0.712846
NM_026793	Myct1	-1.30009	-1.16594	-1.25585	0.00815233	0.216877	0.0348019
NM_001081213	Ermp1	-1.30071	1.06516	-1.38197	0.000594765	0.55297	0.000154078
BC046986	1110057K04Rik	-1.30073	-1.06651	-1.03201	1.69181e-05	0.362309	0.67364
NM_011149	Ppib	-1.30101	-1.31293	-1.05546	0.000686115	0.0022153	0.584614
NM_011576	Tfpi	-1.30115	-1.18622	-1.32889	0.0306773	0.273996	0.0323904
BC027296	4930444A02Rik	-1.30117	-1.10718	-1.41927	0.00086977	0.300946	9.87284e-05
NM_010818	Cd200	-1.30123	1.12103	-1.36344	0.0301265	0.506069	0.0192403
BC067002	4632419I22Rik	-1.30123	-1.29864	-1.33393	0.00192951	0.0076337	0.00182853
NM_177683	Vgll4	-1.30125	-1.04124	-1.50159	0.00271266	0.783572	7.45956e-05
NM_027415	Tmem70	-1.30142	-1.02225	-1.18714	0.000116495	0.845301	0.0123874
NM_130886	Card14	-1.3016	-1.10588	-1.02629	0.00184657	0.356332	0.844406
NM_026250	Zh2c2	-1.3017	1.4102	-1.36752	0.000897411	0.000297461	0.000363713
NM_080462	Hnmt	-1.30176	-1.35873	-1.15094	0.00942979	0.0103087	0.23236
NM_010325	Got2	-1.30176	-1.01431	-1.02505	8.39127e-05	0.900893	0.791688
ENSMUST00000101090	2310040G07Rik	-1.30209	1.07033	-1.65499	0.0254662	0.724298	0.000234745
NM_133891	Slc44a1	-1.30209	-1.45356	-1.11858	0.000553255	6.42132e-05	0.17734
NM_001033877	Adamts17	-1.30216	-1.07627	-1.34131	0.0413519	0.72596	0.0370048
NM_026154	Mrpl10	-1.30229	1.00792	-1.04903	4.91018e-05	0.946259	0.527445
NM_018737	Ctps2	-1.30292	1.24993	1.73435	0.00852644	0.0626243	1.14581e-05
NM_016883	Psmd10	-1.30298	1.06922	-1.04998	4.10619e-05	0.386218	0.511577
NM_001110843	Cacna2d1	-1.30322	1.05203	-1.14454	0.0214297	0.797397	0.329482
NM_009701	Aqp5	-1.30329	-1.02622	-1.0802	0.016621	0.900577	0.604961
NM_008298	Dnaja1	-1.30335	1.03326	1.02837	0.00147766	0.817834	0.826522
NM_009712	Arsb	-1.30349	-1.27907	-1.20601	0.00335578	0.0188109	0.0553667
NM_029624	Lmf1	-1.3036	-1.2022	-1.04813	0.000109677	0.0129233	0.572171
NM_013548	Hist1h3f	-1.3041	-1.13057	1.1669	0.00260438	0.268098	0.110018
NM_198095	Bst2	-1.30442	-1.30382	-1.22978	0.000763749	0.00327551	0.0124504
NM_001110310	Snx12	-1.3045	-1.00662	-1.07429	0.000821191	0.966917	0.453617
NM_011101	Prkca	-1.30452	1.16136	1.1878	0.000146826	0.0518728	0.0148696
NM_026383	Pnrc2	-1.30507	-1.22318	-1.05146	2.69891e-06	0.000467272	0.380137
NM_025417	Commd4	-1.30519	1.00079	-1.06934	0.0106592	0.996638	0.640268
NM_001145827	Stk40	-1.30529	-1.15849	-1.09622	1.72568e-05	0.0211168	0.131576
NM_016853	Stac	-1.3058	1.06623	-1.10736	0.0128074	0.708561	0.446078
NM_183316	Snapc5	-1.30648	1.03796	-1.19739	0.000829986	0.774927	0.0318921
NM_008797	Pcx	-1.30651	1.21699	-1.08985	9.20375e-05	0.00776683	0.236555
NM_212445	Kdelc2	-1.30656	-1.30129	-1.23937	0.00285833	0.0112177	0.0255489
BC031419	AI480653	-1.30683	-1.12073	-1.21236	0.00543863	0.368975	0.0675259
NM_023732	Abcb6	-1.30687	-1.02809	1.08285	6.77875e-05	0.791115	0.26625
NM_021414	Ahcyl2	-1.30689	-1.13962	-1.17995	0.00533575	0.287621	0.121376
NM_011626	Tmem165	-1.307	1.00013	1.04013	0.00121796	0.998986	0.73779
BC028528	BC028528	-1.30755	-1.15964	-1.06676	0.00129853	0.134511	0.539651
NM_011190	Psme2	-1.3076	-1.34333	-1.29744	0.000769729	0.00139904	0.00220203
NM_172412	Gpc2	-1.30764	-1.1012	-1.1444	0.00698218	0.487564	0.242318
NM_133851	Nusap1	-1.3077	-1.094	-1.0009	0.000187997	0.298676	0.994672
NM_172256	Dync2li1	-1.30785	-1.06734	1.14563	0.0212216	0.732234	0.332355
NM_025982	Tspan31	-1.3079	1.16193	-1.33268	0.000401905	0.0821446	0.000466033
NM_133932	Tada3l	-1.30795	-1.03094	-1.07886	0.000125665	0.78126	0.325687
NM_024192	Cuedc2	-1.30802	1.13244	-1.14816	2.71802e-06	0.0254718	0.00765107
NM_029999	Lbh	-1.30808	-1.25803	-1.24754	0.00212746	0.0225872	0.017818
NM_027838	Senp8	-1.3082	1.12463	-1.30291	0.0026384	0.300392	0.00597243
NM_008967	Ptgir	-1.30852	1.08895	-1.05942	0.00762766	0.560794	0.683228
BC024953	5033414D02Rik	-1.30858	-1.2206	-1.12711	0.00405041	0.0724001	0.271981
NM_001162956	Ccdc138	-1.3087	-1.32057	-1.03342	0.00118451	0.00358115	0.788738
NM_010687	Large	-1.30872	1.03507	-1.18194	0.000302807	0.770151	0.0285298
BC023748	6330416G13Rik	-1.30876	1.11448	-1.26291	0.00465213	0.389563	0.0229988
NM_026979	C1qtnf2	-1.3088	-1.18879	-1.38015	0.0161839	0.220055	0.00859148
NM_025550	Psmd6	-1.30883	1.29135	1.08909	8.8001e-05	0.000784339	0.242815
NM_172525	Arhgap29	-1.30899	-1.34842	-1.20567	0.00031881	0.000528067	0.0149311
NM_013847	Gcat	-1.30911	-1.60925	-1.23556	1.49357e-05	3.91948e-08	0.000593313
NM_023211	Usmg5	-1.30954	-1.0832	-1.17595	0.00397699	0.552945	0.117505
NM_053141	Pcdhb16	-1.3096	1.07367	-1.25747	0.00106741	0.535164	0.00857467
NM_011650	Tsn	-1.30979	1.01317	-1.06161	0.000142585	0.91621	0.469843
NM_134114	Sft2d1	-1.30993	1.09314	-1.21237	0.000305047	0.331988	0.0121404
NM_018815	Nup210	-1.31016	-1.09276	-1.00305	0.00321803	0.482896	0.986057
NM_030098	Rnase6	-1.31017	-1.15903	-1.18906	0.000663405	0.109698	0.036716
NM_013709	Sh3yl1	-1.31019	-1.13588	-1.0375	0.0130265	0.380153	0.830616
NM_001012324	Ecm2	-1.31021	1.07225	-1.23054	0.0155253	0.693454	0.0946821
NM_177594	Mtmr9	-1.31026	-1.01124	-1.11688	1.73106e-07	0.875791	0.00943464
NM_153560	Fam102a	-1.31032	1.16411	-1.65775	0.0130666	0.277305	8.92418e-05
NM_201359	Tmem106c	-1.31041	-1.15194	-1.24348	0.000164	0.0765853	0.003032
NM_016906	Sec61a1	-1.31049	-1.11876	1.23517	5.37765e-05	0.128669	0.00171778
NM_028224	Faim2	-1.31065	1.11734	1.03078	0.037129	0.557062	0.889481
NM_001122820	Ap3m2	-1.31091	-1.0285	-1.21693	1.5937e-05	0.757802	0.00136999
NM_133804	Tmem132a	-1.31095	-1.04146	-1.24635	0.0124334	0.831953	0.0646472
NM_007808	Cycs	-1.31137	1.05217	-1.05146	0.000371683	0.644383	0.604406
NM_001081054	Qrsl1	-1.31153	-1.03887	-1.26355	0.000943078	0.775879	0.00694219
ENSMUST00000111704	Rassf8	-1.31155	-1.31109	-1.46628	0.000123894	0.000642781	4.57006e-06
NM_144517	Tbc1d19	-1.31166	-1.02958	-1.11684	0.00192951	0.849328	0.272061
NM_177390	Myo1d	-1.31198	1.14224	-1.04674	0.000827359	0.169322	0.677192
NM_010922	Mrpl40	-1.31209	-1.01737	1.04489	1.11798e-05	0.858116	0.523852
NM_016804	Mtx2	-1.31258	1.02242	1.00468	0.000386667	0.866914	0.972436
NM_138591	Gfm1	-1.31273	1.16396	1.04243	2.33001e-05	0.0227685	0.581232
NM_011983	Homer2	-1.31275	-1.04918	-1.37791	0.00325598	0.750366	0.0016361
NM_178915	Tmem179	-1.31284	1.03975	-1.12145	0.0112994	0.839002	0.382057
NM_027861	0610010K06Rik	-1.31306	1.20139	1.17849	0.000566454	0.0394015	0.046514
NM_011545	Tcf21	-1.31323	-1.23231	-1.14663	0.0149655	0.127459	0.305071
NM_026443	1700020C11Rik	-1.3133	-1.46374	-1.21993	0.00110431	0.000168679	0.0239786
NM_001099298	Scn2a1	-1.31333	1.0638	-1.59224	0.0123301	0.726918	0.000227066
NM_001099298	Scn2a1	-1.31352	-1.03506	-1.76915	0.0360726	0.886557	0.000166532
NM_001034103	Gm5941	-1.31396	1.03215	-1.00049	0.00296457	0.845335	0.998132
NM_001024626	Zfp873	-1.31401	-1.16702	1.02098	0.00473748	0.197578	0.898584
NM_144875	Rab7l1	-1.31412	-1.05882	-1.12075	0.00119104	0.648633	0.228196
NM_001081956	Sfrs17b	-1.3143	-1.14124	1.26543	0.0148807	0.377112	0.056325
NM_026519	Tmem85	-1.31432	1.12473	-1.11804	9.70367e-07	0.0249618	0.0216663
NM_009836	Cct3	-1.31448	1.1887	1.25191	0.000371683	0.0445899	0.00485617
NM_020569	Park7	-1.31458	1.04156	-1.04968	4.66841e-06	0.58276	0.43818
ENSMUST00000099551	LOC100043272	-1.3147	1.20697	1.01449	0.00923848	0.144122	0.938124
NM_028072	Sulf2	-1.31471	1.66801	-1.2475	0.0388208	0.001345	0.136968
NM_010808	Mmp24	-1.31479	1.16294	-1.13725	1.17527e-05	0.017319	0.0287133
NM_001024706	Gm5458	-1.3149	-1.25983	-1.14284	0.0153006	0.0900368	0.323849
NM_026167	Klhl13	-1.31491	-1.12756	-1.52348	0.0113115	0.41045	0.000608458
NM_008961	Pter	-1.31493	-1.85562	1.0832	0.00106201	2.92534e-07	0.425067
NM_146234	Mmgt1	-1.31523	1.04997	-1.20615	4.7708e-05	0.585828	0.00485617
NM_183168	P2ry6	-1.31537	-1.0881	-1.14566	0.013233	0.611397	0.301315
ENSMUST00000058103	Gm5436	-1.3154	1.08233	-1.17583	0.00434922	0.57085	0.129842
NM_175271	Lpar4	-1.31575	-1.09193	-1.45999	0.0311428	0.653598	0.00669523
NM_138587	Fam3c	-1.31582	1.00829	-1.45713	0.00276298	0.964902	0.000289216
NM_178184	Hist1h2an	-1.3162	-1.06091	-1.02352	2.44056e-06	0.349066	0.74186
NM_177191	Sycp2	-1.31627	1.03101	1.03014	9.82148e-06	0.725033	0.695322
NM_016746	Ccnc	-1.31635	-1.04607	-1.14627	0.00102409	0.732991	0.132928
NM_001039824	Fdx1l	-1.31647	1.07513	-1.16361	3.02338e-05	0.345237	0.0175542
NM_026404	Slc35a4	-1.31651	1.20348	-1.09522	4.77494e-05	0.00976699	0.191011
NM_145367	Txndc5	-1.31664	-1.15096	-1.17343	0.00195682	0.194933	0.0973668
ENSMUST00000100944	Gm10419	-1.31665	-1.04371	1.04881	0.00459698	0.795054	0.734699
NM_172540	Trmt2b	-1.31673	1.08155	-1.29733	9.14261e-06	0.245491	4.72643e-05
NM_009208	Slc4a3	-1.31697	1.11951	1.02564	0.00396772	0.367525	0.870398
NM_175437	Pion	-1.31715	-1.76916	-1.13228	0.00310502	5.44495e-06	0.245698
NM_138676	Shkbp1	-1.31718	-1.12788	-1.01459	0.00134794	0.258499	0.921853
NM_021387	Vstm2b	-1.31745	1.00391	-1.04555	0.0363206	0.988788	0.830215
NM_178378	Iqcg	-1.31775	-1.24284	1.12012	0.024634	0.150822	0.463136
NM_026172	Decr1	-1.31785	1.45237	-1.08042	1.10979e-05	1.37548e-06	0.215502
NM_011876	Twf2	-1.31789	-1.07439	2.1771	1.44172e-05	0.318517	1.03263e-11
NM_033568	Snf8	-1.31834	1.10735	-1.3122	0.000140593	0.227959	0.000404735
NM_010325	Got2	-1.31844	-1.01636	-1.026	1.2273e-05	0.87108	0.750381
BC019471	1810055G02Rik	-1.31861	2.43138	-1.14285	0.000830401	9.60552e-10	0.136206
NM_024272	Ssbp2	-1.31865	1.13992	-1.60711	0.032979	0.466296	0.00112482
NM_178735	A730069N07Rik	-1.31865	1.01554	-1.12863	0.000364107	0.910903	0.143046
NM_026721	Slc39a13	-1.31891	1.3225	-1.10614	6.35542e-06	3.66908e-05	0.0792301
NM_177150	Cenpt	-1.31893	1.04077	-1.15814	0.00905659	0.830658	0.232215
NM_011246	Rasgrp1	-1.31905	-1.56631	-1.06116	0.0272201	0.00274908	0.748076
NM_026498	Mrps11	-1.31908	-1.15003	-1.04028	0.000313809	0.111725	0.702099
NM_008095	Gbas	-1.31918	1.18697	-1.13707	6.49298e-07	0.00121799	0.00744937
NM_029619	Msrb2	-1.31921	1.0705	-1.20945	9.28023e-05	0.443533	0.00736845
NM_009658	Akr1b3	-1.31929	-1.40319	-1.15416	5.24328e-05	2.79997e-05	0.0334198
NM_011379	Sipa1	-1.31947	-1.28477	-1.3216	0.000159693	0.00211882	0.000357714
NM_026667	Fam114a1	-1.31955	1.03742	-1.35386	0.0005069	0.775043	0.000475148
NM_010331	Gpaa1	-1.31968	1.05051	-1.13289	7.17849e-05	0.603305	0.0749814
NM_013515	Stom	-1.31969	-1.38425	1.21947	0.000104003	9.59398e-05	0.00577567
BC145673	D14Ertd668e	-1.31974	-1.23003	-1.39161	0.00306661	0.0597551	0.00138712
NM_011696	Vdac3	-1.31988	1.07399	-1.08182	6.83872e-07	0.194933	0.109705
NM_022721	Fzd5	-1.32011	-1.09152	-1.00644	0.000778091	0.414306	0.964766
NM_013471	Anxa4	-1.32024	-1.18392	1.38304	5.85862e-05	0.0217447	2.31102e-05
NM_028243	Prcp	-1.32033	-1.05134	-1.05954	0.0151458	0.798601	0.728535
BC038655	Card6	-1.32067	-1.00306	-1.55003	0.0427945	0.991179	0.00366864
NR_024619	2610001J05Rik	-1.32073	1.06481	-1.16398	4.61666e-05	0.459632	0.0231048
NM_011515	Vamp7	-1.32076	-1.087	-1.05595	0.00394189	0.546187	0.686253
NM_012019	Aifm1	-1.32081	-1.11862	1.01637	3.065e-05	0.120961	0.867102
NM_023126	Rab8a	-1.32091	-1.06319	1.01223	8.507e-06	0.392545	0.893595
NM_153408	Neurl3	-1.32127	-1.27909	-1.2021	0.0300695	0.115365	0.213638
[truncated: 1,563 more rows]

## Sheet: LIV_FDR5_1.3x_Ann_FasVsFed
UNIQID	NAME	WAT_fasted/fed	LIV_fasted/fed	SM_fasted/fed	WAT_p-value	LIV_p-value	SM_p-value
NM_007669	Cdkn1a	2.0209	10.1989	4.4255	0.000110673	4.20094e-11	1.12846e-08
NM_016668	Bhmt	1.10066	9.33056	1.03319	0.709477	3.09129e-10	0.919285
ENSMUST00000098839	Gm15441	1.67761	9.00927	1.28827	0.00281031	1.18352e-10	0.193531
NM_011267	Rgs16	-1.04435	7.30071	-1.015	0.912625	1.85235e-08	0.969732
NM_007809	Cyp17a1	1.26439	6.67691	-1.05313	0.165832	4.46885e-10	0.840143
NM_029662	Mfsd2	1.29079	6.38267	-1.03544	0.209853	8.15197e-09	0.916941
NM_010220	Fkbp5	3.39941	5.84355	4.19187	8.42872e-08	2.43006e-09	1.93014e-08
NM_178373	Cidec	1.04456	5.10153	1.05184	0.939402	2.43532e-05	0.922606
BC096647	E230001N04Rik	2.50444	4.53677	5.11181	1.15507e-06	6.06297e-09	6.16713e-10
NM_029083	Ddit4	7.85544	4.46387	17.7212	4.41978e-10	3.33902e-07	5.89584e-12
BC132471	Gm129	1.33302	4.28632	1.32222	0.0591486	9.5661e-09	0.0959782
BC132471	Gm129	1.19404	4.19653	1.37677	0.509281	2.47999e-06	0.199119
NM_198092	Usp2	1.29445	4.18983	-1.13537	0.0169701	9.217e-11	0.328718
NM_010003	Cyp2c39	1.06655	4.05473	-1.00993	0.652252	9.217e-11	0.960261
NM_001081205	Nipal1	1.21857	3.98925	1.11059	0.484569	9.42414e-06	0.761099
NM_001033324	Zbtb16	1.54191	3.91425	2.02027	0.000296489	3.16008e-10	2.07241e-06
NM_001080934	Slc16a5	-1.07602	3.90583	1.03055	0.654018	8.66323e-10	0.881189
NM_008655	Gadd45b	2.9542	3.87105	1.09519	6.9423e-07	2.00506e-07	0.71377
NM_012006	Acot1	-1.08248	3.79816	2.38585	0.59885	5.83009e-10	1.43153e-07
NM_183187	Fam107a	3.95884	3.56118	3.27076	4.38149e-08	9.44334e-07	9.48181e-07
NM_020568	Plin4	1.20353	3.5378	1.71735	0.19372	1.30031e-08	0.000427015
NM_027868	Slc41a3	-1.5813	3.49928	-2.49144	0.000106043	5.83009e-10	2.5952e-08
NM_201640	Cyp4a31	1.02924	3.47709	1.17629	0.882	1.01833e-09	0.208443
NM_001101467	Cyp2a22	-1.04872	3.4059	1.0315	0.923607	0.00022769	0.948519
NM_008630	Mt2	1.14523	3.28981	3.08687	0.591045	6.97753e-06	5.72919e-06
NM_029494	Rab30	-1.37156	3.27968	-1.62667	0.00557112	2.75296e-09	0.000211542
NM_201256	Eif4ebp3	3.08409	3.18093	1.33584	1.4642e-09	6.67073e-09	0.0232023
NM_018881	Fmo2	2.50759	3.17754	2.75296	5.09981e-07	1.2727e-07	3.37064e-07
NM_001159367	Per1	2.50544	3.16644	2.66224	1.28197e-07	3.12772e-08	1.29874e-07
NM_021370	Accn5	-1.01017	3.15688	-1.04327	0.965959	2.84196e-09	0.802194
NM_013602	Mt1	1.79195	3.05038	2.41221	3.17657e-05	2.90094e-08	3.48561e-07
NM_080450	Gje1	1.01155	3.03327	1.23502	0.976093	4.00479e-06	0.310241
NM_011977	Slc27a1	2.26964	2.98654	1.35388	1.30042e-09	1.18352e-10	0.0013758
NM_144803	Chrna2	-1.01154	2.93755	2.05403	0.967878	1.1041e-07	1.21248e-05
NM_011375	St3gal5	-1.09807	2.91496	1.21747	0.405361	1.01833e-09	0.0634748
ENSMUST00000057404	2810416G20Rik	1.17499	2.90199	-1.15371	0.270314	1.50939e-07	0.378463
NM_015763	Lpin1	1.83207	2.87097	1.59093	3.32314e-06	8.15197e-09	0.000216665
NM_011406	Slc8a1	-1.15331	2.85306	-1.29489	0.713094	0.00155362	0.452454
NM_172715	Agpat9	-1.34781	2.84888	1.39042	0.067582	3.12198e-06	0.0634421
NM_007468	Apoa4	-1.1149	2.80826	-1.64823	0.886496	0.0492564	0.349358
NM_001077348	Plin5	2.06285	2.75859	3.15137	1.05133e-08	4.46885e-10	1.94828e-11
NM_134246	Acot3	1.65486	2.72998	1.07234	0.000824817	1.29275e-06	0.74277
NM_010706	Lgals4	2.4938	2.68205	1.68555	2.06824e-08	4.53454e-08	9.76304e-05
ENSMUST00000081929	Gm15401	1.45903	2.68024	-1.04154	0.0224492	9.71091e-06	0.882714
BC147491	Vwa3b	-1.03125	2.61918	1.03216	0.849155	7.75951e-09	0.840002
BC021951	2010003K11Rik	-2.01175	2.61241	-1.17935	5.49729e-05	6.57347e-06	0.388151
NM_008817	Peg3	6.05364	2.5289	2.10229	9.19748e-08	0.00176493	0.00611338
NM_145368	Acnat2	1.10484	2.51458	1.07475	0.53454	7.09752e-07	0.690518
NM_007843	Defb1	1.03794	2.50387	-1.00057	0.872466	1.87639e-06	0.998299
NM_133902	Sdsl	-1.17989	2.49848	1.07652	0.0252424	2.50896e-10	0.420975
NM_133765	Fbxo31	3.70541	2.46319	1.59624	1.33854e-10	2.45744e-07	0.000446687
BC019471	1810055G02Rik	-1.31861	2.43138	-1.14285	0.000830401	9.60552e-10	0.136206
NM_029943	Apex2	-1.12734	2.42996	1.07105	0.126613	4.77934e-10	0.474532
NM_011396	Slc22a5	1.48859	2.40303	1.03335	2.7606e-05	2.85727e-09	0.798673
NM_010217	Ctgf	1.41779	2.40157	1.66731	0.171774	0.00253105	0.054889
NM_032002	Nrg4	1.51441	2.3888	-1.40907	0.022971	0.000149807	0.0904096
NM_026931	1810011O10Rik	1.41745	2.38739	-1.07503	0.00622776	1.45535e-06	0.686322
NM_011817	Gadd45g	2.53103	2.33323	2.06669	8.52921e-05	0.00116145	0.00239396
NM_007595	Camk2b	-1.10407	2.32981	-1.16811	0.716265	0.000379285	0.53574
NM_026433	Tmem100	-1.97556	2.32064	2.02911	1.13248e-05	4.64022e-06	1.80849e-05
ENSMUST00000059018	1110003O08Rik	3.57006	2.31123	1.45598	1.8182e-10	6.56813e-07	0.00325669
NM_018887	Cyp39a1	1.18431	2.28936	-1.31154	0.154872	5.99072e-07	0.0285992
NM_007679	Cebpd	3.36335	2.28901	8.54207	2.29215e-09	3.98277e-06	9.46843e-13
NM_001077364	Tsc22d3	2.22757	2.23543	1.53003	7.19003e-08	4.42402e-07	0.000552872
NM_134188	Acot2	-1.06136	2.22456	3.6282	0.679407	3.17822e-07	8.12677e-11
NM_021481	Treh	1.00775	2.22085	-1.08619	0.969706	5.77738e-08	0.484315
NM_012055	Asns	1.28496	2.22061	-1.72516	0.419862	0.0105446	0.0610076
NM_010011	Cyp4a10	-1.02412	2.18871	1.17894	0.933994	5.41655e-05	0.367938
NM_001013780	Slc25a34	1.82697	2.18655	2.98416	0.00135097	0.000482471	3.65438e-06
NM_016782	Cntnap1	-1.23579	2.18654	-1.28931	0.168416	3.87606e-05	0.120539
NM_153075	Catsper2	1.46312	2.17959	1.30857	0.000361502	2.4948e-07	0.0144516
NM_182959	Slc17a8	-1.00784	2.16467	1.09529	0.975288	1.69712e-06	0.539123
NM_008825	Pfkfb2	1.04364	2.16035	-1.01402	0.717103	1.80341e-08	0.925476
NM_010559	Il6ra	2.9069	2.15507	4.47022	9.41978e-10	8.32574e-07	1.12235e-11
NM_011366	Sorbs3	1.91959	2.13895	2.62231	1.63666e-06	1.42492e-06	1.50292e-08
NM_008030	Fmo3	3.10796	2.13374	1.18924	8.90259e-07	0.000711225	0.450367
NM_145447	Mfsd7c	1.76263	2.12583	-1.06128	0.000470543	0.000112851	0.80162
NM_145711	Tox	-1.05156	2.12543	-1.07486	0.766156	2.75474e-06	0.650425
BC072612	1600002H07Rik	1.55325	2.10542	1.10418	3.39778e-07	9.55595e-10	0.193426
NM_020013	Fgf21	1.13765	2.09905	-1.10854	0.373539	1.1551e-05	0.528761
NM_007822	Cyp4a14	1.03392	2.09689	1.34774	0.919107	0.000589143	0.131928
AY140896	LOC433762	-1.48718	2.09065	1.60111	0.0281574	0.000792754	0.0171171
AY140896	LOC433762	-1.48718	2.09065	1.60111	0.0281574	0.000792754	0.0171171
NM_177604	AA986860	1.29154	2.09013	-1.08351	0.00517054	1.21707e-07	0.487476
XR_032810	LOC100046859	1.03971	2.08821	-1.71899	0.861792	2.54132e-05	0.000387222
NM_024440	Derl3	1.87182	2.08113	1.18974	0.00467882	0.00484046	0.544687
NM_134247	Acot4	3.90422	2.08062	1.25811	3.97704e-09	0.000129478	0.184323
XR_032810	LOC100046859	1.07875	2.07919	-1.58348	0.722094	0.000117792	0.005299
BC147271	Gm826	1.12886	2.06876	1.37103	0.428093	2.15062e-05	0.0256249
NM_016693	Map3k6	3.05528	2.04843	3.9595	1.19691e-10	5.99072e-07	1.05944e-11
NM_010720	Lipg	-1.01448	2.04738	1.08384	0.973455	0.00228985	0.787913
ENSMUST00000098431	Gm10628	-1.00155	2.04289	-1.01238	0.99641	2.7463e-05	0.95979
NM_007761	Crcp	1.01753	2.03792	1.04433	0.935643	4.172e-06	0.801464
BC004063	5730403B10Rik	1.27061	2.03724	-1.16718	0.000459289	1.2568e-09	0.0289206
AY140896	LOC433762	-1.42136	2.03649	1.39182	0.040022	0.000641916	0.0796736
NM_007468	Apoa4	-1.0603	2.0308	-1.23091	0.802073	0.000200528	0.242053
NM_177242	Pptc7	1.10355	2.02435	-1.45124	0.211685	1.01447e-08	3.15537e-05
NM_001081417	Chd7	1.04576	2.01074	1.15331	0.724951	2.12377e-07	0.159548
BC147591	1700039E15Rik	-1.01272	2.00771	1.00546	0.938147	8.15718e-08	0.972025
NM_177368	Tmtc2	1.04927	2.00496	-1.04604	0.835838	0.000137964	0.845947
NM_009948	Cpt1b	-1.07386	1.99285	1.04876	0.524315	2.75548e-07	0.711977
NM_033525	Npnt	1.15149	1.98328	1.13267	0.676412	0.0185994	0.729074
NM_026682	Cpsf4l	1.03373	1.98037	1.04	0.81676	4.29474e-07	0.776975
NM_001048176	Cerkl	1.06627	1.97913	-1.09376	0.675788	7.6208e-06	0.540209
NM_001033277	Spryd3	-1.53889	1.96269	-1.20428	9.40666e-05	2.11165e-06	0.0974577
NM_018775	Tbc1d8	1.3836	1.95791	-1.02781	0.0164537	9.73882e-05	0.907047
NM_001113283	BC031353	2.44342	1.95483	1.67274	1.08361e-08	4.35542e-06	5.24672e-05
NM_020577	As3mt	1.07379	1.95323	-1.13131	0.492277	1.79971e-07	0.204384
NM_008063	Slc37a4	-1.37515	1.93071	-1.35536	8.22353e-07	1.27348e-10	4.19507e-06
NM_010479	Hspa1a	1.05764	1.91703	1.22921	0.900996	0.0302886	0.533235
NM_008362	Il1r1	1.00989	1.91609	1.46512	0.973463	0.000132253	0.00952237
NM_010002	Cyp2c38	-1.00256	1.91534	1.04716	0.991768	1.03252e-05	0.7819
NM_011763	Zfp9	-1.37872	1.91122	1.21794	0.0284206	0.000353436	0.250249
NM_001081417	Chd7	1.11181	1.9083	1.18673	0.440268	2.20543e-05	0.19572
NM_183088	Scand3	1.36227	1.90763	1.28202	0.0166881	8.92718e-05	0.082352
NM_146002	Rhbdd2	1.11795	1.90404	-1.21255	0.161964	6.74456e-08	0.0200424
NM_007760	Crat	1.14742	1.89513	1.03966	0.0146063	7.63214e-10	0.608359
NM_018811	Abhd2	1.50808	1.89292	1.06513	0.000487018	1.72017e-05	0.69035
NM_029415	Slc10a6	2.74219	1.89274	3.31041	2.91423e-08	9.07897e-05	5.33575e-09
NM_015747	Slc20a1	-1.21638	1.88792	1.62567	0.0215132	4.4018e-07	7.08472e-06
NM_009834	Ccrn4l	1.42867	1.8824	-1.25124	0.0155847	0.000484281	0.183756
NM_172476	Tmc7	-1.02491	1.88175	-1.94812	0.920943	0.000147105	3.33649e-05
NM_028352	Pgm3	1.37321	1.88166	1.13246	0.00861286	4.86182e-05	0.400245
NM_023737	Ehhadh	1.12997	1.87725	1.63648	0.664488	0.0100688	0.0295966
NM_001012310	AI132487	1.22461	1.8764	-1.31253	0.0559273	9.20348e-06	0.0178184
NM_009700	Aqp4	1.0078	1.87273	-3.39085	0.975389	2.70968e-05	6.50804e-10
NM_001101471	Akap5	-1.08056	1.8594	-1.41269	0.551088	8.21177e-06	0.00242903
NR_027710	Ppargc1a	1.31285	1.84937	-1.58324	0.145719	0.00390721	0.0189337
NM_172393	Aim1	1.67153	1.84893	-1.01333	4.93521e-06	3.10007e-06	0.936896
NM_001009935	Txnip	1.26809	1.84714	1.2354	0.0644022	0.000132536	0.14002
NM_020581	Angptl4	1.30572	1.84672	2.07213	0.137743	0.00293915	0.000265785
NM_007824	Cyp7a1	1.01465	1.84558	-1.09521	0.928815	8.39442e-07	0.38643
ENSMUST00000092790	Gm10276	1.01212	1.84311	-1.06691	0.971524	0.000888382	0.777948
NM_025404	Arl4d	1.57672	1.84036	2.84055	0.012182	0.00460588	6.26824e-06
NM_025386	Fbxo36	-1.14737	1.84	-1.23354	0.19981	7.76726e-06	0.0575554
NM_009803	Nr1i3	1.08289	1.83748	-1.09959	0.419815	6.66551e-07	0.349477
NM_016696	Gpc1	-1.50777	1.83534	-1.05589	0.000193284	1.03252e-05	0.711977
NM_001081417	Chd7	1.05138	1.83005	1.42112	0.759901	3.43567e-05	0.00430151
NM_026680	Golt1a	-1.00344	1.8195	-1.08018	0.987838	4.78645e-06	0.533283
NM_053108	Glrx	1.27809	1.81864	-1.29888	0.00946597	4.21825e-06	0.0112663
NM_145839	Rasgef1b	1.26792	1.81605	1.07045	0.0572744	0.000135772	0.699691
NM_008898	Por	1.28419	1.81042	1.46689	0.0181287	2.18945e-05	0.00127779
NM_146002	Rhbdd2	2.00857	1.80885	1.17561	6.08821e-07	3.48602e-05	0.199066
NM_001081417	Chd7	-1.07981	1.8053	1.22146	0.528654	7.83124e-06	0.0621796
NM_029634	Ip6k2	1.15825	1.80336	1.28421	0.0523393	2.04689e-07	0.00267345
NM_016771	Sult1d1	-1.19124	1.80073	-1.04	0.342654	0.00253123	0.885239
NM_011844	Mgll	-1.26642	1.80068	-1.51026	0.04002	6.45495e-05	0.00134225
NM_019992	Stap1	-1.0163	1.79696	1.05045	0.945665	0.000109228	0.786593
NM_053247	Lyve1	-1.31661	1.79672	1.2887	0.186057	0.0112643	0.27218
NM_009760	Bnip3	1.57004	1.79586	1.69421	6.90057e-06	1.45535e-06	2.40883e-06
NM_007705	Cirbp	1.41879	1.79037	1.33991	0.000912446	1.59187e-05	0.00850361
NM_178712	Gpr64	2.01206	1.79	1.38222	0.000341015	0.00741374	0.115618
NM_001081024	Setdb2	1.74685	1.78169	1.10883	0.00014038	0.00049944	0.562718
NM_007876	Dpep1	1.71281	1.7786	1.44358	7.85089e-05	0.000204908	0.00694219
NM_011704	Vnn1	4.47832	1.77649	1.95515	8.81618e-07	0.0459335	0.0115156
NM_001081417	Chd7	-1.03693	1.77336	1.20416	0.851018	0.000113797	0.16224
NM_174987	1810063B05Rik	-1.05191	1.77235	-1.0079	0.629934	6.60554e-07	0.957041
NM_153789	Mylip	2.23482	1.77021	-1.06068	1.05901e-10	1.20636e-07	0.515006
NM_010279	Gfra1	1.02172	1.76721	1.18005	0.8917	5.26383e-06	0.103602
NM_001081417	Chd7	1.02681	1.76591	1.28159	0.883785	3.3163e-05	0.0301561
NM_001122899	Lepr	1.13764	1.76546	1.26203	0.66495	0.0277202	0.384722
NM_025833	Baiap2l1	1.06598	1.76077	1.05592	0.612015	1.07971e-05	0.688198
NM_145977	Slc45a3	1.12433	1.75949	1.15543	0.55098	0.00238	0.458312
NM_001081417	Chd7	1.13074	1.75929	1.16803	0.12293	5.67591e-07	0.0676613
NM_133189	Cacng7	-2.09969	1.75775	-1.09174	4.97351e-07	0.000111732	0.563287
NM_172541	Tmem120a	-1.19555	1.7542	-1.11695	0.323192	0.0033753	0.610974
NM_001081417	Chd7	-1.00438	1.7529	1.2848	0.984886	2.45393e-05	0.0230613
NM_028169	Fam71e1	1.00235	1.75211	1.25137	0.989993	1.1998e-06	0.0107937
NM_030127	Htra3	1.19077	1.74935	1.27345	0.1215	6.60963e-05	0.0431244
BC124997	1810010H24Rik	1.0376	1.74859	-1.63381	0.748553	1.01478e-06	2.37917e-06
NM_008484	Lamb3	-1.16427	1.73786	-1.0907	0.165216	4.3635e-05	0.518691
NM_172402	Slc25a32	1.8215	1.73626	1.2745	4.06393e-06	7.47167e-05	0.0417496
NM_001081417	Chd7	1.16032	1.73503	1.1949	0.0630786	1.24029e-06	0.0397641
NM_027884	Tns1	1.27655	1.73318	1.38967	0.0499745	0.000335307	0.0148498
NM_001009949	Mcart1	1.33252	1.73297	-1.18931	0.00782533	6.68519e-05	0.154677
AF357411	Snora41	1.13222	1.72605	1.12977	0.507631	0.00258056	0.535915
NM_001037709	Rusc2	1.59291	1.7243	2.01551	1.24251e-09	7.16252e-10	5.24196e-12
NM_012050	Omd	1.38457	1.72264	1.39439	0.00796935	0.000329711	0.0126649
NM_001081417	Chd7	1.10931	1.71862	1.28087	0.355118	2.75596e-05	0.0213155
NM_008580	Map3k5	1.50604	1.71784	-1.39794	8.04874e-06	1.35826e-06	0.00022496
NM_007431	Alpl	-1.18251	1.71727	-2.16995	0.359331	0.00445307	5.52183e-05
NM_144907	Sesn2	2.50312	1.71569	1.63518	1.09272e-07	0.000551793	0.000682905
NM_153574	Fam13a	2.92673	1.71174	1.50385	1.31441e-07	0.00293465	0.0136391
NM_030687	Slco1a4	1.06989	1.70743	1.26892	0.742261	0.00172811	0.13635
NM_016809	Rbm3	1.10233	1.70447	-1.06913	0.338716	1.03843e-05	0.575848
NM_001081417	Chd7	1.08174	1.7028	1.26284	0.558521	8.10066e-05	0.0437915
NM_001081417	Chd7	1.31457	1.70188	1.17677	0.00257201	9.40396e-06	0.10034
ENSMUST00000071522	Gm10032	1.10473	1.70167	1.96774	0.637666	0.00461914	0.000225292
NM_028802	Prei4	2.77508	1.69967	1.04603	1.82799e-07	0.00264752	0.849609
NM_016809	Rbm3	1.10439	1.69721	-1.07498	0.333749	1.34822e-05	0.543681
NM_133768	Asl	-1.1136	1.69244	-1.0918	0.0653227	2.26599e-08	0.183012
NM_145587	Sbk1	-1.21823	1.69082	-1.42229	0.240071	0.0043123	0.037603
NM_001100181	Cyp4a32	1.14567	1.69046	1.12458	0.299365	0.000331138	0.42142
NM_177005	Glt1d1	1.27387	1.68973	1.12242	0.0154739	4.95363e-05	0.338123
NM_001081417	Chd7	1.20846	1.68644	1.21329	0.0804651	0.00011173	0.103602
NM_011395	Slc22a3	-1.18352	1.68392	-1.16934	0.494134	0.0274693	0.552553
NM_016780	Itgb3	1.52125	1.68371	1.14631	4.6157e-05	2.00614e-05	0.197649
NM_133252	Tram2	-1.16313	1.68281	1.13914	0.0529534	1.99997e-06	0.135668
NM_026000	Psmd9	1.15905	1.68239	1.10724	0.062904	2.40623e-06	0.270599
NM_011943	Map2k6	-2.14377	1.68181	-2.2049	2.12023e-08	2.80148e-05	2.98046e-08
NM_016809	Rbm3	1.07822	1.68057	-1.03522	0.470395	8.41072e-06	0.793526
NM_008992	Abcd4	1.4157	1.67913	1.1241	2.80536e-06	7.10252e-08	0.0849511
NM_030693	Atf5	-1.12179	1.67869	1.06741	0.0996311	3.22399e-07	0.443079
NM_153558	Lcn13	1.05161	1.67635	-1.06445	0.83321	0.00363399	0.783106
NM_001013381	Rsad1	1.33819	1.67387	-1.09263	0.000445079	2.7959e-06	0.351041
ENSMUST00000077293	Gm5785	1.38181	1.67374	1.79036	0.0005014	1.28067e-05	9.7326e-07
NM_021390	Sall1	-1.01144	1.67035	-1.02268	0.959875	0.000139244	0.902695
NM_001081417	Chd7	1.14748	1.66941	1.17718	0.187251	5.31536e-05	0.141285
NM_145478	Pim3	1.21307	1.6688	2.16543	0.172149	0.00155354	6.21939e-06
NM_028072	Sulf2	-1.31471	1.66801	-1.2475	0.0388208	0.001345	0.136968
NM_025802	Pnpla2	1.27348	1.66185	1.67033	0.00137288	1.3171e-06	4.06927e-07
NM_147219	Abca5	1.49565	1.66147	-1.0702	3.66991e-05	1.25813e-05	0.552422
EU155106	Gm6907	1.93115	1.66127	-1.10682	0.000600136	0.0185268	0.69631
NM_178114	Amigo2	1.28322	1.66038	1.1966	0.0554233	0.00118041	0.231567
NM_001081417	Chd7	1.23889	1.65962	1.25189	0.037129	0.000102113	0.0453545
NM_080465	Kcnn2	-1.00676	1.65936	-2.30272	0.976722	0.000128409	5.79164e-08
NM_020520	Slc25a20	1.25841	1.65861	1.24355	0.00635465	8.11447e-06	0.0170744
NM_013737	Pla2g7	1.93241	1.65668	-1.16104	0.000239167	0.0106251	0.482893
NM_027560	Arrdc2	2.73977	1.65485	4.47597	9.43425e-09	0.000515222	4.73694e-11
NM_008904	Ppargc1a	1.17455	1.65101	-1.85669	0.365888	0.00633506	0.000491641
NM_001081417	Chd7	1.25675	1.65028	1.24602	0.00809771	1.28067e-05	0.0190693
NM_001039194	Aifm2	1.51689	1.6492	1.00269	0.000117482	8.10066e-05	0.989168
NM_019717	Atl2	1.05783	1.64674	-1.04365	0.576048	3.96726e-06	0.702249
NM_009104	Rrm2	-1.39039	1.64624	1.46791	0.00619549	0.00064585	0.00364821
NM_008824	Pfkfb1	-1.32236	1.64523	1.16919	0.000832411	5.82035e-06	0.0786648
NM_001142804	Acss3	1.79529	1.64062	-1.01069	1.21594e-05	0.000485466	0.961142
NM_011066	Per2	1.70957	1.64004	1.45264	0.00321082	0.0189589	0.0579508
NM_009525	Wnt5b	-1.03208	1.63983	-1.12647	0.851963	0.000135071	0.335082
NM_001081336	Dgkh	1.59968	1.63698	1.29047	2.3124e-06	8.27864e-06	0.00455059
NM_031196	Slc19a1	-1.53389	1.63688	1.10845	7.24702e-06	7.70288e-06	0.283319
AK162333	9130219A07Rik	1.07332	1.63388	-1.1709	0.6897	0.00149867	0.300901
NM_007692	Chkb	1.2094	1.63329	-1.02122	0.135601	0.000973053	0.923023
NM_001081417	Chd7	1.01427	1.63261	1.45948	0.940217	7.43491e-05	0.000587882
NM_030166	Galntl2	3.08638	1.62999	2.66525	2.23095e-10	0.000170656	4.55904e-09
NM_174868	Fam73a	-1.01119	1.62976	1.12711	0.958608	0.000139053	0.326813
NM_001081417	Chd7	1.01013	1.62936	1.23797	0.971559	0.00158199	0.139922
NM_001081417	Chd7	1.10341	1.62907	1.16852	0.270636	8.88547e-06	0.0834673
NM_009760	Bnip3	1.45241	1.62889	1.5397	3.11114e-07	4.53454e-08	1.00544e-07
NM_144960	Fcamr	1.44906	1.6266	-1.26448	0.0188519	0.00913776	0.195211
NM_001001883	Hecw2	1.85833	1.62402	1.38054	4.06869e-07	6.69653e-05	0.00221212
NM_008175	Grn	1.08043	1.62266	1.0588	0.229923	1.22537e-07	0.442928
NM_001081417	Chd7	1.09447	1.62064	1.33408	0.379956	3.42426e-05	0.00345457
NM_001024619	Tsku	-1.10999	1.61872	1.0845	0.598855	0.0074541	0.710785
NM_012000	Cln8	-1.00027	1.6184	-1.06851	0.99908	3.62618e-05	0.576562
NM_008260	Foxa3	1.10652	1.61755	-1.14428	0.324138	4.80062e-05	0.198895
NM_001081417	Chd7	1.09677	1.61711	1.30745	0.359772	3.16602e-05	0.005738
NM_173866	Gpt2	1.22336	1.6164	1.22838	0.00188458	3.31007e-07	0.00328156
NM_030730	Rad54l2	-1.21642	1.61279	1.00611	0.101106	0.000758027	0.977639
NM_001008498	Wdr34	1.11381	1.61059	-1.03287	0.346166	0.000166984	0.840731
NM_030697	Kank3	1.70439	1.6097	1.60258	1.11875e-06	3.3446e-05	1.53208e-05
ENSMUST00000100344	Gm10843	-1.06674	1.60953	-1.50993	0.702288	0.0011439	0.00216355
NM_145076	Trim24	1.1436	1.60298	1.04072	0.100098	1.03627e-05	0.731502
NM_023635	Rab27a	1.32601	1.59985	2.00114	0.0012397	2.45393e-05	3.91694e-08
ENSMUST00000039517	Syde2	4.10296	1.59821	1.51236	8.02417e-10	0.00485293	0.00720951
NM_001081417	Chd7	1.07246	1.59725	1.29123	0.477528	1.41767e-05	0.00418687
ENSMUST00000097619	Gm1614	-1.01776	1.5948	1.75278	0.931766	0.000434939	2.23667e-05
NM_026159	Retsat	1.35095	1.59439	1.52997	8.46035e-07	9.92294e-09	1.39583e-08
NM_027884	Tns1	-1.04609	1.5935	1.13	0.715847	4.20139e-05	0.229363
NM_139149	Fus	1.14534	1.59273	1.41689	0.279516	0.000771165	0.00532182
BC054802	9630058J23Rik	2.37669	1.59268	-1.09882	1.06167e-07	0.00135141	0.549674
NM_007930	Enc1	3.41828	1.59182	1.34591	1.5553e-08	0.00843845	0.071578
ENSMUST00000100735	Gm10387	-1.68413	1.59075	-2.84801	0.00373541	0.0263377	4.47213e-06
NM_172552	Tdg	-1.23429	1.58874	1.14254	0.0181227	5.53035e-05	0.191932
NM_021462	Mknk2	-1.24939	1.58775	1.57842	0.00214093	2.96182e-06	1.38198e-06
BC087900	1700040L02Rik	-1.20712	1.58383	1.02321	0.305317	0.017804	0.937219
NM_009255	Serpine2	-1.66925	1.583	-1.60014	0.00181748	0.0149277	0.0074292
NM_054102	Ivns1abp	2.00145	1.58205	1.29933	4.28038e-10	1.32784e-06	0.000532845
NM_024255	Hsdl2	1.16467	1.58171	1.10612	0.00680303	1.1041e-07	0.106458
NR_003966	Atp10d	1.95077	1.58106	-1.06689	1.21796e-06	0.000700077	0.677753
NM_011068	Pex11a	-1.27635	1.58047	-1.08324	0.00350232	2.43532e-05	0.435801
NM_008830	Abcb4	1.02707	1.57898	-1.21536	0.733515	8.15718e-08	0.00143053
NM_011561	Tdg	-1.23972	1.57825	1.20359	0.037129	0.000341297	0.106242
NM_001033173	Usp31	1.48271	1.57688	1.10019	0.00123134	0.00139791	0.533657
NM_001081295	4631416L12Rik	-1.10324	1.57682	-1.04461	0.524928	0.00215523	0.822551
ENSMUST00000095691	Gm9766	1.55833	1.57456	2.87554	0.000117895	0.000479123	2.07079e-09
NM_026770	Cgref1	-1.07696	1.57363	-1.05639	0.67206	0.00306166	0.777915
NR_027976	Wdr73	1.0592	1.57301	1.14662	0.719347	0.000936091	0.309859
NM_020518	Vsig2	1.52564	1.56841	1.29877	6.67051e-05	0.000181619	0.0126454
BC137932	1700029J11Rik	1.23706	1.56802	1.07125	0.0378358	0.000365951	0.619786
NM_010139	Epha2	1.04195	1.56628	-1.15016	0.821832	0.00136252	0.312349
NM_011561	Tdg	-1.2026	1.56582	1.24405	0.0787785	0.000420868	0.0542636
NM_013495	Cpt1a	-1.1859	1.56551	1.59164	0.0220195	8.62779e-06	2.15886e-06
NM_133673	Tor1b	1.03641	1.565	1.15796	0.764551	2.70028e-05	0.105951
NM_008506	Mycl1	3.34048	1.5649	-1.14488	2.5096e-08	0.0121237	0.481659
NM_001134767	Ccdc62	1.72627	1.56361	1.07428	3.8277e-05	0.00169517	0.664853
NM_175480	Zfp612	1.65235	1.56177	1.40923	9.27199e-08	3.25168e-06	3.89e-05
NM_023184	Klf15	1.61671	1.55958	1.80022	5.51573e-05	0.000698242	1.20384e-05
NM_009883	Cebpb	1.28996	1.55698	2.61615	0.033535	0.00203157	5.16288e-08
NM_022331	Herpud1	1.66972	1.55647	1.54984	1.169e-07	6.08877e-06	2.78455e-06
AK171382	A330023F24Rik	1.7715	1.55555	1.19092	6.44395e-06	0.000734082	0.150981
NM_153484	Tef	-1.17358	1.55354	1.0172	0.20275	0.00183262	0.935104
NM_008358	Il15ra	1.48841	1.55091	-1.03418	0.000226313	0.00040123	0.833493
BC040401	4933426M11Rik	1.07064	1.55062	1.0798	0.296829	4.42402e-07	0.268007
NM_130862	Baiap2	-1.14204	1.54814	1.02683	0.282746	0.00124776	0.887992
NM_001159657	5430407P10Rik	1.19264	1.548	-1.08992	0.0336607	4.59003e-05	0.397027
NM_013863	Bag3	1.42446	1.54743	1.42382	0.000541553	0.000307068	0.00123654
NM_008341	Igfbp1	1.0004	1.5472	-1.04402	0.99908	0.0185785	0.867347
NM_144884	Tor1a	1.1774	1.54713	1.22854	0.0147379	2.96182e-06	0.00516439
NM_153559	Qsox2	-1.01354	1.54494	1.30804	0.935454	8.4214e-05	0.00484135
NM_001081417	Chd7	1.11706	1.54441	1.17716	0.160253	1.40848e-05	0.047685
NM_008382	Inhbe	1.05195	1.54439	-1.00371	0.817069	0.00858616	0.989168
NM_018742	Bet1l	-1.09354	1.54417	1.63189	0.141247	4.42402e-07	2.76617e-08
NM_029942	Prelid2	2.05924	1.54415	-1.05993	2.12255e-07	0.000724949	0.698448
ENSMUST00000086675	A330017A19Rik	1.01513	1.53986	1.18391	0.914237	1.69122e-05	0.041285
NM_010012	Cyp8b1	1.01166	1.53784	1.03994	0.938632	2.26199e-05	0.726554
NM_001110100	Banp	1.48367	1.53764	-1.18037	0.000566729	0.00112813	0.183247
NM_013692	Klf10	1.18334	1.53734	2.12599	0.431868	0.0452845	0.000301344
NM_028227	Brap	1.18121	1.53701	1.21973	0.0110395	2.73175e-06	0.005738
NM_029166	Uhrf1bp1l	1.50811	1.53694	1.33163	0.0129574	0.0273035	0.122229
NM_146085	Apbb3	1.52194	1.5362	1.78567	0.000101326	0.000420868	4.84066e-06
NM_010402	Hand2	1.16631	1.53614	-1.20811	0.0501364	2.72796e-05	0.026312
NM_001081417	Chd7	1.16927	1.53269	1.17023	0.0535854	4.27235e-05	0.0770528
NM_025566	Tnfaip8l1	1.01938	1.53098	1.08198	0.938879	0.0049562	0.658196
NM_010288	Gja1	-1.33415	1.52992	1.17569	0.00542001	0.000700418	0.166597
NM_001042592	Arrdc4	1.01305	1.52966	1.05968	0.946033	0.000353321	0.666003
NM_020253	Nrxn2	1.8718	1.52955	1.33206	2.17732e-05	0.00569633	0.0437429
NM_145526	P2rx3	-1.10527	1.52908	-1.09509	0.420691	0.000928334	0.502837
NM_001081417	Chd7	1.15095	1.5287	1.13777	0.124905	0.000143558	0.205582
NM_053196	Sfxn2	-1.29479	1.52589	-1.41997	0.00933658	0.000509397	0.0015704
NM_153054	Slc18a1	1.27451	1.52537	1.03915	0.000420754	3.1613e-06	0.674318
NM_175606	Hopx	-1.23377	1.52496	-1.24469	0.00381568	1.12931e-05	0.00544894
NM_026646	Slc25a22	1.33589	1.52429	2.26119	0.00196509	0.000221414	1.10628e-08
NM_173408	Dcun1d3	1.59496	1.524	-1.12544	4.34578e-06	0.000101096	0.232291
NM_178763	Zfp750	1.06811	1.5193	-1.19229	0.608134	0.000503713	0.107867
NM_021466	Taf1a	1.23585	1.5191	1.5164	0.0233462	0.000313451	0.00014308
NM_016763	Hsd17b10	1.64919	1.51904	-1.0302	2.46385e-08	2.23323e-06	0.747718
NM_009627	Adm	1.55301	1.51741	1.32269	0.0018463	0.0103382	0.0656016
NM_001099314	Msmp	-1.00144	1.51671	1.09477	0.996649	0.0116884	0.638496
NM_001081417	Chd7	1.19167	1.51639	1.26381	0.0823196	0.000601625	0.0306074
NM_027884	Tns1	1.20131	1.51625	1.29165	0.00173661	5.99072e-07	0.000132748
BC049072	2410001C21Rik	1.13175	1.51522	1.0776	0.0464635	1.95582e-06	0.310824
NM_026436	Tmem86a	1.68803	1.514	1.11778	1.91876e-05	0.0013851	0.39848
NM_172290	Ntm	-1.51506	1.51344	-1.02573	0.000370263	0.00175069	0.891594
NM_212444	Gyk	-1.80481	1.51299	1.02481	1.79884e-05	0.00383459	0.906372
ENSMUST00000098110	AA474408	1.23338	1.51283	-1.26071	0.0154643	0.000147105	0.0143927
NM_144847	Nrbp2	1.05976	1.51195	1.26934	0.647339	0.000378414	0.0203579
ENSMUST00000098096	Gm10589	1.21053	1.51179	-1.0844	0.0532335	0.000576399	0.52287
NM_172552	Tdg	-1.16654	1.51151	1.22607	0.0736045	0.000120947	0.0277
NM_001013022	Odf3b	-1.26063	1.51145	1.00302	0.11061	0.0129294	0.991185
NM_008793	Pcsk4	1.19035	1.51034	-1.13327	0.0473786	0.000168273	0.214376
NM_172563	Hlf	-1.05995	1.51012	-1.62535	0.747303	0.0052041	0.000606157
NM_001083929	Gpx3	1.23541	1.50969	1.03289	0.0838679	0.00388888	0.869681
NM_145482	Setd4	1.32366	1.50947	1.01942	0.00297682	0.000342654	0.904324
NM_053255	Elac1	1.56428	1.50868	1.12085	8.655e-06	0.000146994	0.258027
NM_028710	Arsg	1.22219	1.5082	-1.10659	0.0130047	7.13337e-05	0.289935
NM_001081005	1500012F01Rik	1.85056	1.50771	2.18662	1.59116e-09	3.86417e-06	8.51322e-11
NM_153136	Nudt18	1.10125	1.50757	1.18144	0.494134	0.00276304	0.207149
NM_021366	Klf13	1.17418	1.50755	-1.01617	0.00823221	1.73937e-06	0.871929
NM_153122	Oplah	-1.3386	1.50637	-1.1011	5.61022e-07	2.83594e-08	0.0547107
NM_027884	Tns1	-1.1433	1.50481	1.19756	0.0920889	4.86182e-05	0.0338785
NM_144917	Elmod3	1.03684	1.504	1.52269	0.686803	4.83705e-06	1.28648e-06
ENSMUST00000099651	Gm10796	1.27701	1.50383	1.13322	0.00903558	0.000395271	0.252522
NM_010099	Eda	-1.14834	1.50199	-1.16162	0.223217	0.00139791	0.219043
NM_001081417	Chd7	1.03755	1.50138	1.27851	0.828711	0.00163404	0.0357738
NM_030730	Rad54l2	1.12116	1.50085	1.04077	0.0969365	8.37643e-06	0.671784
NM_172428	Ccdc134	1.11703	1.50031	-1.25258	0.466116	0.00633067	0.108511
NM_016811	Dgka	1.47821	1.50029	1.26875	2.28268e-06	9.40396e-06	0.00169145
NM_178260	Kiss1	-1.03683	1.49936	-1.02216	0.757504	7.66658e-05	0.867347
NM_025882	Pole4	1.19755	1.49767	-1.17431	0.0217934	6.42132e-05	0.0634169
NM_028711	Slc25a27	1.48363	1.49756	1.15836	1.45012e-06	7.46268e-06	0.0427895
NM_018760	Slc4a4	2.21964	1.49417	-1.3579	1.73836e-07	0.00332915	0.014744
NM_213729	Inca1	2.22521	1.49402	1.21838	1.75626e-07	0.00343655	0.127408
NM_026916	4930579G22Rik	1.87265	1.4939	1.0579	2.91333e-07	0.000487352	0.667141
NM_028876	Tmed5	1.74567	1.49302	1.18497	4.18589e-06	0.00109618	0.137144
NR_027965	2310061J03Rik	1.79401	1.49199	1.46279	0.000101692	0.0135968	0.0115296
ENSMUST00000032900	1110006G14Rik	1.05162	1.49107	1.03625	0.689197	0.000379285	0.798639
NM_207654	Efna5	1.00129	1.48966	-1.19764	0.996649	0.00771091	0.217614
NM_001039515	Arl4a	1.64236	1.48924	1.19563	1.73724e-05	0.00112556	0.113354
NM_001037916	RP23-233B9.8	-1.02008	1.48889	1.16295	0.93046	0.00519068	0.289421
NM_001002927	Penk	1.18672	1.4871	1.06517	0.318355	0.0278119	0.786725
NM_029935	Chst15	1.31907	1.48678	-1.17976	0.000513132	5.10974e-05	0.0466262
NM_030176	Spata2L	1.00796	1.48602	-1.0617	0.963353	0.000117097	0.57829
NM_001004468	Tacc2	1.75432	1.48458	2.31806	4.91224e-07	0.000268333	3.20582e-09
NM_029720	Creld2	-1.37037	1.48449	-1.14535	0.0148807	0.00969983	0.392139
NM_001081417	Chd7	1.25829	1.48375	1.16535	0.00456639	0.000107986	0.08469
NM_178691	Yod1	1.14176	1.48371	1.27458	0.0175007	9.7287e-07	0.000190911
NM_133748	Insig2	1.61323	1.48272	-1.36064	8.46782e-07	6.84768e-05	0.000480274
NM_133240	Acot8	1.03159	1.48137	-1.1213	0.766156	2.57597e-05	0.155397
NM_053261	Impa2	-1.27488	1.48101	1.05649	0.00257928	9.56239e-05	0.605568
BC019494	Fam134b	2.28244	1.48096	1.97103	7.01924e-07	0.0111807	2.4238e-05
NM_009198	Slc17a1	1.03605	1.48089	-1.00119	0.843248	0.0027968	0.995846
NM_008398	Itga7	-1.5816	1.48072	-1.20068	0.000174039	0.0035789	0.154418
NM_001081417	Chd7	-1.05263	1.48003	1.18514	0.760506	0.00400969	0.196818
NM_020497	Zfp276	1.10692	1.47892	1.12399	0.251808	0.000138389	0.213086
NM_013899	Timm10	-1.00438	1.4754	1.88841	0.987967	0.00904009	3.33749e-05
NM_026536	Atp5s	-1.02869	1.47415	-1.16115	0.757055	5.67875e-06	0.02855
NM_007757	Cpox	1.29202	1.47291	1.0195	0.000531836	2.74431e-05	0.867102
NM_027733	5133400G04Rik	1.04542	1.47253	1.40142	0.773017	0.00193683	0.0033023
NM_009088	Polr1a	1.1599	1.47233	1.1902	0.00308293	2.04689e-07	0.00159557
NM_010197	Fgf1	-1.33113	1.47194	1.36806	0.040201	0.0180425	0.0389978
NM_025462	Ece2	-1.02153	1.46931	1.4068	0.902319	0.00115317	0.00175833
NM_001114328	Ccpg1	1.16485	1.46888	1.0593	0.010334	3.23639e-06	0.43649
NM_025926	Dnajb4	-1.0675	1.46794	1.04341	0.475341	7.05071e-05	0.690286
BC035522	AU022252	1.08907	1.46579	1.06208	0.282566	4.20113e-05	0.515446
NM_019739	Foxo1	1.04497	1.46579	2.43379	0.467768	3.02595e-07	4.43194e-13
NM_033606	Dqx1	1.31189	1.46519	-1.03728	0.0281125	0.00890081	0.854368
NM_001003910	BC030307	1.3208	1.46296	1.10548	0.000635082	0.000115801	0.274108
NM_009994	Cyp1b1	3.19177	1.46266	2.35168	9.22044e-08	0.0440214	1.5207e-05
BC052902	Gdap10	2.15144	1.46236	1.02579	3.96663e-06	0.0201259	0.916941
NM_027919	Tha1	1.11668	1.46102	1.0735	0.200855	0.000181619	0.491736
XR_032810	LOC100046859	-1.09776	1.45988	-1.3373	0.492825	0.00402698	0.0162894
NM_153112	Cadm4	1.0633	1.45986	-1.09345	0.693803	0.00449721	0.54214
NM_001161624	Cdkn1c	1.22815	1.45897	-1.05625	0.0714838	0.00462871	0.740534
ENSMUST00000050715	Pcsk5	3.24278	1.45631	-1.04721	3.71187e-11	0.00114118	0.74234
NM_019983	Rabgef1	1.20703	1.45524	1.2066	0.00742287	3.80026e-05	0.0139424
NM_178391	Setmar	1.13132	1.45438	-1.49143	0.144954	0.000221342	4.41303e-05
NM_008639	Mtnr1a	-1.00333	1.4543	1.0704	0.98878	0.00252908	0.631481
NM_011728	Xpa	1.49643	1.45386	1.62323	2.18635e-06	3.8082e-05	4.60416e-07
NM_026172	Decr1	-1.31785	1.45237	-1.08042	1.10979e-05	1.37548e-06	0.215502
NM_183313	Gm5115	1.39905	1.45201	1.17168	0.00181201	0.00290793	0.186995
NM_007382	Acadm	-1.22089	1.45192	-1.05315	0.00158507	7.76726e-06	0.513153
NM_027289	Nt5dc2	-1.61789	1.45163	-1.10045	0.000888239	0.0230151	0.610832
NM_182782	Klhl25	1.14869	1.45154	-1.09257	0.20269	0.00227782	0.496874
NM_001081417	Chd7	1.1654	1.44927	1.30756	0.232429	0.00812008	0.0386101
NM_133835	Ubac1	1.03857	1.44925	-1.21432	0.723916	0.000105351	0.0180691
NM_183355	Pbx1	1.22374	1.44879	-1.14969	0.000672204	2.9186e-06	0.0243818
NM_183405	Cox6b2	1.05382	1.44741	1.04059	0.709954	0.00207821	0.795154
NM_133670	Sult1a1	1.71492	1.44737	1.90748	1.41388e-05	0.00391005	3.69701e-06
NM_183423	Pla2g12a	1.48634	1.44693	-1.02061	0.000291257	0.00261897	0.908776
NM_008763	Olfr16	1.02498	1.44566	-1.11132	0.88522	0.00193353	0.382662
ENSMUST00000100370	1700001L05Rik	-1.00076	1.44523	-1.00128	0.997736	0.00386366	0.995368
BC010442	E430018J23Rik	1.08001	1.44452	1.48419	0.601487	0.00594748	0.00173776
BC104372	2410131K14Rik	1.32579	1.44398	1.04987	0.0257535	0.0136801	0.802891
NM_001114339	Pank1	1.00732	1.44395	1.35575	0.9811	0.0263125	0.0478685
NM_011935	Esrrg	-1.29127	1.44368	-1.13573	0.112931	0.0483258	0.530924
NM_009602	Chrnb2	1.55759	1.44345	1.04247	0.000590419	0.0114025	0.830825
NM_172308	Mthfd1l	-1.02238	1.44294	1.02118	0.908704	0.00380775	0.910027
NM_007696	Ovgp1	2.18793	1.44201	1.25318	2.26328e-09	0.000396786	0.0136821
NM_026855	Arv1	1.16126	1.44171	1.05934	0.0906373	0.000553619	0.62499
BC005445	D16H22S680E	1.24628	1.43867	1.78191	0.0135713	0.000792754	1.2514e-06
NM_011868	Peci	1.1081	1.438	1.65442	0.00785974	1.26886e-08	2.8198e-11
BC066147	2310067E19Rik	1.17312	1.43732	-1.35683	0.123743	0.00253105	0.00565115
NM_007620	Cbr1	1.07267	1.43715	-1.01758	0.574439	0.00191655	0.919014
NM_145987	Tmem82	1.52007	1.43702	1.13913	0.000406483	0.00623092	0.334357
NM_207680	Bcl2l11	1.20034	1.43651	1.41521	0.0285958	0.000420034	0.000302316
NM_013614	Odc1	-1.14865	1.4364	3.16967	0.290512	0.00958746	2.78744e-09
NM_001146012	R3hcc1	-1.19592	1.43626	-1.01271	0.000782105	9.44334e-07	0.882021
NM_025656	Sip1	1.12713	1.43614	-1.05422	0.0545138	1.19836e-05	0.505434
NM_028790	Acot12	-1.07012	1.43584	-1.11391	0.530274	0.000608212	0.292006
NM_013614	Odc1	1.09275	1.43436	2.9062	0.503697	0.00460791	2.16963e-09
NM_001033238	Cblb	1.60302	1.43397	2.07803	1.00593e-07	2.57597e-05	3.27607e-10
NM_145558	Hadhb	-1.00347	1.43349	1.06763	0.978004	5.32948e-06	0.348189
NM_145508	Dyrk3	-1.01517	1.433	-1.01209	0.916841	0.00021013	0.930051
NM_009253	Serpina3m	1.17594	1.43288	1.20801	0.195076	0.00953106	0.156089
NM_001115153	Uspl1	1.41777	1.43263	-1.02919	0.00166781	0.00499175	0.871292
NM_001012273	Birc5	-1.10582	1.43257	1.02958	0.206895	0.000134015	0.798595
ENSMUST00000095224	Safb	1.42907	1.4323	1.2587	0.00173879	0.00624279	0.0597103
NM_011969	Psma7	1.17376	1.43136	1.29169	0.0314468	0.000135071	0.0020008
NM_008168	Grik5	1.98288	1.43135	1.10253	1.44198e-06	0.00827956	0.508764
NM_011780	Adam23	-1.51497	1.43019	-1.35764	0.00699563	0.0492542	0.0703692
NM_008742	Ntf3	-1.17446	1.42926	-1.19537	0.168171	0.00642587	0.155877
NM_027884	Tns1	-1.02242	1.42915	1.17814	0.842699	5.41655e-05	0.0285352
NM_144839	Ube2e2	-1.21068	1.42904	-1.20347	0.0209411	0.00045919	0.0410824
BC020160	4833422F24Rik	-1.10683	1.4289	-1.09004	0.370348	0.00253123	0.494599
ENSMUST00000099469	Dot1l	-1.56184	1.42881	-1.11159	7.15152e-05	0.00327551	0.397684
BC050895	9130401M01Rik	-1.13631	1.42862	-1.06463	0.0379571	1.32956e-05	0.407647
ENSMUST00000117922	2610015P09Rik	1.34015	1.42798	1.21832	0.00393122	0.00290791	0.0747002
NM_023516	2310016C08Rik	1.26092	1.42739	-1.13354	0.0106304	0.00118025	0.234315
NM_022884	Bhmt2	-1.039	1.42663	-1.13753	0.748023	0.000434939	0.167739
BC056967	2700097O09Rik	1.33337	1.4261	1.24053	0.000411221	0.000226889	0.0106125
BC058715	C030002C11Rik	2.37745	1.4258	1.30815	1.81359e-07	0.0160039	0.0503885
NM_199299	Phf15	1.34062	1.4255	1.55953	0.00217635	0.00165761	6.86368e-05
NM_001033528	Usp36	1.36755	1.42478	1.88522	0.000590419	0.000803233	2.24754e-07
NM_022882	Lpin2	1.1094	1.42476	2.24743	0.304027	0.00124776	1.10702e-08
NM_009568	Zfp94	1.07699	1.42209	1.13304	0.532528	0.0019692	0.261546
AK079179	9530009G21Rik	1.14692	1.42112	1.09318	0.132385	0.000966895	0.41096
NM_172702	Serinc2	-1.23468	1.42086	-1.11347	0.0706502	0.00969983	0.456687
BC006653	MGC7817	-1.00321	1.41979	1.05147	0.989236	0.00487119	0.745728
NM_030221	Nadsyn1	1.31583	1.4193	1.002	0.00107545	0.000446001	0.989805
NM_016902	Nphp1	-1.04257	1.41899	-1.14321	0.630861	3.78117e-05	0.0621853
NM_053014	Agpat3	-1.08654	1.41845	1.1317	0.0373402	3.91948e-08	0.00467453
BC118962	Ddhd2	1.1874	1.41776	-1.04734	0.0553145	0.00118075	0.718618
NM_001001983	Pi4ka	1.0834	1.41688	1.12021	0.0586826	8.80515e-08	0.0133011
NM_001033291	Usp40	1.34948	1.4163	1.14539	4.99452e-05	5.03928e-05	0.0634768
NM_010276	Gem	1.19075	1.41623	1.27272	0.103566	0.0049562	0.0347293
ENSMUST00000119235	ATP6	1.21649	1.4152	1.02109	0.131829	0.0187127	0.9258
BC137674	8430419L09Rik	-1.34436	1.41505	-1.10733	0.000561238	0.000529139	0.293299
NM_173751	Ilvbl	1.12318	1.4149	1.03022	0.157536	0.00035026	0.805852
NM_001033433	Tmem102	-1.05248	1.41381	1.23058	0.771798	0.0136048	0.120133
NM_183428	Epb4.1	1.69235	1.41359	-1.03006	1.09059e-08	2.49663e-05	0.747625
NM_026578	Gar1	1.027	1.41317	1.44587	0.887756	0.00752036	0.00240465
NM_199301	Mtg1	1.22589	1.41304	1.13728	0.0107884	0.000430378	0.154936
NM_145558	Hadhb	-1.01409	1.41273	1.05945	0.887029	8.07836e-06	0.412962
AK082127	Gm9959	-1.05155	1.41232	-1.1049	0.653116	0.000641879	0.313001
ENSMUST00000099267	Gm10751	1.27606	1.41167	-1.05551	0.00414855	0.000754616	0.640706
NM_011508	Eif1	1.13313	1.41158	1.04935	0.152361	0.000708181	0.6824
NM_138953	Ell2	1.35473	1.41093	1.30695	8.11358e-06	1.03627e-05	9.80696e-05
BC048158	1700047I17Rik1	1.06472	1.41056	-1.05325	0.354298	1.40848e-05	0.495123
BC048158	1700047I17Rik1	1.06472	1.41056	-1.05325	0.354298	1.40848e-05	0.495123
NM_172632	Mapk4	1.01494	1.41021	-1.06798	0.954293	0.0211462	0.71898
NM_026250	Zh2c2	-1.3017	1.4102	-1.36752	0.000897411	0.000297461	0.000363713
NM_011058	Pdgfra	1.16595	1.41	1.03539	0.198188	0.00936088	0.846326
AK040893	9430008C03Rik	1.4181	1.40907	1.14738	2.48443e-05	0.000180541	0.0897467
NM_133865	Dclre1b	1.75864	1.40871	1.6402	8.40621e-10	7.6208e-06	1.37352e-08
NM_001146024	Zfp444	1.30593	1.40841	-1.0126	0.000783463	0.000303916	0.926501
NM_172437	Pus7l	1.27924	1.40818	1.17465	0.0135594	0.00387616	0.154461
ENSMUST00000046924	Fam102b	-1.19036	1.40813	1.2737	0.222608	0.0285982	0.101672
NM_008856	Prkch	1.27059	1.40783	1.20128	0.00266379	0.000392474	0.0318495
NM_172747	Kctd13	1.08705	1.40765	1.20249	0.213648	2.97917e-05	0.00719387
NM_001142952	Fam46c	1.40547	1.40732	1.29351	0.0156577	0.0406036	0.101102
NM_001033352	Klhl21	1.9413	1.40591	1.74205	5.24061e-07	0.00534053	1.50954e-05
NM_178677	Sec22c	-1.39983	1.40588	-1.20455	0.000228387	0.000971888	0.0461339
NM_019574	Patz1	1.14023	1.4055	1.46247	0.156711	0.00142397	0.000212487
NM_010258	Gata6	-1.0012	1.40518	-1.06058	0.997065	0.0316667	0.770541
NM_001162970	Aim1l	-1.02356	1.40472	-1.00263	0.827986	8.09378e-05	0.983698
ENSMUST00000082030	Gm10069	1.02355	1.40338	-1.15414	0.913432	0.0135507	0.300901
NM_207279	Plcxd1	-1.04405	1.40314	-1.07575	0.760906	0.00325664	0.567502
NM_026165	Slc25a46	-1.06164	1.40298	-1.001	0.550638	0.000492808	0.995025
NM_010215	Il4i1	1.03426	1.40253	-1.12393	0.882242	0.0290189	0.484462
AK017294	5430411C19Rik	1.53979	1.4018	-1.13741	0.000399467	0.0129231	0.356365
NM_026520	Fam122a	1.14314	1.40172	1.11765	0.16785	0.00225385	0.312428
NM_198161	Bhlhb9	1.18766	1.40131	1.06555	0.197737	0.0222336	0.727531
ENSMUST00000121542	Eme2	1.05451	1.40084	1.23033	0.504607	5.02502e-05	0.00352365
NM_013923	Rnf19a	-1.11348	1.40077	1.33273	0.00414176	2.31745e-08	9.27553e-08
BC005613	Lpp	-1.06208	1.40031	-1.17219	0.70223	0.0112177	0.222934
BC106181	3010003L21Rik	1.18589	1.39804	1.01031	0.145349	0.0113472	0.961432
BC024265	Mast3	1.57045	1.39796	1.2693	6.08646e-07	0.000169507	0.00246649
NM_026193	Ap4b1	1.32818	1.39741	1.25935	3.33456e-06	2.55668e-06	0.00011451
NM_008515	Lrrfip1	-1.10723	1.39732	-1.6515	0.170572	0.000160253	3.22444e-07
NM_029609	2310007H09Rik	-1.36169	1.39652	-1.15111	0.00284019	0.00551588	0.233327
NM_010742	Ly6d	-1.13128	1.3958	-1.21071	0.386605	0.021609	0.17362
NM_013840	Uxt	-1.01398	1.39579	1.2528	0.959807	0.0298549	0.122954
NM_134033	Ccdc117	1.11998	1.39386	1.29669	0.18465	0.000717307	0.00349943
NM_019835	B4galt5	-1.12369	1.3929	-1.13447	0.108531	0.000181619	0.109742
NM_194342	Unc84b	1.55168	1.39209	1.58091	9.03313e-08	2.74544e-05	1.20804e-07
NM_029646	Il34	-1.28597	1.39208	1.11623	0.00302239	0.00106432	0.261464
ENSMUST00000100157	2810410L24Rik	1.22746	1.39205	-1.06379	0.0231618	0.00225299	0.612361
ENSMUST00000038450	4632404H12Rik	1.3449	1.39171	-1.01328	0.00149685	0.00236419	0.934975
NM_032397	Kcnn1	1.11355	1.39164	1.06501	0.375139	0.00803522	0.66944
NM_172443	Tbc1d16	-1.04182	1.39146	-1.05402	0.762473	0.0027662	0.68746
NM_030266	Inpp4a	1.1912	1.3913	1.31439	0.0017804	8.06453e-06	3.59083e-05
BC147049	Fam131c	-1.03802	1.38987	1.09806	0.730075	0.000404798	0.297557
NM_001012667	AI316807	1.27991	1.38987	-1.15163	4.23188e-06	5.67591e-07	0.00432167
ENSMUST00000073124	Zfp746	1.02387	1.38951	1.31994	0.8875	0.00414172	0.00872397
NM_173397	Fitm2	1.55537	1.38932	1.12851	2.37488e-06	0.00049836	0.167307
NM_013872	Pmm1	1.20148	1.38915	1.31829	0.14961	0.0221114	0.0381021
AK051045	Snhg1	1.34352	1.38914	1.78523	0.0312087	0.0427682	0.000251667
NR_002899	Snora70	1.24604	1.38799	1.15317	0.124726	0.0462507	0.403333
NM_019765	Clip1	1.4514	1.38764	2.01544	8.38065e-06	0.000239841	2.6028e-09
NM_009755	Bmp1	-1.05774	1.38681	-1.18337	0.376141	1.03252e-05	0.00548146
NM_021343	Spata5	1.14926	1.38673	1.16649	0.0619423	0.000345717	0.0575871
NM_007381	Acadl	1.30025	1.38665	1.27356	0.00147766	0.000803233	0.00605925
NM_025794	Etfdh	-1.02404	1.38634	1.11248	0.773017	1.15379e-05	0.0830902
NM_012024	Ppp2r5e	-1.11997	1.38633	-1.022	0.0166377	1.37548e-06	0.756896
NM_001081433	Ankrd44	-1.12042	1.38609	-1.07467	0.32144	0.00689397	0.59962
NM_133897	Lrrc8c	1.4773	1.38589	1.20617	0.000142967	0.0037757	0.0731844
ENSMUST00000041252	9330129D05Rik	1.01586	1.38586	1.04233	0.916054	0.000840925	0.722024
NM_178695	Prrg4	-1.12063	1.38564	1.06138	0.47141	0.034201	0.759039
NM_177351	C630028N24Rik	-1.95515	1.38531	-1.37132	1.378e-08	0.000892911	0.00059704
NM_001013376	Rpp38	1.24351	1.3847	1.27266	0.0100711	0.00142397	0.00918952
NM_001081292	Map3k10	1.09481	1.38466	1.01698	0.45741	0.00663487	0.925932
BC051404	Fam73b	-1.02855	1.3846	-1.04351	0.838113	0.00155362	0.732569
NM_008810	Pdha1	1.2907	1.38439	-1.19747	0.0542304	0.0363363	0.240255
BC150711	AI607873	1.56105	1.38345	1.98416	0.000232111	0.0147016	3.09097e-06
NM_139306	Acer2	4.07007	1.38302	2.57644	6.6882e-12	0.00623378	4.63461e-09
NM_019985	Clec1b	1.15732	1.38223	1.12483	0.172619	0.00702016	0.336945
NM_145431	Nle1	1.24479	1.38109	1.12709	0.0389117	0.00965064	0.348712
NM_053072	Fgd6	1.20406	1.38107	1.06	0.00484043	0.000101788	0.482018
NM_025289	Tbrg1	-1.06912	1.38055	1.23556	0.214191	3.53461e-06	0.000263628
ENSMUST00000052189	B230317F23Rik	1.40138	1.38024	1.43126	0.00276548	0.0134901	0.00337378
NM_025693	Tmem41a	1.05744	1.37973	-1.21434	0.610646	0.00141599	0.0333182
NM_080793	Setd7	1.24911	1.37926	-1.09098	0.00147888	0.000165981	0.277513
ENSMUST00000061860	4930518F22Rik	1.08667	1.37892	-1.05896	0.602808	0.0257142	0.751079
NM_011773	Slc30a3	-1.21301	1.37891	-1.05241	0.112495	0.0209739	0.774484
NM_001081401	Adamts3	1.01766	1.37866	-1.48737	0.942761	0.0279117	0.00370807
NM_139272	Galnt2	-1.1342	1.37843	-1.1324	0.0890087	0.000350493	0.127068
ENSMUST00000105102	Gm16493	1.20119	1.37806	-1.22258	0.0340695	0.0019692	0.0330167
NM_001081122	Cep63	1.04583	1.37767	-1.00628	0.74255	0.00417543	0.971396
NR_003630	Gm6498	1.75275	1.37706	1.18755	5.02326e-05	0.0292606	0.23543
NM_010324	Got1	1.40258	1.377	1.03088	0.00343804	0.0170543	0.87109
ENSMUST00000040608	3930402G23Rik	1.1896	1.3768	1.08696	0.0546713	0.00280833	0.459039
NM_010046	Dgat1	1.11768	1.37612	-1.08929	0.45814	0.0298838	0.611808
NM_001081636	Ccnd3	-1.17529	1.3757	-1.11972	0.039431	0.000785844	0.208759
NM_175285	Tmem62	1.66018	1.37541	1.26278	6.81775e-06	0.00494929	0.0254979
NM_001161338	Sh3bp5l	-1.08249	1.37457	1.04563	0.45441	0.00259554	0.728535
NM_019580	Gde1	1.67246	1.37444	-1.14431	1.74661e-05	0.010025	0.274548
BC089019	0610007P22Rik	1.20293	1.37344	1.11805	0.062691	0.0062954	0.347182
NM_015786	Hist1h1c	1.07008	1.37341	1.80689	0.656217	0.0163563	1.92923e-05
NM_025638	Gdpd1	2.11359	1.37326	-1.39622	3.29467e-06	0.0454256	0.0220889
NM_012018	Cep110	1.1522	1.37304	1.18116	0.0690332	0.000717307	0.0483642
NM_001135001	Ppp2r5c	-1.09807	1.37298	-1.13284	0.222012	0.000329536	0.117366
NM_152894	Pop1	-1.00158	1.37292	1.33165	0.995804	0.0264771	0.0304144
NM_018886	Lgals8	1.04583	1.37155	1.16601	0.47912	7.70288e-06	0.00710145
ENSMUST00000066215	Gm9916	-1.01584	1.37111	1.06276	0.947649	0.024172	0.724454
NM_010697	Ldb1	1.08104	1.37103	1.27219	0.223629	4.27235e-05	0.000409762
NM_008136	Gnal1	1.13745	1.37084	1.03045	0.0723171	0.000324131	0.779664
NM_001033463	Tatdn2	1.22516	1.37022	1.0541	0.00477002	0.00035401	0.57756
NM_175294	Nucks1	-1.20648	1.36963	-1.0877	0.000416118	5.20261e-06	0.13852
NM_183288	Sh3d20	1.30811	1.36855	1.35485	0.00251392	0.00260533	0.00178718
NM_007692	Chkb	1.00699	1.3685	1.43195	0.965074	0.000515222	5.02972e-05
NM_001142580	AI413782	1.19662	1.36826	1.33078	0.00338699	5.4982e-05	7.09295e-05
ENSMUST00000059487	1700080G18Rik	1.037	1.36818	-1.09192	0.804457	0.00553361	0.464025
NM_028665	Ankrd42	-1.27186	1.36772	-1.07841	0.00588376	0.00253778	0.496087
NM_001034899	Gm16432	1.10174	1.36765	1.00828	0.442726	0.0121355	0.966044
NM_027468	Cpm	1.76518	1.36746	1.31171	1.68932e-05	0.0211871	0.0311279
NM_007953	Esrra	-1.20306	1.36741	-1.19276	0.00817941	0.000299774	0.0203538
NM_023526	Nkiras1	-1.14859	1.3663	-1.13778	0.0586999	0.000471427	0.11174
NM_011354	Serf2	-1.11647	1.36624	-1.23779	0.282582	0.00460588	0.0354438
AF357342	Scarna17	1.2359	1.36611	-1.01903	0.00611515	0.000817398	0.882714
AF357342	Scarna17	1.2359	1.36611	-1.01903	0.00611515	0.000817398	0.882714
NM_028248	Tmem87b	1.4106	1.36603	1.28264	6.98315e-06	0.000142566	0.000733887
NM_008292	Hsd17b4	1.01786	1.366	1.16479	0.87138	0.000120055	0.0290077
AK157788	Gcnt4	-1.02013	1.36565	1.03629	0.9222	0.0155939	0.837642
BC027506	2010012O05Rik	1.37419	1.36547	1.01288	0.000364995	0.00204439	0.931473
NM_133898	N4bp2l1	1.3976	1.36454	-1.12195	0.00305941	0.0175494	0.399533
NM_029872	Hnrnpa0	-1.05408	1.36447	1.1946	0.730323	0.0134819	0.139532
NM_009911	Cxcr4	1.29033	1.36382	1.14323	0.0193222	0.0156193	0.302245
ENSMUST00000092304	C430014K11Rik	1.16531	1.36366	1.27539	0.0287112	0.000342654	0.00181539
AK015714	4930506C21Rik	1.02712	1.36353	-1.05209	0.841998	0.00176858	0.658709
NM_011438	Sox12	1.05216	1.36277	-1.06756	0.722352	0.00924078	0.636319
NM_010361	Gstt2	1.94564	1.36234	1.28745	2.8874e-06	0.0257436	0.0503356
NM_001001447	Zscan22	1.10266	1.36209	-1.04678	0.255831	0.00119713	0.680765
AK173319	Rnf169	1.46427	1.36165	1.2976	1.32129e-05	0.000806284	0.0020265
NM_178111	Trp53inp2	-1.62558	1.36082	-1.38957	2.44399e-05	0.0100834	0.00335057
NM_173347	Prune	1.16494	1.36066	1.18576	0.0170321	0.000138389	0.0148632
ENSMUST00000065372	Gm5129	1.50807	1.36047	1.05662	0.000458616	0.0187578	0.735064
NM_144788	Hectd1	1.35349	1.36021	1.79898	3.62146e-06	1.95401e-05	5.97278e-10
NM_029389	Fam35a	1.45914	1.36019	-1.06543	0.000634056	0.0134805	0.667595
NM_013663	Sfrs3	-1.3887	1.35965	1.01239	0.00368013	0.0193007	0.95204
NM_001081101	4933407H18Rik	1.47247	1.35956	1.3321	7.69879e-06	0.000648401	0.000625175
NR_002840	Gas5	1.52635	1.35945	1.81432	0.000158059	0.0119142	6.29392e-06
BC085269	Rps13	1.33257	1.3591	1.22518	0.0293174	0.0498261	0.17622
NM_016694	Park2	1.39832	1.35846	1.13634	5.39948e-05	0.000767334	0.12875
ENSMUST00000091583	Klhl3	-1.14317	1.35795	1.18963	0.18841	0.00689844	0.104141
NM_009764	Brca1	-1.12995	1.35794	-1.01367	0.213147	0.00480375	0.933379
NM_030256	Bcl9l	-1.16171	1.35751	-1.17836	0.0539473	0.0010839	0.0528835
BC049669	1700047I17Rik1	1.13952	1.35732	-1.06566	0.103798	0.00124177	0.530924
NM_008298	Dnaja1	-1.34871	1.35645	1.07477	0.00868918	0.0226512	0.645937
NM_172393	Aim1	1.08466	1.35635	-1.23561	0.503622	0.00867988	0.0497498
NM_001033496	Zfp213	1.20531	1.35528	1.05761	0.0998433	0.0198396	0.728457
NM_175045	Bcor	-1.07525	1.35508	1.80644	0.507179	0.00383238	7.9247e-07
NM_007473	Aqp7	1.19733	1.35497	-1.27233	0.0172156	0.000933464	0.00389081
NM_001081354	Mamld1	-1.29497	1.35495	-1.13295	0.00943557	0.00960431	0.288964
NM_130864	Acaa1a	1.04479	1.35495	-1.0739	0.724138	0.00343522	0.528337
NM_009346	Tead1	2.60102	1.35476	-1.46891	1.74458e-11	0.000764793	2.33153e-05
NM_001114332	Slc16a10	1.06335	1.35454	-1.38729	0.524295	0.00117739	0.000249731
NM_146337	Olfr1396	2.054	1.35423	-1.02118	1.10933e-06	0.0299273	0.920175
NM_009874	Cdk7	1.04287	1.35423	-1.17908	0.770744	0.00841809	0.132884
NM_178257	Il22ra1	1.27593	1.35319	-1.05691	0.0625278	0.0492542	0.777749
BC116270	Mtmr15	1.08005	1.35237	-1.03153	0.254669	0.000120806	0.7317
NM_024187	U2af1	1.46627	1.35228	1.28266	0.000473121	0.0137069	0.0281835
NM_009949	Cpt2	-1.10917	1.35217	1.08625	0.0699243	3.92957e-05	0.201897
NM_008915	Ppp3cc	1.19871	1.35173	-1.13361	0.00179566	4.14934e-05	0.0430139
NM_025576	Ptpmt1	-1.13533	1.35093	-1.16341	0.0512477	0.000200553	0.0320696
NM_026493	Cspp1	1.34944	1.35072	1.27137	0.00151108	0.0056916	0.0166482
NM_011200	Ptp4a1	-1.16623	1.3502	1.30617	0.014248	0.000145092	0.000237267
NM_001081387	Ctcfl	1.26329	1.34986	-1.06595	0.00837549	0.00420029	0.587525
NM_175130	Trpm4	1.18132	1.34957	-1.05806	0.0251417	0.000906273	0.566438
NM_175507	Tmem20	-1.60011	1.34793	-1.21476	5.87259e-06	0.004138	0.0428237
NM_026323	Wfdc2	-1.0509	1.34782	-1.06937	0.666886	0.00315777	0.545425
NM_016869	Corin	-1.13235	1.34776	-1.03245	0.398389	0.0469688	0.879059
NM_025310	Ftsj3	1.20613	1.34759	1.72535	0.00636864	0.000394896	5.70051e-08
NM_001110832	Nfya	1.30247	1.3475	1.20285	0.00157229	0.0022226	0.0376276
NM_011820	Ggt5	1.67706	1.34735	1.13985	1.13791e-05	0.0126975	0.274108
NM_001162945	Mtx3	-1.21487	1.34686	-1.20009	0.0123797	0.00149672	0.0317219
NM_178613	4933433P14Rik	-1.28108	1.34673	-1.40396	0.000615856	0.0004578	4.54435e-05
AK079109	9430008C03Rik	1.24297	1.34574	-1.05033	0.0856211	0.0436403	0.796165
NM_028106	Zbed3	1.41933	1.34568	-1.10418	7.78516e-05	0.00213514	0.301315
BC112410	2210412E05Rik	1.24021	1.34506	-1.1214	0.0301265	0.0112643	0.337843
BC044880	Wipf3	1.0769	1.34497	-1.00973	0.613645	0.0238656	0.963155
NM_001013762	Gm4952	1.00117	1.34362	-1.04393	0.994677	0.000671255	0.665197
NM_011839	Mab21l2	1.08556	1.34349	1.12424	0.569659	0.0263094	0.397684
NM_007837	Ddit3	1.00094	1.34316	-1.5094	0.997173	0.0343321	0.00178063
NM_028277	2700045P11Rik	-1.12394	1.34236	-1.11702	0.353308	0.0237746	0.418596
NM_029166	Uhrf1bp1l	1.94381	1.3421	1.48044	1.38355e-10	9.49712e-05	9.0359e-07
NM_183161	Slc17a9	1.31382	1.34171	1.03084	0.0112331	0.0203416	0.86287
NM_028141	Zfp661	1.15457	1.34168	1.24003	0.0624349	0.00142397	0.01003
NM_011200	Ptp4a1	-1.17901	1.34151	1.30348	0.0069668	0.000129321	0.000180067
NM_007408	Plin2	1.40635	1.34148	-1.28761	1.13058e-05	0.000378414	0.000833397
NM_031167	Il1rn	-1.03898	1.34143	-1.03632	0.719808	0.00123284	0.747336
NM_001081217	Zfp174	1.15034	1.34122	1.00059	0.123507	0.00487548	0.997581
NM_138302	Tymp	1.00218	1.34069	1.01299	0.993019	0.0178622	0.945179
NM_028730	Pex26	1.17312	1.34044	-1.06195	0.0249461	0.00073331	0.512512
NM_010209	Fh1	-1.23481	1.3402	-1.08698	0.00353196	0.000739539	0.330207
AK016133	4930555K19Rik	-1.04848	1.34019	-1.14538	0.7896	0.0342055	0.336285
NM_019747	Zfp113	1.26776	1.3398	1.38993	0.0102419	0.00731783	0.00144139
NM_029846	Atg16l1	1.14288	1.33965	1.2283	0.0122166	2.79946e-05	0.000671131
NR_027879	4930583K01Rik	1.05263	1.33936	-1.05176	0.702764	0.00992271	0.7154
NM_174857	Mamdc2	1.06827	1.33901	1.1716	0.510161	0.00255989	0.0766875
NM_031393	Sytl1	1.17982	1.3388	-1.0826	0.0442453	0.00280731	0.436018
NM_011836	Lamc3	1.24727	1.33772	-1.0917	0.00419619	0.00155851	0.34068
ENSMUST00000064449	Gm9883	1.52635	1.33726	-1.11809	0.000146115	0.0163476	0.372421
NM_145538	Tmem189	-1.49411	1.33721	1.04898	5.51688e-05	0.00623092	0.710908
NM_028051	Slc39a5	-1.07575	1.33717	-1.11737	0.543078	0.00972338	0.332581
NM_001081308	Taok3	-1.01667	1.3371	1.01816	0.916084	0.00386366	0.900967
NM_001033352	Klhl21	1.05344	1.33641	1.31713	0.760506	0.035004	0.0302595
NM_001033208	Gcom1	1.49802	1.33631	1.31726	0.000146826	0.0123642	0.0104785
NM_008608	Mmp14	1.30674	1.33608	1.15287	0.00338118	0.00639115	0.164012
NM_027884	Tns1	-1.01666	1.33587	1.23949	0.886866	0.000466344	0.00382708
NM_001013811	Fam169b	-1.10633	1.33551	-1.25073	0.260863	0.0031503	0.0126741
NM_175146	Tsr2	-1.14608	1.33548	1.46461	0.163917	0.00862986	0.000367344
NM_026160	Map1lc3b	1.40862	1.33522	1.33761	9.22748e-07	5.4861e-05	2.10952e-05
NM_153597	Trpt1	1.04932	1.33504	1.02763	0.486164	6.84188e-05	0.743327
NM_198020	Trmt1	1.46392	1.33454	1.31419	2.14183e-06	0.00038548	0.000316623
NR_027810	1110006O24Rik	1.08662	1.33428	1.17514	0.576867	0.0348679	0.229617
NM_145538	Tmem189	-1.35682	1.33394	1.08216	0.00473531	0.0222155	0.578415
NM_018872	Tmem131	1.16233	1.33393	1.12556	0.00067258	1.65425e-06	0.0106511
XR_034351	LOC626000	1.05576	1.33343	-1.11807	0.68559	0.0119389	0.340948
NM_030018	Tmem50b	-1.38842	1.33335	-1.12926	0.000180737	0.00303235	0.192041
NM_010722	Lmnb2	-1.06764	1.33301	-1.22331	0.410509	0.000557973	0.00690595
BC002181	2310033P09Rik	-1.16263	1.3329	1.05344	0.0436707	0.0013769	0.602501
NM_001033306	Shb	1.32784	1.33243	1.07689	0.006378	0.0182987	0.591496
NR_002688	Gm13363	-1.13217	1.33212	1.33494	0.0861409	0.000866769	0.000387851
NM_019713	Rassf1	1.52383	1.33208	-1.04218	1.32416e-05	0.00395287	0.73639
NM_029643	Gpr172b	1.10665	1.33201	1.01753	0.345721	0.0103001	0.916941
NM_026277	Nob1	1.26123	1.33194	1.57714	0.00234767	0.00147753	2.89921e-06
NM_011144	Ppara	1.10728	1.33163	-1.14252	0.334865	0.00960591	0.218417
NM_015829	Slc25a13	-1.11103	1.33146	-1.10042	0.0580781	5.4861e-05	0.121071
ENSMUST00000027856	Dcaf6	1.23138	1.33139	1.06189	0.000738098	0.000129321	0.410327
NM_198022	Tnrc6c	1.28725	1.33137	1.37774	1.22494e-06	1.57862e-06	1.12071e-07
NM_011200	Ptp4a1	-1.12612	1.33134	1.30523	0.0657651	0.00030703	0.000295219
NM_010274	Gpd2	-2.15671	1.33117	-1.26587	7.9903e-08	0.0200017	0.038811
BC034362	Hhipl2	-1.03816	1.33105	-1.0346	0.811732	0.0162636	0.831915
NM_001081094	Znhit6	1.38531	1.33062	1.1493	0.00103394	0.0114602	0.207324
NM_054046	Def8	-1.46053	1.33057	-1.28001	5.35134e-07	0.00013086	0.00028966
NM_181328	Slc25a29	-1.03926	1.33035	-1.22151	0.776149	0.0080136	0.0449402
NM_001039511	Ivns1abp	1.50582	1.33031	1.24306	0.000408414	0.0270998	0.0720528
NM_028000	Ppapdc1b	-1.04681	1.3302	1.04433	0.58683	0.000378414	0.624464
NM_053074	Nup62	-1.01322	1.33002	1.40547	0.926259	0.00175044	0.00013121
NM_144523	Zfp622	1.2402	1.32951	1.19325	0.0028107	0.000908392	0.0221068
NM_007482	Arg1	1.01935	1.32937	1.18738	0.888303	0.00260533	0.0475596
BC057092	N28178	1.09452	1.32918	1.30789	0.327664	0.0035502	0.00308962
NM_026160	Map1lc3b	1.37756	1.32915	1.33431	1.16876e-06	3.7108e-05	1.27545e-05
NM_019861	Ctsf	1.35203	1.32904	1.3233	3.60853e-07	5.56713e-06	2.75607e-06
NM_011081	Piga	1.02786	1.32899	1.38803	0.816457	0.00176287	0.000196051
NR_027956	1700052K11Rik	1.04614	1.32846	-1.16749	0.687983	0.00334962	0.085454
ENSMUST00000068250	Gm9958	1.25806	1.32834	1.16363	0.00901638	0.00618423	0.1234
NM_019873	Fkbpl	-1.32586	1.32727	2.03479	0.00103448	0.00404492	2.01705e-08
ENSMUST00000057382	4930412M03Rik	-1.03077	1.32702	1.16231	0.843852	0.0110849	0.160714
NM_007530	Bcap29	1.16788	1.32674	-1.11992	0.106541	0.0104072	0.310587
XM_917532	Gm7298	1.06691	1.32664	1.21277	0.688134	0.0411107	0.143502
NM_178772	Nceh1	1.166	1.32644	1.21745	0.153189	0.0196054	0.0835996
NM_207677	Dedd2	1.18966	1.32612	1.48092	0.0241224	0.00225385	2.89223e-05
NM_025708	Tmem186	1.36779	1.32557	1.13641	5.56799e-05	0.00091838	0.101532
NM_011756	Zfp36	1.29247	1.32515	2.08376	0.0132959	0.0210607	3.38846e-07
NM_023141	Tor3a	1.25948	1.32504	1.55046	0.0225491	0.0181267	0.000195533
NM_171826	Cldnd1	-1.19018	1.32504	-1.06969	0.0338084	0.00383238	0.524616
NM_033572	Wbscr16	1.10062	1.32504	1.20915	0.243803	0.00197203	0.0216496
NM_027906	1300010F03Rik	1.14588	1.3244	1.10165	0.000607223	4.75413e-07	0.0193462
NM_001081431	Zfp498	1.26002	1.32356	1.39884	0.00939689	0.00753453	0.000822656
NM_172630	Mppe1	1.03724	1.32345	-1.09644	0.818952	0.0194298	0.474758
NM_001033348	A230067G21Rik	-1.04179	1.32293	-1.16265	0.749789	0.00741451	0.129497
NM_026721	Slc39a13	-1.31891	1.3225	-1.10614	6.35542e-06	3.66908e-05	0.0792301
AF256218	Elf2	-1.02727	1.32237	1.0084	0.894178	0.0425274	0.968692
NM_199322	Dot1l	-1.36976	1.32231	-1.02569	0.000162842	0.00253105	0.836295
NM_172480	Mtrr	1.24554	1.3223	1.10354	0.00714641	0.00380775	0.30922
NM_145552	Gnl2	1.27059	1.32221	1.42702	3.67523e-06	3.20176e-06	3.63818e-08
NR_002847	Malat1	1.03761	1.32216	-1.00253	0.745392	0.00285578	0.986769
NM_001002846	Fbxl12	1.67035	1.32183	1.20228	6.09815e-07	0.00366595	0.0367558
NM_198103	Exoc8	1.09546	1.32153	1.03963	0.338133	0.00519068	0.755582
NM_027541	Prpf3	1.17251	1.32152	1.06798	0.041876	0.00273137	0.511915
NM_181412	Zbed4	1.16532	1.32078	-1.22152	0.116975	0.012587	0.0543035
NM_025635	Zwint	-1.11106	1.32046	2.16934	0.0656338	0.000109369	1.41434e-11
BC027508	1810030N24Rik	-1.04573	1.32043	-1.20102	0.413089	9.69316e-06	0.000568879
NM_145565	Sds	1.01848	1.32035	1.02437	0.880141	0.00111112	0.828396
NM_011019	Osmr	-1.03309	1.31945	1.3308	0.833614	0.0150086	0.00708558
NM_026391	Ppp2r2d	1.24574	1.31945	1.20011	0.0100461	0.00598962	0.0510565
NM_178873	Adck2	1.31904	1.31942	1.31179	0.0198956	0.0499298	0.0368302
AK029954	Rbm6	1.16047	1.31934	1.12079	0.131002	0.0133936	0.31554
NM_175930	Rapgef5	1.24028	1.31905	-1.00188	0.0493205	0.0308509	0.993234
NM_001146707	Nap1l1	1.06157	1.31899	1.26182	0.507044	0.00158743	0.00376857
NM_175372	Rdh13	1.09969	1.31859	-1.08562	0.397191	0.0150249	0.50798
NM_001081307	Ppp1r12b	1.24828	1.31819	1.07883	0.00343803	0.0020511	0.410119
NM_009376	Ift88	1.17739	1.31709	1.09306	0.0595945	0.00665737	0.399
NM_053262	Hsd17b11	1.4181	1.31703	1.26159	0.000134329	0.00579721	0.0117354
NM_181391	Chchd7	1.11998	1.31666	-1.08477	0.228739	0.00758194	0.457123
NM_016905	Galk1	-1.19341	1.31628	-1.11651	0.104605	0.0279397	0.397684
NM_080633	Aco2	-1.19407	1.31622	-1.04308	1.23938e-05	2.09017e-07	0.314209
NM_011200	Ptp4a1	-1.13187	1.31561	1.30822	0.0577041	0.000540536	0.000312153
NM_053194	Ric8	1.18369	1.31434	1.21011	0.0141714	0.0010357	0.0112325
NM_016880	Krt35	1.03488	1.314	-1.20225	0.784051	0.00566887	0.0436462
NM_130881	Pabpc4	1.38429	1.31383	1.01223	1.1245e-05	0.000492808	0.913945
NM_134080	Flnb	1.20514	1.31368	-1.05328	0.0211544	0.00452707	0.641874
NM_173424	Zbtb37	-1.13751	1.31364	-1.29507	0.207369	0.0152546	0.0131613
NM_201354	Gm672	1.77633	1.31352	-1.08611	1.36958e-06	0.0159132	0.502759
NM_001113550	4833420G17Rik	1.42005	1.31346	1.2079	6.79247e-07	0.000112214	0.0022427
NM_146914	Olfr5	-1.02159	1.31345	-1.00657	0.887778	0.0085896	0.967496
NM_010948	Nudc	1.05482	1.3134	1.07273	0.619653	0.00470757	0.500394
NM_024187	U2af1	1.46063	1.31294	1.27775	0.000254263	0.016982	0.020498
NM_010658	Mafb	1.16944	1.31218	-1.18038	0.165216	0.031846	0.175243
NM_033398	Jmjd6	1.22966	1.31153	1.1891	0.0105184	0.00460646	0.0503885
NM_008080	B4galnt1	1.04326	1.31141	-1.2019	0.804699	0.0396513	0.143362
NM_198249	E130112L23Rik	-1.11921	1.31132	1.14845	0.23896	0.00933393	0.168355
NM_011337	Ccl3	1.45466	1.31119	-1.12939	0.000761154	0.0314268	0.345399
NM_153178	Eif2c2	1.09343	1.31114	-1.07791	0.206095	0.000755025	0.347319
NM_146188	Kctd15	1.22424	1.31109	-1.15436	0.00660693	0.00227739	0.0796617
ENSMUST00000099268	Gm10752	1.11675	1.31028	1.18922	0.375577	0.0348538	0.159232
NM_029362	Chmp4b	-1.09458	1.31024	-1.09097	0.310181	0.00430089	0.368781
NM_016772	Ech1	1.01185	1.30999	1.08642	0.880141	9.45311e-06	0.0996774
NM_027121	Vkorc1l1	1.05579	1.30985	-1.17237	0.500984	0.000711225	0.0258586
NM_027442	Ddo	1.64506	1.30983	-1.32508	1.63516e-05	0.0228434	0.0106712
NM_007446	Amy1	1.04426	1.3092	-1.08878	0.724428	0.00822746	0.427757
NM_011252	Rbmx	1.25249	1.30893	1.07679	0.00793991	0.00697915	0.492516
NM_177344	C730025P13Rik	1.15898	1.30882	-1.09043	0.0395949	0.00172986	0.309743
NM_026448	Klhl7	1.48766	1.30877	1.43186	4.77643e-05	0.00941523	0.00036816
NM_001033172	Rab11fip2	1.51975	1.30829	1.25716	1.29755e-05	0.00624279	0.0117917
NM_134155	Brms1	1.19365	1.30796	1.31022	0.0105606	0.00131967	0.00059363
NM_030185	Zcchc4	1.02627	1.30784	1.1244	0.843177	0.00487119	0.205203
BC150693	4930579F01Rik	-1.05849	1.30733	1.06678	0.701751	0.0322664	0.662689
ENSMUST00000046721	4930524J08Rik	-1.00846	1.30697	1.01842	0.957652	0.00313555	0.885707
NM_009059	Rgl2	-1.05069	1.30668	-1.08992	0.448885	0.000113797	0.165723
NM_027910	Klhdc3	-1.19284	1.30653	-1.09341	0.00173639	0.000119262	0.150306
NM_024214	Tomm20	1.29805	1.30604	1.07334	0.00133833	0.00434262	0.479401
NM_027907	Agxt2l1	1.0343	1.30599	1.08437	0.795929	0.00821222	0.448456
NM_007940	Ephx2	2.10624	1.30581	-1.0535	7.28899e-08	0.024172	0.719879
ENSMUST00000087544	Gm10209	1.01639	1.30554	-1.01235	0.915557	0.00638081	0.933379
NM_010005	Cyp2d10	1.12173	1.30538	-1.25428	0.317919	0.0275682	0.043851
NM_153196	Rbks	-1.11671	1.30463	1.38043	0.126441	0.00157376	9.55241e-05
NM_025362	Dnajc30	1.08686	1.30395	1.05456	0.377716	0.00624279	0.637761
NM_001081315	Brpf3	1.25067	1.30371	1.46563	0.00107774	0.000934258	5.8028e-06
NM_025976	Bfar	1.40778	1.30347	1.26453	3.07454e-06	0.00040123	0.00067049
NR_027630	Kctd18	1.12686	1.30345	1.09514	0.228638	0.0142899	0.425335
NM_009698	Aprt	1.21967	1.30281	1.28803	0.00920154	0.00346079	0.00267053
NM_008947	Psmc1	1.12187	1.30267	1.21574	0.19259	0.00700452	0.0310356
NM_010302	Gna12	-1.01382	1.30267	-1.32684	0.853283	1.15379e-05	1.94403e-06
ENSMUST00000025824	2700046G09Rik	-1.00551	1.30257	-1.26935	0.974796	0.00460045	0.00575232
NM_001077514	Slc1a2	-1.03339	1.30244	-1.09532	0.661307	0.000149361	0.145637
NM_001081100	Morn1	1.05521	1.30236	1.33628	0.682541	0.0187872	0.00571856
NM_172920	Dpy19l1	-1.36185	1.30212	-1.23395	0.000617254	0.00945635	0.0253406
NM_001081307	Ppp1r12b	1.33526	1.30181	1.14249	0.00035869	0.00370729	0.119793
NM_028365	Zfp839	1.13251	1.30158	1.5333	0.15797	0.00796734	2.97821e-05
BC049153	2610024B07Rik	2.63129	1.30147	-1.55345	1.13689e-11	0.0022488	2.72972e-06
NM_025966	2310039H08Rik	1.13168	1.30125	1.06654	0.207837	0.0148237	0.60121
NM_008188	Thumpd3	-1.10794	1.30115	1.43845	0.331912	0.0170147	0.000639726
BC027751	0610007P22Rik	1.06452	1.30111	1.08801	0.543332	0.00633506	0.400122
NM_028242	Htatsf1	1.04901	1.30051	-1.0238	0.628855	0.00310561	0.843779
NM_027121	Vkorc1l1	1.04501	1.3005	-1.17039	0.585213	0.000576399	0.0208196
NM_001013414	Neurl4	1.09402	1.30049	1.23257	0.275805	0.00324014	0.0106961
NM_009147	Sec23a	-1.23472	1.30023	-1.04466	3.26841e-05	1.30755e-05	0.436982
NM_148917	Pabpc4	1.3871	1.30014	-1.00378	1.50373e-05	0.000996403	0.975749
NM_019778	Zbtb20	-1.17012	-1.3004	1.13902	0.00461393	0.000145256	0.0298387
NM_212445	Kdelc2	-1.30656	-1.30129	-1.23937	0.00285833	0.0112177	0.0255489
NM_134151	Yars	-1.20448	-1.30133	1.24257	0.00260321	0.000417104	0.00139514
NM_174990	Gimap4	1.08349	-1.30199	-1.20031	0.480209	0.0161469	0.0765996
NM_025286	Slc31a2	-1.02879	-1.30207	-1.1288	0.864408	0.0226069	0.300058
NM_053199	Cadm3	-1.05284	-1.30254	-1.15787	0.672347	0.0119349	0.145709
NM_007576	C4bp	1.07776	-1.30304	1.13896	0.512105	0.0146995	0.222361
NM_174850	Micall2	-1.23726	-1.30353	-1.09892	0.027685	0.0199895	0.433034
NM_207652	Tsc22d1	1.03744	-1.30371	1.18875	0.823321	0.0312986	0.142363
NM_198095	Bst2	-1.30442	-1.30382	-1.22978	0.000763749	0.00327551	0.0124504
NM_146020	Gltpd2	1.07922	-1.30384	-1.0486	0.558041	0.0279653	0.754384
NM_001033259	Ccdc109a	1.05477	-1.30384	-1.15883	0.440864	0.000251564	0.0201906
NM_008567	Mcm6	1.08402	-1.3039	1.04938	0.546841	0.0339378	0.759957
NM_025371	Acy1	-1.39809	-1.3042	1.19485	0.000532762	0.014323	0.0804869
NM_008566	Mcm5	-1.53441	-1.3049	-1.02062	3.0066e-06	0.00326012	0.870132
NM_153081	Slc16a11	1.01945	-1.30548	-1.04787	0.913952	0.0193596	0.742629
NM_175687	A230050P20Rik	1.16907	-1.3057	1.08108	0.1215	0.0204348	0.54056
NM_178778	Scai	-1.00968	-1.30583	-1.14405	0.94145	0.000996403	0.0680814
NM_011397	Slc23a1	-1.0999	-1.30585	-1.04371	0.217746	0.00197839	0.670476
NM_008624	Mras	1.07539	-1.30662	-1.63794	0.405739	0.00278404	9.77401e-07
ENSMUST00000095282	Gm10033	1.08653	-1.30689	-1.57491	0.528505	0.0310372	0.000204624
NM_007547	Sirpa	-1.1762	-1.30758	-1.10466	0.0198781	0.00143681	0.216418
NM_030145	Lsm6	-1.11267	-1.30853	-1.1549	0.290962	0.0124011	0.16532
NM_178931	Tnfrsf14	1.03155	-1.30878	1.03462	0.795916	0.00395287	0.774181
NM_029789	Lass2	1.02233	-1.30901	1.04392	0.781493	7.65325e-05	0.534548
NM_146061	Prr5	-1.08348	-1.30912	-1.06968	0.470395	0.0126377	0.580377
NM_024208	Echdc3	-1.5785	-1.30916	1.05008	1.451e-06	0.00321583	0.644444
NM_008012	Akr1b8	-1.23778	-1.30924	-1.17777	0.0618033	0.0445599	0.208764
NM_146191	Lrrk1	1.28599	-1.30933	-1.04715	0.000148919	0.000373248	0.569964
NM_001011842	Olfr1474	1.05502	-1.30935	-1.01004	0.543726	0.00141599	0.935858
BC024814	BC024814	-1.08784	-1.30985	-1.31551	0.191159	0.000329711	0.000119939
NM_026102	Daam1	-1.46233	-1.31014	-1.56943	1.68932e-05	0.00327359	5.05728e-06
NM_027866	Colec11	1.04956	-1.31028	-1.12232	0.738322	0.0220803	0.339819
NM_013822	Jag1	1.07131	-1.31047	1.79741	0.476957	0.004242	1.9956e-07
BC065392	4930522L14Rik	-1.11443	-1.31047	-1.31185	0.201205	0.00413287	0.00212557
NM_181585	Pik3r3	1.54035	-1.31058	-1.27448	0.000151781	0.0295968	0.0352843
NM_025674	Tcf19	-1.43153	-1.31067	-1.20798	0.000586006	0.0210204	0.0864838
NM_023118	Dab2	-1.29813	-1.31101	-1.40602	0.0125371	0.0277686	0.00317152
ENSMUST00000111704	Rassf8	-1.31155	-1.31109	-1.46628	0.000123894	0.000642781	4.57006e-06
NM_025325	Haao	1.02435	-1.31166	1.21168	0.874265	0.00968801	0.0487167
NM_010917	Nid1	-1.07786	-1.31176	-1.00292	0.386653	0.00249395	0.98378
BC065392	4930522L14Rik	-1.1692	-1.31214	-1.18831	0.0642231	0.00602144	0.060584
NM_001024560	Snx32	-1.24406	-1.31247	-1.07542	0.00371972	0.00225487	0.431258
NM_011149	Ppib	-1.30101	-1.31293	-1.05546	0.000686115	0.0022153	0.584614
NM_025972	Naaa	-1.52027	-1.31308	-1.54397	0.000399467	0.0396567	0.000635138
NM_001039723	Tmem120b	-1.11206	-1.3135	1.20551	0.283955	0.0100146	0.0582115
NM_010169	F2r	-1.02507	-1.31388	1.12302	0.879766	0.0145303	0.304344
NM_024171	Sec61b	-1.07366	-1.31491	-1.21577	0.453398	0.00358484	0.0235153
NM_019680	Gm9907	1.24438	-1.31494	1.10072	0.0358761	0.0252885	0.463035
NM_197997	4930422G04Rik	1.00892	-1.31542	-1.25815	0.967522	0.0201691	0.035856
NM_023383	Aadac	-1.35718	-1.31562	1.00872	0.00823229	0.0445899	0.967039
NM_018793	Tyk2	1.0894	-1.31581	1.03019	0.332577	0.00328614	0.806022
NM_178661	Creb3l2	-1.07854	-1.31589	-1.33112	0.392576	0.00260533	0.000893618
NR_026565	1500010J02Rik	1.00699	-1.31624	1.04252	0.967272	0.00316795	0.710594
XR_034316	Gm5516	-1.01506	-1.31695	1.14363	0.941742	0.0249919	0.274885
NM_010914	Nfyb	1.4106	-1.31714	-1.26094	3.0519e-05	0.0017397	0.00404118
NM_001003919	Ddx11	-1.00376	-1.31724	-1.04934	0.978004	0.000378414	0.560832
ENSMUST00000072582	Fabp5l2	1.02174	-1.31772	-1.13781	0.865381	0.00218997	0.125748
NM_001145859	Sh3bp2	-1.09968	-1.31802	1.36828	0.487171	0.0366782	0.010441
ENSMUST00000095749	BC021785	-1.41274	-1.31804	1.1239	0.000327867	0.00975171	0.273572
NM_133727	Kptn	-1.46173	-1.31828	-1.21855	8.63544e-06	0.0016681	0.0131665
NM_026054	2810474O19Rik	1.03087	-1.31933	1.1924	0.870536	0.0318819	0.156418
NM_001024703	Mctp2	1.4883	-1.31948	1.17327	0.000159907	0.0157286	0.147101
NM_009658	Akr1b3	-1.26206	-1.32001	-1.18788	0.00106554	0.000864436	0.0216073
NM_008150	Gpc4	-1.71003	-1.32019	-1.34727	8.43984e-09	0.000337173	6.51416e-05
NM_001162956	Ccdc138	-1.3087	-1.32057	-1.03342	0.00118451	0.00358115	0.788738
NM_008153	Cmklr1	1.54412	-1.32092	1.22318	0.000512426	0.0488621	0.132144
NM_144511	Gm4738	-1.06355	-1.32097	1.23546	0.67115	0.0264657	0.0718017
NM_145381	Lactb2	-1.45277	-1.32097	1.12376	1.39424e-07	4.84241e-05	0.0442862
NM_207625	Acsl4	-1.01289	-1.32106	-1.31047	0.930255	0.00256357	0.00170789
NM_028139	Atxn7l1	-1.22615	-1.32157	-1.38881	0.00398465	0.00100705	7.83775e-05
NM_009030	Rbbp4	1.11023	-1.32181	1.15941	0.0706564	0.000116023	0.0176186
NM_026740	Slc46a1	-1.98575	-1.32293	-1.3285	8.82458e-10	0.000802708	0.00032648
NM_172928	Dclk3	-1.5322	-1.32306	-1.30105	0.000482647	0.041832	0.0380861
NM_028341	Ttc39c	1.11852	-1.32313	1.26921	0.392376	0.035698	0.0545682
NM_009676	Aox1	1.09348	-1.32336	1.35499	0.418251	0.011435	0.00342824
NM_197985	Adipor2	1.49766	-1.32386	1.15309	8.4013e-08	6.975e-05	0.0177492
NM_054094	Acsm1	1.02253	-1.32485	1.01669	0.86471	0.00240977	0.900307
NM_009105	Rsu1	-1.2327	-1.32502	-1.04793	0.00930666	0.00324842	0.67855
NM_178413	Thnsl2	1.10403	-1.32567	1.07906	0.322625	0.00745623	0.506081
ENSMUST00000072369	V1rh15	1.05378	-1.32645	-1.13647	0.727711	0.0227086	0.308535
NM_146148	C8a	1.0096	-1.3273	-1.01844	0.953393	0.00311741	0.893595
NM_010314	Gngt1	1.03479	-1.32758	-1.03784	0.711867	0.000451315	0.689269
NM_145501	Pi4k2a	1.0737	-1.32817	2.11815	0.363795	0.000680144	4.54771e-10
NM_197986	Tmem140	2.35791	-1.32818	3.51942	4.25327e-09	0.011873	2.64631e-11
NR_001579	Terc	1.10125	-1.32887	1.07122	0.477043	0.0306618	0.657641
NM_031181	Siglece	-1.37007	-1.3294	-1.02203	0.00149195	0.0121355	0.894348
BC048399	2310035K24Rik	-1.04073	-1.32953	-1.01926	0.744803	0.00458027	0.894515
NM_001113474	Lair1	-1.25229	-1.3301	1.0632	0.0119423	0.00694222	0.61209
NM_011303	Dhrs3	-1.59683	-1.33027	1.17361	2.48984e-05	0.0133976	0.148355
NM_001113545	Lima1	-1.3664	-1.33037	-1.19412	4.52467e-06	8.92718e-05	0.00475859
NM_018757	Nme6	-1.24052	-1.33137	-1.15163	0.0257955	0.0120248	0.204583
NM_016672	Ddc	-1.12734	-1.33145	-1.05615	0.184378	0.00460586	0.641405
NM_029730	Mospd2	1.01161	-1.33161	1.32151	0.927312	0.000511046	0.00031551
NM_194268	Onecut2	1.03673	-1.33168	-1.12455	0.768488	0.00372397	0.222026
NM_007393	Actb	-1.15551	-1.33192	-1.2117	0.00187142	4.40331e-06	0.000251242
NM_173743	Apol9b	1.08955	-1.33197	-1.17753	0.518183	0.02245	0.179533
NM_028085	Anks4b	1.0156	-1.3329	-1.07563	0.929821	0.00843845	0.546248
NM_010696	Lcp2	-1.3798	-1.33315	-1.218	0.00714915	0.0415031	0.142074
NM_001111336	Hsd3b4	-1.04068	-1.33315	1.06493	0.778049	0.0102475	0.627769
NM_001111336	Hsd3b4	-1.04068	-1.33315	1.06493	0.778049	0.0102475	0.627769
NM_007455	Ap1g2	1.0904	-1.3339	1.08268	0.204748	0.000286967	0.294806
NM_011237	Rad9	-1.25077	-1.33406	1.09976	0.0239274	0.0135968	0.442347
NM_025607	Rnf181	-1.08468	-1.33437	1.16043	0.170075	6.53749e-05	0.0154354
NM_019682	Dynll1	1.07387	-1.33458	-1.32577	0.578594	0.0139095	0.00971591
NM_009474	Uox	-1.0899	-1.3354	1.15696	0.352326	0.00289459	0.108467
NM_013855	Abca3	1.01472	-1.33637	1.08584	0.905476	0.0005817	0.317302
NM_144804	Depdc7	1.01105	-1.33649	1.44043	0.93445	0.000675464	2.15613e-05
NM_172463	Sned1	-1.34607	-1.33721	1.01209	0.00291689	0.0119603	0.945379
NM_019802	Ggcx	-1.42662	-1.33757	-1.14032	0.00017692	0.00522908	0.19222
NM_175314	Adamts9	1.17407	-1.33816	-1.04539	0.0521246	0.00291631	0.705483
NM_177471	Ccdc69	1.61359	-1.33833	-1.44757	1.95058e-05	0.011873	0.000859529
NM_028785	Dock8	-1.01392	-1.33836	1.22536	0.929593	0.00300674	0.0236839
NM_001161355	Timd2	1.03765	-1.33858	1.1174	0.748023	0.00216445	0.227126
NM_033564	Mpv17l	-1.10242	-1.33868	-1.07053	0.171773	0.00045919	0.41522
NM_172763	Zfp809	-1.16513	-1.33892	1.1172	0.152997	0.0153157	0.372821
NM_026170	Ergic1	-1.92846	-1.33925	-1.48528	5.19773e-09	0.0011559	1.66185e-05
NM_133217	Bco2	-1.0997	-1.3396	-1.04717	0.201616	0.000607669	0.628728
NM_133227	Nup155	-1.06436	-1.33964	1.14897	0.203196	3.98277e-06	0.00585149
NM_146177	Suv420h2	1.23447	-1.33971	-1.17849	0.00245953	0.000480601	0.0272194
NM_029967	Adamtsl1	1.52535	-1.34002	-1.33765	0.000316374	0.0241384	0.0156845
NM_133191	Eps8l2	1.44754	-1.34027	1.19452	0.00122691	0.0247708	0.157364
NM_172507	Sh3bgrl2	1.0982	-1.34041	1.05848	0.438837	0.0145303	0.693946
NM_008124	Gjb1	-1.02198	-1.34089	-1.10724	0.837839	0.000329536	0.174647
NM_001080707	Gpr155	-1.81832	-1.34139	-1.52206	3.74169e-06	0.0207571	0.000612505
NM_011716	Wfs1	-1.16646	-1.34222	1.11486	0.0805417	0.00420216	0.289783
NM_008668	Nab2	-1.20724	-1.3426	-1.04004	0.058816	0.0114134	0.795154
NM_029419	Apol7a	1.0846	-1.34268	1.04256	0.59084	0.0319165	0.819013
NM_145537	Edem2	-1.12716	-1.34317	1.21544	0.0146752	8.64359e-06	0.000497178
NM_011190	Psme2	-1.3076	-1.34333	-1.29744	0.000769729	0.00139904	0.00220203
NM_172149	Bnip1	-1.11465	-1.34339	1.03511	0.222308	0.00277002	0.783313
NM_009373	Tgm2	-1.38039	-1.34369	1.08404	0.00040841	0.00395287	0.456102
NM_018851	Samhd1	1.09687	-1.34381	1.12023	0.353114	0.00443306	0.270493
NM_146054	Fermt2	1.16846	-1.34392	1.00617	0.00076954	2.24241e-06	0.937583
NM_134420	Slc26a6	-1.38195	-1.34396	-1.18095	8.65056e-05	0.00115811	0.04322
NM_007521	Bach2	1.90047	-1.34444	2.16349	1.85784e-06	0.0221781	3.86332e-07
NR_027492	Hspa13	-1.40844	-1.34515	1.20022	1.62446e-05	0.00049087	0.0158666
NM_009283	Stat1	-1.79107	-1.34539	-1.21078	1.9653e-06	0.011934	0.0844422
NM_020030	Raet1d	-1.07897	-1.34553	1.00479	0.54846	0.011934	0.979837
NM_008183	Gstm2	-1.35921	-1.34583	-1.12454	0.0012397	0.00633506	0.279914
NM_001024706	Gm5458	-1.22623	-1.34591	-1.04934	0.12086	0.0494994	0.806574
NM_178045	Rassf4	1.25144	-1.34637	3.676	0.0475594	0.0247708	1.95753e-10
NM_027009	Rfc3	-1.13929	-1.34668	-1.14391	0.301416	0.0260177	0.322655
NM_011343	Sec61g	1.11509	-1.34675	1.0475	0.175639	0.00123925	0.662889
NM_018731	Atp4a	1.05628	-1.34757	1.06807	0.54187	0.000614717	0.462534
NM_015753	Zeb2	-2.08385	-1.34804	-1.15821	3.3808e-07	0.0222049	0.258381
NM_172584	Itpk1	-1.11188	-1.3482	1.46641	0.323501	0.00821404	0.000467625
NM_133722	Fam108c	-1.13299	-1.34833	-1.29725	0.069591	0.000370337	0.000721245
NM_172525	Arhgap29	-1.30899	-1.34842	-1.20567	0.00031881	0.000528067	0.0149311
NM_027429	Cenpl	-1.05879	-1.34877	-1.00976	0.659385	0.00810968	0.956039
NM_025605	2400001E08Rik	-1.5377	-1.34923	-1.25068	0.0001061	0.0124314	0.0447091
AJ005350	Zfp125	-1.10625	-1.35056	-1.20382	0.39363	0.0123959	0.102761
NM_011852	Oas1g	-1.06272	-1.35066	-1.00093	0.706929	0.0267855	0.996966
NM_146236	Tceal1	-1.19025	-1.35092	-1.4914	0.132839	0.0222403	0.00141024
NM_178758	Acsm5	1.92899	-1.35168	-1.09001	6.66567e-06	0.0396904	0.60538
NM_001033271	Tmem55b	1.04412	-1.35197	1.70371	0.395809	1.40075e-06	8.51322e-11
NM_175291	Dock10	-1.59904	-1.35252	-1.13435	1.23947e-05	0.00600051	0.244832
NM_026735	Mobkl1a	-1.10072	-1.35281	-1.20021	0.166067	0.000238616	0.0113702
NM_010741	Ly6c1	1.38235	-1.35415	1.20235	0.00462609	0.0228438	0.150285
NM_028469	3110082I17Rik	-1.0071	-1.35415	1.05264	0.96126	0.000345947	0.571043
BC016078	4931406C07Rik	-1.3275	-1.35497	-1.46917	0.00240546	0.00505717	0.00027183
NM_028810	Rnd3	1.33441	-1.3552	-1.17852	0.00839217	0.0178958	0.188043
NM_178283	Asb13	-1.22332	-1.35564	-1.1322	0.00138154	9.44494e-05	0.0653702
NM_011772	Ikzf4	-1.03125	-1.35569	-1.35506	0.874179	0.0228299	0.0143126
NM_010516	Cyr61	-1.05517	-1.35596	2.62082	0.688112	0.00779895	2.16651e-09
NM_010680	Lama3	-1.19683	-1.35618	-1.0397	0.0782259	0.0100915	0.800844
NM_153591	Nars2	1.21795	-1.3564	1.02602	0.00906093	0.000859829	0.829496
NM_001146007	9230105E10Rik	-1.09726	-1.3567	-1.10437	0.396606	0.00620066	0.389299
NM_011227	Rab20	1.21098	-1.35707	1.25915	0.0975015	0.0216219	0.063631
NM_008404	Itgb2	-1.15454	-1.35741	1.11067	0.273272	0.0296617	0.489673
NM_013731	Sgk2	-1.09211	-1.35782	1.00333	0.410404	0.00482522	0.984731
NM_177372	Dna2	-1.00433	-1.35831	-1.15279	0.980613	0.00168972	0.117179
NM_080462	Hnmt	-1.30176	-1.35873	-1.15094	0.00942979	0.0103087	0.23236
NM_007838	Ddost	-1.22101	-1.35889	-1.04598	0.00484938	0.000396786	0.642306
NM_183180	Tspan18	-1.53231	-1.35915	-1.4941	0.000155748	0.0126028	0.000699005
NR_027858	Nlrp1c	1.14656	-1.35921	1.16582	0.220596	0.0120571	0.197453
NM_030013	Cyp20a1	-1.09427	-1.35989	1.29414	0.234247	0.000378414	0.00107135
NM_009466	Ugdh	1.17232	-1.36021	-1.14315	0.144434	0.0124201	0.277454
NM_008087	Gas2	1.43239	-1.36044	1.14595	1.59482e-05	0.000539011	0.0906076
NM_030145	Lsm6	-1.16303	-1.36096	-1.08352	0.196755	0.0171363	0.583418
NM_009177	St3gal1	1.12579	-1.36101	-1.60375	0.138067	0.000940617	2.60845e-06
NM_024171	Sec61b	-1.06248	-1.36146	-1.20181	0.614311	0.00438364	0.0677301
NM_146213	Ces8	1.10824	-1.36164	-1.02704	0.382645	0.0103184	0.874188
NM_153570	Noc4l	1.0124	-1.36197	1.2625	0.906054	4.38942e-05	0.00047327
NM_024236	Qdpr	-1.07652	-1.36288	-1.25768	0.192619	1.30755e-05	0.000207527
NM_009917	Ccr5	-1.54241	-1.36335	-1.13025	0.00118451	0.0431474	0.448815
NM_009917	Ccr5	-1.54241	-1.36335	-1.13025	0.00118451	0.0431474	0.448815
NM_001105179	Vmn2r51	1.03532	-1.36337	-1.03901	0.873043	0.0393594	0.851971
NM_001008550	Zfyve26	1.37982	-1.36354	1.17107	0.000142729	0.0010635	0.0668264
NM_011207	Ptpn3	1.08118	-1.36387	-1.56503	0.478386	0.00390721	4.17061e-05
NM_054080	Akr1c20	-1.01939	-1.36501	1.08217	0.900817	0.00280833	0.474257
NM_178652	Supt3h	-1.27972	-1.36507	1.01774	0.00478137	0.00264377	0.906544
NM_011343	Sec61g	1.07682	-1.36577	1.01713	0.305338	0.000138389	0.873678
NM_008737	Nrp1	-1.05497	-1.36582	-1.51429	0.618383	0.00148741	2.86043e-05
NM_011850	Nr0b2	-1.05574	-1.36602	1.02046	0.755223	0.0263125	0.923569
NM_133850	Commd7	-1.07604	-1.36669	-1.23071	0.547681	0.00617873	0.0496428
NM_026779	Mocos	1.37128	-1.36701	3.29428	0.000243126	0.00130546	4.68849e-12
NM_023154	Ethe1	-1.10965	-1.36764	1.01607	0.330981	0.00536658	0.925037
NM_008225	Hcls1	1.06498	-1.36777	1.09906	0.65382	0.0105653	0.471873
NM_024241	Kif24	-1.18228	-1.36782	1.1137	0.0783493	0.00476783	0.340398
NM_011343	Sec61g	1.17859	-1.36813	1.06917	0.0678159	0.00310561	0.569477
NM_011864	Papss2	1.15082	-1.36852	1.16306	0.154699	0.0049732	0.157936
NM_011207	Ptpn3	1.24876	-1.36926	-1.51287	0.0801543	0.0329942	0.00276652
NR_027137	Gm10565	-1.09059	-1.36927	-1.02429	0.541509	0.0178749	0.900883
NM_011249	Rbl1	-1.53035	-1.36934	-1.16294	5.25627e-05	0.00511655	0.16075
NM_008604	Mme	-1.49123	-1.3695	-1.04916	0.000284932	0.00990042	0.753829
NM_018734	Gbp3	-2.10968	-1.36968	-1.87	1.95454e-07	0.013828	6.03071e-06
NM_019915	Art2b	1.11748	-1.37007	-1.04361	0.44889	0.0295434	0.82496
NM_011207	Ptpn3	1.13353	-1.3704	-1.61873	0.232412	0.00611796	4.06048e-05
NM_172903	Man2a2	-1.00334	-1.37057	-1.12034	0.980228	6.67713e-05	0.0971185
NM_207230	Olfr320	1.03653	-1.37059	-1.17417	0.868324	0.0365191	0.288477
NM_007885	Slc26a2	-1.25403	-1.37065	-1.20771	0.00345446	0.000700509	0.0233251
NM_008056	Fzd6	1.06558	-1.37161	1.11415	0.56973	0.00249422	0.297343
NM_011207	Ptpn3	1.11195	-1.37171	-1.41358	0.455104	0.0233053	0.00763191
NM_025877	Slc25a23	-1.37186	-1.37207	-1.20138	0.000128683	0.000655089	0.0269339
NM_134142	Tmem109	1.0473	-1.37246	-1.33333	0.763081	0.0102306	0.0118413
NM_028608	Glipr1	-1.0571	-1.37329	1.12454	0.714832	0.0122529	0.368781
NM_028270	Aldh1b1	-1.04942	-1.3739	-1.11158	0.675559	0.00172986	0.289913
NM_011243	Rarb	1.19713	-1.37412	-3.62626	0.0797986	0.00777026	4.46729e-11
NM_133810	Stk17b	1.52886	-1.37422	1.22104	4.18634e-05	0.00391445	0.0496003
NM_009184	Ptk6	1.36089	-1.37431	1.08161	0.000829986	0.00267815	0.486651
NM_133660	Es22	1.09034	-1.37487	-1.2731	0.391514	0.00228632	0.0112623
NM_011343	Sec61g	1.03124	-1.37493	-1.01419	0.710009	3.3446e-05	0.885954
NM_011213	Ptprf	-1.54398	-1.37538	1.1147	0.00129853	0.0396127	0.520637
NM_001105179	Vmn2r51	1.02619	-1.37546	-1.00339	0.902832	0.0229413	0.988593
NM_013778	Akr1c13	-1.17089	-1.37552	-1.0239	0.140483	0.0086667	0.892318
NM_011697	Vegfb	-1.38675	-1.37599	-1.18371	7.24886e-06	6.287e-05	0.0127891
NM_001159907	Tarbp1	1.25327	-1.37628	-1.01398	0.00920083	0.00207703	0.928766
NM_019734	Asah1	-1.12706	-1.37667	-1.05156	0.240281	0.00415846	0.709656
NM_023175	Nit2	-1.34051	-1.37685	1.04515	7.79717e-06	1.65276e-05	0.545989
NM_013490	Chka	1.18478	-1.37729	1.57299	0.153549	0.0165611	0.000481872
NM_009434	Phlda2	1.01361	-1.37752	-1.09947	0.938173	0.00267973	0.384427
NM_008804	Pde9a	1.02142	-1.37775	1.17632	0.883913	0.00157773	0.0810419
NM_026598	Ebpl	-1.13006	-1.37786	-1.28485	0.136912	0.000850026	0.00404792
NM_029219	Rnf19b	1.14322	-1.3792	1.2346	0.0963123	0.000779775	0.0141756
NM_001010834	Slc10a5	-1.01767	-1.37937	1.08918	0.905476	0.00127832	0.399949
NM_001024932	Pilrb2	-1.42458	-1.37941	-1.05169	0.00499952	0.0289708	0.792615
NM_026576	Etaa1	1.03417	-1.37949	1.076	0.848961	0.011003	0.613683
NM_010833	Msn	-1.13853	-1.37978	-1.18854	0.149875	0.00189134	0.0693671
NM_175514	Fam171b	-1.04883	-1.38005	-1.05401	0.746201	0.00732775	0.720348
NM_183017	Ttll12	-1.50746	-1.3809	-1.15127	6.16833e-05	0.00342586	0.183208
NM_001083927	Tle3	1.10901	-1.38134	-1.15094	0.502188	0.0281833	0.351778
NM_007608	Car5a	-1.05405	-1.38146	-1.22852	0.704644	0.00585328	0.0588415
NM_145143	Mpp4	-1.44136	-1.38162	1.19637	0.00134196	0.0131015	0.152296
NM_146101	Habp2	1.0867	-1.38215	1.12004	0.166688	1.90414e-05	0.0723849
NM_178660	Rbms3	-1.14824	-1.38228	-1.25298	0.150275	0.0031503	0.0245666
NM_019987	Ick	-1.08022	-1.38251	1.27225	0.146188	4.00479e-06	7.17221e-05
NM_026632	Rpa3	-1.56691	-1.38294	-1.16362	0.000704891	0.030267	0.318447
NM_172881	Ugt2b35	-1.04697	-1.38341	1.03885	0.496177	1.04734e-05	0.605825
NM_001038703	Gpr146	1.1297	-1.38348	-1.02298	0.0750798	0.000138389	0.831754
NM_013541	Gstp1	1.04104	-1.38373	1.04035	0.806203	0.00973606	0.81077
NM_013515	Stom	-1.31969	-1.38425	1.21947	0.000104003	9.59398e-05	0.00577567
NM_026405	Rab32	-1.6868	-1.38481	-1.06276	0.000126509	0.027683	0.741522
NM_177704	Sytl5	-1.02281	-1.38505	1.03491	0.900024	0.00676626	0.831416
NM_016701	Nes	-1.38535	-1.38518	-1.44813	0.0161053	0.0424597	0.0123991
NM_015802	Dlc1	1.02823	-1.38544	-1.23234	0.872302	0.00652593	0.0612163
NM_001033322	Gucy1a2	-1.23425	-1.38572	-1.18084	0.037129	0.0061766	0.143519
NM_013881	Ulk2	1.00336	-1.3874	-1.16025	0.97345	7.85874e-07	0.00325113
NM_033616	Csprs	1.06483	-1.38744	-1.01642	0.72845	0.028176	0.942429
NM_153525	Tmem41b	-1.50831	-1.38832	-1.16141	1.77196e-05	0.00120581	0.109647
NM_011207	Ptpn3	1.02273	-1.38844	-1.47842	0.880953	0.00169517	0.000128298
NM_028195	Cyth4	-1.3342	-1.38846	-1.15771	0.00371574	0.00474438	0.192041
NM_178607	Rnf24	-1.69956	-1.38881	-1.44986	3.08163e-05	0.0135289	0.00294272
NM_010686	Laptm5	-1.02485	-1.38999	1.01751	0.919526	0.0318819	0.940177
NM_008982	Ptprj	-1.24096	-1.3904	1.05414	0.143351	0.0499692	0.80998
NM_019440	Irgm2	-1.57855	-1.39053	-1.41512	0.000400793	0.0217447	0.00932613
NM_175438	Aldh4a1	-1.49854	-1.39078	-1.1719	6.9876e-07	6.522e-05	0.0237736
NM_027127	Gpx8	-1.2386	-1.39124	-1.49857	0.0763014	0.0183395	0.00221063
NM_001142411	Gm4979	-1.20961	-1.39166	-1.40059	0.0595559	0.00528884	0.0024122
NM_001081215	Ddx60	-1.37346	-1.3925	-1.26691	0.0165542	0.0342366	0.109705
NM_001081175	Itpkb	1.02121	-1.39292	-1.33779	0.875997	0.000567271	0.00100762
NM_026808	Fitm1	-1.02086	-1.39328	-1.35004	0.903224	0.00347845	0.0042909
NM_172608	Tmem184b	-1.25379	-1.39343	-1.55713	0.00153863	0.000146994	1.56102e-06
NM_001113478	Frrs1	1.11142	-1.39481	1.58336	0.148215	0.00015504	1.02214e-06
NM_007996	Fdx1	1.43667	-1.39516	-1.10338	0.00186986	0.0129152	0.498952
NM_023044	Slc15a3	1.02915	-1.3952	-1.13027	0.905324	0.036904	0.473454
ENSMUST00000031817	Herc5	-1.43167	-1.3958	-1.17664	0.0043697	0.0229058	0.266804
AK149560	C730037M02Rik	-1.33198	-1.39595	-1.00971	0.000560978	0.000576399	0.945602
BC147178	A430084P05Rik	-1.16403	-1.39596	1.06101	0.163273	0.00649733	0.686322
NM_029631	Abhd14b	-1.41568	-1.39647	-1.10516	0.000878827	0.00504995	0.42208
NM_177128	Iqcb1	1.22945	-1.39655	1.0321	0.0380097	0.00455531	0.842171
NM_027148	Exosc8	-1.12252	-1.39672	1.09342	0.197435	0.00105457	0.385016
BC023699	Atpgd1	-1.12437	-1.39699	-1.58742	0.158389	0.000570347	5.24649e-06
NM_146241	Trhde	-1.45842	-1.39741	-1.20912	0.00364408	0.0264771	0.195502
NM_133706	Tmem97	1.01637	-1.39759	1.07822	0.924877	0.00248786	0.529711
BC053925	Loxl4	1.13183	-1.39811	-1.10805	0.323135	0.010926	0.465792
NM_008982	Ptprj	-1.11245	-1.39833	1.12178	0.546988	0.043422	0.52604
NM_013505	Dsc2	1.02836	-1.39846	1.03484	0.753892	2.86673e-05	0.693128
NM_177909	Slc9a9	-1.02523	-1.3988	-1.09598	0.909888	0.0184807	0.566581
AB010352	AB010352	-1.02817	-1.39942	-1.30387	0.889773	0.0140869	0.0366671
NM_178869	Ttll1	-1.91654	-1.40021	-1.7533	9.99454e-08	0.00181709	2.10154e-06
NM_009051	Rex2	1.10397	-1.40027	-1.02761	0.553815	0.0301947	0.904454
NM_008462	Klra2	-1.12433	-1.40034	1.02853	0.320486	0.00676626	0.870913
NM_011207	Ptpn3	-1.01417	-1.40046	-1.48371	0.943312	0.0046866	0.000565888
NM_001045481	Ifi203	-1.15491	-1.40098	-1.60678	0.107511	0.00135177	1.27554e-05
NR_027961	9130230L23Rik	1.38052	-1.40164	1.00346	0.0100978	0.0219853	0.988981
BC096586	Prlr	-1.97043	-1.40185	-1.00136	1.21598e-05	0.032544	0.996034
NM_009425	Tnfsf10	-1.78712	-1.40187	-2.18869	1.50826e-05	0.0140041	7.58703e-07
NM_011854	Oasl2	-1.0006	-1.40202	-1.18641	0.998259	0.0112568	0.186172
NM_011316	Saa4	1.01527	-1.40212	1.04134	0.913195	0.000324131	0.709656
NM_025569	Mgst3	-1.01536	-1.40225	1.01549	0.956604	0.0329942	0.949937
NM_173014	Lpcat2	1.01007	-1.40267	1.0197	0.965074	0.00697257	0.916717
NM_009097	Rps6ka1	-1.05773	-1.40275	-1.23902	0.708495	0.00731783	0.068652
NM_181277	Col14a1	-1.13648	-1.40286	-1.17024	0.317537	0.011934	0.237458
NM_009658	Akr1b3	-1.33175	-1.40314	-1.14898	4.74978e-05	3.87606e-05	0.0449971
NM_009658	Akr1b3	-1.31929	-1.40319	-1.15416	5.24328e-05	2.79997e-05	0.0334198
NM_001003911	Adamts7	-1.03137	-1.40326	-1.17255	0.843248	0.00305901	0.141264
NM_029620	Pcolce2	1.31869	-1.40342	1.32992	0.0099588	0.0074541	0.0148271
NM_011050	Pdcd4	-1.48002	-1.40386	-1.20768	0.000226186	0.00398178	0.0858561
NM_025901	Polr3k	-1.39603	-1.40419	-1.3629	5.67486e-05	0.000269042	0.000323911
NM_145480	Rfc4	-1.29844	-1.40515	1.05926	0.00741452	0.00326012	0.672064
NM_001127353	9130014G24Rik	-1.67451	-1.40535	1.04478	0.000267805	0.0294155	0.835497
NM_175314	Adamts9	1.11012	-1.4054	-1.08921	0.515267	0.0253695	0.628608
NM_028651	Tmtc4	-1.47446	-1.40599	-1.36285	0.000270653	0.00407724	0.00484683
XM_892150	Gm6762	-1.05625	-1.406	-1.14951	0.652841	0.0016681	0.174557
NM_011035	Pak1	-1.22002	-1.40608	-1.67381	0.076098	0.00895924	8.49604e-05
NM_152804	Plk2	-1.77553	-1.40616	-1.66142	1.82226e-06	0.0034822	2.38878e-05
NM_019467	Aif1	-1.16712	-1.40666	1.05981	0.120852	0.00302166	0.666367
NM_001039209	Gm13152	-1.16642	-1.40677	-1.02101	0.0476997	0.000355923	0.869956
NM_011898	Spry4	-1.19825	-1.40713	-1.50407	0.148924	0.0155939	0.00221063
NM_013867	Bcar3	-2.19908	-1.40765	-1.47209	1.23046e-06	0.0264771	0.0070171
NM_024184	Asf1b	-1.7836	-1.40836	1.28661	3.47497e-06	0.00532446	0.0259904
BC150900	LOC100044195	-1.00038	-1.40849	-2.2532	0.998959	0.00258056	2.07994e-08
NM_009008	Rac2	-1.25693	-1.4088	1.03722	0.021998	0.0038844	0.813998
NR_003624	Gm10319	-1.09083	-1.41081	-1.03804	0.541204	0.00981445	0.835497
NM_153577	AI428936	1.21024	-1.41175	-1.07546	0.0347869	0.0015182	0.535121
NM_011498	Bhlhe40	-2.08938	-1.41269	-3.04761	1.17707e-05	0.044756	1.05188e-07
NM_172796	Slfn9	-1.24941	-1.41283	-1.0536	0.0262418	0.00373438	0.718113
NM_009658	Akr1b3	-1.47342	-1.4141	-1.14365	1.18886e-06	3.47534e-05	0.0569845
NM_176846	Exph5	1.08658	-1.41414	1.53323	0.56613	0.00961316	0.000845335
NM_007703	Elovl3	1.0353	-1.41455	1.00581	0.801584	0.00141894	0.972559
NM_013612	Slc11a1	1.27724	-1.41572	1.13721	0.0111619	0.0025507	0.254058
NM_146116	Tubb2c	1.06809	-1.41573	1.78269	0.543726	0.000867665	7.44679e-07
ENSMUST00000112540	2310001H12Rik	-1.05568	-1.41735	1.70654	0.621819	0.000595771	1.37475e-06
NM_001002268	Gpr126	1.22021	-1.41759	1.44051	0.178697	0.0347983	0.0169227
NM_011254	Rbp1	1.21999	-1.41773	-1.09508	0.0858612	0.00924078	0.539567
NM_013563	Il2rg	1.03702	-1.41788	-1.1433	0.876109	0.0295699	0.42884
NM_009103	Rrm1	-1.28833	-1.41826	-1.09075	0.002929	0.0006329	0.397849
NM_145933	St6gal1	1.06511	-1.4183	1.11667	0.643602	0.00380612	0.371614
NM_178725	Lrrc4c	-1.50506	-1.41859	-1.1288	5.21731e-05	0.00144819	0.255474
NM_010195	Lgr5	1.03386	-1.41883	1.02579	0.836919	0.00342586	0.878749
NM_019634	Tspan7	-1.18114	-1.41884	-1.2047	0.00564696	1.19836e-05	0.00459383
NM_172777	BC057170	-1.25847	-1.41976	-1.50009	0.0832145	0.0224021	0.00469084
NM_201357	Tssc1	-1.63539	-1.42018	-1.18348	1.73762e-08	1.30227e-05	0.0106131
NM_008125	Gjb2	-1.08944	-1.42047	-1.03256	0.650892	0.0339378	0.893029
NM_009447	Tuba4a	1.17903	-1.42051	1.07549	0.187377	0.0114178	0.65674
NM_023738	Ube1l	-1.04039	-1.42063	-1.1238	0.72572	0.000344228	0.199066
NM_178598	Tagln2	1.0676	-1.42124	-1.25025	0.554735	0.000906273	0.0191265
BC147167	Gm1381	1.00405	-1.42153	-1.11425	0.982178	0.000505418	0.264075
NM_010775	Mbl1	1.00572	-1.42186	1.06488	0.972645	0.000203887	0.520257
NM_001081079	Ogfrl1	-1.03736	-1.422	-1.26044	0.686392	3.92017e-05	0.00165237
NM_133706	Tmem97	-1.11238	-1.42237	1.03314	0.473404	0.0145717	0.871292
NM_181858	Cd59b	-1.34048	-1.42316	-1.23345	0.00116185	0.000861712	0.0274672
NM_001103182	Lin9	1.14246	-1.42339	1.29752	0.242758	0.00461109	0.0230643
NM_153529	Nrn1	1.0082	-1.42349	1.13277	0.979093	0.0380827	0.498924
NM_009955	Dpysl2	-1.11134	-1.4245	-1.07777	0.202153	0.000251564	0.438355
XM_001479854	Gm4324	1.09654	-1.4256	1.2862	0.210074	5.94615e-05	0.00111713
NM_001085522	Gm13251	1.0076	-1.42844	-1.10707	0.975627	0.00699788	0.471919
NM_007900	Ect2	-1.22112	-1.42851	-1.04066	0.0511457	0.00324842	0.798199
ENSMUST00000081507	Nlrp4f	1.01576	-1.42942	1.00542	0.947267	0.00999085	0.980558
NM_017405	Lsr	1.16211	-1.42976	1.08255	0.182884	0.00463024	0.573925
BC052447	4930402H24Rik	-1.10529	-1.43013	-1.27778	0.365764	0.00204439	0.0201925
NM_024479	Wbscr27	1.48272	-1.4305	2.02117	0.000192413	0.00235492	2.89718e-07
NM_008893	Pola2	-1.0155	-1.43138	1.03311	0.921762	0.000482843	0.79985
NM_144559	Fcgr4	1.07091	-1.43278	1.06552	0.728415	0.0270736	0.756864
NM_010186	Fcgr1	-1.54023	-1.43344	-1.12664	0.000188101	0.00472237	0.359951
NM_009320	Slc6a6	2.38527	-1.43463	-1.17729	1.017e-09	0.000766313	0.0957361
NM_010403	Hao1	1.04492	-1.43485	1.02455	0.540945	4.32188e-06	0.779403
ENSMUST00000071723	Akap2	-2.75168	-1.43698	-1.78207	1.30377e-07	0.031162	0.000410594
NM_025861	Pqlc1	1.06904	-1.43732	1.01828	0.742857	0.0285785	0.942429
NM_001081235	Mn1	1.36002	-1.43811	1.09427	0.00365383	0.00342586	0.499967
NM_026240	Gramd3	-1.25845	-1.43815	1.12903	0.00396133	0.000222964	0.17701
NM_011505	Stxbp4	-2.05301	-1.43836	-1.82346	6.49846e-06	0.0224524	0.000148662
NM_033074	Tars	1.05069	-1.4386	1.35351	0.585099	5.51494e-05	0.000200858
NM_025831	1300014I06Rik	1.45037	-1.43945	1.26827	4.18832e-05	0.00030703	0.00761036
NM_009493	Vmn2r42	1.03284	-1.44016	-1.01547	0.90479	0.0415771	0.956039
NM_022995	Pmepa1	2.159	-1.4404	-1.15323	1.51157e-06	0.0168101	0.365091
NM_013905	Heyl	1.23692	-1.44095	-1.16504	0.0301666	0.00191602	0.171039
NM_001100616	Vmn2r121	1.01838	-1.44158	1.02017	0.939787	0.0120088	0.928281
NM_178079	Pm20d1	-1.97237	-1.44178	-1.56419	2.00241e-05	0.0263377	0.00371781
NM_033217	Ngfr	-1.1384	-1.44248	-1.00589	0.257808	0.00335219	0.976201
NM_023623	Cyp2d40	-1.01725	-1.4434	1.03683	0.933994	0.00419478	0.83292
NM_025378	Ifitm3	-1.10062	-1.44384	-1.27727	0.341772	0.000713573	0.0119445
NM_001103365	Vmn2r86	1.02967	-1.44388	1.04135	0.886582	0.00893561	0.829612
NM_177922	Mapk15	-1.14813	-1.44453	1.03278	0.348581	0.0160039	0.881271
NM_174992	BC004728	1.09446	-1.44483	1.00732	0.339059	0.000362585	0.962916
NM_021475	Adamdec1	-1.00693	-1.44545	1.10973	0.967087	0.000138389	0.244492
BC028263	1700001C19Rik	1.04343	-1.44659	1.09915	0.724111	0.000399175	0.356145
NM_207655	Egfr	1.05642	-1.44826	1.25878	0.646269	0.000646708	0.0177269
NM_011426	Siglec1	-1.21062	-1.44851	-1.17843	0.0964044	0.00535985	0.203986
NM_019564	Htra1	-1.63763	-1.44918	1.18091	0.00197627	0.0445899	0.381881
ENSMUST00000080136	V1rd16	-1.02753	-1.44954	-1.09976	0.923497	0.0386899	0.651516
NM_001024702	C1ql4	-1.00213	-1.45118	-1.02927	0.991768	0.00085057	0.844574
NM_026825	Lrrc16a	1.16589	-1.45161	1.20598	0.187503	0.00420759	0.128969
NM_126166	Tlr3	-1.12241	-1.45218	-1.17227	0.278596	0.00139791	0.145463
NM_025928	Pmf1	-1.13022	-1.45223	-1.15435	0.441627	0.0176783	0.378354
NM_011063	Pea15a	-1.32155	-1.45229	-1.36236	0.000775339	0.000182239	0.00063109
NM_009150	Selenbp1	1.13429	-1.45323	-1.03792	0.512706	0.0420265	0.885883
NM_133891	Slc44a1	-1.30209	-1.45356	-1.11858	0.000553255	6.42132e-05	0.17734
NM_028064	Slc39a4	-1.19007	-1.45382	1.0235	0.0342163	0.000251564	0.862209
NM_010230	Fmn1	1.31979	-1.45452	1.0603	0.00154362	0.000373098	0.610832
NM_001037170	Tomm40l	-1.68903	-1.45503	-1.30765	1.09162e-05	0.00228814	0.0166475
NM_146116	Tubb2c	1.15094	-1.45521	1.79186	0.0925548	0.000236376	3.08188e-07
NM_029787	Cyb5r3	-1.17905	-1.45533	-1.09299	0.00422285	2.5745e-06	0.170125
NM_008290	Hsd17b2	-1.00489	-1.45552	1.08919	0.974265	2.81343e-05	0.29269
NM_010544	Ihh	1.05556	-1.45553	-1.0887	0.747303	0.00610663	0.580377
ENSMUST00000097739	Pgap1	-1.09383	-1.45568	-1.06169	0.561411	0.00880521	0.73639
NM_001033189	C77080	-1.0104	-1.45677	-1.01857	0.952269	0.000361413	0.899142
NM_001146268	Pdgfrb	1.07473	-1.45856	-1.01208	0.621819	0.00399917	0.953329
NM_008137	Gna14	-1.02093	-1.45919	1.08751	0.917667	0.00326012	0.553883
NM_001045531	Spata22	-1.32293	-1.46051	1.09266	0.0488762	0.0226153	0.650586
AK172683	Gm8995	1.00242	-1.46089	-1.13272	0.994657	0.0275682	0.50612
NM_026443	1700020C11Rik	-1.3133	-1.46374	-1.21993	0.00110431	0.000168679	0.0239786
NM_028039	Esco2	-1.14098	-1.46498	1.0298	0.255808	0.00267263	0.866423
NM_010388	H2-DMb2	-1.62977	-1.46597	-1.09192	0.00119619	0.0261494	0.666162
NM_001033204	Rpusd3	-1.13895	-1.46598	-1.02047	0.142501	0.000301018	0.88705
NM_016751	Clec4f	-1.02237	-1.46599	-1.0431	0.883358	0.00038814	0.742685
NM_146173	Tspan33	-1.03854	-1.46629	1.11946	0.853198	0.00885656	0.470434
NM_010207	Fgfr2	-1.37438	-1.4665	-1.02484	0.0144568	0.0124201	0.914673
NM_207229	Plac9	-1.11537	-1.46655	-1.15273	0.534207	0.0202659	0.410487
NM_178728	Napepld	1.00607	-1.46737	-1.08653	0.970151	5.17151e-05	0.3492
NM_001033167	Slc22a23	1.08879	-1.46783	-1.19592	0.300339	5.51494e-05	0.0264531
NM_008963	Ptgds	-1.31407	-1.4681	-1.05664	0.0513137	0.0191091	0.796047
NM_028852	Spatc1	1.43096	-1.46812	-1.06363	0.00398179	0.00820762	0.730979
NM_178309	Brip1	-1.06184	-1.46939	-1.04621	0.499465	4.02733e-05	0.651419
BC021771	D730039F16Rik	1.05929	-1.46965	1.04093	0.607362	0.000294722	0.750621
NM_175342	Cphx	1.02528	-1.46966	-1.00569	0.887662	0.00176895	0.97664
NM_007891	E2f1	-1.10673	-1.47025	1.05001	0.317526	0.000515222	0.706972
NM_008062	G6pdx	-1.10506	-1.47071	-1.14331	0.498933	0.00649733	0.356365
NM_010442	Hmox1	1.47996	-1.47186	2.73774	0.00147812	0.0063529	2.70052e-08
NM_029023	Scpep1	1.11464	-1.4732	1.34266	0.115535	1.39681e-05	0.000163228
NM_025539	Nudt2	-1.23376	-1.47325	-1.20378	0.0195343	0.000463657	0.0611531
NM_011923	Angptl2	-1.79779	-1.47391	-3.30268	1.00585e-06	0.000855689	5.97236e-11
NM_001001488	Atp8b1	1.51548	-1.47423	1.02636	7.24702e-06	0.000107986	0.835602
NM_172442	Dtx4	-2.2038	-1.47448	-1.19591	5.34458e-08	0.00194915	0.127105
NM_028454	Tm7sf2	-1.59863	-1.47509	-1.20987	1.76283e-05	0.000814133	0.0707329
NM_026301	Rnf125	2.3949	-1.47538	1.14645	7.92868e-08	0.00560597	0.338918
NM_023049	Asb2	-1.15586	-1.47633	1.14401	0.131261	0.000585279	0.206867
NM_016681	Chek2	-1.81046	-1.47807	-1.27692	8.35821e-06	0.0038844	0.0503638
NM_010391	H2-Q10	-1.02793	-1.47868	-1.07767	0.746473	2.24241e-06	0.28092
NM_011207	Ptpn3	1.0595	-1.47914	-1.47254	0.714893	0.00332915	0.00192349
NM_007564	Zfp36l1	1.37015	-1.47932	1.26214	0.00241507	0.0014249	0.0361644
NM_011520	Sdc3	-1.35018	-1.47936	1.00639	0.000163717	4.30395e-05	0.963336
NM_010889	Neb	1.24134	-1.47975	-1.01206	0.0410556	0.00195802	0.95039
AK129029	Gm10033	1.15947	-1.481	-1.71553	0.131246	0.000670478	6.99559e-06
NM_001033141	Ecscr	1.00728	-1.4812	-1.07464	0.96764	0.000152997	0.495161
NM_021606	Nek6	-1.00021	-1.48178	1.06616	0.99908	0.000711225	0.621086
NM_007870	Dnase1l3	-1.27731	-1.48238	-1.12323	0.00431244	0.000206562	0.239999
NM_007934	Enpep	-2.1452	-1.48268	-1.4701	5.24725e-06	0.017884	0.0125423
NM_008609	Mmp15	-1.46835	-1.48289	-1.22225	0.000160843	0.00062777	0.0525486
NM_008357	Il15	-1.10291	-1.48298	-1.04708	0.336771	0.000398716	0.725952
NM_001029842	Slc16a6	-1.00546	-1.48361	-1.24103	0.986217	0.0115565	0.149862
NM_011207	Ptpn3	-1.05884	-1.48374	1.01516	0.730512	0.00414172	0.941816
NM_021476	Cysltr1	-1.02138	-1.48483	-1.05393	0.929889	0.00812407	0.784844
NM_013658	Sema4a	-1.02745	-1.48513	-1.02297	0.879302	0.00151608	0.89664
ENSMUST00000089906	2310001H12Rik	-1.19196	-1.48517	1.50692	0.0247845	7.76856e-05	2.06544e-05
ENSMUST00000047263	Cyp21a2-ps	1.13325	-1.48577	-1.12655	0.515627	0.0300107	0.559267
NM_145146	Afm	1.01521	-1.48598	-1.04808	0.875028	9.90757e-07	0.516081
NM_023913	Ern1	1.21922	-1.4864	1.59782	0.00043377	4.58062e-07	1.37352e-08
NM_009653	Alas2	1.65353	-1.48748	1.52816	0.000100882	0.00466187	0.00139537
NM_019949	Ube2l6	-1.02014	-1.48785	-1.04695	0.909261	0.000717307	0.746718
NM_001111110	Cmah	-1.46148	-1.4882	-1.5482	0.00812507	0.0180209	0.00534113
ENSMUST00000099260	Zfp826	1.12707	-1.48942	-1.00821	0.19529	0.000234563	0.96003
NM_028066	F11	1.10333	-1.4895	-1.06625	0.326513	0.000318996	0.589878
NM_019971	Pdgfc	-1.9734	-1.49139	-1.02196	3.61015e-05	0.0206461	0.933379
NM_007780	Csf2rb	1.15732	-1.49274	-1.01807	0.393245	0.0211309	0.945961
NM_207229	Plac9	-1.11168	-1.49346	-1.15796	0.542989	0.0135968	0.384329
NM_207229	Plac9	-1.11168	-1.49346	-1.15796	0.542989	0.0135968	0.384329
NM_008057	Fzd7	-1.14069	-1.49425	-1.07335	0.186983	0.000499162	0.569159
NM_008615	Me1	-2.2938	-1.4947	-1.14598	2.09138e-09	0.000264395	0.176752
NM_010702	Lect2	-1.02426	-1.49494	1.12429	0.867018	0.000151201	0.232177
NM_001081176	Polr3g	-1.33194	-1.49501	-1.27491	0.0274989	0.00884167	0.092559
NM_008615	Me1	-2.28932	-1.49502	-1.16624	8.90748e-09	0.000669685	0.162129
NM_001005341	Ypel2	1.39331	-1.49571	-1.60681	0.00110212	0.000756632	5.59079e-05
NM_011656	Tuft1	1.10307	-1.49651	-1.16442	0.538543	0.00712317	0.314678
NM_001037713	Xaf1	-1.16851	-1.49684	-1.30104	0.217098	0.00385727	0.0405213
NM_001113368	Ceacam2	1.93252	-1.49759	1.01027	2.6804e-05	0.0134637	0.967997
NM_011026	P2rx4	1.1491	-1.49766	1.22258	0.0717244	4.30719e-05	0.0156433
NM_001033145	1190002N15Rik	-1.09457	-1.49782	-1.55792	0.154406	2.21175e-06	2.16167e-07
NM_028779	Ampd2	-1.51534	-1.49862	-1.28888	1.28197e-07	1.33817e-06	0.00019301
NM_017396	Cyp3a41a	1.04942	-1.49866	-1.0589	0.829896	0.0148266	0.791043
NM_011207	Ptpn3	-1.06107	-1.49869	-1.53818	0.624736	0.00035026	7.55292e-05
NM_011207	Ptpn3	1.07952	-1.49941	-1.55804	0.578757	0.0016681	0.000319432
NM_009542	Zfp101	1.10885	-1.49955	-1.26689	0.535576	0.00975564	0.110847
ENSMUST00000100198	Bin2	-1.05331	-1.49969	-1.00705	0.751985	0.00267973	0.973652
NM_026764	Gstm4	-1.35513	-1.50099	-1.26445	0.00968728	0.00358115	0.0695922
NM_001037859	Csf1r	1.00592	-1.50111	1.0391	0.984054	0.00941523	0.858334
NM_001110856	Crem	1.4723	-1.50142	-1.19447	0.00398398	0.00950923	0.252529
NM_133955	Rhou	1.37745	-1.50152	1.69965	0.000587953	0.00024534	3.85013e-06
NM_001004363	Nuak1	-1.20973	-1.50153	1.50805	0.131556	0.00486092	0.00237714
NM_009993	Cyp1a2	1.02197	-1.50485	1.00215	0.829439	3.37825e-06	0.986027
NM_001102602	Vmn2r85	1.01132	-1.50566	-1.0706	0.975892	0.0405452	0.792142
NM_011662	Tyrobp	1.00799	-1.50606	-1.1258	0.981112	0.0242104	0.560766
NM_145394	Slc44a3	-1.15484	-1.50738	-1.15598	0.497527	0.0448429	0.51406
EF660528	AW112010	-1.64573	-1.50878	-1.25516	2.46695e-06	0.000167718	0.0168228
NM_008209	Mr1	-2.38165	-1.50965	-1.33225	6.29111e-08	0.00291933	0.0234132
NM_053179	Nans	-1.27111	-1.5103	-1.14445	0.0108777	0.000383445	0.213821
NM_009205	Slc3a1	1.95976	-1.51047	-1.25104	0.000129363	0.0306496	0.23382
NM_021281	Ctss	1.03403	-1.51132	-1.01273	0.872551	0.00444208	0.955626
NM_173786	Apol9a	1.09735	-1.51365	-1.20953	0.397227	0.000378414	0.0676739
NM_009825	Serpinh1	-2.02754	-1.51392	-1.76042	4.08354e-08	0.000279695	2.48726e-06
NM_011815	Fyb	1.1757	-1.51626	-1.09416	0.2843	0.00992907	0.630992
NM_177030	Dock6	-1.01301	-1.51649	1.02449	0.934391	7.47167e-05	0.855108
NM_027976	Acsl5	-1.1278	-1.51665	-1.2965	0.165908	7.94938e-05	0.00430151
NM_029398	Tmem14a	-1.51473	-1.51772	-1.23331	0.000126605	0.000618922	0.0555066
NM_175211	Ralgps1	-1.16453	-1.51781	-1.11941	0.132973	0.000501817	0.338246
NM_008882	Plxna2	1.56409	-1.51803	1.15458	7.43039e-07	1.24505e-05	0.068087
AK141895	Slc44a1	-1.53583	-1.5181	-1.28423	0.00183937	0.00853992	0.0937599
NM_009777	C1qb	-1.12526	-1.51829	1.04191	0.520149	0.0160039	0.865194
NR_004446	Gm7035	1.49319	-1.51864	1.49442	0.000858496	0.00253778	0.00183894
NM_011207	Ptpn3	1.08907	-1.5188	-1.57148	0.597407	0.00452444	0.00118936
NM_173038	Tbcel	1.02987	-1.51881	1.21471	0.804098	3.3446e-05	0.0208898
NM_145852	Ropn1l	1.02254	-1.51896	1.11829	0.924485	0.00519109	0.486652
NM_008892	Pola1	-1.24884	-1.51974	-1.2208	0.0388111	0.00124177	0.0938006
NM_018869	Grk5	1.01718	-1.52046	1.06266	0.930255	0.000790808	0.672806
NM_172404	Ccbl1	-1.33779	-1.52146	-1.28065	0.000136485	9.50776e-06	0.00165353
BC147379	9130409I23Rik	-1.03006	-1.52171	-1.01982	0.893055	0.00520998	0.930063
NM_009242	Sparc	-1.03241	-1.52185	-1.38216	0.845666	0.000613959	0.00346194
NM_007651	Cd53	-1.25012	-1.52194	-1.15141	0.215786	0.034201	0.51486
NM_008538	Marcks	-1.80297	-1.52199	-1.57066	1.79476e-06	0.000631699	0.000131036
BC027185	2210023G05Rik	1.00714	-1.52209	1.06549	0.97521	0.000814497	0.659378
NM_001011873	Xkr9	1.01272	-1.52273	-1.04562	0.890287	1.80748e-07	0.51467
NM_027301	Sdr9c7	-1.03234	-1.52624	-1.05915	0.795396	4.80062e-05	0.59251
NM_026036	Cmtm6	-1.47287	-1.52632	-1.10745	3.15247e-05	6.61992e-05	0.298515
BC056635	5730469M10Rik	1.16426	-1.52672	-1.10607	0.1215	0.000332303	0.385626
ENSMUST00000037976	Gm4955	-1.14837	-1.52702	1.01472	0.519902	0.038068	0.964049
NM_023617	Aox3	2.37603	-1.52745	1.40457	8.02417e-10	0.000108251	0.000540244
NM_133960	Ces6	-1.00238	-1.52981	-1.07537	0.991768	0.00040123	0.573772
NM_008010	Fgfr3	2.75547	-1.53001	1.11753	7.23843e-09	0.00240629	0.446898
NM_009829	Ccnd2	-1.39586	-1.53053	-1.6583	0.00166713	0.000717307	4.72643e-05
NM_153153	Svil	1.15318	-1.53131	1.20342	0.00904476	2.10629e-07	0.00221607
NM_011338	Ccl9	1.36812	-1.5316	1.23647	0.00499952	0.00141894	0.0830902
NM_001001326	St5	-1.62822	-1.53305	-1.00644	8.30446e-07	3.15094e-05	0.964612
NM_028595	Ms4a6c	1.40651	-1.53336	1.39986	0.013678	0.0088835	0.0258383
NM_145227	Oas2	1.32512	-1.5335	1.0162	0.0518662	0.0116002	0.95124
NM_011253	Rbmy1a1	-1.01711	-1.53475	1.05256	0.965149	0.0454872	0.86217
NM_012030	Slc9a3r1	-1.08261	-1.53535	1.09987	0.61844	0.00291493	0.54681
NM_017396	Cyp3a41a	1.01845	-1.53638	-1.04886	0.949995	0.0111751	0.834545
NM_133209	Pilrb1	-1.85367	-1.53691	-1.26645	0.000175914	0.0167179	0.17462
NM_054096	Tirap	-1.06296	-1.54235	-1.17215	0.46424	4.90514e-06	0.0353668
NM_011399	Slc25a17	-1.27569	-1.54269	1.24923	0.000778711	5.33437e-06	0.00372309
NM_009988	Cxadr	1.33798	-1.54455	-1.13146	0.00165493	0.000133842	0.239529
NM_016847	Avpr1a	-1.14738	-1.54615	-1.19448	0.453238	0.0154876	0.334357
NM_001001184	Ccdc111	-1.08468	-1.54706	-1.12973	0.506478	0.00035905	0.299613
NM_033269	Chrm3	1.16701	-1.54729	-1.07202	0.438459	0.0271989	0.785483
NM_008681	Ndrg1	1.20832	-1.54783	1.19472	0.301416	0.024172	0.374855
NM_053103	Entpd7	-1.40098	-1.54786	-1.10613	0.00662618	0.00301364	0.528384
NM_019405	Cetn2	-1.14202	-1.54803	-1.211	0.292933	0.00147406	0.135689
NM_153139	Slc36a1	1.17058	-1.54852	1.04341	0.0558754	3.89555e-05	0.718618
NM_010227	Flna	-1.45015	-1.55029	-1.15815	0.0119718	0.0118368	0.422672
NM_021456	Ces1	1.08495	-1.55171	1.07711	0.402188	4.80847e-05	0.484315
NM_177343	Camk1d	-1.05292	-1.55308	1.02274	0.723018	0.000464702	0.89664
NM_001025606	Tmem171	-1.05057	-1.55343	-1.48236	0.802888	0.00393946	0.00535747
NM_134156	Actn1	-1.04467	-1.55349	1.0095	0.80659	0.00158869	0.964688
NM_010295	Gclc	1.24797	-1.55384	2.08934	0.00555708	2.43532e-05	5.84331e-09
NM_011318	Apcs	1.0705	-1.55423	1.04254	0.68827	0.00268815	0.830451
NM_145517	Ormdl1	-1.26736	-1.55453	-1.60136	0.00172522	9.12711e-06	1.51356e-06
NM_133983	Cd276	-1.25051	-1.55515	-1.26482	0.027127	0.000399175	0.0335523
NM_175314	Adamts9	1.16751	-1.55631	-1.04814	0.0170042	1.65148e-06	0.587272
NM_175342	Cphx	1.03046	-1.55806	1.0375	0.855257	0.000324131	0.811425
NM_175342	Cphx	1.03046	-1.55806	1.0375	0.855257	0.000324131	0.811425
NM_145417	Rnpep	-1.16616	-1.55882	-1.15522	0.0039279	7.28335e-08	0.0121528
NM_010831	Sik1	1.82805	-1.56023	1.91648	1.03934e-05	0.00167897	1.05301e-05
NM_024257	Hdhd3	-1.73289	-1.56334	-1.59372	7.2917e-06	0.000489389	0.000140157
NM_026278	Lrp2bp	-1.03078	-1.56564	-1.68748	0.868389	0.00066852	5.32507e-05
NM_009388	Tkt	-1.65458	-1.56569	-1.55139	0.0070297	0.041635	0.0303723
NM_011246	Rasgrp1	-1.31905	-1.56631	-1.06116	0.0272201	0.00274908	0.748076
NM_030611	Akr1c6	-1.03738	-1.56836	-1.11735	0.551582	1.80341e-08	0.0369483
NM_001009550	Mup21	1.02067	-1.56865	1.01654	0.939402	0.00567784	0.94731
NM_011929	Clcn6	-1.05703	-1.57087	1.12634	0.547193	5.83369e-06	0.149342
BC145074	4930527E24Rik	-1.03938	-1.57225	1.05818	0.899554	0.0268557	0.837481
NM_008400	Itgal	-1.22526	-1.57436	-1.1762	0.0420872	0.00025339	0.149548
NM_028372	Mblac2	-1.63376	-1.57512	-1.43941	2.79048e-06	4.92267e-05	0.000270613
XR_033663	Gm6517	1.04682	-1.57768	-1.21305	0.873629	0.0214239	0.341603
NM_007984	Fscn1	-1.7123	-1.57919	-1.48511	3.09173e-06	0.000146994	0.000325345
NM_133360	Acaca	-1.7041	-1.58226	-1.37444	0.00153102	0.0171643	0.0787105
NM_001037926	Gm13051	-1.12201	-1.58383	-1.1196	0.373016	0.000783248	0.41714
NM_011355	Sfpi1	-1.47604	-1.58535	1.01374	0.0047742	0.00449049	0.956982
NM_130448	Pcdh18	-1.46161	-1.58553	-1.19489	0.00171263	0.00122844	0.186572
NM_010745	Ly86	-1.6773	-1.58844	-1.37634	0.00458019	0.0296617	0.113502
NM_031392	Wdr6	-1.2098	-1.58861	-1.12498	0.0313275	5.02502e-05	0.254845
NM_010259	Gbp1	-1.05593	-1.59019	-1.03928	0.699633	0.000232918	0.804504
NM_008360	Il18	-1.00203	-1.59236	-1.06773	0.994087	0.000641879	0.67584
NM_145923	Rell1	-1.06684	-1.5925	-1.06389	0.371915	5.19419e-07	0.430382
ENSMUST00000108947	Gm14403	-1.33555	-1.60082	-1.46198	0.0438298	0.0054058	0.0149065
NM_178759	Timd4	-1.54642	-1.60099	-1.11631	0.00448147	0.00865497	0.586505
NM_010700	Ldlr	-2.40705	-1.60131	-1.55476	1.30377e-07	0.0015899	0.00145642
NM_001033308	BC013712	-1.28807	-1.60271	-1.38254	0.0541241	0.00252617	0.0228637
NM_021329	Rangrf	-1.10389	-1.60348	-1.11181	0.68559	0.0233842	0.668158
NM_207131	Cebpe	-1.18397	-1.60577	-1.20095	0.310826	0.00724207	0.302245
NM_175314	Adamts9	1.24564	-1.60583	1.12748	0.0410351	0.000351413	0.354384
NM_007585	Anxa2	-2.06354	-1.60704	-1.38036	8.7672e-05	0.016709	0.0838284
NM_007901	S1pr1	1.51357	-1.60771	1.19131	0.000279259	0.000341297	0.147816
NM_013851	Abca8b	-1.27469	-1.60863	-1.10268	0.000102486	8.71462e-08	0.128426
NM_013847	Gcat	-1.30911	-1.60925	-1.23556	1.49357e-05	3.91948e-08	0.000593313
NM_207142	Olfr1036	1.16399	-1.60952	-1.10985	0.227119	0.000783248	0.480912
NM_008695	Nid2	-2.24767	-1.61084	-1.54693	1.9766e-09	2.46185e-05	3.00892e-05
NM_001081279	Mfhas1	1.02176	-1.61192	1.17123	0.90802	0.0002117	0.179205
NM_027495	Tmem144	1.02954	-1.61213	1.73699	0.861489	0.000138389	9.67433e-06
NR_002858	Gm4956	1.13239	-1.61251	1.15246	0.37646	0.00123514	0.335351
NM_013706	Cd52	-1.57024	-1.61323	-1.03332	0.00460215	0.0100915	0.903778
ENSMUST00000099483	A630089N07Rik	-1.17209	-1.61743	-1.72666	0.345306	0.00615814	0.00107168
NM_172734	Stk38l	-1.11611	-1.61793	-1.18892	0.329082	0.000138155	0.122919
NM_028307	Tdrkh	-1.20256	-1.61826	-1.2033	0.0126738	3.00022e-06	0.0218303
NM_153783	Paox	1.38579	-1.61954	1.05609	0.081966	0.0264771	0.854383
NM_009810	Casp3	-1.60436	-1.62062	-1.27284	1.67803e-07	8.78234e-07	0.00149392
NM_008529	Ly6e	-1.28466	-1.6207	-1.31478	0.0114456	0.000118187	0.0114694
NM_021022	Abcb11	1.0285	-1.62245	-1.02988	0.735929	8.15718e-08	0.726371
ENSMUST00000100759	LOC100040329	1.05581	-1.6227	-1.11644	0.873414	0.0404575	0.698197
AF320340	Cdv3	-1.03975	-1.6229	-1.09561	0.783386	6.60963e-05	0.438447
NM_029186	Tmem180	-1.4176	-1.62582	-1.09413	0.0043583	0.000933464	0.575446
NM_008047	Fstl1	-1.28307	-1.62775	-1.38465	0.0546903	0.0016681	0.0205643
ENSMUST00000098144	Gm1966	-1.1375	-1.63067	-1.34801	0.478804	0.00573099	0.0702007
NM_054055	Slc13a3	-1.55567	-1.63103	-1.16039	0.000694576	0.00119387	0.319023
NM_178911	Pld4	-1.36955	-1.63243	-1.07626	0.0362395	0.00570399	0.737865
NM_007725	Cnn2	-1.21365	-1.63596	-1.28465	0.095965	0.000434764	0.0442862
NM_198937	Hn1l	-1.72277	-1.63604	-1.2244	1.05417e-06	2.63901e-05	0.0377973
NM_013726	Dbf4	1.08926	-1.63609	1.08415	0.294792	2.07677e-06	0.365383
NM_145502	Erlin1	-1.08421	-1.63735	1.20115	0.358429	3.87164e-06	0.0295827
NM_009306	Syt1	-1.01102	-1.63852	1.13202	0.966499	0.000746476	0.401732
NM_008182	Gsta2	1.05362	-1.63978	-1.06085	0.690445	5.28105e-05	0.65388
NM_001081141	Gabbr2	-1.02177	-1.64111	1.04833	0.861637	1.89133e-06	0.640845
NM_021428	Dexi	1.05215	-1.64123	-1.36593	0.648114	9.12711e-06	0.000845335
NM_021273	Ckb	-2.12183	-1.64181	-1.50089	3.1839e-05	0.00893852	0.0205152
NM_029509	5830443L24Rik	-1.15343	-1.64487	-1.07361	0.512978	0.0161469	0.792227
NM_010171	F3	-1.19223	-1.64497	-1.17498	0.287933	0.00497484	0.37622
NM_026950	Ociad2	-1.12789	-1.64499	-1.41119	0.469518	0.00249394	0.021664
NM_008788	Pcolce	-1.63713	-1.64549	-1.67224	0.000398768	0.00166989	0.00059704
NM_133796	Arhgdia	-1.18488	-1.64919	-1.023	0.00753206	1.80126e-07	0.81777
NM_139138	Emr4	-1.08256	-1.6493	-1.13786	0.739161	0.0101571	0.551011
NM_008533	Cd180	-1.74661	-1.6562	-1.3034	0.00112805	0.00980281	0.15837
NM_015804	Atp11a	-1.05414	-1.66005	-1.3499	0.717855	0.000108972	0.00789462
NM_025968	Ptgr1	-1.71583	-1.66037	-1.17293	1.01975e-06	1.56763e-05	0.105462
NM_009448	Tuba1c	-1.35081	-1.6615	-1.31983	0.00550769	0.000168182	0.0180487
NM_178907	Mapkapk3	-1.40197	-1.66215	1.00818	0.00084277	5.23037e-05	0.964057
NM_019552	Abcb10	-1.2074	-1.6633	-1.14579	0.00185275	5.44341e-08	0.0349648
NM_013742	Cars	1.08236	-1.6638	1.12271	0.125127	4.17434e-09	0.0337717
NM_031159	Apobec1	1.24255	-1.66502	-1.16902	0.00756804	4.62459e-06	0.0810029
NM_013807	Plk3	1.16124	-1.67099	-1.14078	0.460635	0.00969983	0.550604
NM_007606	Car3	1.06453	-1.67161	-1.04758	0.523634	2.84009e-06	0.672836
NM_025786	Rnf186	-1.06777	-1.67173	-1.04574	0.68232	0.000358727	0.803142
NM_172951	Sntg2	1.01486	-1.67249	-1.27529	0.943257	0.000115447	0.0343229
NM_144916	Tmem150	-1.52789	-1.67288	-1.16381	5.30083e-06	2.7959e-06	0.0806824
NM_054098	Steap4	-2.76649	-1.67324	-1.58981	1.19219e-08	0.00054297	0.000749254
NM_010821	Mpeg1	1.72028	-1.67352	1.05503	0.000330964	0.00249968	0.807566
NM_001037842	Cml3	-1.11658	-1.67587	-1.17921	0.186806	2.76108e-06	0.0567333
NM_026189	Eepd1	-2.03717	-1.67657	-1.03219	2.80789e-06	0.000727833	0.879078
NM_001113208	Ncam2	-1.15652	-1.6768	-1.00032	0.238854	0.000270127	0.998991
XR_030785	Gm7172	-1.72745	-1.67774	-1.76704	0.0121799	0.0452885	0.0166871
NM_019422	Elovl1	-1.37012	-1.67807	-1.07758	0.00162833	4.15662e-05	0.560143
NM_026929	Chac1	3.69325	-1.67945	2.22329	1.23951e-08	0.00515583	2.81461e-05
NM_007815	Cyp2c29	-1.03232	-1.68008	-1.03814	0.715518	7.70158e-08	0.66474
NM_010260	Gbp2	-1.86585	-1.68064	-1.75602	0.000172207	0.00449146	0.00114667
NM_001081317	Anubl1	1.44101	-1.68394	1.32245	0.00168733	0.00022919	0.0237512
NM_175314	Adamts9	1.19049	-1.68405	-1.0963	0.0456252	8.78116e-06	0.385797
NM_013631	Pklr	-1.22865	-1.68419	-1.19772	0.184406	0.002836	0.299744
NM_001033436	Atxn7l1	-1.19927	-1.68427	-1.14839	0.0652398	3.92017e-05	0.219656
NM_008088	Gas7	-1.29027	-1.68432	-1.18072	0.0287248	0.000313451	0.216969
NM_008340	Igfals	-4.8385	-1.6848	-1.13358	9.91401e-13	4.92267e-05	0.286787
NM_145545	Gbp6	-1.87305	-1.68489	-1.48134	3.29839e-06	0.000200286	0.00169501
NM_013831	Pstpip2	-1.53917	-1.69045	1.15302	4.45428e-05	2.49663e-05	0.189029
NM_028817	Acsl3	-1.06278	-1.6927	-1.38168	0.710456	0.00028197	0.0111827
NM_007486	Arhgdib	-1.52153	-1.69279	-1.40335	0.00375042	0.00213027	0.0297884
BC034269	BC021614	1.50836	-1.6931	1.02842	6.70397e-05	2.01171e-05	0.852334
NM_019653	Wsb1	1.12457	-1.69396	-1.15323	0.35947	0.000179079	0.282483
NM_027285	1700029I01Rik	-1.06347	-1.69448	-1.17625	0.804395	0.00579746	0.416128
NM_001122660	Gm10639	1.04881	-1.69539	-1.0582	0.712993	1.52431e-05	0.657641
NM_009707	Arhgap6	1.04027	-1.69571	1.06078	0.713527	1.3089e-06	0.556181
NM_001013366	Wdr91	1.22666	-1.69609	1.17188	0.0326189	2.54132e-05	0.140682
NM_008330	Ifi47	-1.17104	-1.69758	-1.26934	0.105194	2.33841e-05	0.0213008
NM_153535	Fam149a	-1.24795	-1.69837	-1.20824	0.00141714	2.01285e-07	0.0103311
NM_001110320	Cd72	-1.9557	-1.69884	-1.12505	3.15447e-05	0.00202481	0.524201
NM_010554	Il1a	-1.02105	-1.69895	-1.08631	0.909261	4.80621e-05	0.525397
NM_133871	Ifi44	-1.66449	-1.70129	-1.44458	0.00100561	0.00287907	0.0240316
NM_021329	Rangrf	-1.09866	-1.70307	-1.10782	0.720816	0.0147915	0.698161
NM_175314	Adamts9	1.05032	-1.70368	-1.06482	0.665781	3.98277e-06	0.570121
NM_172821	Map3k13	1.10746	-1.70571	-1.0776	0.219778	1.3675e-06	0.43818
ENSMUST00000033267	Pdilt	1.02382	-1.70672	1.0248	0.76951	7.36741e-09	0.762538
BC094285	A530032D15Rik	1.43938	-1.71024	1.24426	0.0995614	0.0352794	0.412055
NM_009450	Tubb2a	1.24584	-1.71305	-1.10648	0.0945564	0.000615304	0.547941
NM_010357	Gsta4	-1.73845	-1.71359	-1.65715	3.72861e-05	0.000294633	0.000259182
NM_016972	Slc7a8	2.03338	-1.71945	1.73619	4.26248e-07	9.36665e-05	3.09925e-05
XR_030619	LOC100044416	-1.89941	-1.71974	-1.69674	0.000182506	0.00412899	0.00272497
NM_023624	Lrat	-1.04503	-1.71999	-1.05115	0.760052	2.66408e-05	0.727249
NM_010130	Emr1	-1.12546	-1.72137	-1.09422	0.565674	0.00449721	0.693603
NM_011654	Tuba1b	-1.45526	-1.72284	-1.49898	0.00146039	0.000157257	0.00158289
NM_026331	Slc25a37	1.593	-1.72408	-1.17181	1.93661e-05	1.72368e-05	0.141353
NM_010255	Gamt	-5.02414	-1.7255	-1.52856	2.05332e-11	0.000451536	0.00247708
NM_007379	Abca2	-1.34465	-1.72671	1.264	0.0013766	7.6208e-06	0.0168936
NM_013797	Slco1a1	-1.00233	-1.7278	1.0652	0.991685	9.40396e-06	0.608773
NM_001039354	Lin7a	1.02792	-1.72878	1.35725	0.873536	3.44051e-05	0.00599935
NM_031195	Msr1	1.31605	-1.73181	1.11582	0.0335287	0.000514257	0.50834
NM_027872	Slc46a3	1.17887	-1.737	-1.52634	0.174629	0.00013881	0.00107398
NM_009923	Cnp	-1.13458	-1.73782	-1.00898	0.379839	0.000350093	0.968692
NM_023395	Wfdc1	-1.03871	-1.73837	-1.30074	0.855257	0.00037244	0.0571093
NM_001085522	Gm13251	-1.1135	-1.73857	-1.15635	0.624736	0.00488588	0.492519
NM_172759	Ces5	1.0032	-1.73939	-1.10599	0.98869	1.88264e-05	0.401586
NM_009349	Inmt	3.32692	-1.7422	2.47312	4.79803e-08	0.00314434	6.37842e-06
NM_010738	Ly6a	1.17254	-1.7478	-1.02513	0.274307	0.000565573	0.915205
NM_021278	Tmsb4x	-1.11621	-1.74941	-1.2515	0.211154	1.63952e-06	0.012353
NM_010386	H2-DMa	-1.57603	-1.75076	-1.24539	0.00477267	0.00324842	0.238204
NM_020282	Nqo2	-2.07522	-1.75296	-1.61298	5.81962e-09	1.84501e-06	6.25398e-06
NM_177016	Slc17a4	1.06261	-1.75329	1.063	0.734243	0.000286655	0.737647
NM_013786	Hsd17b6	-1.03943	-1.75493	-1.04332	0.868339	0.000778958	0.847785
NM_026935	Sult1c2	-1.16162	-1.75545	1.01487	0.407625	0.00241861	0.959436
AK019072	Lce6a	-1.04778	-1.76052	1.00223	0.795982	0.000147191	0.992604
NM_011654	Tuba1b	-1.33869	-1.76095	-1.3933	0.0166884	0.000207463	0.0127649
NM_021455	Mlxipl	-1.23853	-1.76735	-1.20623	0.00396949	2.40638e-07	0.0192069
NM_173767	Insc	-1.00947	-1.76778	-1.02683	0.959875	3.51224e-06	0.853124
NM_175437	Pion	-1.31715	-1.76916	-1.13228	0.00310502	5.44495e-06	0.245698
NM_001111062	Comt1	-1.30471	-1.77436	1.022	0.0846232	0.00166038	0.935497
NM_053083	Loxl4	1.06454	-1.78239	1.02655	0.753665	0.00055758	0.913208
NM_028128	Rfc5	-1.41619	-1.78678	-1.00032	0.000307423	3.71915e-06	0.998632
NM_009930	Col3a1	-1.69581	-1.78762	-1.93398	0.000536996	0.000972241	0.000115548
NM_153510	Pilra	-2.65832	-1.79292	-1.47227	1.40899e-05	0.0112754	0.0729793
NM_016923	Ly96	1.00592	-1.79452	-1.0528	0.983033	0.000169357	0.785095
NM_008181	Gsta1	1.09929	-1.79576	-1.06072	0.368317	3.96726e-06	0.641175
NM_013584	Lifr	1.26378	-1.79582	-1.09243	0.00100827	6.24574e-08	0.274626
NM_008509	Lpl	1.02665	-1.79741	-1.08174	0.904423	0.000146469	0.641874
NM_133990	Il13ra1	-1.25379	-1.80063	-1.053	0.0558754	8.54948e-05	0.769128
NM_009799	Car1	1.51195	-1.80181	-1.28283	0.0127441	0.00292861	0.189756
NM_010382	H2-Eb1	1.01933	-1.80599	-1.3733	0.938924	0.000215642	0.0229192
NM_011654	Tuba1b	-1.54055	-1.80673	-1.52167	0.00132443	0.000272689	0.00357418
NM_013640	Psmb10	-1.18572	-1.80977	-1.22814	0.122694	2.45258e-05	0.0820446
NM_008181	Gsta1	1.05686	-1.81087	-1.08311	0.634121	1.64532e-06	0.467617
NM_178594	Vtcn1	1.15506	-1.81149	-1.03342	0.416257	0.00116775	0.898172
NM_009128	Scd2	-9.70443	-1.81409	-2.396	1.33116e-11	0.00357607	2.97821e-05
NM_030069	Fam55b	-1.07181	-1.81575	1.09056	0.667865	8.28899e-05	0.583418
NM_019972	Sort1	-1.14553	-1.81805	1.12116	0.0890087	3.00861e-07	0.203813
NM_009364	Tfpi2	-1.10971	-1.81958	-1.20617	0.163479	7.48795e-08	0.0158164
NM_001039647	EG634650	-1.18646	-1.82175	-1.21522	0.599571	0.0427682	0.552371
NM_010154	Erbb4	-1.27897	-1.82373	-1.11294	0.0698213	0.000305777	0.540167
NM_008035	Folr2	-1.26467	-1.82716	-1.23116	0.1251	0.000807053	0.225501
NM_011996	Adh4	-1.03684	-1.82957	-1.03455	0.789233	1.83857e-06	0.805634
NM_053097	Cml3	-1.00997	-1.83307	-1.08468	0.943295	5.93149e-08	0.341336
NM_018861	Slc1a4	1.1049	-1.83545	1.03258	0.483513	5.39963e-05	0.866943
NM_025558	Cyb5b	-2.68157	-1.84014	-1.58851	3.83759e-11	3.24139e-07	6.07452e-06
NM_022411	Slc13a2	1.03317	-1.84368	-1.0024	0.846787	1.01126e-05	0.990456
NM_009060	Rgn	-1.0054	-1.84574	-1.02171	0.949395	3.11585e-11	0.723183
BC095953	D630039A03Rik	-1.09143	-1.85134	1.00148	0.476459	7.51034e-06	0.994351
NM_027816	Cyp2u1	-1.18799	-1.85253	-1.37852	0.0685379	2.52484e-06	0.00201968
NM_145603	Ces2	-1.08138	-1.85285	-1.15119	0.656436	0.000157529	0.372989
NM_181409	Mtmr11	1.04601	-1.85486	1.08458	0.873138	0.00183303	0.737092
NM_008961	Pter	-1.31493	-1.85562	1.0832	0.00106201	2.92534e-07	0.425067
NM_017372	Lyz2	-1.02395	-1.85834	1.16476	0.930417	0.000426849	0.38222
NM_008620	Gbp4	-1.29867	-1.85956	-2.74301	0.332529	0.0277431	0.000262926
NM_001081957	Gm11428	-1.35854	-1.86302	-1.14155	0.21252	0.0211871	0.682229
ENSMUST00000105902	Shank2	-1.29054	-1.86604	-1.13608	0.134122	0.00159418	0.554031
BC119085	4930528F23Rik	1.05687	-1.87584	-1.04111	0.797438	0.000331138	0.861224
NM_133894	Ugt2b38	-1.01138	-1.87791	1.08305	0.959807	9.92387e-06	0.569338
NM_029000	Gvin1	-1.02582	-1.88124	-1.58301	0.916943	0.000139053	0.00175833
NM_011314	Saa2	-1.068	-1.88278	1.00175	0.854789	0.0134584	0.996966
NM_007618	Serpina6	-1.07265	-1.88368	-1.01659	0.57195	2.83316e-06	0.923601
NM_178389	Gale	-1.73199	-1.89327	-1.31131	7.21704e-05	7.27336e-05	0.0491585
NM_001081274	Pgd	-2.26814	-1.8953	-1.05018	4.70935e-08	9.56277e-06	0.759039
NM_001033350	Bank1	-1.61029	-1.89796	-1.16634	0.00194479	0.000503713	0.405091
NM_001161742	Hsd3b3	1.06044	-1.90734	1.03882	0.577071	1.88201e-07	0.753049
XM_001472338	Ccdc152	-1.20538	-1.91053	1.03281	0.470977	0.0102475	0.931993
NM_007416	Adra1b	-1.07915	-1.91094	-1.01125	0.451642	2.91499e-07	0.940636
NM_177814	Erc2	-1.01929	-1.91467	1.00522	0.945095	0.000206504	0.98431
NM_008495	Lgals1	-1.12933	-1.92393	-1.17781	0.408199	5.46591e-05	0.268992
NM_177002	C730048C13Rik	1.03017	-1.92775	1.05483	0.85924	2.80688e-06	0.710876
NM_007554	Bmp4	1.08737	-1.93436	1.22472	0.707459	0.000669685	0.279595
NM_130450	Elovl6	-5.9948	-1.93841	-1.46815	1.03754e-07	0.0234338	0.174557
NM_010378	H2-Aa	-1.15708	-1.93846	-1.34	0.407165	0.000376943	0.0790994
NM_133815	Lbr	1.13151	-1.93963	1.03298	0.282581	4.00479e-06	0.84587
NM_011579	Tgtp	-2.24234	-1.94584	-2.94517	0.00249719	0.0310355	0.000335005
NM_172648	Ifi205	1.66488	-1.95349	2.03167	0.000685063	0.000197327	4.33581e-05
NM_026543	3010026O09Rik	-1.54226	-1.9575	1.00989	0.000703569	2.81724e-05	0.964887
NM_025855	Echdc1	-1.47145	-1.95819	-1.32088	0.00183567	2.43532e-05	0.0351548
NM_145402	Tmem51	-1.15164	-1.96211	-1.02668	0.0812868	6.94669e-08	0.83548
NM_153783	Paox	-1.10322	-1.9646	-1.18802	0.348374	5.73939e-07	0.0925456
NM_001083918	OTTMUSG00000010657	-1.11167	-1.96706	-1.11773	0.760715	0.0153629	0.750412
ENSMUST00000105902	Shank2	-1.36894	-1.97039	-1.32547	0.0524172	0.000567271	0.117353
NM_016675	Cldn2	-1.74711	-1.97121	-1.13301	0.0149974	0.0120551	0.703668
NM_008894	Pold2	-1.20387	-1.97468	1.16006	0.0363239	2.73142e-07	0.135943
NM_181680	Dsg1c	-1.0775	-1.97889	1.03381	0.668179	4.02733e-05	0.875184
NM_023455	Cml4	-1.10609	-1.99013	-1.01772	0.568515	9.35715e-05	0.943346
NM_145133	Tifa	1.0813	-2.00268	-1.06149	0.379251	2.75394e-08	0.557146
NM_001080940	Gm6484	-2.31414	-2.00353	-1.30723	0.000337837	0.00764466	0.308246
NM_019840	Pde4b	-1.36143	-2.00378	1.16102	0.00170673	6.53559e-07	0.171106
NM_009864	Cdh1	-1.22724	-2.00418	-1.14149	0.177809	0.000131228	0.464949
NM_010107	Efna1	-1.20791	-2.00643	-1.21446	0.00946754	1.01447e-08	0.0143041
NM_183257	Hamp2	-1.01399	-2.02554	1.09728	0.967087	0.000241427	0.666296
NM_011579	Tgtp	-2.17247	-2.03041	-3.24486	0.00407229	0.024174	0.000161354
NM_026524	Mid1ip1	-1.97368	-2.03385	1.8097	9.61866e-07	3.65522e-06	1.56431e-05
NM_001113373	Shank2	-1.08269	-2.04244	1.12561	0.64747	2.54132e-05	0.467049
NM_172769	Sc5d	-1.61578	-2.04612	-1.16397	4.14518e-06	1.06588e-07	0.120151
NM_010079	Dsg1a	-1.01214	-2.05217	-1.06829	0.958608	2.98847e-06	0.668539
NM_133904	Acacb	2.74312	-2.05455	1.39586	2.09138e-09	2.0501e-06	0.00476971
NM_027208	Bdh2	1.38051	-2.05945	1.054	0.0321155	0.000138389	0.82392
NM_010191	Fdft1	-1.11131	-2.07037	1.24159	0.225251	2.67675e-08	0.0140977
NM_027249	Tlcd2	-3.23947	-2.08442	-1.42195	5.08017e-08	0.00015808	0.03733
ENSMUST00000094615	LOC622307	1.03697	-2.08861	1.0321	0.670661	4.49564e-10	0.728798
NM_001110778	Adam11	-1.07836	-2.0989	1.13291	0.62521	4.00479e-06	0.380137
NM_011655	Tubb5	-1.08508	-2.10656	1.10268	0.494292	2.91499e-07	0.416216
NM_009657	Aldoc	-1.15699	-2.11981	-1.06083	0.232412	2.27546e-06	0.717371
NM_007631	Ccnd1	-1.40477	-2.12056	-2.31163	0.00955064	1.55582e-05	1.47378e-06
NM_053078	D0H4S114	-3.71612	-2.12264	-2.57057	6.6882e-12	1.27704e-07	1.562e-09
NM_001044382	Prok1	1.09369	-2.13321	1.02076	0.606259	1.68702e-05	0.930051
NM_001037842	Cml3	-1.10225	-2.13596	-1.16716	0.458003	1.24859e-06	0.220692
NM_029000	Gvin1	-1.24027	-2.14004	-2.24768	0.301577	0.000828771	0.00020135
NM_011388	Slc10a2	1.12335	-2.15748	-1.00665	0.570287	0.000138389	0.982549
NM_029000	Gvin1	-1.04662	-2.15918	-1.66402	0.847139	4.02733e-05	0.00159852
NM_001161715	Tgm1	1.01065	-2.16121	1.0354	0.959807	2.40806e-07	0.823759
NM_008184	Gstm6	-1.94637	-2.16576	1.00665	1.46253e-05	1.40848e-05	0.978794
NM_007706	Socs2	1.25532	-2.18384	-1.5489	0.286669	0.000855689	0.0379805
NM_177382	Cyp2r1	-1.66967	-2.19095	-1.24224	2.79048e-06	4.81355e-08	0.0278567
NM_177002	C730048C13Rik	1.00717	-2.19732	1.01581	0.967228	7.2417e-09	0.910248
NM_134037	Acly	-3.8378	-2.20054	-1.23576	4.98312e-07	0.00167376	0.410494
NM_023556	Mvk	-1.77173	-2.20176	-1.24049	8.10077e-06	7.09752e-07	0.0747888
NM_019414	Selenbp2	-1.05273	-2.21905	-1.07697	0.828934	4.06888e-05	0.734699
NM_001042605	Cd74	-1.26626	-2.2217	-1.32778	0.103927	1.98644e-05	0.0691908
AK004863	Adh6-ps1	1.02599	-2.23404	-1.10939	0.854717	1.18171e-08	0.303195
BC029214	BC029214	1.0104	-2.24833	1.05548	0.960679	1.12827e-07	0.70333
NM_153193	Hsd3b2	-1.05311	-2.2596	1.01477	0.735851	2.932e-07	0.937937
NM_029956	Mmab	-1.46817	-2.28767	-1.1941	0.000404604	1.34262e-07	0.123832
NM_145603	Ces2	-1.03709	-2.29929	1.13435	0.815144	8.16266e-08	0.285513
NM_012057	Irf5	-1.14546	-2.30669	1.0739	0.483588	4.80062e-05	0.763592
NM_009396	Tnfaip2	1.27741	-2.32529	-4.78469	0.0607395	2.91726e-06	8.9359e-11
NM_032400	Sucnr1	-1.19517	-2.32863	-1.36774	0.484064	0.00085057	0.190062
BC100464	LOC380994	1.02861	-2.33224	-1.0212	0.971784	0.0491321	0.975562
BC113767	C730027P07Rik	-1.22576	-2.33566	-1.10671	0.122747	2.2878e-06	0.543116
NM_022434	Cyp4f14	-1.26644	-2.33828	1.00633	0.0231091	1.13899e-07	0.974495
NM_026535	Serpina12	-1.0587	-2.34103	1.01321	0.795982	1.15379e-05	0.961671
NM_172118	Myl9	-1.6191	-2.34346	-1.0456	0.0903721	0.00961316	0.928931
NM_010915	Klk1b4	1.01605	-2.34857	1.16663	0.950351	1.95981e-06	0.308914
NM_008255	Hmgcr	-1.07089	-2.36107	-1.15321	0.539762	9.15602e-09	0.15669
NM_009338	Acat2	-1.62501	-2.37221	-1.23444	0.000988008	7.6208e-06	0.196116
NM_008046	Fst	1.23654	-2.38002	-1.0504	0.253663	7.27336e-05	0.859471
NM_008719	Npas2	1.83406	-2.42585	1.03691	0.00839169	0.0013769	0.928931
NM_010191	Fdft1	-1.02822	-2.43215	1.29475	0.875599	5.93149e-08	0.0226645
NM_194336	Mpa2l	-1.69177	-2.43462	-1.03585	0.0013862	2.34281e-05	0.896272
NM_207105	H2-Ab1	-1.36493	-2.43697	-1.39865	0.0681729	4.49101e-05	0.0710812
NM_019479	Hes6	-1.22991	-2.4535	-1.51572	0.0300695	1.31628e-08	0.000181816
NM_008599	Cxcl9	-1.01582	-2.46	-2.08857	0.9628	1.79531e-05	8.77632e-05
NM_023160	Cml1	-1.09433	-2.47468	-1.0018	0.176873	3.26142e-11	0.988593
NM_023493	Cml5	1.02515	-2.5206	1.07584	0.898873	8.63174e-08	0.630927
NM_010292	Gck	-1.12864	-2.58104	1.49238	0.651572	0.000146469	0.0670059
NM_019811	Acss2	-2.9324	-2.58491	-1.09389	4.17565e-08	1.69712e-06	0.641188
NM_175512	Dhrs9	1.01366	-2.62973	1.01495	0.973119	4.42905e-05	0.964766
NM_133774	Stard4	-1.2006	-2.65973	-1.27628	0.145751	1.21707e-07	0.0659878
NM_133351	Prss8	-1.15584	-2.66674	1.03997	0.327617	4.38872e-07	0.853527
NM_007988	Fasn	-3.01152	-2.68739	-3.31719	0.000157098	0.00225385	0.000148371
NM_027687	Cabyr	1.46669	-2.69449	1.10679	0.178877	0.00216445	0.807574
NM_153145	Abca8a	-1.01176	-2.7223	-1.03169	0.956974	9.5661e-09	0.85206
NM_144856	Slc22a7	1.16882	-2.76518	1.09766	0.51113	4.2654e-05	0.740503
NM_177388	Slc41a2	-1.01076	-2.7838	-1.17124	0.976162	4.75109e-06	0.435928
NM_007856	Dhcr7	-1.95536	-2.81308	-1.71734	8.46782e-07	1.03957e-08	3.67156e-05
NM_153526	Insig1	-2.45591	-2.82389	1.14413	2.34499e-09	1.80108e-09	0.228972
NM_008239	Foxq1	1.22103	-2.82757	1.12999	0.385336	5.26772e-05	0.659702
NM_145942	Hmgcs1	1.08169	-2.86342	-1.27038	0.752926	6.57347e-06	0.228216
NM_010444	Nr4a1	-1.03833	-2.9499	-1.71464	0.920463	3.66934e-05	0.0140807
NM_026784	Pmvk	-1.31567	-3.01227	-1.08975	0.0623848	3.40539e-07	0.67416
NM_009895	Cish	-1.67421	-3.03294	-3.1873	0.301416	0.0361111	0.017882
NM_025436	Sc4mol	-1.81479	-3.08856	-1.38274	6.90487e-05	8.75467e-08	0.0287245
NM_021557	Rdh11	-1.13681	-3.13897	1.20589	0.323135	6.67073e-09	0.152791
NM_134469	Fdps	-2.28391	-3.20886	-1.15703	8.74846e-07	4.42936e-08	0.368766
NM_024437	Nudt7	-1.08769	-3.22568	1.28181	0.375514	3.47169e-11	0.00614374
NM_146006	Lss	-2.21595	-3.25584	1.12003	2.5096e-08	4.46885e-10	0.3481
BC023105	BC023105	-2.89413	-3.31457	-1.32801	5.24328e-05	7.59167e-05	0.315809
NM_008321	Id3	-1.28534	-3.37897	1.10026	0.0828465	5.93149e-08	0.621365
NM_029550	Keg1	-1.08931	-3.41545	1.08017	0.579488	3.85236e-09	0.640212
NM_027950	Osgin1	-1.84318	-3.45097	2.45736	1.41388e-05	4.67241e-09	2.01655e-07
NM_008262	Onecut1	1.05044	-3.54494	1.06471	0.918886	0.000117176	0.884627
NM_010359	Gstm3	-1.06642	-3.56198	-1.0855	0.747762	1.85235e-08	0.670476
NM_020010	Cyp51	-1.30571	-3.69448	-1.13401	0.199662	2.0501e-06	0.63917
NM_007474	Aqp8	-1.05218	-3.69847	-1.05046	0.868389	6.92602e-07	0.868165
NM_011480	Srebf1	-3.00978	-3.85149	-1.56143	9.30845e-08	3.15434e-08	0.00723915
BC147375	1810064F22Rik	-1.12363	-3.94032	1.04298	0.383249	4.46885e-10	0.815584
NM_178704	Dpy19l3	-1.4664	-4.05722	-1.09246	0.000679449	1.18352e-10	0.52623
BC089480	C330021F23Rik	1.08504	-4.10328	-1.07568	0.737872	8.15718e-08	0.77473
NM_138656	Mvd	-1.59749	-4.17067	1.09342	0.00272081	1.62063e-08	0.679445
NM_010359	Gstm3	-1.13017	-4.26995	-1.06574	0.586496	8.15718e-08	0.813636
NM_145499	Cyp2c70	1.0126	-4.31664	-1.02688	0.967169	2.75296e-09	0.91404
NM_007811	Cyp26a1	-1.02605	-4.35575	1.04177	0.956855	3.36419e-06	0.918911
NM_145360	Idi1	-3.00387	-4.37926	-1.43135	7.28899e-08	6.30357e-09	0.0268797
NM_145360	Idi1	-2.57098	-4.39758	-1.46837	4.06869e-07	3.85236e-09	0.0148865
NM_010941	Nsdhl	-2.31521	-4.45712	-1.27454	2.23786e-07	3.16008e-10	0.0747002
NM_015730	Chrna4	-1.06128	-4.85599	-1.33855	0.854163	1.32593e-07	0.193964
NM_133776	Gpr110	-1.057	-4.87764	1.00647	0.824416	5.76927e-09	0.982853
NM_009381	Thrsp	-1.83006	-4.91421	-1.45719	0.0169153	4.75109e-06	0.194583
NM_010634	Fabp5	1.23302	-4.94638	-1.3721	0.319939	6.40159e-08	0.134769
NM_009270	Sqle	-2.48821	-5.00158	-1.76614	0.000133795	5.73939e-07	0.0178496
NM_153565	Pcsk9	-1.02483	-5.14447	-1.17796	0.922801	3.36509e-10	0.312349
NM_010634	Fabp5	1.26214	-5.1616	-1.39984	0.246944	3.38424e-08	0.102886
NM_030210	Aacs	-1.16018	-5.41321	-1.14147	0.521163	2.31745e-08	0.594405
BC023444	Onecut1	1.00475	-5.98946	-1.0911	0.987707	4.20094e-11	0.618135
NR_002861	Serpina4-ps1	-1.05489	-6.80133	-1.00994	0.898183	1.3086e-07	0.982549
NM_053165	Clec2h	1.07824	-7.10395	-1.05324	0.79506	3.55191e-09	0.867402
NM_177920	Serpina7	-1.02719	-9.14563	1.10223	0.900817	4.55518e-13	0.540089
NM_028089	Cyp2c55	-1.08759	-9.33021	-1.01563	0.560234	1.22223e-13	0.938339
NM_010108	Efna3	1.10111	-11.4033	1.05273	0.405291	2.19399e-15	0.719923
NM_008295	Hsd3b5	1.00539	-17.7834	-1.14031	0.990887	3.26142e-11	0.632013

## Sheet: SM_FDR5_1.3x_Ann_FasVsFed
UNIQID	NAME	WAT_fasted/fed	LIV_fasted/fed	SM_fasted/fed	WAT_p-value	LIV_p-value	SM_p-value
BC058515	8430408G22Rik	7.40699	-1.14273	24.3514	5.21782e-11	0.590475	1.17978e-13
NM_029083	Ddit4	7.85544	4.46387	17.7212	4.41978e-10	3.33902e-07	5.89584e-12
NM_007679	Cebpd	3.36335	2.28901	8.54207	2.29215e-09	3.98277e-06	9.46843e-13
NM_013808	Csrp3	1.16782	1.37015	6.39501	0.851963	0.693169	0.00106766
NM_007873	Doc2b	1.79222	1.10152	5.96707	3.36817e-06	0.515376	5.36523e-13
NM_001081349	Slc43a1	1.72472	1.12481	5.36437	6.84676e-06	0.394634	1.09973e-12
ENSMUST00000095186	Gm10309	1.46185	1.02395	5.28366	0.00272537	0.91996	1.94828e-11
NM_001033473	Odf3l2	1.0215	1.04369	5.21809	0.948409	0.88798	1.562e-09
BC096647	E230001N04Rik	2.50444	4.53677	5.11181	1.15507e-06	6.06297e-09	6.16713e-10
NM_001099632	Rnf39	1.32061	1.24156	4.69179	0.0102446	0.0983243	7.73289e-12
NM_001042591	Arrdc3	3.25896	1.06795	4.47713	1.59116e-09	0.747397	8.58784e-11
NM_027560	Arrdc2	2.73977	1.65485	4.47597	9.43425e-09	0.000515222	4.73694e-11
NM_010559	Il6ra	2.9069	2.15507	4.47022	9.41978e-10	8.32574e-07	1.12235e-11
NM_007669	Cdkn1a	2.0209	10.1989	4.4255	0.000110673	4.20094e-11	1.12846e-08
NM_001081106	Cytl1	-1.23915	1.01308	4.2049	0.745819	0.98903	0.00427975
NM_010220	Fkbp5	3.39941	5.84355	4.19187	8.42872e-08	2.43006e-09	1.93014e-08
NM_001161432	Eda2r	-1.07889	1.05988	4.12739	0.539762	0.713811	7.04924e-12
NM_021400	Prg4	2.50818	-1.71108	4.12333	0.000560778	0.0785172	9.34234e-06
NM_018866	Cxcl13	-1.13734	-1.01049	4.00988	0.873505	0.991244	0.00740986
NM_016693	Map3k6	3.05528	2.04843	3.9595	1.19691e-10	5.99072e-07	1.05944e-11
NM_010755	Maff	2.37816	-1.06622	3.88537	3.27204e-06	0.811713	1.37352e-08
NM_007570	Btg2	1.56611	-1.06034	3.79535	0.00366828	0.827046	1.40556e-08
NM_001013370	Sesn1	1.65127	-1.10286	3.78819	1.35076e-06	0.381854	1.63411e-12
NM_026271	Fibin	1.47977	1.00329	3.73813	0.00361823	0.990604	2.18976e-09
NM_001039048	Trim63	-1.14306	1.04067	3.73448	0.236753	0.828804	4.98726e-11
NM_178045	Rassf4	1.25144	-1.34637	3.676	0.0475594	0.0247708	1.95753e-10
NM_134188	Acot2	-1.06136	2.22456	3.6282	0.679407	3.17822e-07	8.12677e-11
NM_197986	Tmem140	2.35791	-1.32818	3.51942	4.25327e-09	0.011873	2.64631e-11
NM_008654	Myd116	1.91887	1.03549	3.48618	2.68049e-08	0.806339	3.27108e-12
NM_008871	Serpine1	3.64748	1.45226	3.37591	1.71328e-05	0.267931	9.32725e-05
NM_007836	Gadd45a	-1.60142	-1.2699	3.33086	0.000128683	0.0791503	7.54866e-10
NM_029415	Slc10a6	2.74219	1.89274	3.31041	2.91423e-08	9.07897e-05	5.33575e-09
NM_020590	Gabarapl1	1.694	1.01631	3.3009	1.32292e-07	0.907322	1.42564e-12
NM_026779	Mocos	1.37128	-1.36701	3.29428	0.000243126	0.00130546	4.68849e-12
NM_183187	Fam107a	3.95884	3.56118	3.27076	4.38149e-08	9.44334e-07	9.48181e-07
NM_008491	Lcn2	-1.54428	2.63164	3.24198	0.50591	0.134761	0.0419803
NM_029688	Srxn1	-1.07365	1.24643	3.23921	0.354414	0.0057732	5.01665e-13
NM_019632	Napb	1.15573	1.17289	3.18952	0.222012	0.25658	8.57244e-10
NM_029035	Spsb1	1.42398	1.09207	3.17868	0.001687	0.587	8.39411e-10
NM_013614	Odc1	-1.14865	1.4364	3.16967	0.290512	0.00958746	2.78744e-09
NM_001077348	Plin5	2.06285	2.75859	3.15137	1.05133e-08	4.46885e-10	1.94828e-11
NM_008630	Mt2	1.14523	3.28981	3.08687	0.591045	6.97753e-06	5.72919e-06
NM_007514	Slc7a2	-1.49844	1.28295	3.0054	0.0468353	0.349159	1.28898e-05
NM_001134457	Fam55c	1.13241	1.005	2.98704	0.0952519	0.974266	3.94083e-12
NM_001013780	Slc25a34	1.82697	2.18655	2.98416	0.00135097	0.000482471	3.65438e-06
BC024851	1110038D17Rik	1.61717	1.00644	2.98353	6.50673e-06	0.973138	9.06642e-11
NM_026028	Ccdc77	1.22981	-1.15457	2.97035	0.00339303	0.086497	2.10002e-12
AB041803	AB041803	2.22645	1.2754	2.95523	9.02132e-08	0.0632129	2.27878e-09
NM_009372	Tgif1	1.12527	-1.16024	2.90832	0.239237	0.200045	2.0637e-10
NM_013614	Odc1	1.09275	1.43436	2.9062	0.503697	0.00460791	2.16963e-09
ENSMUST00000095691	Gm9766	1.55833	1.57456	2.87554	0.000117895	0.000479123	2.07079e-09
NM_146008	Tcp11l2	1.89297	-1.13868	2.86943	4.39917e-07	0.307284	6.31368e-10
NM_013749	Tnfrsf12a	-1.19286	1.01632	2.84743	0.404611	0.965684	6.01107e-06
NM_010216	Figf	-1.4089	-1.12574	2.84104	0.016835	0.574615	2.33609e-07
NM_025404	Arl4d	1.57672	1.84036	2.84055	0.012182	0.00460588	6.26824e-06
NM_008256	Hmgcs2	3.52702	1.24259	2.78529	7.07256e-09	0.237575	3.62799e-07
BC113158	4833403I15Rik	2.99674	-1.01653	2.78397	3.00301e-08	0.953442	2.05603e-07
NM_053098	Lmod2	-1.00871	1.22179	2.77389	0.987273	0.548051	0.000148775
NM_018881	Fmo2	2.50759	3.17754	2.75296	5.09981e-07	1.2727e-07	3.37064e-07
NM_010442	Hmox1	1.47996	-1.47186	2.73774	0.00147812	0.0063529	2.70052e-08
NM_020033	Ankrd2	-1.12883	1.20184	2.69778	0.641055	0.502772	2.74782e-05
NM_145604	D230025D16Rik	1.97324	1.01112	2.69732	3.40318e-08	0.948895	2.49231e-10
NM_183154	Zfyve1	1.3723	-1.12814	2.66693	5.55768e-05	0.16986	1.21696e-11
NM_030166	Galntl2	3.08638	1.62999	2.66525	2.23095e-10	0.000170656	4.55904e-09
BC049940	Fam164c	1.08769	1.17103	2.66449	0.520703	0.234879	5.54924e-09
NM_001159367	Per1	2.50544	3.16644	2.66224	1.28197e-07	3.12772e-08	1.29874e-07
NM_001039554	Angptl7	1.05308	-1.07233	2.65688	0.902356	0.872423	0.000344902
NM_001142539	Gm9992	1.29547	1.18583	2.65201	0.0742157	0.369344	5.91165e-07
NM_080575	Acss1	-1.38316	-1.11997	2.62625	0.00402395	0.463443	1.67164e-08
NM_011366	Sorbs3	1.91959	2.13895	2.62231	1.63666e-06	1.42492e-06	1.50292e-08
NM_010516	Cyr61	-1.05517	-1.35596	2.62082	0.688112	0.00779895	2.16651e-09
NM_009883	Cebpb	1.28996	1.55698	2.61615	0.033535	0.00203157	5.16288e-08
NM_001024606	Pdp2	-1.02006	-1.03521	2.59892	0.923747	0.865009	2.01705e-08
NM_139306	Acer2	4.07007	1.38302	2.57644	6.6882e-12	0.00623378	4.63461e-09
XM_889011	Ms4a4a	5.19966	1.06511	2.56436	1.64988e-10	0.80631	1.72355e-06
NM_011769	Zim1	21.7661	1.08729	2.56263	2.08141e-13	0.784331	1.98265e-05
NM_027897	Rhpn2	1.16145	-1.05941	2.55167	0.296678	0.794103	2.43301e-07
NM_023792	Pank1	-1.3688	1.13782	2.53814	0.00494767	0.382822	2.65308e-08
NM_009464	Ucp3	2.01067	1.12481	2.53315	2.16942e-05	0.581915	1.40401e-06
ENSMUST00000105502	Foxo3	1.63647	1.27653	2.50486	5.22343e-05	0.0624784	2.84089e-08
NM_027153	Pir	1.23944	-1.05142	2.47688	0.0279021	0.757932	5.86728e-09
NM_009349	Inmt	3.32692	-1.7422	2.47312	4.79803e-08	0.00314434	6.37842e-06
NM_011134	Pon1	1.05955	1.00088	2.46408	0.910742	0.998623	0.00389424
NM_027950	Osgin1	-1.84318	-3.45097	2.45736	1.41388e-05	4.67241e-09	2.01655e-07
NM_013468	Ankrd1	1.00339	-1.14011	2.44563	0.997065	0.84824	0.0315983
NM_199252	Unc93a	1.25228	1.19935	2.43485	0.136258	0.340086	2.75474e-06
NM_019739	Foxo1	1.04497	1.46579	2.43379	0.467768	3.02595e-07	4.43194e-13
NM_177755	Klhl38	1.0122	1.13081	2.43242	0.930161	0.173167	8.14902e-11
NM_013602	Mt1	1.79195	3.05038	2.41221	3.17657e-05	2.90094e-08	3.48561e-07
NM_011757	Zscan21	1.12805	1.14503	2.39041	0.0794031	0.0977686	3.67229e-11
NM_007918	Eif4ebp1	-1.00728	1.01737	2.38835	0.95743	0.887207	1.94828e-11
NM_012006	Acot1	-1.08248	3.79816	2.38585	0.59885	5.83009e-10	1.43153e-07
NM_021897	Trp53inp1	5.44516	1.31783	2.37527	6.6882e-12	0.056932	3.22166e-07
NM_016981	Slc9a1	1.0145	-1.03015	2.372	0.900408	0.791047	2.30344e-11
NM_008430	Kcnk1	-1.70444	1.19046	2.37038	0.0192215	0.610498	0.000810932
NM_025888	Kctd20	1.19323	1.05287	2.36759	0.00368932	0.556108	7.25568e-12
NM_009963	Cry2	-1.29742	1.07595	2.35738	0.00493016	0.590676	5.48762e-09
NM_009994	Cyp1b1	3.19177	1.46266	2.35168	9.22044e-08	0.0440214	1.5207e-05
NM_026346	Fbxo32	1.71164	-1.07748	2.34644	1.9701e-05	0.66318	9.83534e-08
NM_010849	Myc	2.00252	-1.2404	2.33843	0.00149685	0.465193	0.000474537
BC027126	6430548M08Rik	-1.04121	-1.06266	2.33459	0.776736	0.686961	1.22011e-08
NM_009469	Ulk1	1.7001	1.13058	2.33352	6.57542e-08	0.164062	1.15283e-10
NM_011132	Pole	-1.43547	-1.24697	2.33012	0.001212	0.0909053	7.99783e-08
NM_001004468	Tacc2	1.75432	1.48458	2.31806	4.91224e-07	0.000268333	3.20582e-09
NM_010757	Mafk	1.56936	-1.03847	2.31715	2.48564e-06	0.778196	7.15862e-10
NM_019740	Foxo3	1.71148	1.2073	2.27983	3.87933e-09	0.00749646	1.21882e-11
NM_026031	Utp11l	1.2948	-1.09101	2.27166	0.00187144	0.430714	1.62806e-09
NM_026646	Slc25a22	1.33589	1.52429	2.26119	0.00196509	0.000221414	1.10628e-08
NM_027886	Stk11ip	1.13335	1.13374	2.2611	0.28926	0.377305	1.12769e-07
NM_008075	Gabrr1	-1.09102	-1.08955	2.25627	0.410527	0.503073	1.00116e-08
NM_133913	Chpf2	-1.48444	1.2397	2.24914	2.26951e-06	0.0080015	1.30424e-10
NM_022882	Lpin2	1.1094	1.42476	2.24743	0.304027	0.00124776	1.10702e-08
NM_008131	Glul	1.09164	-1.05032	2.24454	0.553997	0.808376	4.81907e-07
NM_177093	Lrrc58	1.38632	-1.06943	2.24401	0.000131967	0.559526	1.29662e-09
NM_008131	Glul	1.3724	1.00933	2.2388	0.0171115	0.973838	3.09323e-06
NM_021542	Kcnk5	-1.14438	1.33994	2.22688	0.403028	0.0785172	5.79283e-06
NM_019574	Patz1	1.23104	1.15131	2.22565	0.0674696	0.338163	3.14863e-07
NM_026295	Ctdp1	1.28257	1.19921	2.22457	0.0117776	0.132803	4.64024e-08
NM_026929	Chac1	3.69325	-1.67945	2.22329	1.23951e-08	0.00515583	2.81461e-05
NM_013560	Hspb1	1.34979	1.19648	2.22244	0.0642659	0.40712	3.85711e-05
NM_015756	Shroom3	1.27915	-1.26753	2.21163	0.049092	0.117509	1.52979e-06
NM_008720	Npc1	2.41792	1.25419	2.20642	2.79922e-09	0.0469464	3.63818e-08
NM_009061	Rgs2	4.70629	-1.22276	2.20294	1.87878e-07	0.533887	0.0016495
AK169533	BC031361	1.09624	1.22281	2.20193	0.594024	0.22984	4.02502e-06
NM_144550	Ccdc52	1.19121	-1.00258	2.20145	0.0694531	0.989505	3.29792e-08
NM_013560	Hspb1	1.31383	1.21024	2.19118	0.0754032	0.334794	2.32865e-05
NM_001033445	Fam59a	1.23332	1.21132	2.19092	0.066747	0.171804	4.63404e-07
NM_001081005	1500012F01Rik	1.85056	1.50771	2.18662	1.59116e-09	3.86417e-06	8.51322e-11
NM_153547	Gnl3	1.51273	1.02182	2.18637	1.60431e-05	0.890551	5.42319e-09
NM_197993	Tut1	1.50831	1.26852	2.18587	5.09981e-07	0.00192545	8.12677e-11
NM_011876	Twf2	-1.31789	-1.07439	2.1771	1.44172e-05	0.318517	1.03263e-11
NR_002840	Gas5	1.26862	1.05449	2.17201	0.332529	0.896664	0.00146934
NM_025635	Zwint	-1.11106	1.32046	2.16934	0.0656338	0.000109369	1.41434e-11
NM_145478	Pim3	1.21307	1.6688	2.16543	0.172149	0.00155354	6.21939e-06
BC054747	Wdr62	-1.24445	-1.27041	2.16384	0.0916528	0.122482	2.9708e-06
NM_017407	Spag5	-1.14627	1.01363	2.1637	0.256078	0.950857	3.99465e-07
NM_007521	Bach2	1.90047	-1.34444	2.16349	1.85784e-06	0.0221781	3.86332e-07
NM_021511	Rrs1	1.24335	1.23471	2.15956	0.172803	0.27905	3.00047e-05
NM_021307	Zfp112	1.16275	1.09065	2.15082	0.123398	0.521433	4.75557e-08
BC027537	Gins1	-1.15408	1.14982	2.14002	0.300339	0.406066	2.79471e-06
NM_011671	Ucp2	1.85571	-1.0169	2.13978	4.28038e-10	0.877252	3.67229e-11
NM_133662	Ier3	1.05265	1.07552	2.13952	0.724908	0.642332	1.74586e-07
XR_030737	Gm15470	1.04749	1.33041	2.13772	0.875028	0.184187	0.000163205
NR_002840	Gas5	1.27745	1.32517	2.137	0.1624	0.174606	0.000113161
NM_001017966	Ddi2	2.0513	1.12236	2.13607	5.97188e-11	0.117509	5.44398e-11
NM_172514	Tmem71	1.12845	1.23153	2.13238	0.108177	0.0155964	1.14346e-09
NM_001042655	Tbc1d17	1.42906	-1.18527	2.12964	0.0020084	0.233901	7.81017e-07
NM_016868	Hif3a	2.04439	1.13314	2.12628	9.19748e-08	0.328923	1.01858e-07
NM_013692	Klf10	1.18334	1.53734	2.12599	0.431868	0.0452845	0.000301344
NM_011663	Zrsr1	1.61021	1.17958	2.12122	6.53282e-07	0.0671468	2.07079e-09
NM_145501	Pi4k2a	1.0737	-1.32817	2.11815	0.363795	0.000680144	4.54771e-10
NM_023755	Tcfcp2l1	1.09004	1.08748	2.1143	0.600901	0.67018	4.25235e-06
NM_199068	Foxk1	1.1763	-1.07162	2.11429	0.00957393	0.413111	1.08125e-10
NM_001081047	Cnksr1	1.06227	-1.00892	2.11114	0.546222	0.956194	4.7576e-09
NM_008817	Peg3	6.05364	2.5289	2.10229	9.19748e-08	0.00176493	0.00611338
NM_008129	Gclm	-1.03538	-1.23874	2.10032	0.675827	0.0031503	8.37503e-11
NM_001044308	Cacna1i	1.01115	1.04977	2.09886	0.958753	0.779427	2.33194e-07
NM_001081150	Lonrf1	1.00924	1.03494	2.09798	0.974265	0.886134	6.29141e-06
NM_133690	Atp1b4	-1.00053	1.04864	2.0906	0.998433	0.794666	4.78677e-07
NM_013745	Nufip1	1.2383	1.08581	2.08996	1.4258e-05	0.11388	5.22149e-13
NM_010295	Gclc	1.24797	-1.55384	2.08934	0.00555708	2.43532e-05	5.84331e-09
BC027231	BC027231	1.75264	1.07007	2.08665	3.55002e-05	0.731215	2.95911e-06
NM_011756	Zfp36	1.29247	1.32515	2.08376	0.0132959	0.0210607	3.38846e-07
NM_001033238	Cblb	1.60302	1.43397	2.07803	1.00593e-07	2.57597e-05	3.27607e-10
NM_020581	Angptl4	1.30572	1.84672	2.07213	0.137743	0.00293915	0.000265785
NM_011817	Gadd45g	2.53103	2.33323	2.06669	8.52921e-05	0.00116145	0.00239396
NM_172596	Sec24c	1.49459	1.22221	2.05782	6.54817e-05	0.0658864	6.61573e-08
NM_010513	Igf1r	1.42181	1.06747	2.05576	4.70119e-05	0.565882	5.90011e-09
NM_011250	Rbl2	1.15036	1.20867	2.05557	0.00755561	0.00243069	1.21882e-11
NM_144803	Chrna2	-1.01154	2.93755	2.05403	0.967878	1.1041e-07	1.21248e-05
NM_001135151	Slc39a14	1.30496	1.13886	2.04943	0.00132364	0.195912	1.10762e-08
NM_028789	Unkl	1.35926	-1.11287	2.04662	0.00024746	0.289786	7.44118e-09
NM_008252	Hmgb2	1.08829	-1.17948	2.04258	0.610091	0.314608	7.88624e-06
NM_178798	Slc7a6	-1.0716	1.09285	2.03947	0.614256	0.559441	5.65745e-07
NM_019873	Fkbpl	-1.32586	1.32727	2.03479	0.00103448	0.00404492	2.01705e-08
NM_019786	Tbk1	1.21295	1.04422	2.03322	0.000323432	0.55722	1.03263e-11
NM_172648	Ifi205	1.66488	-1.95349	2.03167	0.000685063	0.000197327	4.33581e-05
NM_026433	Tmem100	-1.97556	2.32064	2.02911	1.13248e-05	4.64022e-06	1.80849e-05
EU429481	Igfn1	-1.04924	1.04705	2.02786	0.920785	0.92604	0.0121899
NM_019636	Tbc1d1	1.00423	1.04397	2.02678	0.988223	0.848434	8.10837e-06
NM_052994	Spock2	1.80184	1.13339	2.02505	0.00322735	0.686427	0.00138767
NM_008252	Hmgb2	1.09215	-1.22456	2.02214	0.607063	0.218591	1.47972e-05
NM_024479	Wbscr27	1.48272	-1.4305	2.02117	0.000192413	0.00235492	2.89718e-07
NM_008252	Hmgb2	1.09317	-1.19844	2.02063	0.581482	0.257421	8.49477e-06
NM_001033324	Zbtb16	1.54191	3.91425	2.02027	0.000296489	3.16008e-10	2.07241e-06
NM_144937	Usp3	1.86257	-1.04682	2.01648	5.19773e-09	0.677182	2.07079e-09
NM_001037709	Rusc2	1.59291	1.7243	2.01551	1.24251e-09	7.16252e-10	5.24196e-12
NM_019765	Clip1	1.4514	1.38764	2.01544	8.38065e-06	0.000239841	2.6028e-09
NM_172977	Gtf3c4	1.20292	1.1041	2.00673	0.0207801	0.345969	1.54309e-08
NM_010321	Gnmt	1.1032	1.00591	2.00652	0.38758	0.977235	3.41143e-07
NM_026181	Gpatch1	1.34882	1.06855	2.00642	0.00010642	0.50928	2.48023e-09
NM_023635	Rab27a	1.32601	1.59985	2.00114	0.0012397	2.45393e-05	3.91694e-08
NM_027968	Fbxo30	1.02593	-1.00182	1.98878	0.855253	0.991536	4.50135e-08
BC150711	AI607873	1.56105	1.38345	1.98416	0.000232111	0.0147016	3.09097e-06
AK047224	Mafg	1.25255	1.13356	1.9835	0.00387291	0.192726	1.1428e-08
NM_009194	Slc12a2	1.31051	1.07646	1.98013	0.0101654	0.648303	1.18089e-06
NM_009551	Zfand5	1.12561	-1.00473	1.97661	0.149458	0.977235	1.66337e-08
NM_001004185	Whamm	1.81823	-1.05944	1.97477	3.20872e-08	0.615009	1.10767e-08
NM_133349	Zfand2a	-1.57637	1.13767	1.97384	7.92848e-05	0.350604	1.24866e-06
BC094388	Fam63a	1.36055	-1.04136	1.97281	0.000140146	0.740979	7.98777e-09
NM_007520	Bach1	1.41333	-1.08209	1.97193	2.07479e-06	0.307761	2.52328e-10
BC019494	Fam134b	2.28244	1.48096	1.97103	7.01924e-07	0.0111807	2.4238e-05
ENSMUST00000071522	Gm10032	1.10473	1.70167	1.96774	0.637666	0.00461914	0.000225292
NM_177660	Zbtb10	1.16846	1.09085	1.96634	0.201426	0.612626	4.28837e-06
NM_001039677	Slc30a2	-1.24274	-1.00687	1.96585	0.285395	0.985524	0.00109738
NM_175770	Taf7	1.08291	-1.05308	1.96085	0.353716	0.657225	1.10767e-08
NM_026538	Ddx56	1.16109	1.03677	1.95633	0.0138783	0.710893	3.97247e-10
NM_011704	Vnn1	4.47832	1.77649	1.95515	8.81618e-07	0.0459335	0.0115156
BC132172	C330023M02Rik	1.50239	1.24328	1.95453	5.98724e-06	0.0150902	1.32049e-08
BC138094	2410016O06Rik	1.28912	1.29847	1.95337	0.00268618	0.00777026	4.99676e-08
NM_001109753	Sv2b	-1.11776	1.04878	1.952	0.638889	0.885193	0.000842848
NM_177325	Tsr1	-1.00392	1.27231	1.94603	0.979226	0.00343522	3.36006e-09
NM_199307	Ece1	-1.02004	-1.0537	1.94489	0.86471	0.614189	3.24389e-09
NM_133895	Slc15a4	1.43043	1.29084	1.9421	1.332e-05	0.00270668	5.67388e-09
NM_028036	Tmco6	1.0719	-1.26314	1.94071	0.413089	0.0063707	7.37891e-09
NM_010934	Npy1r	-1.09146	1.10025	1.93956	0.798783	0.806159	0.00715794
NM_016917	Slc40a1	1.83559	-1.04954	1.93943	0.000270653	0.865394	0.000249117
NR_002870	Dnm3os	1.22607	1.04711	1.93292	0.206796	0.867535	0.000180194
NM_025699	3230401D17Rik	1.24116	1.14733	1.93167	0.00199503	0.0958041	3.2449e-09
NM_001134697	Ctxn3	1.0145	1.07936	1.93052	0.94122	0.609658	9.60481e-07
NM_001037941	Dnajb6	1.45131	-1.00707	1.92954	0.0148491	0.982534	0.000212855
NM_008252	Hmgb2	1.05782	-1.19901	1.92428	0.760715	0.259113	2.26262e-05
NM_025699	3230401D17Rik	1.22193	1.14466	1.9242	0.00541983	0.122001	7.37891e-09
NM_026473	Tubb6	-1.54847	-1.39698	1.92192	0.00297008	0.0520838	0.000123437
NM_153806	Dnttip2	1.50544	1.05118	1.92135	5.54061e-06	0.673966	1.94352e-08
NM_145996	Arid5a	1.26293	1.02535	1.91862	0.00314273	0.858682	2.82845e-08
NM_009984	Ctsl	-1.18591	1.23245	1.91777	0.0106401	0.00796734	2.73972e-09
NM_010831	Sik1	1.82805	-1.56023	1.91648	1.03934e-05	0.00167897	1.05301e-05
NM_008416	Junb	1.17892	1.04784	1.91037	0.340406	0.866911	0.000246274
NM_133826	Atp6v1h	-1.14632	1.08606	1.90756	0.18698	0.56238	9.17643e-07
NM_133670	Sult1a1	1.71492	1.44737	1.90748	1.41388e-05	0.00391005	3.69701e-06
NM_172572	Rhbdf2	1.24238	1.04075	1.9061	0.00729749	0.768336	5.42852e-08
NM_001005868	Erbb2ip	1.23448	1.06817	1.90536	0.00134196	0.45347	1.63358e-09
NM_134050	Rab15	1.13741	1.0111	1.903	0.461357	0.971382	0.000150315
BC150970	A630005I04Rik	1.35842	1.12339	1.89367	0.181906	0.74447	0.00719253
NM_053110	Gpnmb	2.28526	1.34725	1.89246	6.99117e-05	0.20837	0.00231586
BC032970	2810026P18Rik	1.7537	1.17903	1.89106	1.43533e-05	0.250111	7.63088e-06
NM_013899	Timm10	-1.00438	1.4754	1.88841	0.987967	0.00904009	3.33749e-05
NM_001033528	Usp36	1.36755	1.42478	1.88522	0.000590419	0.000803233	2.24754e-07
NM_007987	Fas	1.34661	1.11979	1.88403	0.00384336	0.409689	2.18818e-06
NM_010728	Lox	2.27885	1.02396	1.8839	4.43093e-05	0.94743	0.00170657
NM_019966	Mlycd	1.31682	1.17198	1.87888	5.61559e-05	0.0290029	1.39065e-09
NM_025525	Rnf113a2	1.32546	1.15422	1.87772	0.000553241	0.131576	4.59624e-08
NM_001013786	Zfp187	1.4594	1.05895	1.87614	3.32687e-06	0.561718	5.67388e-09
NM_008568	Mcm7	1.22161	-1.16777	1.87604	0.0227864	0.1527	2.95115e-07
NM_178667	Tfdp2	1.09986	-1.16058	1.87547	0.20038	0.0751189	9.32709e-09
NM_025706	Tbc1d15	1.7066	1.05015	1.87545	6.76398e-08	0.659658	1.40695e-08
NM_020042	Mocs1	1.28	-1.16404	1.87192	0.00130618	0.0909976	2.61415e-08
NM_021565	Midn	-1.02721	-1.20965	1.86753	0.855292	0.0747346	3.87389e-07
AK080751	A930039A15Rik	2.5973	1.19499	1.86517	1.91627e-05	0.525362	0.00386567
NM_013743	Pdk4	6.37085	-1.21476	1.86202	1.10923e-12	0.186373	1.9465e-05
NM_021372	Sertad2	1.0922	-1.01695	1.85109	0.188667	0.886407	2.78744e-09
NM_023248	Sbds	1.38038	1.20059	1.85095	1.5476e-06	0.00462591	2.80676e-10
NM_028787	Slc35f5	-1.11137	1.09294	1.85052	0.143377	0.325064	1.15647e-08
NM_010591	Jun	-1.08583	-1.13996	1.84625	0.771584	0.658579	0.0037347
NM_029290	1700011I03Rik	-1.04206	1.0145	1.841	0.780774	0.941527	2.51639e-06
NM_027696	Mier1	1.17172	1.00847	1.8405	0.194009	0.97235	1.6989e-05
NM_010104	Edn1	2.47199	1.12947	1.83986	4.38236e-08	0.455226	2.43953e-05
NM_026057	Zfp422	1.12568	1.10095	1.83833	0.141313	0.342936	7.15897e-08
NM_013562	Ifrd1	2.17859	1.15403	1.83488	1.92135e-09	0.160078	1.95312e-07
NM_001159583	2310028H24Rik	1.07817	1.06357	1.83404	0.246305	0.455226	1.562e-09
XR_034437	Gm7278	1.01225	1.10438	1.83359	0.97702	0.755366	0.0039925
NM_013760	Dnajb9	1.36682	-1.02369	1.82816	0.00662125	0.913982	1.89505e-05
NM_207302	Zranb1	1.27682	1.1633	1.82243	0.00147888	0.0936449	5.25101e-08
NR_027821	1810032O08Rik	2.12248	1.13844	1.82139	6.3191e-07	0.42065	3.23964e-05
NM_146185	Zfp790	1.48323	1.15477	1.81953	4.37868e-05	0.181409	4.78677e-07
NM_025510	2310004I24Rik	1.27361	1.18499	1.81887	0.000724324	0.0360542	1.50292e-08
NM_011172	Prodh	1.00304	1.08868	1.81873	0.991768	0.644913	3.93237e-05
NM_010153	Erbb3	-1.00611	-1.03233	1.81741	0.984058	0.901064	0.000181796
NM_028276	Utp14a	1.45027	1.03331	1.8164	3.97333e-05	0.817238	1.91416e-07
NM_007513	Slc7a1	-1.14525	1.06925	1.81625	0.168414	0.639586	1.56102e-06
NM_001081243	Filip1	-1.12339	-1.06218	1.81579	0.361661	0.742177	1.60994e-05
NR_002840	Gas5	1.52635	1.35945	1.81432	0.000158059	0.0119142	6.29392e-06
AK047224	Mafg	1.1276	1.19921	1.81196	0.221736	0.100152	1.16271e-06
NM_010638	Klf9	1.68508	1.25692	1.81106	4.28426e-09	0.00118395	1.47212e-09
NM_026524	Mid1ip1	-1.97368	-2.03385	1.8097	9.61866e-07	3.65522e-06	1.56431e-05
NM_145951	Enox2	-1.00741	-1.02502	1.80848	0.984058	0.939738	0.00146079
NM_015786	Hist1h1c	1.07008	1.37341	1.80689	0.656217	0.0163563	1.92923e-05
NM_175045	Bcor	-1.07525	1.35508	1.80644	0.507179	0.00383238	7.9247e-07
NM_017476	Akap8l	1.31027	1.04244	1.80528	8.15126e-05	0.669366	4.55904e-09
NM_011075	Abcb1b	2.97962	1.17537	1.80457	6.55123e-10	0.232877	1.09991e-05
NM_021409	Pard6b	1.22482	1.11566	1.80431	0.0686643	0.475612	1.53774e-05
NM_173002	Zxdc	1.31687	1.29929	1.80391	3.5682e-06	4.42905e-05	1.13136e-10
NM_009377	Th	1.06199	-1.03939	1.80162	0.876273	0.928631	0.0168841
NM_023184	Klf15	1.61671	1.55958	1.80022	5.51573e-05	0.000698242	1.20384e-05
NM_144788	Hectd1	1.35349	1.36021	1.79898	3.62146e-06	1.95401e-05	5.97278e-10
NM_177655	Cstl1	1.04043	1.04629	1.7988	0.734407	0.733249	2.56424e-07
NM_009667	Ampd3	1.13778	1.14144	1.79872	0.345635	0.418548	5.11316e-05
NM_001031808	Mrpl41	1.53425	1.16853	1.79767	3.70053e-05	0.175777	1.71132e-06
NM_013822	Jag1	1.07131	-1.31047	1.79741	0.476957	0.004242	1.9956e-07
NM_133236	Glcci1	-1.16458	-1.05509	1.79533	0.115189	0.725476	2.174e-06
NM_019687	Slc22a4	1.3488	1.24999	1.7932	0.143639	0.397575	0.00670669
NM_001159328	Hgs	1.10872	1.17206	1.79261	0.1179	0.0356315	7.80109e-09
NM_146116	Tubb2c	1.15094	-1.45521	1.79186	0.0925548	0.000236376	3.08188e-07
NM_001079686	Syne1	1.09396	-1.05614	1.79098	0.191981	0.563973	9.72822e-09
ENSMUST00000077293	Gm5785	1.38181	1.67374	1.79036	0.0005014	1.28067e-05	9.7326e-07
NM_011580	Thbs1	4.41852	1.01212	1.78905	1.40016e-08	0.974808	0.00334152
NM_019553	Ddx21	1.33505	1.08516	1.78847	0.000604322	0.463706	2.55735e-07
NM_001037099	Cacnb4	-1.02504	1.12392	1.78677	0.88845	0.39382	7.32668e-06
NM_001122759	Pde7a	-1.00612	1.02685	1.7867	0.981897	0.907787	7.02723e-05
NM_146085	Apbb3	1.52194	1.5362	1.78567	0.000101326	0.000420868	4.84066e-06
AK051045	Snhg1	1.34352	1.38914	1.78523	0.0312087	0.0427682	0.000251667
NM_007607	Car4	2.18408	1.10685	1.78419	1.90011e-07	0.533887	2.80541e-05
NM_025888	Kctd20	1.09314	1.00533	1.784	0.524315	0.982024	2.43953e-05
NM_009199	Slc1a1	1.61478	-1.02745	1.78386	0.000794197	0.916495	0.000261489
NM_001037221	Samd4	1.18708	1.04321	1.7835	0.0375369	0.757463	3.76121e-07
NM_172713	Sdad1	1.23385	1.10792	1.78294	0.0319639	0.446102	4.40349e-06
NM_146116	Tubb2c	1.06809	-1.41573	1.78269	0.543726	0.000867665	7.44679e-07
BC005445	D16H22S680E	1.24628	1.43867	1.78191	0.0135713	0.000792754	1.2514e-06
NM_026221	Ppfibp1	1.74033	1.27567	1.78091	9.63352e-10	0.000411685	1.21454e-09
NM_017373	Nfil3	1.09756	-1.05304	1.77984	0.641938	0.847237	0.000671131
NM_010500	Ier5	-1.06613	1.03701	1.77888	0.631132	0.839002	6.32337e-06
NM_015760	Nox4	1.34292	-1.19681	1.7771	0.0142655	0.238378	6.35563e-05
NM_001039684	Mks1	1.10867	1.08873	1.77552	0.146518	0.341027	2.57282e-08
NM_025499	Eid3	1.05486	1.21751	1.77356	0.7615	0.189546	6.50333e-05
NM_054087	Slc19a2	1.68077	-1.19375	1.77233	7.25424e-06	0.143327	5.53097e-06
NM_172762	Rbm34	1.15142	1.0509	1.77037	0.113896	0.724584	9.65464e-07
NM_016870	Acsm3	3.43533	1.28592	1.76962	6.90497e-07	0.325234	0.00786
NM_024244	Fam13c	-1.05696	1.01124	1.76744	0.659357	0.951811	2.57582e-06
NM_009069	Rit1	1.0768	-1.11385	1.76434	0.409779	0.273647	1.86915e-07
NM_133838	Ehd4	1.04262	-1.01398	1.7639	0.798748	0.947955	1.78751e-05
NM_024199	Cstf1	1.10168	1.17006	1.75501	0.0712264	0.011874	7.57443e-10
ENSMUST00000106157	Zranb1	1.38794	1.19254	1.75486	7.02432e-05	0.0474283	1.44869e-07
NM_019432	Tmem37	1.20342	1.15149	1.75383	0.0381892	0.20741	1.83319e-06
ENSMUST00000097619	Gm1614	-1.01776	1.5948	1.75278	0.931766	0.000434939	2.23667e-05
NM_016736	Nub1	1.27524	1.14649	1.75219	8.45014e-05	0.0404897	2.15648e-09
NM_001081350	Nol8	1.41817	1.17102	1.75085	0.000119033	0.12104	7.51235e-07
NM_138589	Ubfd1	-1.02035	1.10249	1.75036	0.771149	0.0836486	1.10221e-10
ENSMUST00000100731	Setd1b	1.08315	1.09304	1.74896	0.290944	0.31592	3.99475e-08
NM_026483	Mphosph10	1.16361	1.13374	1.74642	0.0400673	0.168376	1.29177e-07
NM_019914	Mllt11	1.1184	1.04309	1.74561	0.372852	0.826665	2.91467e-05
NM_173401	Fbxo44	1.36706	1.07907	1.74457	0.00121553	0.581917	4.05399e-06
NM_016777	Nasp	1.13408	1.09406	1.74449	0.193804	0.480436	2.79471e-06
NM_001081131	Dhtkd1	-1.04786	1.25828	1.74383	0.669529	0.0152546	4.83772e-07
NM_029278	Nop14	1.49263	1.17353	1.74269	1.68338e-06	0.0476301	4.1534e-08
NM_001031808	Mrpl41	1.45713	1.16591	1.74258	0.000174327	0.185646	3.85013e-06
NM_001033352	Klhl21	1.9413	1.40591	1.74205	5.24061e-07	0.00534053	1.50954e-05
NM_009025	Rasa3	1.51675	-1.00861	1.74199	2.11309e-06	0.952625	9.88235e-08
NM_145400	Ube4a	-1.10332	1.02586	1.7411	0.30892	0.872176	1.47378e-06
NM_134087	Fam83h	1.29888	1.19365	1.73948	0.00272732	0.086541	1.30074e-06
NM_001045483	Mapk1ip1	1.81744	1.10738	1.73888	4.83494e-09	0.229509	3.71228e-08
NM_027495	Tmem144	1.02954	-1.61213	1.73699	0.861489	0.000138389	9.67433e-06
NM_016972	Slc7a8	2.03338	-1.71945	1.73619	4.26248e-07	9.36665e-05	3.09925e-05
NM_018737	Ctps2	-1.30292	1.24993	1.73435	0.00852644	0.0626243	1.14581e-05
NM_146251	Pnpla7	4.09241	1.21919	1.73295	1.35515e-12	0.0701248	3.40003e-06
BC028815	1810031K17Rik	1.52157	1.06953	1.73233	2.73409e-07	0.429868	1.3432e-08
NM_178616	Psmd11	1.13736	-1.03933	1.73207	0.0103363	0.607745	4.54771e-10
NM_133753	Errfi1	1.22869	1.04633	1.7284	0.0220195	0.763844	2.98707e-06
NM_010902	Nfe2l2	1.25108	-1.03551	1.72828	0.000353113	0.714524	6.2161e-09
NM_026040	Srfbp1	1.34584	1.12211	1.72786	0.0012453	0.320767	2.66869e-06
NM_172257	Sidt2	1.53321	1.04323	1.72766	0.000245223	0.825162	3.49601e-05
NM_172730	C130022K22Rik	1.66972	1.22358	1.72731	3.92548e-06	0.0697005	4.57972e-06
NM_001113213	Odf2	1.085	1.17508	1.7271	0.4658	0.159032	4.47213e-06
NM_001024952	Rc3h1	1.20072	1.07438	1.7264	0.000295412	0.231557	2.13323e-10
NM_025310	Ftsj3	1.20613	1.34759	1.72535	0.00636864	0.000394896	5.70051e-08
NM_133358	Zfp617	-1.00464	1.06099	1.72307	0.981273	0.674057	3.34508e-06
NM_028284	Bbs5	-1.10381	1.1055	1.71925	0.297356	0.377982	1.6682e-06
NM_145438	Llgl2	1.36783	-1.01067	1.71754	0.000188178	0.945797	4.63175e-07
NM_020568	Plin4	1.20353	3.5378	1.71735	0.19372	1.30031e-08	0.000427015
NM_009272	Srm	-1.21656	-1.09601	1.71634	0.0165757	0.40685	9.64714e-07
NM_178149	Pik3ip1	1.76385	1.15656	1.71528	4.92139e-06	0.279012	2.46272e-05
NM_001081557	Camta1	1.52158	1.19624	1.71522	1.36958e-06	0.0304537	1.04812e-07
NM_025854	Cir1	1.52194	1.07325	1.71339	2.82418e-05	0.591785	3.09097e-06
NM_001115010	Lin54	-1.01543	1.03021	1.71189	0.903986	0.809465	1.3487e-07
NM_146073	Zdhhc14	1.2737	-1.09132	1.70902	0.00177531	0.386851	3.27585e-07
NM_134071	Ankrd32	-1.19022	-1.00107	1.70788	0.124282	0.995825	4.9007e-05
ENSMUST00000112540	2310001H12Rik	-1.05568	-1.41735	1.70654	0.621819	0.000595771	1.37475e-06
NM_026823	Arl8a	1.04265	-1.21988	1.70653	0.428085	0.000331138	1.08125e-10
NM_029013	Klhdc6	-1.33536	-1.18149	1.70629	0.00174354	0.130073	4.16123e-06
NM_172558	Gemin5	1.3982	1.00284	1.70626	1.53178e-05	0.984389	6.61573e-08
BC100531	4832428D23Rik	-1.036	-1.03276	1.70518	0.921474	0.930278	0.0109049
NM_024473	BC005537	1.21706	1.06459	1.70491	0.00143012	0.446925	1.11636e-08
AK031731	6030499A19Rik	1.38456	1.15101	1.70451	0.00873437	0.397513	0.000206337
NM_001039939	Asxl1	1.17988	1.11001	1.70375	0.000708282	0.0619314	2.50622e-10
NM_001033271	Tmem55b	1.04412	-1.35197	1.70371	0.395809	1.40075e-06	8.51322e-11
NM_133955	Rhou	1.37745	-1.50152	1.69965	0.000587953	0.00024534	3.85013e-06
NM_133883	Adprhl2	1.12977	1.11587	1.69857	0.0911262	0.217863	1.50294e-07
ENSMUST00000084200	Prdm2	1.36014	1.00028	1.69812	0.0195854	0.998851	0.000451777
NM_145610	Ppan	1.11255	1.23589	1.69767	0.249108	0.035015	2.21661e-06
NM_001081214	Pprc1	1.42644	1.28391	1.69706	0.000648838	0.0334557	1.72198e-05
NM_009743	Bcl2l1	2.03002	1.28045	1.69611	1.24942e-08	0.0134154	2.21076e-06
NM_028190	Luc7l	1.201	1.25652	1.69572	0.00965817	0.00624474	1.55979e-07
BC062940	D930015E06Rik	1.60322	1.01792	1.69462	3.84314e-05	0.927768	2.52687e-05
NM_009760	Bnip3	1.57004	1.79586	1.69421	6.90057e-06	1.45535e-06	2.40883e-06
NM_133986	Tcta	1.03276	1.12365	1.69391	0.714893	0.127089	2.55141e-08
NM_001039967	Zfp869	1.51818	1.21804	1.69222	7.17647e-06	0.0348538	8.74473e-07
NM_001111027	Runx1t1	-1.04944	1.06632	1.69213	0.851243	0.814137	0.00238032
NM_134076	Abhd4	1.08224	-1.01697	1.68911	0.0578633	0.815993	4.64335e-11
NM_007470	Apod	1.10185	1.19033	1.6891	0.760066	0.586658	0.0265399
NM_007714	Clk4	1.71272	1.09576	1.68818	2.46292e-08	0.293943	9.01848e-08
NM_018868	Nop58	1.17193	1.21136	1.688	0.0472469	0.0416271	9.77401e-07
NM_133692	Pold3	1.01717	1.00843	1.68761	0.887029	0.951811	1.42762e-07
NM_001146081	Fancb	-1.27946	-1.18478	1.68727	0.0342838	0.251996	0.000126996
NM_007409	Adh1	-1.05185	-1.12978	1.68636	0.588429	0.173061	2.46745e-07
NM_010706	Lgals4	2.4938	2.68205	1.68555	2.06824e-08	4.53454e-08	9.76304e-05
NM_153060	Spns2	1.53624	-1.11271	1.68229	3.04938e-05	0.381096	7.12039e-06
NM_025854	Cir1	1.4491	1.07347	1.68148	7.9163e-06	0.472574	2.08165e-07
NM_017397	Ddx20	1.34628	1.15471	1.68138	3.18421e-05	0.0572491	3.99475e-08
NM_007395	Acvr1b	1.55852	1.23118	1.68061	1.59283e-05	0.0508285	5.72067e-06
NM_016661	Ahcy	2.45509	1.18869	1.68002	3.16541e-11	0.0431262	2.71544e-07
NM_021297	Tlr4	1.19152	-1.05835	1.6799	0.279776	0.826653	0.00160325
NM_008297	Hsf2	1.17837	-1.01576	1.67955	0.0107225	0.896716	4.9124e-08
ENSMUST00000037810	Urb1	1.75932	1.17204	1.67841	4.26983e-09	0.0328869	3.81212e-08
NM_178935	4932441K18Rik	1.52718	1.022	1.67831	4.86636e-05	0.901064	1.0566e-05
NM_001077495	Pik3r1	-1.69049	1.07477	1.67798	1.72681e-05	0.663329	5.32633e-05
NM_177342	Taf5	1.27886	-1.03222	1.67698	0.0202713	0.870061	5.00303e-05
NM_007796	Ctla2a	1.71326	1.07475	1.67594	4.67947e-05	0.703521	0.000189143
NM_010864	Myo5a	1.78822	1.0103	1.67489	1.33573e-07	0.949707	1.94822e-06
NM_026752	Zfyve21	-1.35017	-1.18242	1.67444	0.000393713	0.082002	1.37475e-06
NM_010756	Mafg	1.16703	1.14236	1.67423	0.0242753	0.1106	1.4662e-07
NM_001113283	BC031353	2.44342	1.95483	1.67274	1.08361e-08	4.35542e-06	5.24672e-05
NM_152818	Osbp2	1.12832	1.24738	1.67068	0.325748	0.0940635	7.83775e-05
NM_025802	Pnpla2	1.27348	1.66185	1.67033	0.00137288	1.3171e-06	4.06927e-07
NM_178076	Mcf2l	2.05858	1.24597	1.66712	1.11473e-06	0.130828	0.000212992
NM_026156	Xab2	1.28945	1.05748	1.66613	4.80456e-06	0.367563	4.8217e-10
NM_013610	Ninj1	1.11122	-1.18126	1.66427	0.1481	0.0443565	2.24754e-07
NM_138747	Nop2	1.18564	1.19662	1.66381	0.0246835	0.0461547	7.56523e-07
NM_029248	Taf1d	1.29007	1.05491	1.66356	0.00268554	0.68273	2.79947e-06
NM_033609	Med15	1.13185	1.077	1.6634	0.031624	0.32278	1.24349e-08
NM_153065	Ddx27	1.00886	1.13884	1.66331	0.959689	0.208901	2.41196e-06
BC025117	D10Ertd641e	1.26939	1.16587	1.66298	0.00310255	0.111891	1.46467e-06
BC094909	A230051G13Rik	1.06896	1.03454	1.66129	0.525468	0.817834	3.28824e-06
NM_007994	Fbp2	-1.18716	1.11943	1.66095	0.209085	0.540647	0.000497178
NM_019827	Gsk3b	-1.06543	-1.09658	1.66073	0.321329	0.195562	1.13583e-08
NM_053094	Cd163	2.19533	1.08036	1.65982	3.72861e-05	0.791422	0.00663523
NM_001009575	Armcx5	1.08254	1.14262	1.65958	0.68095	0.502272	0.00131315
NM_001039551	Cnnm3	1.36125	1.08485	1.65932	3.46986e-05	0.350942	1.14958e-07
NM_010930	Nov	1.33858	-1.11361	1.659	0.113172	0.706446	0.00966117
NM_016661	Ahcy	2.37379	1.18502	1.65827	3.83759e-11	0.041928	2.81192e-07
NM_030560	Cwc22	1.26658	1.01082	1.65778	0.00404994	0.946783	2.21264e-06
NM_030560	Cwc22	1.26658	1.01082	1.65778	0.00404994	0.946783	2.21264e-06
NM_030560	Cwc22	1.26658	1.01082	1.65778	0.00404994	0.946783	2.21264e-06
NM_030560	Cwc22	1.26658	1.01082	1.65778	0.00404994	0.946783	2.21264e-06
NM_030560	Cwc22	1.26658	1.01082	1.65778	0.00404994	0.946783	2.21264e-06
NM_030560	Cwc22	1.26658	1.01082	1.65778	0.00404994	0.946783	2.21264e-06
NM_030560	Cwc22	1.26658	1.01082	1.65778	0.00404994	0.946783	2.21264e-06
AK051661	D130062J21Rik	1.61094	-1.1481	1.65557	0.00368013	0.559441	0.00465302
NM_008707	Nmt1	1.13276	1.14135	1.6545	0.0643561	0.101429	1.35265e-07
NM_011868	Peci	1.1081	1.438	1.65442	0.00785974	1.26886e-08	2.8198e-11
NM_178935	4932441K18Rik	1.58271	1.02522	1.65184	3.17859e-06	0.867594	2.66869e-06
NM_026445	Sumf2	-1.25576	1.02725	1.6517	0.00125931	0.823215	2.08165e-07
NM_133834	Hnrnpf	1.16281	1.10672	1.65015	0.00728814	0.13942	1.06089e-08
NM_010213	Fhl3	1.06205	-1.18952	1.64921	0.630359	0.131359	1.68803e-05
NM_001037725	Fam117b	1.54334	1.08773	1.64668	5.35134e-07	0.34384	1.94658e-07
NM_025836	Plin3	-1.34458	-1.11092	1.6466	0.00157549	0.388223	1.2006e-05
NM_175091	Tnks	1.20681	1.17328	1.64588	0.00107068	0.0144678	1.01587e-08
NR_024083	BC005561	1.31072	-1.02155	1.64524	0.00235658	0.896275	6.92088e-06
NM_153419	Grwd1	1.08616	1.05571	1.64499	0.389249	0.675757	3.58332e-06
NM_153144	Ggnbp2	1.2346	1.0354	1.64266	0.00229289	0.757775	2.08859e-07
NM_145927	Fntb	-1.2514	-1.16816	1.64254	0.000710402	0.0382415	7.99783e-08
NM_145506	Epb4.1l5	1.00989	-1.20372	1.64239	0.955415	0.0697005	5.4008e-06
NM_016661	Ahcy	2.29292	1.19052	1.64104	4.68117e-11	0.0310312	2.57453e-07
AK051045	Snhg1	1.27682	1.19658	1.64091	0.14961	0.413577	0.0054987
NM_133865	Dclre1b	1.75864	1.40871	1.6402	8.40621e-10	7.6208e-06	1.37352e-08
NM_176830	1110036O03Rik	1.05119	1.29071	1.63863	0.676806	0.0133441	8.02211e-06
NM_175164	Arhgap26	1.09783	-1.12104	1.6365	0.295443	0.267292	2.71393e-06
NM_023737	Ehhadh	1.12997	1.87725	1.63648	0.664488	0.0100688	0.0295966
AF357372	Snord49a	1.55271	1.24788	1.63624	0.00149685	0.187471	0.0011483
NM_026187	Ankzf1	1.5282	1.24524	1.63584	8.35491e-06	0.0220911	3.19761e-06
NM_175639	Wdr43	1.43302	1.24551	1.63573	1.26367e-06	0.0022153	3.75669e-08
NM_144907	Sesn2	2.50312	1.71569	1.63518	1.09272e-07	0.000551793	0.000682905
NM_021392	Ap4m1	-1.04145	1.02218	1.63341	0.620149	0.843402	6.62308e-08
NM_138669	Eif4a3	-1.05605	1.15873	1.63341	0.493565	0.0566605	1.33377e-07
NM_018742	Bet1l	-1.09354	1.54417	1.63189	0.141247	4.42402e-07	2.76617e-08
NM_026152	Dhdpsl	-1.5934	1.06188	1.63138	0.000474111	0.780611	0.000662854
NM_172676	Samd10	1.0944	-1.01204	1.6313	0.63065	0.967609	0.0018523
NM_013719	Eif2ak4	1.26263	-1.18156	1.6292	0.00192819	0.0564306	8.70079e-07
NM_133906	Zkscan1	1.07808	1.12939	1.62873	0.199408	0.0640227	1.16775e-08
NM_013869	Tnfrsf19	-1.00803	-1.29538	1.6268	0.986213	0.303351	0.021645
NM_133215	Mtmr4	-1.18886	1.22352	1.62676	0.000246657	0.000246437	4.14287e-10
NM_010206	Fgfr1	-1.18186	1.1464	1.62599	0.0318163	0.154403	2.08829e-06
NM_015747	Slc20a1	-1.21638	1.88792	1.62567	0.0215132	4.4018e-07	7.08472e-06
NM_028838	Lrrc2	-1.03708	1.16076	1.62491	0.769377	0.149954	5.98192e-06
NM_008211	H3f3b	1.05859	1.0432	1.62436	0.320876	0.573833	4.36484e-09
NM_011728	Xpa	1.49643	1.45386	1.62323	2.18635e-06	3.8082e-05	4.60416e-07
NM_028908	4933403G14Rik	-1.07444	1.04447	1.62305	0.379247	0.699738	5.85409e-07
NM_001045523	Bahd1	1.21304	1.14439	1.62184	0.0288741	0.226263	1.20229e-05
NM_001076791	9630025I21Rik	1.50341	-1.02146	1.62137	0.000676842	0.922578	0.000268934
NM_026701	Pbld	3.38743	1.20052	1.62136	1.09157e-09	0.247145	0.000622431
NM_133701	Prpf6	1.43029	-1.00455	1.62058	1.47002e-05	0.976277	7.44042e-07
NM_027745	Ccdc57	1.02066	-1.15432	1.62	0.89958	0.214945	2.02259e-05
NM_001033202	Usp30	1.27683	1.01883	1.61943	0.00102556	0.889748	7.5527e-07
NM_053086	Nolc1	1.21362	1.17141	1.61917	0.0196331	0.118091	5.58848e-06
NM_021282	Cyp2e1	1.22331	1.02833	1.61745	0.423947	0.947683	0.0399636
NM_173450	Rpusd2	1.22847	1.05484	1.61702	0.0345529	0.737516	4.17414e-05
NM_011919	Ing1	1.12381	1.08176	1.61656	0.0520642	0.309613	5.07131e-08
BC075731	Rpl12	1.12239	-1.22009	1.61533	0.585672	0.358188	0.00752603
NM_144799	Lmcd1	1.05419	-1.00997	1.61459	0.886162	0.982428	0.0406994
NM_001042451	Snca	1.4503	-1.24206	1.61368	0.0240175	0.3108	0.00805823
NM_029546	Pwp2	1.09499	1.06352	1.61354	0.330443	0.623128	5.85445e-06
AF357367	Rpl23a	1.1231	1.06856	1.61333	0.382593	0.723996	0.000314414
NM_172684	Rsbn1	1.38681	1.09802	1.6129	1.68302e-06	0.175671	1.8829e-08
NM_177811	Zfp459	1.7353	-1.16133	1.61202	0.000248584	0.437302	0.00225765
NM_010792	Mettl1	1.07317	1.23318	1.61152	0.608092	0.0992222	0.000114671
NM_030035	Golgb1	1.42845	1.12378	1.61068	4.77182e-05	0.243103	3.18417e-06
NM_010240	Ftl1	-1.07419	-1.14275	1.61029	0.253341	0.0508696	3.35188e-08
NM_011803	Klf6	1.12822	1.03768	1.60901	0.197501	0.807848	1.37946e-05
NM_020608	Cramp1l	1.25877	1.08653	1.6083	5.58796e-05	0.198406	6.53261e-09
NM_145953	Cth	-2.06078	1.17329	1.60803	3.94975e-05	0.463525	0.00591401
BC038367	Setd1b	1.10299	1.08181	1.6078	0.192892	0.410769	7.58703e-07
NM_145983	Kcna5	1.28343	-1.00293	1.60752	0.00523732	0.987556	1.57719e-05
NM_030180	Usp54	2.21089	1.02836	1.60599	2.55652e-06	0.915728	0.00218686
NM_153533	Tenc1	1.36616	1.05088	1.60586	0.00123853	0.74873	3.13315e-05
NM_008211	H3f3b	1.05579	-1.0195	1.60529	0.525292	0.878084	4.81907e-07
NM_001081185	Flnc	-1.07261	1.0823	1.60446	0.504236	0.512421	9.56967e-06
NM_001038619	Dnm3	1.28227	-1.08854	1.60443	0.00791295	0.525414	3.05913e-05
NM_181390	Mustn1	-1.11823	1.49927	1.60421	0.69576	0.103816	0.0351548
NM_146075	Lemd2	1.27794	1.21311	1.6039	4.31097e-05	0.00262378	1.34339e-08
NM_021888	Qtrt1	1.37704	-1.16274	1.6029	8.07361e-06	0.0370257	9.94192e-08
NM_178404	Zc3h6	1.58808	-1.07657	1.60279	1.5476e-06	0.50448	3.27359e-06
NM_030697	Kank3	1.70439	1.6097	1.60258	1.11875e-06	3.3446e-05	1.53208e-05
NM_030560	Cwc22	1.27134	-1.0554	1.60255	0.0127267	0.731674	4.74035e-05
NM_138677	Edem1	-1.4571	-1.14397	1.60246	0.00016879	0.256124	2.9834e-05
BC044749	2310057M21Rik	1.1952	1.15283	1.60185	0.00659224	0.0688233	2.57453e-07
AY140896	LOC433762	-1.48718	2.09065	1.60111	0.0281574	0.000792754	0.0171171
AY140896	LOC433762	-1.48718	2.09065	1.60111	0.0281574	0.000792754	0.0171171
NM_177362	Zfp771	1.08279	1.04456	1.59855	0.363227	0.726286	2.69572e-06
NM_009045	Rela	1.20352	-1.03485	1.59799	0.000763856	0.678288	1.16775e-08
NM_023913	Ern1	1.21922	-1.4864	1.59782	0.00043377	4.58062e-07	1.37352e-08
NM_026390	Ubxn4	1.02397	-1.04737	1.59762	0.748057	0.525348	6.58204e-09
NM_001128597	Bat4	1.4286	-1.12432	1.59712	0.000261057	0.326099	2.73447e-05
NM_032460	Bat4	1.4286	-1.12432	1.59712	0.000261057	0.326099	2.73447e-05
NM_080639	Timp4	1.05626	1.21833	1.59679	0.705656	0.11672	0.000118067
NM_133765	Fbxo31	3.70541	2.46319	1.59624	1.33854e-10	2.45744e-07	0.000446687
NM_001085440	Smcr8	1.25543	1.03559	1.59617	0.000225667	0.703319	4.47185e-08
NM_026302	Dctn4	1.04198	-1.01447	1.59534	0.41679	0.853772	5.6037e-10
NM_011574	Cirh1a	1.28169	1.10613	1.59532	1.80025e-05	0.0999027	6.53261e-09
NM_172599	D14Ertd436e	1.14645	1.1181	1.59495	0.253341	0.463525	0.000241066
NM_133735	Ptcd1	1.09049	1.14177	1.5948	0.131002	0.0432878	2.57282e-08
NM_028038	Ddx28	1.54951	1.25997	1.5946	0.000236663	0.0846764	0.000280545
NM_027371	Bxdc5	1.19073	1.14427	1.59322	0.110491	0.331848	0.000172899
BC151046	2310021P13Rik	1.23242	1.02639	1.59314	0.000112845	0.752396	5.20702e-09
NM_013495	Cpt1a	-1.1859	1.56551	1.59164	0.0220195	8.62779e-06	2.15886e-06
NM_024193	Nop56	1.18228	1.18823	1.59117	0.00188112	0.00560597	1.25058e-08
NM_175097	Prickle3	1.07771	1.16634	1.59095	0.527841	0.194056	4.70185e-05
NM_015763	Lpin1	1.83207	2.87097	1.59093	3.32314e-06	8.15197e-09	0.000216665
NM_008145	Gnrh1	1.36341	-1.01342	1.59067	0.00936196	0.956194	0.000605042
NM_133834	Hnrnpf	1.16007	1.12335	1.58941	0.0175175	0.128669	1.82494e-07
NM_022015	Taf8	1.14988	1.18978	1.58834	0.0363024	0.0266047	4.48427e-07
BC023673	D2Ertd391e	1.07905	-1.0157	1.58744	0.277786	0.896237	2.36603e-07
NM_008049	Ftl2	-1.06772	-1.16385	1.58738	0.348187	0.0367966	1.4662e-07
BC082597	D930016D06Rik	1.13348	-1.00139	1.5873	0.298443	0.994296	0.000235948
NM_133834	Hnrnpf	1.16875	1.05307	1.5867	0.00265367	0.46401	8.63088e-09
NM_008378	Impact	1.26649	1.15985	1.58662	4.98351e-06	0.00413287	7.85427e-10
NM_001081152	Npat	1.12666	-1.06204	1.5865	0.193072	0.649333	1.56961e-05
NM_009329	Zfp354a	-1.02578	1.24722	1.58556	0.887756	0.078914	0.000162144
NM_024230	Smtnl1	1.06035	1.04343	1.58478	0.853283	0.905943	0.0281077
NM_013924	Abt1	1.1412	1.14469	1.58424	0.178298	0.2538	4.08708e-05
NM_133834	Hnrnpf	1.16342	1.05572	1.5836	0.00387291	0.445797	1.16135e-08
NM_001113478	Frrs1	1.11142	-1.39481	1.58336	0.148215	0.00015504	1.02214e-06
NM_172275	Trafd1	2.27636	1.02263	1.58298	1.8182e-10	0.869741	2.58734e-06
NM_001024526	Larp4	1.34846	1.11956	1.58233	0.000757709	0.305926	1.45883e-05
NM_010900	Nfatc2ip	1.14476	1.02119	1.58157	0.036368	0.857148	3.1856e-07
NM_172941	Zkscan17	1.59145	1.11426	1.58118	2.48665e-06	0.304261	8.10837e-06
NM_194342	Unc84b	1.55168	1.39209	1.58091	9.03313e-08	2.74544e-05	1.20804e-07
NM_026878	Rasl11b	-1.3726	1.1689	1.5805	0.0287112	0.429016	0.00410922
NM_007635	Ccng2	1.21513	1.23461	1.58029	0.00741116	0.0134901	1.78684e-06
NM_007970	Ezh1	1.19439	1.20873	1.5799	0.0049641	0.0103157	2.24035e-07
NM_176987	4732471D19Rik	1.57876	-1.21254	1.57965	1.80277e-06	0.0362555	4.82236e-06
BC055818	D330028D13Rik	1.00385	-1.13434	1.57935	0.987273	0.345963	0.00013121
NM_026220	Mfap1a	1.49829	1.13264	1.5793	2.34051e-05	0.243995	1.33009e-05
NM_175158	Utp20	1.05925	1.06802	1.57906	0.534018	0.535752	2.36295e-06
NM_145475	Cerk	1.38516	1.24273	1.57881	7.70421e-05	0.0137941	2.90494e-06
NM_145416	Kri1	1.38601	1.22557	1.57865	2.80611e-05	0.0122659	9.17751e-07
NM_021462	Mknk2	-1.24939	1.58775	1.57842	0.00214093	2.96182e-06	1.38198e-06
NM_007829	Daxx	-1.09239	1.13623	1.57841	0.180507	0.0895309	2.14815e-07
BC020005	1200011M11Rik	1.21641	1.09566	1.57814	0.026791	0.454948	2.50638e-05
NM_026472	Mki67ip	1.2768	1.08991	1.57765	0.0015567	0.392364	3.05686e-06
NM_026277	Nob1	1.26123	1.33194	1.57714	0.00234767	0.00147753	2.89921e-06
NM_001081379	Ankrd11	1.23306	1.18799	1.57712	0.000351777	0.0083506	3.63818e-08
NM_011523	Synj2	1.22752	-1.25085	1.57706	0.211975	0.251518	0.00674169
NM_026004	Nt5c3	1.0192	-1.08774	1.57577	0.910742	0.530245	4.93246e-05
NM_026382	Snrnp48	1.49869	1.05319	1.57567	6.21384e-05	0.727819	3.90166e-05
NM_020575	March7	1.28353	-1.0847	1.57565	6.52016e-06	0.162185	3.07068e-09
NM_146018	Flcn	2.05004	-1.24369	1.57556	1.74458e-11	0.00120845	4.1534e-08
NM_027896	Coasy	-1.43925	1.03595	1.57493	1.07888e-05	0.768439	1.56059e-06
NM_019671	Net1	1.94273	-1.02363	1.57473	2.95385e-07	0.900058	0.000106879
NM_027000	Gtpbp4	1.73731	1.11787	1.57447	9.30845e-08	0.248373	3.72485e-06
NR_027829	Gm10638	1.30762	1.09256	1.57394	0.00767966	0.541097	0.000118927
NM_010907	Nfkbia	2.28666	1.27228	1.57363	3.16541e-11	0.00248321	5.94005e-07
NM_013490	Chka	1.18478	-1.37729	1.57299	0.153549	0.0165611	0.000481872
NM_133819	Ppp1r15b	1.53133	-1.02753	1.57274	1.98512e-05	0.865326	2.43589e-05
NM_008969	Ptgs1	-1.00708	-1.22985	1.57147	0.980452	0.212072	0.00206649
NM_027296	Trnt1	1.19553	1.07215	1.57089	0.0234952	0.541632	6.67563e-06
NM_001122998	Tiam2	1.09106	-1.37184	1.57041	0.652322	0.0646833	0.00418687
NM_173388	Slc43a2	1.37721	-1.17367	1.57026	0.00124457	0.180457	7.79673e-05
NM_001081379	Ankrd11	1.43995	1.28516	1.56902	7.75693e-06	0.00255903	1.2514e-06
NM_001007465	Rffl	-1.00817	-1.13413	1.56846	0.938924	0.0511706	3.33206e-08
NM_021398	Slc43a3	1.37809	1.24403	1.56769	1.17245e-05	0.00362878	3.15499e-07
NM_011578	Tgfbr3	-1.01856	1.14118	1.56544	0.881028	0.12934	1.88142e-06
NM_007560	Bmpr1b	-1.06914	1.05516	1.56544	0.751985	0.835144	0.00504066
NM_031863	Cenpq	1.09388	-1.36011	1.56488	0.69576	0.127459	0.0129115
NM_026853	Asb11	-1.10077	1.11978	1.56459	0.249108	0.244621	5.05728e-06
NM_172121	Zc3h3	1.239	1.14054	1.56397	0.000157173	0.0338029	2.16034e-08
NM_001079686	Syne1	1.11497	-1.00294	1.56377	0.0883099	0.982208	2.99194e-07
NM_011581	Thbs2	8.18635	1.24884	1.56371	1.27662e-13	0.124982	0.000835852
NM_001033194	Gtf3c3	1.06144	1.17356	1.5633	0.598855	0.132817	2.62171e-05
BC096606	D230037D09Rik	-1.00845	1.19707	1.56309	0.962624	0.0746761	1.71503e-05
NM_009531	Xpc	1.58384	1.16904	1.56297	1.37773e-05	0.169845	5.08464e-05
NM_009804	Cat	1.21656	-1.0853	1.56236	0.000503102	0.225668	3.09181e-08
NM_011752	Zfp259	1.90345	-1.14825	1.56211	2.65305e-06	0.354417	0.0005437
ENSMUST00000067671	Gm9948	-1.07889	-1.03524	1.56151	0.383249	0.78943	4.45774e-06
NM_001037127	Musk	1.28613	-1.11032	1.56137	0.0651098	0.603935	0.002851
NM_146201	Zfp553	1.10718	1.09508	1.56106	0.314848	0.471098	4.46616e-05
NM_178724	Harbi1	1.34781	1.19766	1.56043	8.81309e-05	0.0275091	1.47005e-06
NM_011802	Clpx	1.3277	1.24616	1.56013	0.0017928	0.0351872	3.44419e-05
NM_176968	Nt5dc1	-1.10816	1.19245	1.56003	0.079484	0.00967501	9.83867e-08
NM_022022	Ube4b	1.54833	1.13751	1.55976	1.39246e-09	0.0155602	2.5142e-09
NM_199299	Phf15	1.34062	1.4255	1.55953	0.00217635	0.00165761	6.86368e-05
NM_019716	Orc6l	1.13148	-1.03581	1.5565	0.0746337	0.757171	1.24866e-06
NM_026220	Mfap1a	1.45072	1.15722	1.55606	6.97779e-06	0.0849408	1.94822e-06
NM_028789	Unkl	1.38713	1.01919	1.5559	0.000133544	0.897699	8.87853e-06
NM_199447	Rrp12	1.05948	1.13195	1.55539	0.630409	0.287138	4.76968e-05
NM_019763	Spen	1.42644	1.19762	1.55434	6.9272e-08	0.001705	6.50721e-09
NM_178918	Utp15	1.20235	1.03374	1.55352	0.0449419	0.839002	5.73273e-05
NM_025884	Zfp830	1.24866	1.04586	1.55335	0.110691	0.854609	0.00322204
NM_011723	Xdh	1.25724	-1.08337	1.5532	0.00132021	0.38659	1.58377e-06
NM_029132	2410017P07Rik	-1.03275	-1.05268	1.553	0.799321	0.69657	1.72918e-05
NM_028021	Myh14	1.01099	1.18887	1.55282	0.953796	0.126997	6.85495e-05
NM_148924	Zfp263	1.24531	1.17595	1.55206	0.015757	0.147201	5.52183e-05
NM_001159344	Casz1	1.65326	1.10217	1.55197	1.20159e-05	0.484004	0.000152466
NM_134071	Ankrd32	-1.19976	1.16347	1.55098	0.0631275	0.214899	0.000119939
NM_011797	Car14	-1.08149	1.01165	1.55056	0.597613	0.960663	0.000694649
NM_023141	Tor3a	1.25948	1.32504	1.55046	0.0225491	0.0181267	0.000195533
NM_022331	Herpud1	1.66972	1.55647	1.54984	1.169e-07	6.08877e-06	2.78455e-06
NM_019713	Rassf1	1.31265	1.09046	1.54884	0.00248489	0.483116	4.02719e-05
NM_028244	Rrp1b	1.35596	1.06372	1.54872	0.00321735	0.703521	0.000212252
NM_008049	Ftl2	-1.04221	-1.15278	1.54863	0.595437	0.0452885	2.20785e-07
NM_001029982	Sec23ip	1.20815	1.11961	1.54836	0.00085344	0.085552	5.39049e-08
NM_145993	L3mbtl2	1.07926	-1.00808	1.54805	0.446039	0.963108	2.20681e-05
NM_013559	Hsph1	1.02723	1.44594	1.54805	0.935072	0.0747346	0.0201906
NM_009546	Trim25	1.49045	1.24888	1.54715	6.54366e-05	0.0378411	5.70796e-05
NM_008049	Ftl2	-1.11012	-1.14477	1.54624	0.124086	0.0880118	9.02508e-07
NM_010344	Gsr	1.13293	1.03337	1.5462	0.0055185	0.627674	2.74937e-09
ENSMUST00000101009	Ahnak2	1.45157	1.1767	1.54576	0.00144069	0.262721	0.00071701
NM_153198	Hbp1	1.14776	1.05837	1.54509	0.00173262	0.307017	1.562e-09
BC058949	D19Wsu162e	1.15558	1.25294	1.54478	0.00168441	8.1946e-05	2.98067e-09
ENSMUST00000084653	Gm10447	1.22727	1.21297	1.54387	0.0421504	0.113973	0.000198958
NM_172566	Rundc1	1.22068	1.25342	1.54358	0.0270349	0.0339366	5.84102e-05
ENSMUST00000101456	Gm10469	1.02109	1.04331	1.54311	0.932073	0.855029	0.00235819
NM_001024526	Larp4	1.14156	1.07403	1.54251	0.286916	0.686633	0.000680977
NM_026396	Bxdc2	1.1039	1.02778	1.54241	0.455133	0.894706	0.000564509
NM_023324	Peli1	1.36126	-1.0297	1.54208	1.03696e-06	0.721548	1.98819e-08
NM_147218	Abca6	1.6155	1.20595	1.54174	0.000133363	0.195461	0.000915224
NM_181593	Itpkc	1.44633	1.02165	1.54083	2.58926e-05	0.880941	9.29322e-06
BC138468	Ahnak2	1.64827	1.09922	1.54067	3.41386e-05	0.54279	0.000436675
NM_001004176	Maml3	1.60977	-1.03797	1.5402	6.9423e-07	0.770279	6.94625e-06
NM_001081118	Phrf1	1.16901	1.2329	1.53981	0.0600848	0.0308642	2.02315e-05
NM_009760	Bnip3	1.45241	1.62889	1.5397	3.11114e-07	4.53454e-08	1.00544e-07
NM_144818	Ncaph	1.01387	-1.22963	1.53857	0.945665	0.0918071	0.000247234
NM_028986	Gzf1	1.02282	1.18953	1.53846	0.807955	0.0141916	2.88818e-07
NM_001122676	Zcchc2	1.21401	1.05989	1.53845	0.00254079	0.51742	5.76234e-07
NM_028766	Tmem43	-1.16697	-1.13819	1.53839	0.0526721	0.190174	1.27981e-05
NM_007797	Ctla2b	1.20058	1.15964	1.53839	0.19536	0.407866	0.0032884
NM_009086	Polr1b	1.22297	1.19437	1.53708	0.00496658	0.034152	3.17752e-06
NM_001159288	Morc2a	-1.01724	1.16687	1.53664	0.863686	0.0263094	2.27544e-07
NM_001113460	Tec	1.13493	1.01021	1.53618	0.20346	0.95689	9.78796e-05
NM_133948	Psip1	1.19319	-1.24352	1.536	0.0329669	0.025206	2.31127e-05
NM_001081557	Camta1	-1.0028	1.09526	1.53579	0.990345	0.51858	0.000192392
NM_025860	Ddx18	1.10866	1.12666	1.53521	0.372294	0.373845	0.000238514
NM_009579	Slc30a1	1.59307	1.06131	1.53489	6.14765e-06	0.65924	4.52891e-05
NM_001024602	AW555464	1.36601	1.06679	1.53448	0.000150557	0.560759	8.2819e-06
NM_001081386	Cdh19	1.18989	-1.02707	1.53365	0.430592	0.942445	0.0358765
NM_028365	Zfp839	1.13251	1.30158	1.5333	0.15797	0.00796734	2.97821e-05
NM_176846	Exph5	1.08658	-1.41414	1.53323	0.56613	0.00961316	0.000845335
NM_001080129	Tmpo	1.04851	-1.19727	1.53286	0.63566	0.0425274	7.06297e-06
NM_007483	Rhob	1.39017	1.24651	1.53282	0.000859814	0.0511871	0.000130384
NM_028121	Adpgk	-1.06689	1.13368	1.53237	0.364031	0.0961282	5.67661e-07
NM_001145978	Parp4	1.33796	1.13515	1.53211	1.88704e-05	0.0769731	2.95115e-07
NM_025298	Polr3e	1.2716	1.23562	1.53208	0.00405095	0.0298354	2.45191e-05
NM_001033150	Plekhm2	1.5062	-1.08632	1.53199	1.49301e-07	0.267914	2.17906e-07
NM_175238	Rif1	1.81274	1.11856	1.53197	7.87439e-07	0.378506	0.000138195
NM_153421	Phc3	1.36463	1.06041	1.53186	1.08491e-05	0.493632	3.94703e-07
NM_007569	Btg1	1.77971	1.02233	1.53125	7.09321e-07	0.897732	8.92418e-05
NM_001025392	Bclaf1	1.37147	1.11017	1.53067	3.56137e-06	0.132434	1.49262e-07
NM_026453	Mak16	1.07847	1.01325	1.53043	0.528215	0.94526	0.000147939
NM_001077364	Tsc22d3	2.22757	2.23543	1.53003	7.19003e-08	4.42402e-07	0.000552872
NM_026159	Retsat	1.35095	1.59439	1.52997	8.46035e-07	9.92294e-09	1.39583e-08
NM_001037737	Arnt	1.46094	-1.14079	1.52947	2.43587e-08	0.0184276	1.06089e-08
NM_001111023	Runx1	-1.30201	1.02087	1.52947	0.0611852	0.940179	0.00557861
NM_009653	Alas2	1.65353	-1.48748	1.52816	0.000100882	0.00466187	0.00139537
BC050266	Phc3	1.1533	1.11326	1.52794	0.138272	0.386285	0.000104555
NM_080708	Bmp2k	-1.12242	1.26503	1.52774	0.0848831	0.00276699	1.36153e-06
NM_025421	Acyp1	-1.03896	1.09465	1.52571	0.783833	0.488001	0.000113161
BC056964	Taf1d	1.56369	1.10918	1.52503	0.000243126	0.525473	0.00100687
NM_175482	Usp28	1.01292	-1.10053	1.5249	0.923652	0.304721	4.89679e-06
NM_001033493	Gpr111	1.03127	1.06066	1.52473	0.814147	0.648622	3.48805e-05
ENSMUST00000099458	Spata5l1	1.10405	1.17841	1.52431	0.0951114	0.0161224	2.34775e-07
NM_146194	Picalm	1.25964	1.13755	1.52396	1.27368e-05	0.0166807	6.64982e-09
NM_011188	Psmc2	-1.06852	1.0673	1.52393	0.467748	0.553384	9.25921e-06
NM_029279	Secisbp2	1.33369	1.09784	1.52373	0.000121614	0.294056	2.78455e-06
BC031781	BC031781	1.34964	1.22008	1.5233	0.00156761	0.0722143	0.000109177
NM_177374	Trmt61a	1.07521	1.10619	1.52317	0.536118	0.427078	0.000124809
NM_144917	Elmod3	1.03684	1.504	1.52269	0.686803	4.83705e-06	1.28648e-06
NM_011276	Rlim	1.39245	1.24347	1.52109	1.74852e-06	0.00137857	1.70816e-07
NM_027154	Tmbim1	2.01138	1.06252	1.52108	1.15234e-11	0.384923	5.21865e-08
NM_001044380	Hhipl1	1.47557	1.14271	1.52071	7.46512e-05	0.237873	7.80605e-05
NM_001033331	Gas2l3	1.04867	-1.52535	1.52054	0.886026	0.0668972	0.0469397
NM_025860	Ddx18	1.28784	1.13911	1.51967	0.00012365	0.0732656	4.93004e-07
BC072596	2700050L05Rik	1.3235	1.2361	1.51951	1.65777e-05	0.00189134	1.95312e-07
NM_025427	1190002H23Rik	1.17049	-1.02743	1.51949	0.19346	0.898836	0.00108671
NM_013815	Baz1a	1.42691	1.09194	1.5193	0.000827359	0.554868	0.000366213
NM_001024952	Rc3h1	1.22964	1.23861	1.51927	0.0106844	0.0246218	2.41378e-05
NM_173378	Trp53bp2	1.08636	1.24987	1.51915	0.203497	0.00227745	5.53868e-07
NM_199469	Nploc4	1.03679	1.05365	1.51855	0.412315	0.280081	3.72801e-10
NM_011236	Rad52	1.16889	1.03949	1.51835	0.00499544	0.647242	1.29374e-07
NM_028228	2610028A01Rik	1.10055	1.12182	1.51826	0.134063	0.127401	6.58598e-07
NM_001013792	Fam105b	1.08026	-1.01714	1.51789	0.208593	0.871599	2.3289e-07
NM_016792	Txnl1	1.02559	-1.04414	1.51767	0.774319	0.632571	3.8437e-07
NM_009453	Zrsr2	1.19951	1.08624	1.51751	0.013954	0.407298	8.10837e-06
NM_153503	Rnf113a1	1.09043	1.0467	1.51723	0.505095	0.80064	0.000508116
NM_015822	Fbxl3	1.27138	-1.20355	1.51654	6.49218e-06	0.000748296	6.53261e-09
NM_021466	Taf1a	1.23585	1.5191	1.5164	0.0233462	0.000313451	0.00014308
NM_021555	Brp16	1.08409	1.1252	1.51615	0.426581	0.287971	5.52183e-05
NM_144835	Heatr1	1.05114	1.07477	1.51601	0.566026	0.43968	2.79471e-06
NM_028599	Wdr75	-1.03487	1.08481	1.51583	0.694608	0.319429	9.17697e-07
NM_172503	Zswim4	1.21312	-1.16771	1.5157	0.00746755	0.072102	5.79283e-06
NM_016910	Ppm1d	1.21029	-1.11442	1.51531	0.0134749	0.274138	1.48201e-05
NM_178362	Sorbs1	-1.14753	-1.0668	1.51521	0.11112	0.606976	4.12144e-05
NM_178646	Tigd5	1.15894	1.25779	1.51517	0.0434627	0.00759163	6.85363e-06
NM_177319	Zfyve27	1.00217	1.2704	1.5149	0.985814	0.000235956	5.9532e-08
NM_025816	Tax1bp1	-1.03199	1.00056	1.51482	0.666978	0.995478	9.83867e-08
NM_001083318	Etv3	1.68654	1.13044	1.5143	6.37613e-07	0.241707	3.43597e-05
NM_008583	Men1	-1.10071	-1.05983	1.51367	0.169599	0.545901	2.11644e-06
NM_001081080	Phf3	1.31155	-1.01415	1.51336	3.01452e-06	0.873797	1.87165e-08
NM_029836	Tspyl2	1.32216	-1.00116	1.51336	0.000220922	0.993145	4.722e-06
NM_025447	Dimt1	1.13342	1.19796	1.51298	0.116192	0.0492708	1.57729e-05
ENSMUST00000039517	Syde2	4.10296	1.59821	1.51236	8.02417e-10	0.00485293	0.00720951
NM_026967	Rhebl1	1.13694	1.05535	1.51219	0.2851	0.768527	0.000767128
NM_144877	Mettl13	1.15232	1.08481	1.5119	0.112319	0.507821	6.51416e-05
NM_027186	Rpain	1.16047	1.18852	1.51134	0.00101717	0.00110239	4.58019e-09
NM_179203	Atad3a	1.11055	1.2555	1.51105	0.319457	0.0408289	0.000167629
NM_145393	Ythdf2	1.00755	1.10166	1.51061	0.949995	0.190428	4.35365e-07
NM_027349	Rbm25	1.10795	1.1187	1.51054	0.255445	0.293391	3.74982e-05
NM_026232	Slc25a30	1.75264	-1.29681	1.51009	0.00117356	0.21699	0.0239157
NM_001033263	Agap2	1.27087	1.25863	1.50992	0.0141906	0.0474526	0.000264001
NM_144958	Eif4a1	-1.06734	1.04918	1.50898	0.264312	0.531624	9.83534e-08
NM_001127259	Trp63	-1.35989	1.04696	1.5081	0.00374133	0.798097	0.000565888
NM_001004363	Nuak1	-1.20973	-1.50153	1.50805	0.131556	0.00486092	0.00237714
NM_026361	Pkp4	2.33979	-1.04241	1.50795	1.04668e-11	0.670306	1.03705e-06
NM_138950	Wdr81	1.12371	-1.00919	1.50774	0.0485217	0.936174	4.12665e-07
NM_001004436	Wapal	1.29946	1.00724	1.50765	0.00205742	0.966763	4.22473e-05
NM_013646	Rora	1.54742	1.00716	1.50731	8.61878e-06	0.967609	4.83626e-05
NM_007923	Elk4	1.2513	1.16445	1.50726	0.00172174	0.0681253	4.58036e-06
NM_201226	Lrrc47	1.24311	1.21686	1.50697	0.0190243	0.078675	0.000158526
ENSMUST00000089906	2310001H12Rik	-1.19196	-1.48517	1.50692	0.0247845	7.76856e-05	2.06544e-05
NM_145564	Fbxo21	2.39509	1.1261	1.50575	1.41171e-09	0.311512	0.000120355
NM_024242	Riok1	1.05799	1.17611	1.50563	0.537126	0.0615946	8.16689e-06
NM_173364	Zfp445	1.21536	1.17628	1.50496	0.00221312	0.0271712	1.05644e-06
NM_172546	Cnksr3	1.05047	-1.04797	1.50479	0.713837	0.77	0.000212487
NM_001042523	Txnrd1	-1.16496	-1.0421	1.50401	0.00488878	0.609279	1.26878e-07
NM_153574	Fam13a	2.92673	1.71174	1.50385	1.31441e-07	0.00293465	0.0136391
NM_001004143	Usp22	-1.0049	1.15714	1.50373	0.961723	0.00961316	2.08362e-08
NM_009281	Zfp143	1.18719	-1.16097	1.5032	0.0168367	0.0845975	7.47049e-06
NM_021354	Drg2	-1.13119	-1.00968	1.50299	0.0553145	0.938681	1.53529e-06
NM_007599	Capg	1.02719	-1.02416	1.50294	0.880769	0.901472	0.000555443
NM_001033383	6430526N21Rik	1.03937	1.05789	1.50209	0.486274	0.345081	1.04307e-08
NM_175477	Zfp574	1.18352	1.15365	1.50149	0.0776925	0.22843	0.000200674
NM_011378	Sin3a	1.19765	1.10467	1.50122	0.000587516	0.100377	4.50135e-08
NM_031182	Tcfap4	1.4759	1.07964	1.50035	0.00161872	0.68535	0.00235671
NM_133787	Nmd3	1.13929	1.14802	1.49989	0.0523057	0.0860031	3.01224e-06
NM_172410	Nup93	-1.07822	-1.00947	1.49941	0.128865	0.916665	2.46787e-08
NM_025649	Mad2l1bp	1.0494	-1.12488	1.49932	0.700808	0.312084	0.000123931
NM_008307	Trmt2a	1.06874	1.17494	1.4992	0.444163	0.0643773	9.78482e-06
NM_177710	Ssh2	1.57188	-1.04515	1.49917	1.72077e-07	0.661402	2.21264e-06
ENSMUST00000066043	Nova1	1.77488	-1.14074	1.49914	7.02139e-05	0.469563	0.0049155
NM_010655	Kpna2	-1.39036	1.02779	1.49882	0.000497451	0.867594	0.000128367
NM_030180	Usp54	2.36503	1.03879	1.49848	3.15935e-06	0.894732	0.0156758
NM_172121	Zc3h3	1.21029	1.10702	1.49771	0.000482901	0.106836	8.78466e-08
ENSMUST00000069809	2810407A14Rik	-1.11467	1.08112	1.49765	0.29871	0.572118	0.000214269
NM_001101433	Zcchc24	-1.10984	-1.04053	1.49707	0.109996	0.691835	1.59429e-06
NM_144958	Eif4a1	-1.08215	1.06418	1.49668	0.0929905	0.295151	1.38642e-08
NM_201411	Flrt1	-1.00413	1.01951	1.4959	0.987965	0.932865	0.00225753
ENSMUST00000076071	Gm10115	1.60346	-1.00979	1.49559	7.17757e-05	0.96521	0.000944914
ENSMUST00000099932	5033413D22Rik	-1.04565	1.03448	1.49537	0.741044	0.839002	0.000209437
NM_172269	Vps18	1.12281	-1.02131	1.49499	0.154773	0.883961	2.40969e-05
NR_004446	Gm7035	1.49319	-1.51864	1.49442	0.000858496	0.00253778	0.00183894
NM_146152	Ipo13	-1.06738	-1.06385	1.49424	0.31531	0.435528	4.80883e-07
NM_145822	Cd3eap	1.15987	1.24707	1.49368	0.187167	0.0834666	0.000810491
NM_025280	Kin	1.62966	1.12552	1.49366	6.67323e-06	0.324795	0.000184071
NM_030703	Cpn1	-1.04112	-1.23599	1.4933	0.810867	0.107449	0.00102492
NR_026798	Zfp389	1.23926	1.00657	1.49249	0.0410351	0.976417	0.000724611
NM_211358	Slc35c1	1.03851	-1.00989	1.4922	0.428625	0.896716	2.25828e-09
NM_019822	Adrm1	-1.12899	-1.0176	1.49218	0.0112265	0.838267	2.84089e-08
NM_178637	Kat5	1.06293	-1.026	1.49175	0.449637	0.829604	4.26111e-06
NM_001114660	Scfd2	1.06743	1.23399	1.4917	0.427857	0.0105446	6.51445e-06
NM_026493	Cspp1	1.12817	1.19318	1.49118	0.372713	0.236657	0.0022768
NM_144958	Eif4a1	-1.0405	1.05594	1.49115	0.628855	0.543176	1.29484e-06
NM_146114	Dclre1c	1.44291	-1.21746	1.4911	8.25097e-07	0.00489527	6.66319e-07
NM_008504	Gzmm	1.09362	-1.12045	1.4911	0.361187	0.306076	8.64786e-05
NM_020586	Herpud2	1.18234	-1.03981	1.49078	0.00441539	0.666144	5.50868e-07
NM_028776	Scyl3	1.24733	1.07044	1.49015	0.00147836	0.468687	4.45795e-06
NM_021318	Fhl5	1.01904	1.23564	1.48971	0.926457	0.110398	0.00114673
NM_026780	Syf2	1.3259	1.15298	1.48914	0.000309805	0.111292	1.36685e-05
ENSMUST00000100426	Gm10855	1.5525	1.09683	1.48907	0.000167868	0.559441	0.00109004
NM_011920	Abcg2	1.54508	-1.12267	1.48888	0.000351151	0.468139	0.00186119
NM_008951	Psmd4	1.22937	1.24686	1.4885	0.0171667	0.0309354	0.000103173
NM_010577	Itga5	-1.07317	-1.05888	1.48837	0.532353	0.687195	0.000161594
NM_025341	Abhd6	1.08128	1.18152	1.48815	0.529395	0.177084	0.00046764
NM_027917	Shroom1	-1.04786	1.17587	1.48789	0.787644	0.271515	0.00190707
NM_026891	Cdan1	1.14209	1.06387	1.48678	0.0456252	0.509366	3.58332e-06
NM_134139	Wdr74	1.07108	1.09156	1.48675	0.34134	0.286519	2.21264e-06
NM_145359	Fam100a	-1.09749	1.20238	1.48596	0.248391	0.0351872	1.60994e-05
BC059254	Phlpp1	1.19873	1.00981	1.48555	0.00736694	0.941704	4.68707e-06
NM_024468	Trim39	1.39068	1.28909	1.48546	7.53418e-05	0.00466671	2.12076e-05
NM_021501	Pias4	1.20341	-1.08305	1.485	0.00252507	0.305926	9.99607e-07
NM_028846	Usp20	1.05557	1.12366	1.48483	0.600283	0.24628	3.71953e-05
NM_026675	Nudt22	-1.5125	-1.13132	1.48463	6.69839e-05	0.311714	0.000273824
BC010442	E430018J23Rik	1.08001	1.44452	1.48419	0.601487	0.00594748	0.00173776
NM_030178	Brpf1	1.36631	1.19999	1.48378	1.20068e-05	0.0119655	1.46467e-06
NM_026493	Cspp1	1.09418	1.18747	1.48362	0.247775	0.0430012	1.10642e-05
NM_027349	Rbm25	1.13704	1.0854	1.48288	0.0217004	0.250111	3.76121e-07
NM_027248	Zfp219	1.0227	1.03692	1.48269	0.850719	0.764761	1.27603e-05
NM_138585	Cherp	1.05245	1.10303	1.48244	0.483991	0.189222	9.93359e-07
BC005685	BC005685	1.80678	-1.04425	1.48147	0.00134013	0.89733	0.0449003
NM_001024526	Larp4	1.27743	-1.0104	1.48092	0.000285389	0.932506	2.31859e-06
NM_207677	Dedd2	1.18966	1.32612	1.48092	0.0241224	0.00225385	2.89223e-05
NM_029166	Uhrf1bp1l	1.94381	1.3421	1.48044	1.38355e-10	9.49712e-05	9.0359e-07
NM_023131	Rce1	-1.02802	1.0246	1.48039	0.822501	0.86485	3.53672e-05
ENSMUST00000073406	BC048679	1.10824	-1.02458	1.48022	0.400051	0.901242	0.000926935
NM_026849	Mtmr14	1.18433	1.03398	1.47912	0.0230473	0.793455	1.97883e-05
NM_008795	Pctk3	1.76874	1.09765	1.4783	3.48309e-08	0.329591	1.60994e-05
NM_011281	Rorc	2.32477	1.00288	1.47809	4.90543e-08	0.990111	0.00161866
NM_172768	Gramd1b	1.26566	-1.00501	1.47797	0.124296	0.987126	0.0158666
NM_010804	Mllt10	1.29508	1.16179	1.47792	8.80906e-07	0.00270229	5.5091e-09
NM_029274	Wbp7	1.19379	1.093	1.47771	0.0155912	0.359147	1.66537e-05
NM_025617	2210012G02Rik	1.05237	1.03134	1.47768	0.566241	0.796271	8.81762e-06
NM_008765	Orc2l	1.09704	1.02015	1.4775	0.195803	0.871349	5.56886e-06
NM_023764	Tollip	1.25741	-1.04127	1.47747	2.94594e-05	0.570666	5.23374e-08
NM_010655	Kpna2	-1.38123	1.00596	1.477	0.000146115	0.971613	4.01802e-05
NR_027965	2310061J03Rik	1.33896	1.19287	1.47682	0.000188101	0.0402884	1.53373e-05
DQ386867	EG668725	-1.12587	1.02281	1.47647	0.502695	0.935373	0.0127621
NM_178029	Setd1a	1.21675	1.02868	1.47641	0.000219126	0.725577	7.2199e-08
NM_023048	Asb4	-1.01708	1.01039	1.47568	0.89686	0.944765	2.10418e-05
NM_026041	Rrp15	1.27958	-1.01597	1.47517	0.00225655	0.915842	4.46616e-05
NM_023731	Ccdc86	-1.04724	1.2657	1.47467	0.681898	0.0145797	6.98793e-05
NM_011967	Psma5	-1.02223	1.11518	1.47456	0.890575	0.377432	0.000282538
NM_028727	Nol9	1.04867	1.11174	1.47361	0.600472	0.227698	9.46899e-06
NM_011866	Pde10a	1.56468	1.09172	1.47345	1.69089e-06	0.388687	2.89223e-05
NM_172774	Atrip	1.07022	1.05463	1.47313	0.438096	0.63572	1.95934e-05
NM_019822	Adrm1	-1.14208	-1.02307	1.47307	0.00578751	0.779271	4.62372e-08
NM_019579	Mpp5	1.22034	-1.00568	1.47295	0.00831828	0.971792	2.52824e-05
NM_001081382	Zfp777	1.10218	1.15795	1.47245	0.0760335	0.0211462	2.90023e-07
NM_019444	Ramp2	1.65135	-1.13873	1.47228	3.73615e-06	0.261019	0.000225292
NM_010240	Ftl1	-1.18304	-1.06807	1.47142	0.0627417	0.627059	0.000201822
NM_172766	Nfrkb	1.20078	1.13206	1.46951	0.00459549	0.110376	3.40694e-06
NM_009818	Ctnna1	1.26	1.0251	1.46932	0.000104698	0.79144	3.66764e-07
NM_008325	Idua	1.43368	1.21937	1.4691	2.19187e-08	0.000352325	1.98464e-08
NM_009370	Tgfbr1	1.12662	1.18349	1.46896	0.0220436	0.00624474	1.91416e-07
NM_009104	Rrm2	-1.39039	1.64624	1.46791	0.00619549	0.00064585	0.00364821
NM_133364	Prima1	-1.0512	1.03902	1.46778	0.755615	0.846115	0.00175748
NM_153167	Dcaf10	1.08538	1.06945	1.4676	0.171984	0.375627	7.16038e-07
NM_016776	Mybbp1a	1.14912	1.10731	1.46757	0.0663601	0.291079	2.69399e-05
NM_028751	Tjap1	1.0348	1.07461	1.4672	0.815011	0.608207	0.000363811
NM_008898	Por	1.28419	1.81042	1.46689	0.0181287	2.18945e-05	0.00127779
NM_172584	Itpk1	-1.11188	-1.3482	1.46641	0.323501	0.00821404	0.000467625
NM_001081315	Brpf3	1.25067	1.30371	1.46563	0.00107774	0.000934258	5.8028e-06
NM_008362	Il1r1	1.00989	1.91609	1.46512	0.973463	0.000132253	0.00952237
NM_001029876	Urb2	1.35959	-1.01052	1.46495	0.00848394	0.965305	0.00299201
NM_177718	1600021P15Rik	1.08789	-1.07357	1.46464	0.276736	0.467144	1.32734e-05
NM_175146	Tsr2	-1.14608	1.33548	1.46461	0.163917	0.00862986	0.000367344
NM_031391	Gtf2a1	1.15465	1.13746	1.4646	0.0771314	0.199232	6.57441e-05
BC026384	2310044G17Rik	1.29933	1.12417	1.46443	1.69854e-05	0.0658247	2.83312e-07
NM_023799	Mgea5	1.07486	-1.13256	1.46409	0.244735	0.069062	8.2654e-07
NM_080848	Wdr5	1.2616	-1.07551	1.46399	3.13287e-05	0.247908	1.01858e-07
NM_176950	Defb20	1.1178	-1.0377	1.46342	0.624489	0.908019	0.0427614
NR_027965	2310061J03Rik	1.79401	1.49199	1.46279	0.000101692	0.0135968	0.0115296
NM_019574	Patz1	1.14023	1.4055	1.46247	0.156711	0.00142397	0.000212487
NM_028924	Tc2n	1.97422	-1.17128	1.46243	0.000142406	0.497425	0.0350859
NM_026325	Tmem179b	1.19415	-1.00243	1.4622	0.0121167	0.986734	1.50499e-05
NM_001038695	Kdm3a	1.502	-1.11383	1.46209	1.01223e-07	0.115827	6.95659e-07
ENSMUST00000108336	Zfp60	1.08501	-1.03435	1.46201	0.65885	0.894852	0.0107937
NM_020507	Tob2	1.90937	1.2605	1.4617	3.82357e-08	0.0185902	0.000114738
AK051045	Snhg1	1.13581	1.21064	1.46146	0.229011	0.108496	0.000655736
NM_027534	Kdsr	1.06924	1.16904	1.46052	0.34326	0.0338347	3.01981e-06
NM_170757	A630007B06Rik	-1.01239	1.0251	1.4605	0.949936	0.891002	0.000569106
NM_026153	Ankrd33b	1.17149	1.05549	1.46044	0.361736	0.842472	0.0223025
NM_175472	Zcchc11	1.38117	-1.05522	1.45978	4.45168e-05	0.614505	1.64206e-05
NM_001081417	Chd7	1.01427	1.63261	1.45948	0.940217	7.43491e-05	0.000587882
NM_031179	Sf3b1	1.19888	1.18276	1.45937	0.000322427	0.00302166	5.94365e-08
NM_025873	Trit1	2.44374	1.22833	1.4593	1.33116e-11	0.0102714	9.66336e-06
NM_175021	Samd4b	-1.01051	1.02322	1.45926	0.93787	0.853499	1.1608e-05
NM_008565	Mcm4	1.0503	-1.26962	1.45892	0.623211	0.00741451	3.59068e-05
NM_011240	Ranbp2	1.27471	1.12981	1.45884	0.000118021	0.0795026	1.13672e-06
NM_013678	Surf2	1.21985	1.28626	1.45804	0.0234435	0.014838	0.000212992
NM_001008421	Nol10	1.13479	1.14255	1.45754	0.201266	0.260851	0.000395539
NM_053123	Smarca1	1.04433	1.04031	1.45749	0.876862	0.89733	0.0348098
NM_029891	Nkrf	1.37628	1.0249	1.45716	3.77089e-05	0.84244	1.27981e-05
NM_028234	Prr8	1.35321	-1.13541	1.457	7.85089e-05	0.136831	1.41884e-05
NM_027594	Ttll7	1.94109	1.18258	1.45658	1.23046e-06	0.227332	0.00212952
NM_145546	Gtf2b	-1.003	1.04185	1.45656	0.985163	0.719953	1.62767e-05
NM_019823	Cyp2d22	2.73042	1.03981	1.4565	1.33116e-11	0.758534	4.33581e-05
ENSMUST00000059018	1110003O08Rik	3.57006	2.31123	1.45598	1.8182e-10	6.56813e-07	0.00325669
NM_025755	Pacrgl	1.11666	-1.01973	1.45472	0.0571335	0.850548	1.1518e-06
NM_172257	Sidt2	1.37155	1.18087	1.45469	1.11025e-07	0.00168368	2.16034e-08
NM_011306	Rxrb	1.32641	1.19667	1.45464	5.1416e-05	0.0151907	3.85013e-06
ENSMUST00000098072	Polr3e	1.22759	1.12707	1.4545	0.0420872	0.370307	0.00094325
NM_019869	Rbm14	1.13463	1.08205	1.45402	0.0299287	0.293672	1.36988e-06
NM_145589	Prr14	1.06363	-1.06294	1.45392	0.388618	0.4808	3.19228e-06
NM_009560	Zfp60	1.13522	1.2015	1.4539	0.0493393	0.0150109	5.10763e-06
NM_001004154	Rragb	1.01822	-1.00202	1.45375	0.917739	0.991536	0.000497178
BC059896	2410002F23Rik	1.21124	1.18104	1.45371	0.0420554	0.149904	0.000486273
NM_029092	Rg9mtd1	1.1795	1.16591	1.45336	0.0811082	0.185711	0.000449494
NM_170778	Dpyd	2.36235	1.18376	1.45299	5.16271e-07	0.334733	0.0106448
BC119320	Tysnd1	-1.08561	1.04994	1.45195	0.250236	0.624021	7.34714e-06
NM_015736	Galnt3	-1.07703	1.02738	1.45193	0.411793	0.845654	5.62676e-05
NM_011538	Tbx6	2.64133	-1.08044	1.45185	6.00618e-08	0.709157	0.00854232
NM_027481	Sf4	1.04737	1.19023	1.45183	0.555819	0.0168305	3.4153e-06
NM_028761	Parn	1.28197	1.07784	1.45129	0.00819854	0.588544	0.000494097
NM_001081065	Zfp707	1.05564	-1.28166	1.45121	0.543484	0.00322119	1.91409e-05
NM_177318	Zfp653	1.28929	1.19835	1.45059	0.00493016	0.0943953	0.000311287
NM_026177	1200011I18Rik	1.13791	1.16159	1.45008	0.126999	0.13514	0.000115547
NM_173755	Ube2o	1.60254	1.06204	1.44978	1.03481e-06	0.601939	5.86639e-05
NM_027892	Ppp1r12a	1.19186	1.03198	1.44963	0.00772665	0.777403	7.6751e-06
NM_138669	Eif4a3	-1.03282	1.07613	1.44945	0.662782	0.299954	6.34645e-07
NM_145585	Thumpd1	1.27953	1.04342	1.44862	0.00178525	0.73599	5.75235e-05
NM_016684	Zscan12	1.57034	1.23417	1.44856	2.61932e-05	0.0634032	0.000593878
NM_024231	Zfpl1	-1.06033	-1.12228	1.44837	0.589356	0.285254	0.000156282
BC100402	4932417I16Rik	-1.1859	-1.02532	1.44833	0.0888172	0.891992	0.000837279
NM_001128597	Bat4	1.16548	-1.00486	1.44752	0.0526721	0.976704	7.47577e-05
NM_025454	Ing5	1.35618	1.04884	1.44733	0.000146115	0.68184	3.78019e-05
NM_001081193	Lemd3	1.34971	-1.11374	1.44719	8.69057e-05	0.219677	1.76019e-05
NM_007793	Cstb	-1.06911	-1.1273	1.44655	0.56641	0.311511	0.000416701
NM_026023	Nudcd2	-1.01753	1.03048	1.44635	0.92256	0.86348	0.000699183
NM_153287	Csrnp1	1.54963	-1.0265	1.44611	0.00040841	0.905136	0.00429392
NM_019816	Aatf	1.47808	1.18668	1.446	4.1335e-06	0.0418558	2.29498e-05
NM_026578	Gar1	1.027	1.41317	1.44587	0.887756	0.00752036	0.00240465
NM_019996	Phax	1.33706	1.1475	1.44543	1.72681e-05	0.0498912	2.16289e-06
NM_016896	Map3k14	1.1222	1.07782	1.44519	0.0503915	0.326206	1.90141e-06
BC147338	2900026A02Rik	-1.02146	-1.26217	1.44468	0.871195	0.0100834	6.08572e-05
NM_011551	Ubtf	1.02346	1.25234	1.44449	0.647927	9.45311e-06	2.7749e-09
NM_145576	Zfp212	1.11533	1.0772	1.44417	0.47987	0.717078	0.00818184
NM_018878	Paxip1	-1.04562	-1.00109	1.44392	0.631158	0.993372	1.95152e-05
NM_021522	Usp14	1.03258	-1.00892	1.44364	0.685917	0.936691	1.51801e-06
NM_007876	Dpep1	1.71281	1.7786	1.44358	7.85089e-05	0.000204908	0.00694219
NM_010727	Lnx1	1.70308	1.1265	1.44347	8.89808e-06	0.385812	0.00141518
NM_144788	Hectd1	1.01219	1.18715	1.44334	0.950426	0.149904	0.000798058
NM_144525	Tmem214	1.04136	1.04055	1.44317	0.547499	0.622189	5.24537e-07
NM_145824	Ranbp10	1.13019	1.26022	1.44274	0.0201439	0.00037916	4.49847e-07
NM_028769	Syvn1	-1.01885	1.03921	1.44254	0.875116	0.735286	1.89505e-05
NM_001025307	Stx3	1.62798	1.09007	1.44227	5.95468e-06	0.503154	0.000443429
NM_001079901	Repin1	-1.01562	-1.29735	1.44144	0.867496	0.000157257	8.2654e-07
NM_152822	Las1l	1.52243	1.18706	1.4413	3.3248e-07	0.0215927	6.05012e-06
NM_133255	Hook2	1.01479	-1.04274	1.44111	0.942395	0.817834	0.00160831
NM_001033288	Gm106	-1.12891	1.02957	1.4409	0.572747	0.927583	0.0467747
NR_002898	Snora65	1.08312	-1.07204	1.44067	0.624489	0.728605	0.00684193
NM_001002268	Gpr126	1.22021	-1.41759	1.44051	0.178697	0.0347983	0.0169227
NM_144804	Depdc7	1.01105	-1.33649	1.44043	0.93445	0.000675464	2.15613e-05
NM_026141	Ppil4	1.13057	1.02788	1.44019	0.0880998	0.824524	2.40118e-05
NM_173870	Mgat4a	1.23294	1.12391	1.44001	0.0379341	0.38528	0.00124434
AF357416	Ncl	1.64936	1.18031	1.43991	0.000169128	0.299415	0.00703006
NM_023598	Arid5b	1.08884	-1.08358	1.43983	0.62037	0.697446	0.0104028
NM_021356	Gab1	-1.21881	-1.03574	1.43981	0.00376448	0.754193	1.39464e-05
BC048528	1700001J03Rik	1.68158	1.01388	1.43969	0.000131967	0.956381	0.0079138
NM_152817	Ttc27	1.05215	1.15216	1.43955	0.744177	0.309741	0.00228624
NM_001033466	Zbtb2	1.2585	-1.06219	1.43952	0.0225627	0.708772	0.00129083
ENSMUST00000068342	Ssh2	1.19686	-1.19624	1.43921	0.22918	0.319849	0.0159767
NM_026493	Cspp1	1.11038	1.12349	1.43895	0.276882	0.303622	0.000302175
NM_010269	Gdap2	-1.00155	1.04263	1.43885	0.993117	0.736558	5.89806e-05
NM_008188	Thumpd3	-1.10794	1.30115	1.43845	0.331912	0.0170147	0.000639726
NM_001136075	Numb	1.15464	1.07804	1.43837	0.00220353	0.190559	6.67566e-08
NM_011231	Rabggtb	1.5034	1.206	1.43817	0.000427723	0.168229	0.00276977
NM_021609	Ccbp2	1.52168	1.40636	1.43808	0.00717422	0.0666978	0.0322605
NM_183034	Plekhm1	1.06716	-1.24059	1.43791	0.387749	0.0051748	9.30647e-06
NM_016985	Mtmr1	1.23736	1.14923	1.43787	0.000268248	0.0312541	9.01404e-07
NM_138669	Eif4a3	-1.01348	1.1024	1.43787	0.891731	0.166655	1.53529e-06
NM_010788	Mecp2	1.2813	1.17449	1.43775	3.45331e-06	0.00249395	4.08686e-08
NM_009716	Atf4	1.27161	-1.26102	1.43774	0.00108808	0.00582224	2.79354e-05
NM_027777	Pex1	1.47927	1.18761	1.43721	2.05428e-06	0.0306618	1.50954e-05
NM_026191	Dhx40	1.27813	1.18479	1.43712	0.00631967	0.11955	0.000398375
NR_002883	Gm5643	1.33035	1.14749	1.437	0.00176272	0.219352	0.000384155
NM_022305	B4galt1	-1.20755	-1.14392	1.43676	0.0206652	0.185992	0.000148394
NM_026896	Med27	-1.2778	1.06919	1.43669	0.00454479	0.600224	0.000248982
NM_001145676	2210408I21Rik	-1.09722	1.19843	1.43636	0.38307	0.105651	0.000565888
NM_145505	Fam160b1	1.10961	1.18026	1.436	0.078314	0.0154755	2.21264e-06
NM_153521	Lrrc41	1.10727	1.00051	1.43585	0.235516	0.997196	0.000111439
NM_001128151	Cecr2	1.30207	-1.01781	1.43578	0.00306097	0.915609	0.000334565
NM_175331	Nt5dc3	1.53102	1.20295	1.43533	2.64506e-06	0.0365418	5.5847e-05
NM_146224	Suhw4	1.41599	1.12323	1.43506	1.28197e-07	0.0452885	1.91416e-07
NM_023292	Pus3	1.08562	1.08692	1.43485	0.372386	0.451516	0.000128181
NM_019937	Ccnl1	1.61632	1.04759	1.4348	1.98364e-06	0.729492	0.000177414
BC034829	9530068E07Rik	-1.0938	-1.09209	1.4344	0.0999484	0.184001	6.53098e-07
NM_011967	Psma5	-1.00072	1.10834	1.43428	0.997849	0.504627	0.00279678
NM_029858	Ston1	1.43621	1.08711	1.43336	0.00244355	0.640907	0.00515069
NM_172549	Cabin1	1.07439	1.09128	1.43279	0.149046	0.134099	1.35104e-07
NM_172771	Dmxl2	1.50612	1.15412	1.43269	0.000470308	0.322539	0.00341119
BC158088	Gm505	1.14679	1.15675	1.43259	0.0178769	0.0331009	2.27359e-06
NM_181404	Kank1	-1.14067	-1.28802	1.43248	0.0191748	0.000295494	1.51801e-06
NM_028148	Sfrs2ip	1.30355	1.13181	1.43243	8.49313e-08	0.00393655	2.16963e-09
NM_007692	Chkb	1.00699	1.3685	1.43195	0.965074	0.000515222	5.02972e-05
NM_026448	Klhl7	1.48766	1.30877	1.43186	4.77643e-05	0.00941523	0.00036816
NM_145415	AA408296	1.20266	1.10918	1.43127	0.0375058	0.380153	0.000406203
ENSMUST00000052189	B230317F23Rik	1.40138	1.38024	1.43126	0.00276548	0.0134901	0.00337378
NM_030147	Brd8	1.34289	1.06466	1.43078	5.82169e-05	0.504026	1.40026e-05
BC125568	9130404D08Rik	1.28399	1.02731	1.43044	3.57948e-08	0.566805	3.51983e-10
NM_010655	Kpna2	-1.43588	1.01103	1.43001	2.19096e-05	0.940975	6.4852e-05
NM_008086	Gas1	-1.08117	1.00531	1.42996	0.549019	0.980419	0.00183662
NM_009564	Zfp64	1.07548	-1.00585	1.42925	0.316141	0.965272	1.10382e-05
NM_023239	Ndnl2	1.12548	-1.07608	1.42924	0.068726	0.39382	9.54533e-06
NM_007596	Caml	1.06662	1.08295	1.42904	0.2337	0.205015	3.1227e-07
NM_175552	Wdr3	1.29909	1.25455	1.42882	9.09065e-05	0.0019692	5.04435e-06
XR_030600	Gm6742	1.0153	1.19662	1.42859	0.944226	0.190695	0.00329249
NM_144933	Med17	1.16284	1.06118	1.42852	0.0276173	0.551177	2.22916e-05
NM_027193	Dph5	1.36004	1.1465	1.42828	0.000125428	0.129897	5.52896e-05
NM_008049	Ftl2	-1.27742	-1.10138	1.42819	0.00459307	0.401457	0.000299321
NM_025473	Fam3a	1.01114	1.1205	1.42799	0.902192	0.0606276	3.93015e-07
BC113191	A930001N09Rik	1.3531	-1.05856	1.42741	7.5753e-06	0.47986	2.41315e-06
NM_001033311	BC023744	1.63356	-1.09852	1.42712	4.29295e-06	0.444363	0.000498444
NM_019930	Ranbp9	1.88324	1.05954	1.42704	1.82799e-07	0.688744	0.000631925
NM_145552	Gnl2	1.27059	1.32221	1.42702	3.67523e-06	3.20176e-06	3.63818e-08
NM_026890	Ngdn	1.22999	1.16515	1.42701	0.00507696	0.0830391	5.26144e-05
BC062114	Gm11696	1.1157	1.10196	1.42681	0.43	0.573759	0.00582512
NM_027435	Atad2	1.17502	-1.20406	1.42644	0.0562979	0.0639174	0.000249117
NM_001110791	Sf1	1.46534	-1.09056	1.42621	6.05706e-09	0.100549	4.33695e-08
ENSMUST00000021438	Nova1	1.78744	-1.03362	1.42573	6.5252e-06	0.868094	0.00330602
NM_010123	Eif3a	1.33251	-1.05988	1.42568	2.47673e-05	0.491592	4.43336e-06
NM_027432	Wdr77	1.07883	1.04323	1.42567	0.405011	0.741569	0.000115205
NM_001033340	Lrrc30	-1.08995	1.11723	1.42564	0.551839	0.491105	0.00481207
NM_009139	Ccl6	1.33274	1.03286	1.42559	0.0703585	0.913089	0.0383204
NM_013529	Gfpt2	-1.01383	1.26984	1.42556	0.950141	0.0668105	0.00321668
NM_178576	Cpsf4	1.31174	-1.00256	1.42525	3.55345e-06	0.980181	2.34775e-07
NM_144873	Uhrf2	1.32625	-1.10351	1.42483	6.57297e-06	0.13002	8.45589e-07
NM_009410	Top3a	1.0348	-1.10447	1.42451	0.755742	0.30907	7.83589e-05
NM_009121	Sat1	1.35207	-1.11364	1.4244	5.61803e-05	0.204424	2.09127e-05
NM_133889	Bsdc1	1.04277	1.1414	1.42433	0.663221	0.127459	3.78139e-05
NM_013863	Bag3	1.42446	1.54743	1.42382	0.000541553	0.000307068	0.00123654
NM_026373	Cdk2ap2	1.15983	-1.28104	1.4238	0.0357972	0.0031836	3.52249e-05
NM_177663	Isg20l2	1.0902	1.11402	1.42334	0.375376	0.329557	0.000302175
NM_013914	Snai3	-1.01309	1.0509	1.42302	0.952269	0.787586	0.003007
NM_010447	Hnrnpa1	1.19917	1.20025	1.42269	0.00101902	0.00395287	9.37893e-07
NM_025907	Mettl6	1.48414	1.21101	1.42132	4.38873e-06	0.0240985	4.97012e-05
NM_028022	Gatsl3	1.16841	1.08352	1.42131	0.187641	0.636876	0.00415284
NR_024189	AI837181	1.5032	1.01574	1.42118	3.58591e-05	0.926068	0.000468311
NM_001081417	Chd7	1.05138	1.83005	1.42112	0.759901	3.43567e-05	0.00430151
NM_001036293	Nrbf2	1.12528	1.1202	1.42101	0.0743874	0.159388	1.45883e-05
NM_013684	Tbp	1.18438	1.24957	1.42067	0.00900128	0.00372397	1.30479e-05
NM_013852	Abcf3	1.31859	1.25691	1.42024	0.000279732	0.00674483	4.52891e-05
BC016527	1200014M14Rik	1.10675	1.14628	1.42005	0.409599	0.31832	0.00263222
NM_011965	Psma1	-1.36179	-1.09709	1.41961	2.46695e-06	0.166054	1.21455e-06
NM_026164	Pnpla8	1.21812	1.11673	1.41958	0.050626	0.415582	0.00173926
NM_172407	Cdkn2aip	1.15291	1.12531	1.41914	0.161964	0.356332	0.00128812
NM_022889	Pes1	1.34233	1.23362	1.41895	0.000206867	0.0157466	7.09295e-05
NM_026440	Rnmt	1.27293	1.10148	1.41858	0.0163146	0.495359	0.00181635
NM_054057	Prosc	1.44497	1.23276	1.41856	4.64409e-05	0.0285995	0.000206836
NM_013750	Phlda3	-1.87882	-1.0031	1.41832	1.78364e-05	0.990729	0.0128162
NM_001082476	Ndor1	1.10235	1.10928	1.41824	0.0659577	0.102338	8.30777e-07
NM_001085495	Arfgef2	1.37202	1.12799	1.41814	3.85117e-06	0.0797262	2.79947e-06
NM_053202	Foxp1	1.44496	-1.02377	1.41748	4.49117e-06	0.845654	2.35231e-05
NM_001081340	Setd2	1.15863	1.18355	1.41705	0.0087335	0.0106719	2.20953e-06
NM_028815	Cep97	1.25018	1.03086	1.41691	0.00908507	0.842249	0.000377573
NM_139149	Fus	1.14534	1.59273	1.41689	0.279516	0.000771165	0.00532182
NM_175244	Hectd3	1.02823	1.02843	1.41683	0.696042	0.738601	6.15389e-07
NM_001085495	Arfgef2	1.68252	1.12489	1.41662	3.38486e-06	0.33372	0.000918526
NM_027349	Rbm25	1.04467	1.08956	1.41625	0.672849	0.400647	0.000102369
NM_025959	Psmc6	1.00833	1.03399	1.41609	0.956685	0.790938	6.88285e-05
NM_007690	Chd1	1.51851	1.28117	1.41602	6.40129e-05	0.02625	0.00108345
NM_020603	Wdr46	1.1122	1.07113	1.41584	0.128479	0.463525	2.56501e-05
NM_009674	Anxa7	-1.01247	1.04059	1.41578	0.8707	0.536375	8.68102e-08
NM_176840	Osbpl11	2.19544	1.09312	1.41557	1.33116e-11	0.238462	5.27395e-06
NM_207680	Bcl2l11	1.20034	1.43651	1.41521	0.0285958	0.000420034	0.000302316
NM_019766	Ptges3	1.17148	-1.0967	1.41497	0.0315933	0.337911	7.3824e-05
NM_026053	Gemin6	1.17255	1.05164	1.41452	0.129643	0.768194	0.00211305
NM_145554	Ldlrap1	1.21863	-1.03573	1.41435	0.00195654	0.729492	9.71099e-06
NM_009343	Phf1	1.3095	1.07215	1.41352	0.00267094	0.595309	0.000565888
NM_020584	Terf2ip	1.26364	1.17149	1.4134	0.00117263	0.0568375	4.04227e-05
NM_001033457	Nom1	1.17132	1.07879	1.41339	0.00713088	0.318663	4.32833e-06
BC043120	Fam76b	1.30465	1.03995	1.41236	7.04065e-05	0.680315	7.2292e-06
NM_026877	Aspscr1	-1.14261	1.14724	1.41201	0.00854966	0.0210204	5.8665e-07
NM_013672	Sp1	1.19473	-1.03892	1.41111	2.32706e-05	0.455646	5.7981e-09
NM_172339	Snapc4	1.39045	1.05984	1.41106	1.58593e-06	0.449199	2.43864e-06
NM_011966	Psma4	-1.14769	-1.01014	1.41104	0.00295148	0.90573	1.34298e-07
NM_028037	Acad10	1.36019	1.11838	1.41098	0.000162727	0.243465	0.000111516
NM_001007589	Akirin2	1.07976	-1.01295	1.41056	0.0673926	0.864892	3.28261e-08
NM_027349	Rbm25	1.13356	1.01928	1.41023	0.0813521	0.884505	5.17454e-05
NM_175246	Snip1	1.04083	1.10246	1.40997	0.719347	0.344311	0.000177414
NM_013651	Sf3a2	1.09088	-1.00044	1.40977	0.149724	0.996623	4.11765e-06
NM_013703	Vldlr	-1.65904	-1.0085	1.4095	7.36692e-07	0.959368	0.000242937
NM_175480	Zfp612	1.65235	1.56177	1.40923	9.27199e-08	3.25168e-06	3.89e-05
NM_011459	Serpinb8	-1.28264	-1.17544	1.40903	0.121987	0.452111	0.0445275
NM_029128	Qtrtd1	1.44415	1.22221	1.40843	0.000160806	0.062659	0.000787298
NM_008957	Ptch1	-1.45388	1.17331	1.40832	1.3545e-06	0.0301601	1.2006e-05
NM_152813	Plcd3	1.59395	1.0448	1.40725	8.61751e-07	0.720052	0.000116967
NM_175316	Slco2b1	1.13971	-1.23721	1.40703	0.159693	0.0427745	0.000688548
NM_025462	Ece2	-1.02153	1.46931	1.4068	0.902319	0.00115317	0.00175833
NM_011181	Cyth2	-1.07541	1.18274	1.40665	0.261714	0.0160039	6.10762e-06
NM_023625	Plbd2	-1.09382	1.10336	1.40557	0.20445	0.240768	2.54735e-05
NM_053074	Nup62	-1.01322	1.33002	1.40547	0.926259	0.00175044	0.00013121
NM_031251	Ctns	1.13256	-1.07647	1.40538	0.0764701	0.436378	4.48625e-05
NM_175749	Nup153	1.09012	1.11282	1.40537	0.0574054	0.0453478	1.34661e-07
NM_001024135	Kbtbd7	-1.18788	1.0413	1.40527	0.00589247	0.676677	1.18328e-05
NM_030238	Dync1h1	1.19892	1.05528	1.40526	4.96216e-05	0.301071	2.45455e-08
NM_011847	Dnajb6	1.24761	1.06734	1.40516	0.000447552	0.421142	7.16003e-06
NM_001080798	Aff1	1.07636	1.09891	1.40459	0.424544	0.36265	0.000191168
NM_023617	Aox3	2.37603	-1.52745	1.40457	8.02417e-10	0.000108251	0.000540244
NM_019518	Grasp	1.30721	1.22587	1.40455	0.00726537	0.0890752	0.00210593
NM_010432	Hipk1	1.44226	1.05683	1.40447	9.22243e-09	0.323468	6.66093e-08
NM_019766	Ptges3	1.17983	-1.12109	1.40416	0.0241644	0.215929	9.38748e-05
NM_011201	Ptpn1	1.04706	1.02929	1.404	0.495814	0.751608	2.41441e-06
NM_028197	2510003E04Rik	-1.17014	1.23301	1.4038	0.0155189	0.00636466	2.1524e-05
NM_001033294	Ddx31	1.03565	1.09177	1.40372	0.800977	0.491973	0.000926389
NM_172551	Polrmt	1.00538	1.10948	1.4032	0.967966	0.176261	1.17172e-05
NM_023626	Ing3	1.01647	1.03051	1.40289	0.912233	0.83415	0.000289216
ENSMUST00000087803	6720487G11Rik	1.11108	1.00354	1.40267	0.485711	0.98903	0.0123051
NM_172478	Tbc1d25	1.0271	1.16731	1.40217	0.861212	0.170771	0.000987877
NM_152234	Ubqln1	1.02567	-1.01119	1.40208	0.7848	0.924851	1.2006e-05
NM_177846	Lcmt2	1.09043	1.00933	1.40157	0.385174	0.957635	0.000590896
NR_002885	Gm10052	1.3035	1.20766	1.40155	0.000288232	0.01958	4.46359e-05
NM_181072	Myo1e	-1.417	-1.01497	1.40154	1.69162e-06	0.893736	7.08472e-06
NM_027733	5133400G04Rik	1.04542	1.47253	1.40142	0.773017	0.00193683	0.0033023
NM_025602	Ccdc59	1.12416	1.15894	1.40095	0.307007	0.261492	0.00301277
NM_029098	Lmbr1l	1.4787	-1.09094	1.40078	5.97373e-07	0.269045	1.17075e-05
NM_138660	Casc3	1.17658	1.10189	1.40074	0.00686515	0.194596	8.15406e-06
NM_172587	Cdc14b	1.55283	-1.27038	1.40056	8.12544e-07	0.0043675	6.62337e-05
NM_001081006	Etl4	1.62975	-1.12126	1.39987	1.52369e-06	0.279566	0.000375854
NM_028595	Ms4a6c	1.40651	-1.53336	1.39986	0.013678	0.0088835	0.0258383
NM_001036293	Nrbf2	1.18487	1.09678	1.39969	0.00461116	0.215439	7.4702e-06
NM_001036293	Nrbf2	1.18487	1.09678	1.39969	0.00461116	0.215439	7.4702e-06
NM_011569	Tekt1	1.06024	1.03996	1.39951	0.662176	0.821644	0.00222015
NM_011045	Pcna	-1.01203	-1.05172	1.39927	0.932951	0.662115	0.000124847
NM_001081340	Setd2	1.14513	1.13917	1.39917	0.00329744	0.0148348	1.86811e-07
NM_011847	Dnajb6	1.27067	1.06147	1.39896	0.000313346	0.498968	1.51775e-05
NM_026674	Aph1c	1.29973	-1.13833	1.39885	0.0101822	0.330277	0.00290334
NM_001081431	Zfp498	1.26002	1.32356	1.39884	0.00939689	0.00753453	0.000822656
NM_172835	Peli3	1.34925	-1.01317	1.39853	8.27175e-05	0.920441	5.45914e-05
NM_207221	Jmjd1c	1.3421	1.12526	1.39836	0.000151853	0.187952	8.43499e-05
NM_001159573	Fip1l1	1.31842	1.0737	1.39796	3.0519e-05	0.361109	7.10845e-06
NM_026319	Ift74	1.00262	-1.11809	1.39774	0.991768	0.473771	0.00634397
NM_198326	Nsfl1c	-1.16417	1.06948	1.39763	6.55117e-05	0.108838	2.96142e-09
NM_176976	5830418K08Rik	-1.06644	-1.08324	1.39762	0.395924	0.352363	2.64748e-05
NM_028901	Myo18b	-1.01666	1.00053	1.39719	0.909996	0.997103	0.000302192
NM_144831	Dhx8	1.28752	1.21818	1.39592	0.000262579	0.00989686	2.57441e-05
NM_023323	Bxdc1	1.02931	1.26574	1.39586	0.846787	0.028441	0.00115171
NM_133904	Acacb	2.74312	-2.05455	1.39586	2.09138e-09	2.0501e-06	0.00476971
NM_010851	Myd88	-1.00866	1.13751	1.39573	0.954293	0.156446	0.000118151
ENSMUST00000095969	Rbm20	-1.11495	-1.07158	1.39535	0.380158	0.68233	0.00487996
BC119591	Zfp167	1.12525	1.13914	1.39525	0.319579	0.349263	0.00425189
NM_001024945	Qsox1	1.65144	-1.211	1.39482	5.21171e-06	0.0870871	0.00138712
NM_153053	Sf3b4	-1.08946	1.10378	1.3946	0.408835	0.409767	0.000898568
NM_153092	Nupl2	-1.01942	1.09185	1.3944	0.86532	0.313055	4.12144e-05
NM_012050	Omd	1.38457	1.72264	1.39439	0.00796935	0.000329711	0.0126649
NM_011847	Dnajb6	1.27619	1.07295	1.39437	0.000178028	0.382842	1.11145e-05
NM_026403	2610027L16Rik	1.1121	1.1924	1.39425	0.221813	0.069043	0.000345581
NM_173756	Lin52	1.11302	1.14998	1.39422	0.278355	0.215287	0.000997865
NM_020483	Sap30bp	1.09741	1.13244	1.39417	0.0365262	0.0171617	1.50294e-07
NM_027935	Tmem50a	1.13572	-1.11438	1.39416	0.00767275	0.0556141	4.10685e-07
NM_177739	Zfp507	1.30173	1.01983	1.39394	0.000466466	0.882072	8.9155e-05
BC147345	5430416O09Rik	1.94753	-1.04266	1.39383	3.90292e-06	0.847087	0.0118071
NM_183426	Sbno2	1.12855	1.07809	1.39344	0.159739	0.520998	0.000414734
NM_019771	Dstn	1.19583	-1.07489	1.39318	0.0308867	0.547766	0.000461195
NM_013747	Golga5	1.21181	1.26814	1.39316	0.0157507	0.011383	0.000301964
NM_177474	D19Bwg1357e	1.55187	1.26169	1.39287	4.12839e-06	0.0134831	0.000313998
BC034211	1500002O20Rik	-1.00142	-1.01988	1.39281	0.994169	0.895676	0.000318413
NM_001113199	Naca	1.45418	1.06851	1.39274	1.2785e-05	0.535459	0.000141528
NM_009543	Rnf103	1.30824	1.01426	1.39273	2.63028e-05	0.893785	4.82636e-06
NM_001081663	Btnl7	1.09416	1.08711	1.39269	0.409969	0.534474	0.0015273
NM_011812	Fbln5	1.61047	1.0534	1.39262	0.00128454	0.839002	0.0346164
NM_173745	Dusp18	-1.04756	-1.06154	1.39244	0.805419	0.773593	0.0133923
NM_027485	Med26	1.13881	1.02729	1.3924	0.0978558	0.845048	0.000204624
NM_001085495	Arfgef2	1.48315	1.07075	1.39209	1.87878e-07	0.367389	5.76357e-06
NM_001080798	Aff1	1.1548	-1.05251	1.39203	0.00950782	0.51682	3.80738e-06
NM_011045	Pcna	-1.00134	-1.06555	1.39188	0.994041	0.545399	0.000108736
NM_054057	Prosc	1.13527	1.13141	1.39165	0.0406632	0.0983524	1.57719e-05
NM_027159	Ccdc115	1.1551	1.24078	1.39153	0.21992	0.103291	0.00588198
NM_010447	Hnrnpa1	1.31137	1.10616	1.39149	0.00227803	0.386124	0.000787298
NM_145070	Hip1r	1.24037	-1.13433	1.39133	0.0378896	0.356332	0.00378755
BC099396	AI987944	-1.02021	-1.11407	1.39111	0.883358	0.289684	0.000294575
NM_022981	Zfp110	1.24868	1.12132	1.3909	0.000103469	0.0680837	1.88142e-06
NM_026730	Gpihbp1	1.73157	-1.03299	1.39084	1.12276e-06	0.840664	0.00118011
NM_148932	Pom121	1.16053	1.05978	1.39082	0.0130625	0.491592	1.11701e-05
AF129931	Sart1	1.43742	1.08904	1.39065	0.00273681	0.638534	0.0112568
NM_010957	Ogg1	-1.09705	1.07815	1.39011	0.373672	0.571907	0.00122028
NM_019747	Zfp113	1.26776	1.3398	1.38993	0.0102419	0.00731783	0.00144139
NM_172133	Adap2	3.75727	1.10753	1.38986	1.74243e-11	0.473359	0.00353171
NM_027884	Tns1	1.27655	1.73318	1.38967	0.0499745	0.000335307	0.0148498
NM_177215	Ocrl	-1.18969	1.12263	1.38962	0.0127304	0.18288	7.35168e-05
NM_025382	Tmem57	1.63261	-1.09323	1.38938	2.06824e-08	0.249066	1.3811e-05
NM_010470	Hp1bp3	1.10897	1.11026	1.38907	0.010689	0.0282792	4.50135e-08
NM_001025586	Nr2c2ap	-1.24095	-1.09949	1.38843	0.00704994	0.370477	0.000341719
NM_011081	Piga	1.02786	1.32899	1.38803	0.816457	0.00176287	0.000196051
NM_016926	Sart3	1.29091	1.08738	1.38763	0.000429164	0.355838	6.50345e-05
NM_175334	Maml1	1.12078	-1.05412	1.38676	0.0303506	0.471693	2.23776e-06
NM_010893	Neu1	1.39598	-1.09095	1.38651	3.77759e-06	0.257464	1.33009e-05
NM_027404	Bag5	1.11648	1.19855	1.38631	0.144163	0.0339937	0.00012371
NM_019829	Stx5a	1.0629	1.03518	1.38628	0.445711	0.756985	5.01397e-05
NM_001039129	Hnrnpa1	1.26725	1.2095	1.38628	0.00223751	0.0336506	0.000208859
NM_025644	Exosc1	1.18913	-1.02084	1.38615	0.00542304	0.853344	1.85686e-05
BC025894	Ubc	-1.04319	-1.10613	1.38567	0.755227	0.424744	0.00168225
NM_133693	Rbm42	1.11838	-1.01889	1.38555	0.193656	0.901274	0.000433829
NM_009974	Csnk2a2	1.24419	-1.07118	1.38523	2.86882e-05	0.241055	3.68539e-07
NM_027334	Mettl7a1	1.54934	-1.24153	1.3852	1.18217e-06	0.0112912	0.000128298
NM_007556	Bmp6	1.29582	1.26326	1.38503	0.00245593	0.017941	0.000632709
NM_009239	Sp4	1.29327	1.02958	1.38495	0.00299804	0.849056	0.000738828
BC034133	1110059G10Rik	1.06803	1.05129	1.3844	0.402807	0.624619	5.74364e-05
NM_009740	Bcl10	1.0969	1.10954	1.38421	0.290674	0.310699	0.000345611
NM_177725	Lrrc8a	1.65835	1.0913	1.38415	8.82458e-10	0.164361	1.4548e-06
NM_001001130	Zfp85-rs1	1.22302	1.25097	1.38402	0.145433	0.173863	0.024621
NM_018749	Eif3d	1.15807	1.04407	1.38397	0.013582	0.633972	1.21836e-05
NM_001013024	Usp13	-1.18911	1.01404	1.38391	0.00148482	0.887884	2.69066e-06
NM_008587	Mertk	1.43813	1.11995	1.38329	0.000233006	0.350785	0.00164388
NM_001012309	Ccdc55	1.06148	1.13693	1.38313	0.47654	0.128557	7.72997e-05
NM_033322	Lztfl1	1.00542	1.18151	1.38309	0.97702	0.105571	0.000744971
NM_013471	Anxa4	-1.32024	-1.18392	1.38304	5.85862e-05	0.0217447	2.31102e-05
NM_153142	Slc35e4	1.00399	1.06883	1.38275	0.983428	0.603935	0.000833397
NM_027545	Cwf19l2	1.14585	-1.07764	1.38266	0.166643	0.590045	0.00189268
NM_134048	Cbll1	1.05736	1.03509	1.3825	0.31061	0.648786	1.00273e-06
NM_173027	Ip6k3	1.16677	1.11439	1.38237	0.158219	0.451465	0.00475468
NM_178403	Pus7	1.25654	1.08806	1.38235	0.0534046	0.637383	0.0116475
AK077526	Gm10404	1.05606	-1.07961	1.38235	0.758391	0.688374	0.0144228
NM_133817	Zfp451	1.28169	1.20495	1.38198	4.4999e-05	0.00399768	4.20552e-06
NM_001081049	Mll1	1.19782	1.28975	1.38185	4.08429e-05	3.25366e-06	3.78291e-08
NM_001045513	Raph1	-1.00693	-1.21907	1.38178	0.943879	0.00101016	1.17901e-06
NM_020579	B4galt3	1.14341	1.01072	1.38148	0.0350169	0.930283	2.89223e-05
NM_007858	Diap1	1.03448	1.12336	1.38143	0.676198	0.106246	1.27981e-05
NM_026545	Psmd8	-1.00813	1.14108	1.38132	0.930255	0.0211755	8.7749e-07
NM_053266	Gtf2ird2	1.14307	1.14619	1.38125	0.10994	0.177296	0.000503151
NM_144886	Exosc2	1.00108	1.10395	1.3809	0.996649	0.472999	0.00317013
NM_001001883	Hecw2	1.85833	1.62402	1.38054	4.06869e-07	6.69653e-05	0.00221212
NM_008197	H1f0	-1.21231	1.18213	1.3805	0.00368686	0.029918	4.34987e-05
NM_153196	Rbks	-1.11671	1.30463	1.38043	0.126441	0.00157376	9.55241e-05
NM_177697	Vwa3a	3.82224	1.15404	1.38031	4.32126e-10	0.407511	0.0212183
NM_028903	Scara5	1.2484	1.0253	1.38028	0.135024	0.927306	0.0392949
NM_007746	Map3k8	1.39694	1.06673	1.38015	0.000809778	0.6643	0.0024508
NM_026888	Phkg2	-1.15202	1.03124	1.38003	0.0352772	0.78943	5.96436e-05
NM_001081212	Irs2	1.59295	1.09628	1.37992	0.000139434	0.580957	0.00910772
NM_172965	Sap130	1.07848	-1.00191	1.37984	0.285644	0.988788	3.4087e-05
NM_011573	Tex264	1.13806	-1.01535	1.37982	0.0245419	0.887207	9.00482e-06
NM_146000	Bud13	1.26007	-1.19211	1.37979	0.0478606	0.231058	0.0112626
AF357363	Snord16a	1.23382	1.10702	1.37932	0.148049	0.630616	0.0343315
NM_010183	Fbrs	1.06911	-1.00986	1.37922	0.454073	0.947056	0.000202096
NM_146153	Thrap3	1.2686	1.08979	1.37909	0.000690501	0.326099	6.17385e-05
NM_001037940	Dnajb6	1.23312	1.04233	1.37897	0.000605977	0.642578	1.10621e-05
NM_172429	Smndc1	1.32792	-1.05972	1.37896	0.00356281	0.704971	0.00252589
NM_010568	Insr	1.52213	1.11758	1.37871	3.14858e-08	0.0846254	3.58332e-06
NM_027296	Trnt1	1.13722	-1.04308	1.37865	0.00236653	0.463172	9.31853e-08
NM_139304	Gatad2b	1.313	-1.00178	1.3783	2.46292e-08	0.980233	5.01974e-09
NM_175375	Ankhd1	1.3534	1.06943	1.37792	7.35143e-07	0.279461	8.88175e-07
NM_198022	Tnrc6c	1.28725	1.33137	1.37774	1.22494e-06	1.57862e-06	1.12071e-07
NM_026360	Ddx47	1.19396	1.05718	1.37774	0.00203161	0.478343	6.94625e-06
NM_153582	Cmtm4	1.45338	1.12876	1.37773	0.000224417	0.326099	0.00227925
NM_026407	Tmem39a	-1.14652	1.13663	1.3775	0.00256728	0.0144722	2.68533e-07
NM_172663	Epc2	1.31686	-1.09366	1.37749	2.26552e-05	0.213346	8.8473e-06
NR_027869	Dtnb	1.28093	1.0912	1.37747	0.00998224	0.525518	0.00259821
NM_033573	Prcc	1.05013	1.04896	1.37746	0.500357	0.582284	1.29021e-05
NM_153416	Aaas	1.08987	-1.16678	1.37699	0.254608	0.0624784	9.55187e-05
NM_145479	Klhl22	1.09201	-1.16253	1.37694	0.0487221	0.0042184	2.63542e-07
NM_007558	Bmp8a	-1.00183	1.16976	1.37694	0.994657	0.267134	0.00808368
NM_001081086	Ppig	1.13425	1.12852	1.37659	0.100295	0.196498	0.000228144
NM_134009	Ncln	1.00303	1.007	1.37627	0.981102	0.952625	1.24233e-05
NM_025876	Cdk5rap1	-1.09641	1.25085	1.37587	0.60843	0.19099	0.032994
BC059896	2410002F23Rik	1.2697	1.09036	1.37544	0.0112359	0.519189	0.00228754
NM_029231	Pelp1	-1.08368	-1.08166	1.3752	0.210074	0.312076	1.68781e-05
NM_175028	Adnp2	1.06126	-1.08504	1.37488	0.621614	0.533844	0.00173776
NM_011939	Hsf4	1.0368	1.00957	1.37412	0.703355	0.943957	7.99582e-05
NM_183020	Atxn2l	1.1072	-1.12442	1.37374	0.0367747	0.0418139	1.12183e-06
NM_145958	Kbtbd2	1.0863	-1.02591	1.37372	0.190367	0.803659	1.62888e-05
NM_178404	Zc3h6	1.57784	1.00885	1.37365	0.000817435	0.974772	0.0262264
NM_001113354	Phf8	1.00195	1.21725	1.37248	0.993121	0.0862397	0.0026523
NM_172429	Smndc1	1.28532	1.13216	1.37243	0.00491206	0.273996	0.00140539
BC068301	AA881470	1.11327	1.17152	1.37218	0.163468	0.0718602	0.000203693
NM_146083	Sfrs7	1.52044	1.12861	1.372	2.69264e-07	0.109927	3.00784e-05
NM_198649	Ablim3	1.06895	1.20254	1.37177	0.532214	0.0709617	0.00099026
NM_172253	Twistnb	1.28773	-1.01734	1.37156	0.0122166	0.929149	0.00442923
AK122536	5430411K18Rik	1.07506	-1.14369	1.37148	0.0250034	0.00066678	2.70886e-09
FJ998170	BC059842	1.01626	-1.10969	1.37106	0.933209	0.455134	0.00446819
BC147271	Gm826	1.12886	2.06876	1.37103	0.428093	2.15062e-05	0.0256249
NM_133998	1810008A18Rik	-1.01648	1.16062	1.371	0.797737	0.0028252	1.35776e-07
NM_139064	Tnip2	1.28329	-1.07305	1.37034	0.00015141	0.386851	2.39592e-05
NM_021310	Jmy	1.3012	1.08665	1.37009	0.000492366	0.387044	0.000171739
NM_001127356	Eif2b4	1.18931	1.10254	1.36989	0.00420742	0.192347	1.98265e-05
NM_133350	Mapre3	-1.02395	1.07905	1.36988	0.822628	0.398792	7.85924e-05
NM_001007577	Tceanc	1.13322	1.11504	1.36963	0.0967622	0.243925	0.00022711
NM_178051	Mterfd2	1.34914	-1.03769	1.36844	0.00384111	0.839325	0.00525925
NM_001159883	Dnajb2	1.22159	-1.09642	1.36832	0.00327171	0.286928	8.15011e-05
NM_001145859	Sh3bp2	-1.09968	-1.31802	1.36828	0.487171	0.0366782	0.010441
NM_033618	Supt16h	1.01837	-1.06214	1.36815	0.874447	0.53443	8.75213e-05
NM_010197	Fgf1	-1.33113	1.47194	1.36806	0.040201	0.0180425	0.0389978
BC158131	Hpse2	-1.01673	1.08081	1.36789	0.953298	0.732951	0.0397881
NM_025820	Crnkl1	1.05319	1.11347	1.36782	0.672473	0.367441	0.00178028
NM_139236	Nol6	-1.53965	1.06759	1.36769	1.42145e-07	0.435125	2.79354e-05
NM_183142	Alg11	1.06864	-1.0126	1.36762	0.557985	0.943997	0.00168621
NM_011171	Procr	1.13768	-1.0578	1.36748	0.232164	0.729882	0.0044349
NM_028901	Myo18b	-1.00434	-1.18151	1.36745	0.983428	0.145297	0.00246209
NM_144895	Spg20	1.26966	1.2185	1.36716	0.00130177	0.0197778	0.000190911
NM_027353	Cd2bp2	1.04985	1.16251	1.36697	0.634352	0.105782	0.000385596
NM_027594	Ttll7	2.31279	1.17171	1.36677	9.96429e-07	0.386869	0.0365952
NM_175180	Wdr44	1.03962	-1.0443	1.36652	0.674891	0.684544	9.80699e-05
NM_177681	Zfp12	1.33665	1.18872	1.36651	0.000665079	0.0778378	0.000724807
NM_008909	Ppl	1.32766	1.2019	1.36646	0.0266734	0.260851	0.025326
ENSMUST00000095817	Ect2l	1.03183	-1.01871	1.36645	0.851054	0.923489	0.00498958
NM_133921	Nfxl1	1.15997	1.05336	1.36628	0.0961854	0.710058	0.00140539
NM_013720	Mga	1.18279	-1.12981	1.36613	0.00463374	0.0842379	1.71503e-05
NM_172749	Zfp646	1.22764	1.18408	1.3658	0.000395679	0.00894569	7.12039e-06
NM_001008427	Gm5595	1.06177	-1.16001	1.36577	0.757267	0.406857	0.031325
NM_175255	Sec24a	-1.08824	1.02727	1.36576	0.289552	0.833199	0.000201184
NM_026898	Wdr53	1.24741	1.1822	1.36552	0.0772485	0.292769	0.0205031
NM_175654	Hist1h4d	-1.11695	-1.03998	1.36502	0.0690537	0.676307	2.35852e-05
NM_017466	Ccrl2	1.37407	1.00074	1.36479	0.00809771	0.997327	0.0171337
NM_146175	Zfp282	1.28701	1.02555	1.36425	0.000158881	0.815785	3.46658e-05
BC025858	2210021J22Rik	1.11691	-1.13299	1.36421	0.403206	0.416082	0.0122797
NM_153775	2310061F22Rik	-1.10978	1.02642	1.36401	0.211685	0.852859	0.000482669
NM_029936	Ddx10	1.18649	1.06888	1.36359	0.0543834	0.616138	0.00165822
BC118930	1110014N23Rik	1.03862	1.09046	1.36349	0.690497	0.33604	0.000125825
NM_027874	Csnk1d	1.24831	1.09005	1.36337	2.49685e-06	0.0629955	5.70976e-08
NM_021530	Slc4a8	1.0908	1.123	1.36315	0.29812	0.220692	0.000341236
NM_019812	Sirt1	1.43486	-1.01917	1.36306	3.07789e-06	0.8716	5.62491e-05
NM_025680	Ctnnbl1	1.12571	1.26013	1.36303	0.0988028	0.00532446	0.000156913
NM_001081090	Esf1	-1.05755	1.1204	1.36281	0.550575	0.222981	0.000288532
NM_181414	Pik3c3	1.15099	1.0374	1.36263	0.0281125	0.724584	5.57274e-05
NM_153778	Atoh8	1.73519	1.03163	1.3626	9.45211e-07	0.84654	0.00193669
NM_011103	Prkcd	-1.19412	-1.20896	1.36258	0.0908222	0.130996	0.0060588
NM_001081422	Bod1l	-1.13645	-1.00057	1.3624	0.123372	0.996891	0.000690797
NM_145406	Slc10a3	-1.05991	1.15604	1.36192	0.637243	0.211679	0.00255144
NM_027375	Gcc2	1.00282	1.11081	1.3617	0.986851	0.252349	0.000220427
BC020055	A630072M18Rik	-1.18298	1.05773	1.3615	0.0493737	0.671489	0.00121649
ENSMUST00000110294	C130039O16Rik	1.01246	-1.05507	1.36134	0.90554	0.520859	1.87603e-05
NM_016876	Eif3g	1.2631	1.14873	1.36134	0.000212514	0.0468814	2.00937e-05
NM_178403	Pus7	1.35403	1.09409	1.36103	0.00131193	0.482524	0.00238817
NM_011275	Rnaseh1	1.06723	1.16235	1.36086	0.445316	0.079957	0.000205816
BC053749	BC053749	1.02294	-1.1161	1.36046	0.902654	0.443316	0.00713372
NM_010880	Ncl	1.25365	1.25991	1.36026	0.00114475	0.00383238	0.000105127
NM_013497	Creb3	1.05933	1.28681	1.35993	0.666446	0.0295699	0.00450093
NM_175163	Zfp689	1.10645	1.0102	1.35975	0.478877	0.966904	0.0165264
NM_026123	Unc50	-1.18014	1.09216	1.35972	0.00448077	0.225409	1.66067e-05
NM_025934	Riok2	1.16477	1.06805	1.35952	0.0204612	0.473082	8.51995e-05
NM_001142781	Fam188b	1.30961	-1.08142	1.3591	0.00265116	0.537333	0.00178879
NM_028358	Ssbp1	1.15007	1.13464	1.35902	0.108556	0.239265	0.00126307
NM_001085495	Arfgef2	1.33142	1.1674	1.35896	1.25494e-06	0.0059876	1.34678e-06
NM_029654	Atg2b	1.34074	1.04059	1.35888	2.37488e-06	0.602345	3.55842e-06
NM_009875	Cdkn1b	1.38517	1.17583	1.35877	0.0100711	0.326055	0.0261953
NM_011018	Sqstm1	1.36288	-1.04561	1.35798	3.07454e-06	0.58313	9.66336e-06
NM_025819	1200016B10Rik	1.22212	1.24221	1.35797	0.0315207	0.0500555	0.00298715
NM_023322	Zkscan14	1.31766	1.12448	1.35791	0.000447425	0.210358	0.000352858
NM_172719	Gcn1l1	1.10177	1.10779	1.35783	0.112348	0.163423	2.4697e-05
NM_144731	Galnt7	1.23892	1.1693	1.35767	0.0911045	0.335336	0.023923
NM_011813	Fiz1	1.0035	1.03365	1.35747	0.97422	0.661402	2.05015e-06
NM_023605	Fbxo9	1.17482	1.07506	1.35736	0.0622952	0.562674	0.00142969
NM_009621	Adamts1	1.04419	1.27845	1.35727	0.843154	0.134711	0.037009
NM_001039354	Lin7a	1.02792	-1.72878	1.35725	0.873536	3.44051e-05	0.00599935
NM_011400	Slc2a1	1.37927	-1.12749	1.35718	0.00578036	0.452112	0.0156354
NM_001111279	Wdfy1	1.39623	1.1117	1.35687	0.000394265	0.371028	0.00207068
NM_007412	Gpr182	1.73711	-1.16021	1.35685	3.2687e-05	0.336652	0.017988
NM_172812	Htr2a	1.26745	-1.11628	1.35678	0.0193128	0.424996	0.00611648
NM_177712	Zfp874	1.1976	-1.02537	1.35676	0.0131269	0.847867	0.00027676
NM_144557	Myrip	1.46883	-1.04175	1.35644	0.000715996	0.831857	0.0105004
NM_177620	Rin3	1.23942	-1.08744	1.3563	0.00268054	0.368421	0.000191719
NM_178696	Slc25a44	-1.02924	-1.14701	1.35623	0.815433	0.16112	0.00068249
NM_001114339	Pank1	1.00732	1.44395	1.35575	0.9811	0.0263125	0.0478685
NM_009875	Cdkn1b	1.18465	-1.01684	1.35568	0.00999651	0.892309	9.15313e-05
NM_001081043	Ptpn23	1.20361	-1.10694	1.35563	0.0236999	0.345485	0.000991621
NM_028901	Myo18b	1.06872	-1.00182	1.35562	0.668505	0.993259	0.0145548
NM_011352	Sema7a	1.54383	-1.0871	1.35557	1.40575e-05	0.494671	0.00169501
NM_001113199	Naca	1.49616	1.06223	1.35546	8.35491e-06	0.601092	0.000556539
NM_011690	Vars	1.01431	1.13734	1.35502	0.885391	0.0588596	1.6989e-05
NM_009676	Aox1	1.09348	-1.32336	1.35499	0.418251	0.011435	0.00342824
NM_009769	Klf5	1.19502	1.1496	1.35494	0.124478	0.343894	0.013182
NM_183288	Sh3d20	1.30811	1.36855	1.35485	0.00251392	0.00260533	0.00178718
AK039418	A330041J22Rik	1.10547	1.0277	1.3547	0.330773	0.870168	0.00274302
NM_025894	Psmd12	1.11651	1.10595	1.35439	0.0412867	0.125874	8.07093e-06
NM_026081	Gprasp1	1.05317	1.10847	1.35421	0.54751	0.231926	0.000146333
NM_011600	Tle4	1.07804	1.02122	1.35416	0.342086	0.869271	0.000192392
NM_145968	Tagap	1.36745	-1.09246	1.35412	0.0156894	0.659299	0.0322574
NM_025445	Arfgap3	-1.05295	-1.11518	1.35411	0.72035	0.43141	0.00652912
NM_011977	Slc27a1	2.26964	2.98654	1.35388	1.30042e-09	1.18352e-10	0.0013758
NM_009439	Psmd3	1.00063	1.03844	1.35382	0.996649	0.6646	1.39864e-05
NM_146129	Pcif1	1.19441	1.15024	1.3538	0.01478	0.114898	0.000308906
NM_011053	Pdcd11	1.26422	1.29597	1.35371	0.000973626	0.0016681	0.000156917
NM_021788	Sap30	1.0478	1.04783	1.35369	0.716629	0.757998	0.00267799
NM_016699	Exosc10	1.04176	1.04744	1.35362	0.481644	0.489289	1.6682e-06
NM_033074	Tars	1.05069	-1.4386	1.35351	0.585099	5.51494e-05	0.000200858
NM_028188	Rusc1	1.40105	1.09556	1.35345	3.95168e-05	0.342906	0.000332895
NM_025807	Slc16a9	-1.08991	1.11003	1.35284	0.457338	0.426394	0.00441053
NM_025391	Nip7	1.34466	1.0763	1.35261	0.0188669	0.719537	0.0282847
NM_175389	Rg9mtd2	1.35294	1.12122	1.35251	0.00412606	0.417492	0.00814328
NM_025546	Rsl1d1	1.36491	1.11128	1.35219	6.09102e-05	0.234555	0.000211542
NM_133993	Pwp1	1.04615	-1.00757	1.35205	0.511615	0.945797	1.28898e-05
NM_001033311	BC023744	1.31224	1.3241	1.35169	0.0305413	0.0610732	0.0277158
NM_001010825	Ficd	1.07067	1.19581	1.35162	0.444373	0.0440214	0.000440702
BC119032	1700029F09Rik	1.29221	-1.13545	1.35157	0.0269979	0.418847	0.0173242
NM_181854	Zfp828	-1.04074	1.07979	1.35129	0.70998	0.469215	0.000538118
NM_021876	Eed	1.30182	-1.01525	1.35121	0.00224042	0.925421	0.00146218
NM_025869	Dusp26	1.21784	1.08132	1.35114	0.12922	0.694328	0.0278575
NM_019929	Sumo3	-1.04417	-1.02907	1.35086	0.553779	0.767561	2.15229e-05
NM_008562	Mcl1	1.27009	-1.12798	1.35069	8.05938e-05	0.0685873	1.27859e-05
NM_026937	Ascc1	1.3375	-1.0725	1.35065	8.9161e-05	0.454236	0.000149816
NM_172591	Fcho2	1.17664	1.07294	1.35034	0.00500696	0.352569	2.12076e-05
NM_025507	Snw1	1.25829	1.14089	1.35015	0.000470308	0.078744	5.82418e-05
NM_026370	Myst1	1.23309	1.06404	1.34995	0.00772381	0.593987	0.000719966
NM_008395	Itch	1.08013	1.22484	1.34979	0.163219	0.00141599	7.08472e-06
NM_009212	Ighmbp2	1.18968	1.04183	1.34974	0.0789294	0.807623	0.00504212
NM_028459	Wasl	-1.05898	1.01102	1.34972	0.266999	0.900824	1.58377e-06
NM_011541	Tcea1	1.20473	-1.04128	1.3497	0.000774069	0.613036	8.05954e-06
NR_015575	4933432I09Rik	-1.00242	1.01726	1.3496	0.990345	0.915842	0.0016495
NM_026441	Pef1	-1.34418	-1.17297	1.34937	0.00232797	0.177768	0.00425869
BC024401	8430410A17Rik	1.18536	1.16393	1.34926	0.0178769	0.0789252	0.000299803
NM_011086	Pikfyve	1.1768	-1.24887	1.34912	0.0103136	0.00324842	7.27822e-05
ENSMUST00000060171	Gm9853	1.40085	1.19342	1.34903	0.00669982	0.263449	0.0263949
NM_001012236	Trex1	-1.02768	1.05612	1.34871	0.835069	0.667836	0.00113502
NM_013630	Pkd1	1.2466	1.02181	1.34854	9.40819e-05	0.809453	5.6532e-06
NM_028881	Crtc2	1.28672	1.07052	1.34848	2.78274e-06	0.224066	7.36846e-07
NM_011028	P2rx6	-1.55648	-1.19109	1.34818	3.5069e-06	0.0657109	0.00086309
NM_134093	Letmd1	-1.12337	1.09204	1.34778	0.0367407	0.207166	1.51631e-05
NM_144545	Eif3j	1.21996	-1.06243	1.34759	0.00982485	0.596556	0.000635138
FJ998170	BC059842	1.17779	-1.06729	1.34752	0.126458	0.690417	0.00850361
NM_009298	Surf6	1.16507	1.23685	1.3472	0.0635371	0.0267855	0.00114138
NM_008558	Max	1.27045	1.23971	1.3471	0.00126577	0.0112915	0.000320848
NM_182990	Ssrp1	1.05724	1.07948	1.34677	0.381874	0.28171	1.45423e-05
NM_028028	Zswim1	-1.07903	1.0282	1.34673	0.534207	0.876773	0.00547591
NM_018824	Slc23a2	-1.07492	-1.05289	1.34665	0.22497	0.511413	1.46063e-05
NM_028298	Zfp655	1.73239	-1.00288	1.3464	3.72661e-08	0.984741	0.000275523
NM_145940	Wipi1	1.48253	1.0858	1.34606	1.85755e-05	0.461029	0.0010475
NM_031871	Ghdc	-1.33783	1.04996	1.34605	0.000162356	0.659366	0.000307866
NR_003292	Zxda	1.2534	-1.02125	1.34595	0.0165935	0.905136	0.00425815
NM_007491	Art5	1.00051	1.08531	1.34581	0.998962	0.694512	0.0386996
NM_020508	Brd4	1.21069	-1.06217	1.3455	0.000182506	0.330481	2.08829e-06
BC057057	Crkrs	1.15486	1.01485	1.34544	0.0165723	0.896129	4.31763e-05
NM_198326	Nsfl1c	-1.09082	1.07601	1.34505	0.00419096	0.0390346	2.32273e-09
NM_024264	Cyp27a1	1.21639	1.01555	1.34484	0.0199987	0.923713	0.00165551
NM_027859	Rnf215	1.13938	1.02547	1.34474	0.0938491	0.854981	0.000625056
ENSMUST00000097515	F830208F22Rik	-1.02773	-1.08658	1.34471	0.850511	0.504863	0.00242194
NM_028762	Rbm19	1.14502	1.18521	1.34469	0.0569583	0.0420265	0.000276951
NM_144811	Cbx7	1.64332	1.16002	1.34455	1.82628e-09	0.0160054	7.83901e-06
NM_019458	Paf1	1.11086	1.05673	1.34454	0.0726304	0.498531	2.69515e-05
NM_133905	Papd4	1.16214	-1.13794	1.34451	9.79746e-05	0.00225299	2.76442e-08
NM_010760	Magoh	1.02986	1.13969	1.34435	0.793491	0.150311	0.00046002
NM_030743	Rnf114	1.42496	-1.03801	1.34422	5.59358e-07	0.6646	1.62569e-05
NM_010828	Cited2	-1.16053	-1.0933	1.3442	0.289831	0.647653	0.0329977
BC065058	BC048403	1.32255	1.05116	1.34391	0.00101516	0.703043	0.00132757
NM_026225	Cog6	-1.32134	-1.01962	1.34381	2.9652e-06	0.823023	3.7108e-06
NM_026493	Cspp1	1.29134	1.09465	1.3438	0.00209927	0.409769	0.00120837
NM_172695	Plaa	1.00331	1.07888	1.34342	0.980372	0.349049	6.1285e-05
NM_028792	Josd1	1.1762	1.1355	1.34339	0.0834414	0.284204	0.00367111
NM_152895	Kdm5b	1.07238	-1.1006	1.34335	0.43378	0.330277	0.000582682
NM_133872	Kdm1	1.07683	1.06811	1.34283	0.21195	0.370282	1.66537e-05
NM_178898	AI894139	1.13326	1.1919	1.34268	0.184384	0.103251	0.00276673
NM_029023	Scpep1	1.11464	-1.4732	1.34266	0.115535	1.39681e-05	0.000163228
NM_009296	Supt4h1	1.28755	1.10447	1.34242	1.85784e-06	0.0535081	6.10913e-07
NM_021324	Ttyh1	-1.1	1.01354	1.34235	0.257286	0.927393	0.000741452
NM_181590	Shq1	1.48835	1.24572	1.342	0.000635215	0.103161	0.0154533
NM_172277	Snx8	1.35723	1.08378	1.34191	1.22286e-05	0.303351	5.01397e-05
NM_021714	Wbp11	1.10928	1.05782	1.34179	0.0792078	0.492383	3.17679e-05
NM_172268	Nup214	1.06877	-1.04512	1.34152	0.228212	0.553356	6.32815e-06
NM_001081247	Polr3a	1.02914	1.13245	1.34139	0.696932	0.0478119	9.9949e-06
NM_001081092	Taf4a	1.12107	1.1687	1.3408	0.0208382	0.00768679	4.26111e-06
NM_026044	Wdr85	1.05374	1.01991	1.34049	0.542039	0.874695	0.000211302
BC018406	AI317395	1.03536	1.00688	1.34036	0.875573	0.980126	0.0387198
NM_145362	Alg1	1.05678	1.08543	1.34022	0.458118	0.30678	7.17712e-05
NM_007705	Cirbp	1.41879	1.79037	1.33991	0.000912446	1.59187e-05	0.00850361
NM_133224	Atp13a1	1.16232	1.05316	1.33976	0.053731	0.667136	0.000829111
NM_172703	Eif4g3	1.06479	1.00155	1.33946	0.0199373	0.978243	5.6037e-10
NM_007823	Cyp4b1	1.85412	-1.00595	1.33933	1.97654e-08	0.970745	0.00072439
NM_025620	Rep15	1.32801	1.00619	1.33905	0.00762766	0.977707	0.0116514
NM_011266	Rfxank	1.07613	-1.18654	1.33889	0.426961	0.0681712	0.000947843
NM_007527	Bax	1.14248	-1.06418	1.33876	0.277508	0.732269	0.016386
NM_144948	Rbm7	1.3364	1.04746	1.33872	1.50893e-05	0.592669	3.64489e-05
NM_009011	Rad23b	1.1117	-1.04187	1.33852	0.0291824	0.563228	3.52695e-06
ENSMUST00000122450	B230307C23Rik	-1.08751	-1.25999	1.33847	0.34264	0.0119631	0.000929954
NM_172833	Malt1	-1.17692	-1.05608	1.33843	0.156328	0.767592	0.0149501
NM_001039153	Tect1	1.06562	1.03786	1.33814	0.592661	0.816612	0.00388184
NM_022408	Dgcr14	1.06266	1.10211	1.33779	0.428865	0.237954	0.000137339
NM_026160	Map1lc3b	1.40862	1.33522	1.33761	9.22748e-07	5.4861e-05	2.10952e-05
NM_153126	Nat10	1.20662	-1.07686	1.33738	0.00560671	0.416082	0.000202303
NM_011755	Zfp35	1.04598	1.13756	1.33732	0.651225	0.156586	0.000537797
NM_025776	Rbm22	1.31521	-1.02369	1.33729	1.40982e-05	0.805259	1.74753e-05
NM_207176	Tes	1.04031	1.07574	1.33713	0.846054	0.716539	0.0324803
NM_146078	Ubr2	1.62974	-1.00419	1.33698	1.95551e-10	0.963798	1.1402e-06
NM_008157	Gpr19	1.19396	-1.21475	1.33682	0.015312	0.0238656	0.000507889
NM_144849	Ankrd54	1.05067	-1.06063	1.33665	0.632324	0.614189	0.000913701
NM_138596	Med10	1.05061	1.11048	1.33664	0.64526	0.3112	0.00120838
NM_027156	Ddx51	1.22343	1.29325	1.3364	0.00828194	0.0043989	0.000758583
NM_021493	4933428G20Rik	-1.14578	1.09867	1.33631	0.0465268	0.281762	0.000231151
NM_019766	Ptges3	1.29424	-1.00829	1.3363	0.0107164	0.968576	0.00872112
NM_001081100	Morn1	1.05521	1.30236	1.33628	0.682541	0.0187872	0.00571856
NM_001085495	Arfgef2	1.46392	1.17718	1.33606	1.94309e-08	0.0035502	2.52743e-06
NM_029468	Zfp821	1.16893	1.03589	1.336	0.135417	0.84539	0.00860168
NM_001081216	Phip	1.1896	-1.03835	1.33597	0.000591725	0.601398	3.53422e-06
NM_201256	Eif4ebp3	3.08409	3.18093	1.33584	1.4642e-09	6.67073e-09	0.0232023
NM_133953	Sf3b3	-1.00335	1.16275	1.33564	0.966946	0.000797426	7.98652e-08
NM_144545	Eif3j	1.23532	-1.00124	1.33562	0.00224889	0.992606	0.00022711
NM_001146287	Cables1	1.37078	-1.02665	1.33526	0.00294314	0.892999	0.0112371
NR_002688	Gm13363	-1.13217	1.33212	1.33494	0.0861409	0.000866769	0.000387851
ENSMUST00000095817	Ect2l	1.03568	1.0801	1.3349	0.82238	0.603393	0.00786124
NM_026006	Sft2d3	1.2658	1.21638	1.33463	0.00274069	0.0315995	0.000929954
NM_028901	Myo18b	1.03038	1.04652	1.33463	0.844366	0.774083	0.00496281
NM_021447	Trim54	1.09451	1.14388	1.33458	0.393555	0.246095	0.00409102
BC060233	4931406P16Rik	2.02079	1.11931	1.33444	4.70935e-08	0.353737	0.0044431
NM_001037863	Atp11c	1.46616	-1.00986	1.33435	5.0694e-07	0.931772	5.24672e-05
NM_026160	Map1lc3b	1.37756	1.32915	1.33431	1.16876e-06	3.7108e-05	1.27545e-05
NM_010155	Erf	1.10964	1.16109	1.33427	0.277508	0.165852	0.00274865
NM_025666	Ubr7	1.57041	1.16107	1.33426	7.28899e-08	0.0382394	7.17712e-05
NM_021345	Ptplad1	1.10061	1.29014	1.33417	0.249028	0.00492706	0.000845335
NM_013925	Adat1	1.29225	1.16957	1.33416	0.00543863	0.167414	0.00424307
NM_001128169	Cyld	1.0784	1.05339	1.33408	0.131581	0.429443	3.84946e-06
NM_001081417	Chd7	1.09447	1.62064	1.33408	0.379956	3.42426e-05	0.00345457
NM_057172	Fubp1	1.06091	1.03425	1.33403	0.518183	0.78974	0.000578485
NM_178889	Zscan29	1.32381	1.05783	1.33402	0.00163372	0.678276	0.00268846
BC047145	AA987161	1.25108	-1.09898	1.33372	0.000611825	0.231557	9.67435e-05
NM_001109626	Crkrs	1.10568	1.06609	1.33371	0.0495781	0.335689	7.56775e-06
NM_011767	Zfr	1.12804	1.06938	1.33355	0.0461711	0.40797	6.1285e-05
NM_001037757	ORF19	1.04518	-1.02436	1.33354	0.585672	0.827416	0.000101426
NM_178162	Agfg2	-1.38361	-1.17389	1.33353	4.83974e-05	0.0616502	0.000460143
NM_010568	Insr	1.6328	1.10311	1.33336	1.17067e-08	0.177121	4.4504e-05
AF357365	Snord38a	1.09501	1.14296	1.33327	0.456798	0.310392	0.00964819
NM_027081	Fam116b	1.10229	1.21451	1.33292	0.127252	0.00771091	8.69452e-05
NM_013923	Rnf19a	-1.11348	1.40077	1.33273	0.00414176	2.31745e-08	9.27553e-08
NM_008343	Igfbp3	2.22968	-1.20702	1.33265	4.34419e-07	0.22593	0.0328684
NM_023054	Utp3	1.25405	-1.13233	1.33262	0.00318101	0.186854	0.000777055
NM_178367	Dhx33	1.14084	-1.11539	1.33258	0.028402	0.138316	6.39125e-05
NM_023887	Gcnt2	2.07666	-1.04179	1.33247	1.85787e-09	0.74867	0.000968048
BC119072	AK129341	-1.2931	1.16964	1.3323	0.0175459	0.257207	0.0153138
NM_054056	Pawr	1.7123	1.01249	1.33229	4.9093e-05	0.959565	0.0272076
NM_008146	Golga3	1.06052	1.13229	1.33226	0.645011	0.313055	0.00590286
NM_001081101	4933407H18Rik	1.47247	1.35956	1.3321	7.69879e-06	0.000648401	0.000625175
NM_020253	Nrxn2	1.8718	1.52955	1.33206	2.17732e-05	0.00569633	0.0437429
NM_152894	Pop1	-1.00158	1.37292	1.33165	0.995804	0.0264771	0.0304144
NM_011119	Pa2g4	1.2871	1.16457	1.33098	0.000358047	0.0550626	0.000220117
NM_001013375	Utp18	1.19484	1.03947	1.33088	0.0562107	0.809377	0.0049435
NM_030096	Ddx52	1.38628	-1.00994	1.33081	4.68748e-06	0.931924	6.51416e-05
NM_011019	Osmr	-1.03309	1.31945	1.3308	0.833614	0.0150086	0.00708558
NM_001142580	AI413782	1.19662	1.36826	1.33078	0.00338699	5.4982e-05	7.09295e-05
NR_027844	Pex11b	1.12633	1.19331	1.33035	0.0407528	0.00969983	4.36444e-05
NM_016688	Pdcd7	1.26439	1.1143	1.33026	0.0364998	0.492106	0.0194264
NM_172395	Cdc42se1	-1.10563	1.07783	1.33021	0.211713	0.473359	0.000774579
NM_029620	Pcolce2	1.31869	-1.40342	1.32992	0.0099588	0.0074541	0.0148271
NM_134137	Lars	-1.03407	1.29934	1.32974	0.639541	0.000112971	1.64982e-05
NM_001081377	Pcdh9	1.12681	1.13794	1.32958	0.371829	0.41166	0.0250055
NM_026631	Nhp2	-1.14659	1.0888	1.32957	0.165718	0.528	0.00573821
NM_028901	Myo18b	1.04946	-1.00938	1.32871	0.750927	0.965684	0.012867
NM_145156	Slc25a28	1.09656	1.11686	1.32862	0.220586	0.208652	0.000395905
NM_029337	Ep400	1.12712	1.04114	1.32845	0.0210771	0.603584	1.20964e-05
NM_153457	Rtn1	1.06035	-1.14343	1.32834	0.734982	0.409546	0.030671
NM_172736	Leng8	1.15708	-1.1155	1.32821	0.0176218	0.148968	9.68327e-05
BC056942	D6Wsu116e	1.07675	1.0987	1.32773	0.122724	0.0926313	2.79471e-06
NM_001042719	Ddhd1	1.39812	-1.26295	1.32739	0.000236072	0.0199497	0.0026857
ENSMUST00000062899	E030011O05Rik	2.92805	1.07536	1.32725	2.09138e-09	0.686633	0.0233213
NM_019923	Itpr2	-1.01908	1.0135	1.32695	0.854468	0.908344	0.000116269
NM_027196	Pold4	1.27075	-1.06106	1.32691	0.00060032	0.537043	0.000245629
NM_145925	Pttg1ip	-1.17954	1.14847	1.32636	0.00345446	0.0350898	3.02728e-05
BC137685	Fam164b	1.07056	1.13201	1.32634	0.557508	0.294217	0.00500148
NM_007489	Arntl	1.13438	-1.17178	1.32619	0.305033	0.261019	0.0191154
NM_031869	Prkab1	1.1406	1.05316	1.32576	0.0127018	0.483375	1.60985e-05
BC132293	4632411B12Rik	1.22671	1.02328	1.32546	6.49311e-05	0.768034	2.97929e-06
NM_001042699	4831426I19Rik	2.04754	1.05321	1.32541	3.78454e-08	0.731058	0.00553931
NM_025945	Polr3d	1.06674	1.12652	1.32537	0.59952	0.334552	0.00653647
NM_009297	Supt6h	1.18288	1.11346	1.32514	0.00198794	0.0932667	1.74648e-05
NM_153194	Zfp740	1.57537	1.07635	1.32506	1.20371e-07	0.387542	0.000155927
NM_026824	Dus1l	1.13814	1.0766	1.32492	0.127177	0.53215	0.00205368
NM_018810	Mkrn1	1.37324	1.07198	1.32489	0.000371856	0.57419	0.00256621
NM_019689	Arid3b	1.02034	-1.12795	1.32486	0.883815	0.233115	0.00163058
NM_011879	Ik	1.076	1.10252	1.32483	0.298443	0.221916	0.000151032
NM_011625	Ppp1r13b	-1.00546	-1.16274	1.3247	0.97521	0.117155	0.00146927
ENSMUST00000118365	Card6	1.18411	1.17025	1.32458	0.182964	0.311512	0.0316157
NM_027889	Vps11	-1.01131	1.04081	1.32438	0.918253	0.660627	6.42597e-05
NM_026875	Ypel3	1.54935	1.08293	1.32396	1.36958e-06	0.423408	0.000723362
NM_001034906	Gm6021	-1.06384	1.01491	1.32387	0.601901	0.932853	0.00499691
NM_172132	Kdm4b	1.07496	1.03243	1.32385	0.280464	0.751567	9.43339e-05
NM_008577	Slc3a2	1.38925	-1.01499	1.3238	1.22181e-07	0.858189	2.9497e-06
NM_026574	Ino80	1.01526	1.07892	1.32369	0.868674	0.272648	2.29346e-05
NM_001110142	Cul4b	1.23935	1.06563	1.32358	0.00309883	0.536418	0.000565888
NM_001033466	Zbtb2	1.08674	1.09529	1.32339	0.124469	0.160531	1.59772e-05
NM_019861	Ctsf	1.35203	1.32904	1.3233	3.60853e-07	5.56713e-06	2.75607e-06
NM_011588	Trim28	1.13819	-1.01853	1.32327	0.01383	0.845654	1.66537e-05
NM_027201	Zfp511	1.30666	-1.0808	1.32306	0.00918192	0.614189	0.0123631
NM_010834	Mstn	-1.08454	-1.01028	1.32286	0.412992	0.951811	0.00283037
NR_004429	Adarb1	1.38839	1.2313	1.3228	4.15287e-05	0.0136568	0.000597879
NM_010731	Zbtb7a	1.08067	1.07783	1.32276	0.21611	0.325177	6.17341e-05
NM_138604	Otud5	1.11018	1.07048	1.32273	0.103596	0.422853	0.000138725
NM_001081317	Anubl1	1.44101	-1.68394	1.32245	0.00168733	0.00022919	0.0237512
NM_022811	Polr1e	1.13133	1.04166	1.32242	0.104564	0.736631	0.000838215
NM_028901	Myo18b	-1.02334	1.08874	1.32238	0.909222	0.611782	0.0216199
NM_011672	Ufd1l	-1.00337	1.24283	1.32223	0.97269	0.000122324	2.10913e-06
NM_019640	Pitpnb	1.06339	-1.02551	1.32186	0.412947	0.823215	0.000186986
NM_026153	Ankrd33b	-1.02429	1.02406	1.32182	0.913995	0.916531	0.0342391
NM_178069	Lsg1	1.19547	1.14106	1.32181	0.0028626	0.0601849	6.96053e-05
NM_027477	Zfp398	1.08425	1.16077	1.32175	0.160135	0.0211168	2.989e-05
NM_018877	Setdb1	1.06253	-1.09836	1.32172	0.302361	0.14919	1.87603e-05
NM_027882	Cic	1.11658	-1.066	1.32165	0.148215	0.546379	0.000745977
NM_153395	Mon2	1.12739	1.24534	1.32162	0.00547179	6.60963e-05	1.16687e-06
NM_029730	Mospd2	1.01161	-1.33161	1.32151	0.927312	0.000511046	0.00031551
NM_030064	Phf23	1.03663	1.2284	1.32147	0.764644	0.0332012	0.00218734
NM_030133	Srbd1	-1.06981	-1.11556	1.32134	0.351827	0.166219	0.000177414
NM_001100449	Taf4b	1.34788	-1.07797	1.3213	0.00256482	0.605554	0.0087638
NM_001114977	2610101N10Rik	1.17191	1.00912	1.32108	0.00995421	0.940255	0.000118012
NM_030690	Rai14	1.42995	-1.22293	1.32102	0.000371683	0.0777	0.00742406
NM_198615	Mex3d	1.21334	1.01833	1.32062	0.0178353	0.905473	0.00220254
NM_177619	Myst2	1.07202	1.1563	1.32059	0.177735	0.0116114	7.12039e-06
NM_013762	Rpl3	1.31662	-1.09057	1.32058	0.000198124	0.335278	0.000417724
NM_009532	Xrcc1	1.01818	-1.14165	1.32039	0.853108	0.0595406	7.44796e-05
NM_198035	Zbtb39	1.25105	1.10752	1.32038	0.00194308	0.256971	0.000552578
NM_001013382	Lrrc52	1.20696	1.06467	1.32003	0.134648	0.756277	0.0358755
ENSMUST00000073124	Zfp746	1.02387	1.38951	1.31994	0.8875	0.00414172	0.00872397
BC048951	Irf2bp2	1.21902	-1.03847	1.31986	0.00215792	0.709074	0.000167449
NM_203319	Dhx37	1.2062	-1.14751	1.31982	0.0273328	0.195357	0.00314217
NM_001142943	4930422I07Rik	1.2364	1.12671	1.31975	0.0436726	0.396124	0.0152375
NM_021313	Rnf25	1.21386	-1.0611	1.31965	0.00352991	0.528223	0.000250211
NM_172866	Rgp1	1.12369	1.15602	1.31952	0.0313711	0.0228339	2.70643e-05
NM_027922	Ankle2	1.22755	-1.05299	1.319	0.000477482	0.515376	3.98076e-05
NM_028679	Irak3	1.38769	1.27286	1.31887	0.00247023	0.0562779	0.0168841
NM_172281	Rnf40	1.06508	1.17793	1.31878	0.148705	0.00120581	9.22243e-07
NM_011874	Psmc4	-1.24648	1.14281	1.31876	2.20026e-07	0.000700418	2.00605e-08
NM_026169	Frmd8	-1.09325	-1.09773	1.31872	0.166786	0.228367	0.000124123
NM_025475	Haus2	1.00824	1.04576	1.31869	0.949883	0.650953	0.000209348
ENSMUST00000095817	Ect2l	-1.0962	1.09112	1.31869	0.495974	0.592864	0.0208965
NM_175112	Rae1	1.06171	-1.00909	1.31866	0.203528	0.913498	1.98813e-06
NM_013872	Pmm1	1.20148	1.38915	1.31829	0.14961	0.0221114	0.0381021
NM_029654	Atg2b	1.44949	1.06301	1.31801	9.0339e-07	0.464069	0.000102511
NM_175225	Tasp1	1.28972	1.04303	1.31786	0.00472308	0.781416	0.00487859
NM_133947	Numa1	1.23761	-1.05356	1.31779	6.78806e-05	0.430237	7.2208e-06
NM_028198	Xpo5	1.14217	1.05996	1.31768	0.02591	0.487308	9.48921e-05
NM_019808	Pdlim5	1.0921	-1.06959	1.31758	0.0536809	0.242011	2.96788e-06
NM_027434	Rprd1b	1.1742	-1.04193	1.31745	0.00980351	0.670896	0.000148243
NM_001033208	Gcom1	1.49802	1.33631	1.31726	0.000146826	0.0123642	0.0104785
NM_134023	Tbc1d10a	1.24114	1.05138	1.31722	0.00116185	0.602345	0.000221604
NM_178618	Fam83g	-1.03792	-1.1859	1.31713	0.791183	0.132806	0.00674169
NM_001033352	Klhl21	1.05344	1.33641	1.31713	0.760506	0.035004	0.0302595
NM_001081411	Sclt1	1.44823	-1.10327	1.31709	0.000441946	0.48222	0.011697
NM_026493	Cspp1	1.10757	1.25141	1.31703	0.48609	0.126741	0.0357382
NM_001081430	Nat12	1.11769	1.04219	1.31694	0.293408	0.801954	0.00847702
NM_001033337	Ttc38	-1.17276	-1.01759	1.31657	0.00686551	0.870964	7.90976e-05
NM_001079695	Sfrs5	1.3457	-1.01739	1.3162	0.000295709	0.905003	0.0014499
NM_001159496	Ppm1b	1.65966	-1.0253	1.31564	1.67019e-06	0.874255	0.00382133
NM_001160319	Ubr4	1.20138	-1.01051	1.31558	2.83534e-05	0.884753	3.51518e-07
NM_145620	Rrp9	1.09575	1.2201	1.31544	0.446744	0.103042	0.0126622
NM_011076	Abcb1a	1.5875	-1.10744	1.31537	1.84026e-06	0.32139	0.00185502
NM_001081269	Whsc1l1	1.13918	-1.11712	1.31501	0.00873437	0.0612045	1.05366e-05
NM_144888	Mavs	1.00077	-1.03614	1.315	0.994657	0.606517	4.01648e-06
NM_009881	Cdyl	1.18303	1.20365	1.3149	0.0139375	0.021254	0.000463068
NM_018783	Tfip11	-1.03095	1.04059	1.3146	0.757504	0.714961	0.000407934
XR_032344	Gm8899	1.04452	1.04688	1.3144	0.80783	0.822282	0.0307593
NM_030266	Inpp4a	1.1912	1.3913	1.31439	0.0017804	8.06453e-06	3.59083e-05
NM_024215	Zfp593	1.20197	1.08441	1.31439	0.0251439	0.481246	0.00269201
NM_016745	Atp2a3	1.67869	-1.09525	1.31433	8.7523e-06	0.523931	0.0121647
NM_026493	Cspp1	1.24152	1.08507	1.31428	0.0421201	0.607207	0.0181536
NM_198020	Trmt1	1.46392	1.33454	1.31419	2.14183e-06	0.00038548	0.000316623
NM_145938	Rpp40	1.5025	1.1484	1.31406	0.0010005	0.386174	0.0361313
NM_008676	Nbr1	1.33445	1.08784	1.31404	2.86705e-06	0.185341	1.57407e-05
NM_027493	Actr8	1.16617	1.09876	1.31398	0.0012731	0.0914258	4.43832e-06
NM_029749	Usp42	-1.00442	1.03037	1.31391	0.967522	0.706446	1.14184e-05
NM_001007567	Slc7a6os	1.30122	1.04017	1.31388	0.00584227	0.811326	0.00858183
NM_028292	Ppme1	-1.14404	-1.00939	1.31386	0.0520691	0.945816	0.000507534
NM_178610	Krr1	1.15403	1.01955	1.3134	0.0648339	0.892999	0.00150127
NM_173756	Lin52	1.14532	1.05293	1.31339	0.161603	0.732391	0.00709543
NM_026235	Larp6	1.23005	-1.00692	1.31322	0.0575843	0.976223	0.0209251
NM_018798	Ubqln2	1.30261	1.1059	1.31312	0.000299693	0.249404	0.000511557
NM_026517	Rpl22l1	1.42677	1.0381	1.31308	0.00318101	0.862112	0.0354539
NM_007550	Blm	-1.10268	-1.03587	1.31289	0.388821	0.840401	0.0111568
NM_146103	Tmem185b	-1.04415	-1.2085	1.31277	0.738815	0.0792775	0.00576932
NM_177633	Ubxn7	1.47771	1.04908	1.31258	8.23898e-08	0.530992	2.73447e-05
NM_028115	Trub1	1.06501	1.10422	1.31246	0.219328	0.0841992	7.02985e-06
NM_009833	Ccnt1	1.18081	1.13721	1.31214	0.00654274	0.0783773	0.000137909
NM_010761	Ccndbp1	1.15679	1.01726	1.31195	0.0217936	0.884753	0.00022711
NM_180974	Foxn2	1.22314	1.04803	1.31188	0.000324768	0.536849	2.54735e-05
NM_172405	Fam175a	-1.04852	-1.04404	1.31181	0.686803	0.762221	0.00384675
NM_178873	Adck2	1.31904	1.31942	1.31179	0.0198956	0.0499298	0.0368302
NM_001081304	Atf6	1.17657	-1.09883	1.31176	6.41418e-06	0.00898076	1.16135e-08
NM_027468	Cpm	1.76518	1.36746	1.31171	1.68932e-05	0.0211871	0.0311279
NM_008715	Ints6	1.21929	1.03331	1.31168	0.00177191	0.748914	0.000170511
NM_001025365	Miip	1.27009	1.11049	1.31155	0.00034727	0.181683	0.000209532
NM_138651	Cds2	1.32577	-1.04684	1.31136	1.06281e-05	0.571243	4.45753e-05
BC031748	BC031748	1.03929	1.16002	1.3113	0.758092	0.160972	0.00403281
NM_001080385	Clta	1.15997	1.05232	1.31127	0.00326034	0.458259	1.24289e-05
NM_001037928	Gm11992	1.16533	-1.19966	1.31126	0.268317	0.257528	0.0497199
NM_026665	Cep57	1.28041	1.15056	1.31113	0.00374133	0.180497	0.00353203
NM_017406	Atf6b	-1.2001	-1.20301	1.31106	0.026791	0.0602121	0.00296331
NM_001079695	Sfrs5	1.32947	-1.0352	1.31085	0.000526289	0.796388	0.00189003
NM_177449	Lrrc29	1.16931	1.16144	1.31053	0.0580781	0.135417	0.0028303
NM_027439	Atp6ap2	1.07374	1.22884	1.31042	0.401455	0.0161469	0.000988161
ENSMUST00000073994	Gm14773	-1.05063	1.07723	1.31023	0.673174	0.551117	0.00425198
NM_134155	Brms1	1.19365	1.30796	1.31022	0.0105606	0.00131967	0.00059363
NM_031494	Zfp275	1.06631	1.03478	1.31009	0.201768	0.633805	6.57121e-06
NM_153459	Dusp7	-1.42814	1.0161	1.30981	0.000265098	0.927393	0.00715861
NM_011917	Xrn2	1.48164	1.07797	1.30972	5.81466e-08	0.260933	2.4484e-05
ENSMUST00000048459	5530400C23Rik	-1.04694	-1.0995	1.30961	0.763499	0.523635	0.01746
NM_198101	Gmip	1.19202	-1.08447	1.30952	0.00343013	0.287621	0.000110304
NM_053124	Smarca5	1.19083	-1.09314	1.30934	0.00954925	0.306656	0.000459601
NM_011513	Med22	-1.03222	1.23125	1.30926	0.776541	0.0187381	0.00138712
NM_001081557	Camta1	1.20764	1.09155	1.30924	0.0707862	0.560538	0.0166238
NM_172304	Tex10	1.17845	-1.06806	1.30916	0.00626788	0.414676	0.000123711
[truncated: 1,442 more rows]
