# Supplementary material for: Metabolite and transcriptome analysis during fasting suggest a role for the p53-Ddit4 axis in major metabolic tissues
Source: BMC Genomics. 2013 Nov 5;14:758. doi: 10.1186/1471-2164-14-758 (PMC3907060; doi:10.1186/1471-2164-14-758)
Supplement: Additional file 2 — Detailed results of the functional clustering by DAVID including terms/pathways contributing to each cluster; Lists of genes up- and downregulated by 24 hours of fasting in WAT where submitted separately and resulting clusters are listed in separate tabs. [file 1471-2164-14-758-S2.xlsx]

## Sheet: Cluster_up
Annotation Cluster 1	Enrichment Score: 9.035457507954009	# of genes in cluster:		395
Category	Term	Count	%	PValue	Genes	List Total	Pop Hits	Pop Total	Fold Enrichment	Bonferroni	Benjamini	FDR
GOTERM_MF_FAT	GO:0046914~transition metal ion binding	286	17.875	1.78145e-10	NM_011663, NM_025717, AK034698, NM_025873, NM_011018, NM_009994, NM_010072, XM_001478289, NM_177739, NM_016661, NM_026497, NM_011866, NM_054081, NM_008575, NM_146083, NM_013815, NM_146185, NM_026301, NM_001081094, NM_028298, NM_001001446, NM_001039532, NM_145484, NM_001025613, NM_011859, NM_001081080, NM_029332, NM_026331, NM_025374, NM_028593, NM_021888, NM_153421, NM_178688, NM_194355, NM_02899…	1042	2608	13288	1.39846	1.69238e-07	1.69238e-07	2.79623e-07
GOTERM_MF_FAT	GO:0043169~cation binding	393	24.5625	6.95847e-10	NM_025873, NM_010072, NM_177739, NM_016661, NM_008577, NM_008575, NM_001024703, NM_146083, NM_146185, NM_010165, NM_001081094, NM_007873, NM_052994, NM_028298, NM_001039532, NM_145484, NM_145475, NM_008580, NM_001081080, NM_016745, NM_025374, NM_153421, NM_028994, NM_007465, NM_177811, NM_146065, NM_013556, NM_027015, NM_008325, NM_027468, NM_008452, NM_172606, NM_173739, NM_025454, NM_007746, NM…	1042	3885	13288	1.29001	6.61055e-07	3.30527e-07	1.09223e-06
GOTERM_MF_FAT	GO:0046872~metal ion binding	388	24.25	1.66432e-09	NM_025873, NM_010072, NM_177739, NM_016661, NM_008575, NM_001024703, NM_146083, NM_146185, NM_010165, NM_001081094, NM_007873, NM_052994, NM_028298, NM_001039532, NM_145484, NM_145475, NM_008580, NM_001081080, NM_016745, NM_025374, NM_153421, NM_028994, NM_007465, NM_177811, NM_146065, NM_013556, NM_027015, NM_027468, NM_008452, NM_172606, NM_173739, NM_025454, NM_007746, NM_146078, NM_145355, NM…	1042	3850	13288	1.28518	1.5811e-06	5.27034e-07	2.61238e-06
GOTERM_MF_FAT	GO:0043167~ion binding	395	24.6875	1.66904e-09	NM_025873, NM_010072, NM_177739, NM_016661, NM_008577, NM_008575, NM_001024703, NM_146083, NM_146185, NM_010165, NM_001081094, NM_007873, NM_052994, NM_028298, NM_001039532, NM_145484, NM_145475, NM_008580, NM_001081080, NM_016745, NM_025374, NM_153421, NM_028994, NM_007465, NM_177811, NM_146065, NM_013556, NM_027015, NM_008325, NM_027468, NM_008452, NM_172606, NM_173739, NM_025454, NM_007746, NM…	1042	3934	13288	1.28043	1.58559e-06	3.96398e-07	2.6198e-06
GOTERM_MF_FAT	GO:0008270~zinc ion binding	236	14.75	1.93073e-09	NM_011663, AK034698, NM_025717, NM_025873, NM_011018, NM_010072, XM_001478289, NM_177739, NM_011866, NM_054081, NM_008575, NM_146083, NM_026301, NM_146185, NM_013815, NM_001081094, NM_028298, NM_001039532, NM_145484, NM_001025613, NM_011859, NM_001081080, NM_029332, NM_025374, NM_021888, NM_153421, NM_178688, NM_194355, NM_011790, NM_007465, NM_177811, NM_146065, NM_172867, NM_027015, NM_027468, …	1042	2105	13288	1.42972	1.83419e-06	3.66838e-07	3.03055e-06
Annotation Cluster 2	Enrichment Score: 4.833206605338699	# of genes in cluster:		127
Category	Term	Count	%	PValue	Genes	List Total	Pop Hits	Pop Total	Fold Enrichment	Bonferroni	Benjamini	FDR
GOTERM_CC_FAT	GO:0031981~nuclear lumen	107	6.6875	1.03197e-07	NM_025717, NM_025404, NM_025691, NM_153547, NM_199196, NM_007924, NM_001005342, NM_001005341, NM_054081, NM_001033528, NM_025546, NM_026875, NM_010165, NM_177474, NM_144783, NM_017476, NM_007855, NM_019996, NM_001110832, NM_028298, NM_011917, NM_029891, NM_145139, NM_026666, BC049153, NM_001083318, NM_025854, NM_133976, NM_030096, NM_008722, NM_175639, NM_008719, NM_011247, NM_028244, NM_025280, …	908	883	12504	1.66873	4.44768e-05	4.44768e-05	0.000145502
GOTERM_CC_FAT	GO:0070013~intracellular organelle lumen	126	7.875	7.87658e-07	NM_025717, NM_025404, NM_025691, NM_153547, NM_199195, NM_199196, NM_001005342, NM_007924, NM_001005341, NM_001033528, NM_054081, NM_025546, NM_026875, NM_010165, NM_177474, NM_001033140, NM_144783, NM_017476, NM_007855, NM_019996, NM_053200, NM_001110832, NM_009653, NM_028298, NM_011917, NM_029891, NM_010322, NM_145139, NM_026666, BC049153, NM_001083318, NM_009647, NM_025854, NM_013743, NM_13397…	908	1133	12504	1.53145	0.000339423	0.000169726	0.00111055
GOTERM_CC_FAT	GO:0043233~organelle lumen	126	7.875	9.10827e-07	NM_025717, NM_025404, NM_025691, NM_153547, NM_199195, NM_199196, NM_001005342, NM_007924, NM_001005341, NM_001033528, NM_054081, NM_025546, NM_026875, NM_010165, NM_177474, NM_001033140, NM_144783, NM_017476, NM_007855, NM_019996, NM_053200, NM_001110832, NM_009653, NM_028298, NM_011917, NM_029891, NM_010322, NM_145139, NM_026666, BC049153, NM_001083318, NM_009647, NM_025854, NM_013743, NM_13397…	908	1136	12504	1.52741	0.00039249	0.000130847	0.00128421
GOTERM_CC_FAT	GO:0031974~membrane-enclosed lumen	127	7.9375	3.04872e-06	NM_025717, NM_025404, NM_025691, NM_153547, NM_199195, NM_199196, NM_001005342, NM_007924, NM_001005341, NM_001033528, NM_054081, NM_025546, NM_026875, NM_010165, NM_177474, NM_001033140, NM_144783, NM_007855, NM_017476, NM_019996, NM_053200, NM_001110832, NM_009653, NM_028298, NM_011917, NM_029891, NM_010322, NM_145139, NM_026666, BC049153, NM_001083318, NM_009647, NM_025854, NM_013743, NM_13397…	908	1174	12504	1.4897	0.00131314	0.000328446	0.00429845
GOTERM_CC_FAT	GO:0005730~nucleolus	45	2.8125	1.2736e-05	NM_025717, NM_025404, NM_025691, NM_133976, NM_030096, NM_025391, NM_139150, NM_153547, NM_008722, NM_001081350, NM_019553, NM_001005342, NM_175639, NM_022889, NM_001005341, NM_172587, NM_029278, NM_001033528, NM_025546, NM_053183, NM_026875, NM_028244, NM_010165, NM_177474, NM_011247, NM_019816, NM_001113533, NM_145600, NM_197993, NM_010442, NM_145938, NM_028298, NM_011917, NM_029891, NM_021525,…	908	310	12504	1.99901	0.00547423	0.00109725	0.0179557
GOTERM_CC_FAT	GO:0005654~nucleoplasm	63	3.9375	0.00264727	NM_175251, NM_010432, NM_153547, NM_009346, NM_199196, NM_007924, NM_054081, NM_016799, NM_144783, NM_007855, NM_001113533, NM_019996, NM_001110832, NM_139146, NM_019937, NM_178609, NM_020005, NM_008542, NM_172429, NM_145139, NM_026666, NM_019743, NR_002883, BC049153, NM_023503, NM_172424, NM_010137, NM_021441, NM_001083318, NM_001037737, NM_025854, NM_016680, NM_139150, NM_008722, NM_022889, NM_…	908	599	12504	1.44836	0.680976	0.133082	3.66849
GOTERM_CC_FAT	GO:0044451~nucleoplasm part	51	3.1875	0.019327	NM_175251, NM_010432, NM_009346, NM_199196, NM_007924, NM_054081, NM_016799, NM_144783, NM_007855, NM_019996, NM_001110832, NM_139146, NM_019937, NM_178609, NM_020005, NM_008542, NM_172429, BC049153, NM_023503, NM_172424, NM_021441, NM_010137, NM_001083318, NM_001037737, NM_025854, NM_008722, NM_207225, NM_008719, NM_001048208, NM_010914, NM_017397, NM_138953, NM_133784, NM_010849, NM_026937, NM_…	908	513	12504	1.36904	0.999778	0.476405	24.0556
Annotation Cluster 3	Enrichment Score: 3.924834405368454	# of genes in cluster:		64
Category	Term	Count	%	PValue	Genes	List Total	Pop Hits	Pop Total	Fold Enrichment	Bonferroni	Benjamini	FDR
GOTERM_BP_FAT	GO:0012501~programmed cell death	62	3.875	6.53015e-05	NM_144792, NM_011018, NM_007926, NM_130877, NM_007483, NM_008575, NM_133810, BC034197, NM_024413, NM_009688, NM_026875, NM_010165, NM_001010836, NM_028679, NM_025976, NM_026121, NM_001161845, NM_010495, NM_009009, NM_146042, NM_008817, NM_145527, NM_011817, NM_172429, NM_019743, NM_172161, NM_021897, NM_008580, NM_010664, NM_013863, NM_022022, NM_009163, NM_009743, NM_010566, NM_197889, NM_013598…	1062	473	13588	1.67711	0.186566	0.0665147	0.118209
GOTERM_BP_FAT	GO:0006915~apoptosis	61	3.8125	7.3665e-05	NM_144792, NM_011018, NM_007926, NM_130877, NM_007483, NM_008575, NM_133810, BC034197, NM_024413, NM_009688, NM_026875, NM_010165, NM_001010836, NM_028679, NM_025976, NM_026121, NM_001161845, NM_010495, NM_009009, NM_146042, NM_008817, NM_145527, NM_011817, NM_172429, NM_019743, NM_172161, NM_021897, NM_008580, NM_010664, NM_013863, NM_022022, NM_009163, NM_009743, NM_010566, NM_197889, NM_001033…	1062	465	13588	1.67845	0.207797	0.0455189	0.133339
GOTERM_BP_FAT	GO:0008219~cell death	64	4	0.000146993	NM_144792, NM_011018, NM_007926, NM_130877, NM_007483, NM_008575, NM_133810, BC034197, NM_024413, NM_009688, NM_026875, NM_010165, NM_001010836, NM_028679, NM_025976, NM_026121, NM_001161845, NM_010495, NM_011027, NM_009009, NM_146042, NM_008817, NM_145527, NM_011817, NM_172429, NM_019743, NM_172161, NM_021897, NM_008580, NM_010664, NM_013863, NM_022022, NM_009163, NM_009743, NM_010566, NM_197889…	1062	507	13588	1.61511	0.371756	0.0642471	0.265902
GOTERM_BP_FAT	GO:0016265~death	64	4	0.000282605	NM_144792, NM_011018, NM_007926, NM_130877, NM_007483, NM_008575, NM_133810, BC034197, NM_024413, NM_009688, NM_026875, NM_010165, NM_001010836, NM_028679, NM_025976, NM_026121, NM_001161845, NM_010495, NM_011027, NM_009009, NM_146042, NM_008817, NM_145527, NM_011817, NM_172429, NM_019743, NM_172161, NM_021897, NM_008580, NM_010664, NM_013863, NM_022022, NM_009163, NM_009743, NM_010566, NM_197889…	1062	519	13588	1.57777	0.590871	0.0780347	0.510625
Annotation Cluster 4	Enrichment Score: 3.554952009187753	# of genes in cluster:		279
Category	Term	Count	%	PValue	Genes	List Total	Pop Hits	Pop Total	Fold Enrichment	Bonferroni	Benjamini	FDR
GOTERM_BP_FAT	GO:0045449~regulation of transcription	236	14.75	2.18861e-07	NM_153778, NM_024203, NM_010072, NM_016660, NM_177739, NM_013674, NM_011535, NM_054081, NM_008575, NM_146185, NM_013815, NM_010165, NM_011538, NM_007855, NM_001110832, NM_010495, NM_001081214, NM_029891, NM_028298, NM_018789, NM_001039532, NM_145484, NM_001081417, NM_009593, BC049153, NM_001083318, NM_011441, NM_009826, NM_025854, NM_054056, NM_178688, NM_008719, NM_177811, NM_146065, NM_172867, …	1062	2227	13588	1.35588	0.000691798	0.000691798	0.000396404
GOTERM_BP_FAT	GO:0006350~transcription	192	12	1.00782e-06	NM_153778, NM_024203, NM_016660, NM_177739, NM_011535, NM_013674, NM_013815, NM_146185, NM_010165, NM_011538, NM_007855, NM_001110832, NM_001081214, NM_029891, NM_018789, NM_001039532, NM_145484, NM_001081417, BC049153, NM_001083318, NM_011441, NM_001081080, NM_009826, NM_025854, NM_054056, NM_008719, NM_177811, NM_146065, NM_030887, NM_133784, NM_013555, NM_008592, NM_008452, NM_144811, NM_02187…	1062	1772	13588	1.38634	0.00318165	0.00159209	0.00182537
GOTERM_MF_FAT	GO:0030528~transcription regulator activity	136	8.5	9.04413e-06	NM_153778, NM_011018, NM_010072, NM_016660, NM_007924, NM_013674, NM_011535, NM_001079869, NM_054081, NM_172153, NM_144783, NM_011538, NM_172941, NM_007855, NM_001077364, NM_008276, NM_008500, NM_007520, NM_053202, NM_007521, NM_001110832, NM_010495, NM_001025392, NM_018789, NM_009504, BC049153, NM_001083318, NM_172263, NM_139304, NM_010453, NM_008269, NM_010452, NM_025854, NM_027654, NM_00100417…	1042	1206	13288	1.43808	0.00855515	0.00143097	0.0141951
GOTERM_MF_FAT	GO:0003700~transcription factor activity	86	5.375	0.000896718	NM_001113198, NM_001145778, NM_010072, NM_023322, NM_016660, NM_009346, NM_010637, NM_013674, NM_011535, NM_001079869, NM_054081, NM_010127, NM_144783, NM_172941, NM_011538, NM_007855, NM_008090, NM_001077364, NM_008276, NM_008500, NM_007520, NM_007521, NM_053202, NM_001110832, NM_139146, NM_178609, NM_018789, NM_008542, NM_011306, NM_011308, NM_009504, BC049153, NM_010137, NM_008037, NM_019740, …	1042	776	13288	1.41328	0.573552	0.114632	1.39829
GOTERM_MF_FAT	GO:0003677~DNA binding	169	10.5625	0.00480011	NM_153778, NM_010072, NM_008905, NM_016660, NM_198169, NM_177739, NM_011728, NM_013674, NM_011535, NM_178922, NM_001079869, NM_054081, NM_011729, NM_001081145, NM_172153, NM_144783, NM_011538, NM_172941, NM_007855, NM_017476, NM_001077364, NM_008276, NM_007520, NM_008500, NM_053202, NM_007521, NM_172937, NM_001110832, NM_001025392, NM_029891, NM_018789, NM_026221, NM_001039532, NM_001081417, NM_0…	1042	1781	13288	1.21008	0.989653	0.248507	7.27443
GOTERM_BP_FAT	GO:0051252~regulation of RNA metabolic process	143	8.9375	0.00559362	NM_177681, NM_010072, NM_016660, NM_199196, NM_013674, NM_011535, NM_001079869, NM_054081, NM_008575, NM_146185, NM_026509, NM_144783, NM_011538, NM_172941, NM_007855, NM_001077364, NM_008276, NM_007520, NM_008500, NM_053202, NM_007521, NM_001110832, NM_010495, NM_028298, NM_018789, NM_001159367, NM_145484, NM_001024928, NM_009504, BC049153, NM_001083318, NM_172263, NM_139304, NM_010453, NM_00826…	1062	1488	13588	1.2296	1	0.289005	9.66066
GOTERM_BP_FAT	GO:0006355~regulation of transcription, DNA-dependent	141	8.8125	0.00569732	NM_177681, NM_010072, NM_016660, NM_199196, NM_013674, NM_011535, NM_001079869, NM_054081, NM_008575, NM_146185, NM_026509, NM_144783, NM_011538, NM_172941, NM_007855, NM_001077364, NM_008276, NM_007520, NM_008500, NM_053202, NM_007521, NM_001110832, NM_010495, NM_028298, NM_018789, NM_001159367, NM_145484, NM_001024928, NM_009504, BC049153, NM_001083318, NM_172263, NM_139304, NM_010453, NM_00826…	1062	1465	13588	1.23144	1	0.288853	9.83113
GOTERM_MF_FAT	GO:0043565~sequence-specific DNA binding	52	3.25	0.132799	NM_001113198, NM_010072, NM_010637, NM_011535, NM_001079869, NM_054081, NM_010127, NM_144783, NM_008090, NM_007520, NM_008500, NM_008276, NM_053202, NM_007521, NM_139146, NM_009352, NM_018789, NM_011306, NM_011308, NM_009504, NM_019740, NM_008037, NM_172699, NM_001083318, NM_009108, NM_013646, NM_139304, NM_010453, NM_008269, NM_010452, NM_009122, NM_010454, NM_145151, NM_213659, NM_010459, NM_02…	1042	556	13288	1.19267	1	0.84343	89.3168
Annotation Cluster 5	Enrichment Score: 2.7551969834087195
Category	Term	Count	%	PValue	Genes	List Total	Pop Hits	Pop Total	Fold Enrichment	Bonferroni	Benjamini	FDR
GOTERM_BP_FAT	GO:0006357~regulation of transcription from RNA polymerase II promoter	76	4.75	7.06911e-05	NM_001113198, NM_175251, NM_011366, NM_010432, NM_009346, NM_199196, NM_010637, NM_013674, NM_008575, NM_001025250, NM_026509, NM_144783, NM_172941, NM_007855, NM_008090, NM_008276, NM_053202, NM_001110832, NM_139146, NM_010495, NM_001159367, NM_020005, NM_011306, NM_011308, NM_133701, NM_019743, BC049153, NM_172424, NM_010137, NM_019740, NM_001083318, NM_011066, NM_001037737, NM_009108, NM_01364…	1062	616	13588	1.57857	0.200312	0.0543505	0.12796
GOTERM_BP_FAT	GO:0031327~negative regulation of cellular biosynthetic process	53	3.3125	0.00102135	NM_011366, NM_010432, NM_199196, NM_010637, NM_201256, NM_011535, NM_008575, NM_144783, NM_172941, NM_007855, NM_008276, NM_053202, NM_010495, NM_139146, NM_001025392, NM_010104, NM_001159367, NM_011307, NM_011308, NM_009504, NM_019743, NM_133748, NM_011066, NM_001083318, NM_009939, NM_010566, NM_181547, NM_009122, NM_025854, NM_027654, NM_010459, NM_011386, NM_207225, NM_001037941, NM_144925, NM…	1062	430	13588	1.57702	0.960489	0.19379	1.83381
GOTERM_BP_FAT	GO:0010605~negative regulation of macromolecule metabolic process	60	3.75	0.00118894	NM_011366, NM_008343, NM_010432, NM_199196, NM_010637, NM_201256, NM_011535, NM_001081282, NM_008575, NM_144783, NM_172941, NM_028679, NM_007855, NM_008276, NM_053202, NM_139146, NM_010495, NM_001025392, NM_001159367, NM_011307, NM_011308, NM_009504, NM_019743, NM_011066, NM_001083318, NM_009939, NM_010567, NM_010566, NM_175472, NM_181547, NM_025854, NM_009122, NM_027654, NM_021385, NM_010459, NM…	1062	506	13588	1.51716	0.976755	0.209511	2.13166
GOTERM_BP_FAT	GO:0009890~negative regulation of biosynthetic process	53	3.3125	0.00125328	NM_011366, NM_010432, NM_199196, NM_010637, NM_201256, NM_011535, NM_008575, NM_144783, NM_172941, NM_007855, NM_008276, NM_053202, NM_010495, NM_139146, NM_001025392, NM_010104, NM_001159367, NM_011307, NM_011308, NM_009504, NM_019743, NM_133748, NM_011066, NM_001083318, NM_009939, NM_010566, NM_181547, NM_009122, NM_025854, NM_027654, NM_010459, NM_011386, NM_207225, NM_001037941, NM_144925, NM…	1062	434	13588	1.56249	0.981039	0.20805	2.24579
GOTERM_BP_FAT	GO:0010558~negative regulation of macromolecule biosynthetic process	51	3.1875	0.00159531	NM_011366, NM_010432, NM_199196, NM_010637, NM_201256, NM_011535, NM_008575, NM_144783, NM_172941, NM_007855, NM_008276, NM_053202, NM_010495, NM_139146, NM_001025392, NM_001159367, NM_011307, NM_011308, NM_009504, NM_019743, NM_011066, NM_001083318, NM_009939, NM_010566, NM_181547, NM_009122, NM_025854, NM_027654, NM_010459, NM_011386, NM_207225, NM_001037941, NM_144925, NM_017397, NM_146169, NM…	1062	418	13588	1.56108	0.99358	0.223081	2.85035
GOTERM_BP_FAT	GO:0051253~negative regulation of RNA metabolic process	40	2.5	0.00204767	NM_181547, NM_011366, NM_025854, NM_009122, NM_027654, NM_010459, NM_010432, NM_008722, NM_011386, NM_199196, NM_010637, NM_207225, NM_001037941, NM_011535, NM_008575, NM_017397, NM_030887, NM_144783, NM_133784, NM_019812, NM_172941, NM_010849, NM_007855, NM_024176, NM_010847, NM_008276, NM_023739, NM_053202, NM_010495, NM_139146, NM_007935, NM_001159367, NM_199306, NM_011308, NM_019743, NM_01976…	1062	310	13588	1.65093	0.998468	0.245574	3.64451
GOTERM_MF_FAT	GO:0016564~transcription repressor activity	30	1.875	0.00210403	NM_181547, NM_009122, NM_025854, NM_027654, NM_010432, NM_010459, NM_011386, NM_010637, NM_207225, NM_001037941, NM_011535, NM_030887, NM_017397, NM_019812, NM_133784, NM_020594, NM_007855, NM_024176, NM_010847, NM_053202, NM_001025392, NM_178609, NM_175093, NM_011308, NM_019743, NM_019763, NM_011277, NM_001083318, NM_009939, NM_001033324	1042	211	13288	1.81314	0.864791	0.181346	3.252
GOTERM_BP_FAT	GO:0045934~negative regulation of nucleobase, nucleoside, nucleotide and nucleic acid metabolic process	48	3	0.00266988	NM_181547, NM_011366, NM_025854, NM_009122, NM_027654, NM_021385, NM_010459, NM_010432, NM_011386, NM_008722, NM_199196, NM_010637, NM_207225, NM_001037941, NM_011535, NM_008575, NM_017397, NM_030887, NM_144783, NM_133784, NM_019812, NM_172941, NM_010849, NM_020594, NM_007855, NM_024176, NM_010847, NM_008276, NM_023739, NM_053202, NM_139146, NM_010495, NM_001025392, NM_010104, NM_007935, NM_00115…	1062	397	13588	1.54697	0.999787	0.286904	4.72685
GOTERM_BP_FAT	GO:0010629~negative regulation of gene expression	49	3.0625	0.00302169	NM_011366, NM_010432, NM_199196, NM_010637, NM_011535, NM_008575, NM_144783, NM_172941, NM_007855, NM_008276, NM_053202, NM_010495, NM_139146, NM_001025392, NM_001159367, NM_011307, NM_011308, NM_009504, NM_019743, NM_011066, NM_001083318, NM_009939, NM_010567, NM_175472, NM_181547, NM_009122, NM_025854, NM_027654, NM_010459, NM_011386, NM_207225, NM_001037941, NM_144925, NM_017397, NM_030887, NM…	1062	410	13588	1.52913	0.99993	0.307911	5.33372
GOTERM_BP_FAT	GO:0051172~negative regulation of nitrogen compound metabolic process	48	3	0.00321289	NM_181547, NM_011366, NM_025854, NM_009122, NM_027654, NM_021385, NM_010459, NM_010432, NM_011386, NM_008722, NM_199196, NM_010637, NM_207225, NM_001037941, NM_011535, NM_008575, NM_017397, NM_030887, NM_144783, NM_133784, NM_019812, NM_172941, NM_010849, NM_020594, NM_007855, NM_024176, NM_010847, NM_008276, NM_023739, NM_053202, NM_139146, NM_010495, NM_001025392, NM_010104, NM_007935, NM_00115…	1062	401	13588	1.53154	0.999962	0.295932	5.66201
GOTERM_BP_FAT	GO:0045892~negative regulation of transcription, DNA-dependent	39	2.4375	0.00326005	NM_181547, NM_011366, NM_009122, NM_025854, NM_027654, NM_010459, NM_010432, NM_011386, NM_199196, NM_010637, NM_207225, NM_001037941, NM_011535, NM_008575, NM_017397, NM_030887, NM_144783, NM_133784, NM_019812, NM_172941, NM_010849, NM_007855, NM_024176, NM_010847, NM_008276, NM_023739, NM_053202, NM_010495, NM_139146, NM_007935, NM_001159367, NM_199306, NM_011308, NM_019743, NM_019763, NM_01127…	1062	308	13588	1.62011	0.999967	0.291192	5.74281
GOTERM_BP_FAT	GO:0000122~negative regulation of transcription from RNA polymerase II promoter	31	1.9375	0.00402051	NM_011366, NM_009122, NM_025854, NM_027654, NM_010432, NM_010459, NM_011386, NM_199196, NM_207225, NM_008575, NM_030887, NM_017397, NM_144783, NM_133784, NM_172941, NM_010849, NM_024176, NM_010847, NM_023739, NM_008276, NM_053202, NM_010495, NM_139146, NM_007935, NM_001159367, NM_199306, NM_011308, NM_019743, NM_011277, NM_011066, NM_001083318	1062	231	13588	1.71704	0.999997	0.284822	7.03686
GOTERM_BP_FAT	GO:0016481~negative regulation of transcription	44	2.75	0.00605884	NM_181547, NM_011366, NM_025854, NM_009122, NM_027654, NM_010459, NM_010432, NM_011386, NM_199196, NM_010637, NM_207225, NM_001037941, NM_011535, NM_008575, NM_017397, NM_030887, NM_144783, NM_133784, NM_019812, NM_172941, NM_010849, NM_020594, NM_007855, NM_024176, NM_010847, NM_008276, NM_023739, NM_053202, NM_139146, NM_010495, NM_001025392, NM_007935, NM_001159367, NM_199306, NM_011307, NM_01…	1062	372	13588	1.51335	1	0.290467	10.4231
Annotation Cluster 6	Enrichment Score: 2.4742205243545903
Category	Term	Count	%	PValue	Genes	List Total	Pop Hits	Pop Total	Fold Enrichment	Bonferroni	Benjamini	FDR
GOTERM_BP_FAT	GO:0042981~regulation of apoptosis	69	4.3125	0.000112543	NM_001113198, NM_007570, NM_144792, NM_008343, NM_010072, NM_010432, NM_011728, NM_011535, NM_007669, NM_001025250, NM_133810, BC034197, NM_007569, NM_024413, NM_146085, NM_009688, NM_020570, NM_028679, NM_021439, NM_025976, NM_026121, NM_001077364, NM_001025392, NM_011027, NM_173408, NM_145527, NM_009504, NM_172161, NM_021897, NM_199476, NM_019740, NM_013863, NM_009743, NM_010566, NM_025374, NM_…	1062	553	13588	1.59645	0.299443	0.0575885	0.203643
GOTERM_BP_FAT	GO:0043067~regulation of programmed cell death	69	4.3125	0.000163669	NM_001113198, NM_007570, NM_144792, NM_008343, NM_010072, NM_010432, NM_011728, NM_011535, NM_007669, NM_001025250, NM_133810, BC034197, NM_007569, NM_024413, NM_146085, NM_009688, NM_020570, NM_028679, NM_021439, NM_025976, NM_026121, NM_001077364, NM_001025392, NM_011027, NM_173408, NM_145527, NM_009504, NM_172161, NM_021897, NM_199476, NM_019740, NM_013863, NM_009743, NM_010566, NM_025374, NM_…	1062	560	13588	1.57649	0.40403	0.0626473	0.296026
GOTERM_BP_FAT	GO:0010941~regulation of cell death	69	4.3125	0.000191244	NM_001113198, NM_007570, NM_144792, NM_008343, NM_010072, NM_010432, NM_011728, NM_011535, NM_007669, NM_001025250, NM_133810, BC034197, NM_007569, NM_024413, NM_146085, NM_009688, NM_020570, NM_028679, NM_021439, NM_025976, NM_026121, NM_001077364, NM_001025392, NM_011027, NM_173408, NM_145527, NM_009504, NM_172161, NM_021897, NM_199476, NM_019740, NM_013863, NM_009743, NM_010566, NM_025374, NM_…	1062	563	13588	1.56809	0.4538	0.0586846	0.345818
GOTERM_BP_FAT	GO:0043068~positive regulation of programmed cell death	34	2.125	0.00202421	NM_008343, NM_007987, NM_010432, NM_011728, NM_008160, NM_007669, NM_133810, NM_024413, BC034197, NM_007420, NM_017397, NM_010849, NM_020594, NM_010442, NM_001039194, NM_001014390, NM_011027, NM_001025392, NM_173408, XR_033982, NM_053080, NM_021310, NM_023635, NM_009504, NM_133345, NM_001033367, NM_021897, NM_199476, NM_019740, NM_008010, NM_001033324, NM_009761, NM_009743, NM_010566, NM_009760	1062	250	13588	1.74008	0.99835	0.252655	3.60347
GOTERM_BP_FAT	GO:0010942~positive regulation of cell death	34	2.125	0.0023061	NM_008343, NM_007987, NM_010432, NM_011728, NM_008160, NM_007669, NM_133810, NM_024413, BC034197, NM_007420, NM_017397, NM_010849, NM_020594, NM_010442, NM_001039194, NM_001014390, NM_011027, NM_001025392, NM_173408, XR_033982, NM_053080, NM_021310, NM_023635, NM_009504, NM_133345, NM_001033367, NM_021897, NM_199476, NM_019740, NM_008010, NM_001033324, NM_009761, NM_009743, NM_010566, NM_009760	1062	252	13588	1.72627	0.999325	0.262272	4.09545
GOTERM_BP_FAT	GO:0043065~positive regulation of apoptosis	33	2.0625	0.00335697	NM_008343, NM_007987, NM_010432, NM_011728, NM_008160, NM_133810, NM_024413, BC034197, NM_007420, NM_017397, NM_010849, NM_020594, NM_010442, NM_001039194, NM_001014390, NM_001025392, NM_011027, NM_173408, XR_033982, NM_053080, NM_021310, NM_023635, NM_009504, NM_133345, NM_001033367, NM_021897, NM_199476, NM_019740, NM_008010, NM_001033324, NM_009761, NM_009743, NM_010566, NM_009760	1062	248	13588	1.70252	0.999976	0.282705	5.90868
GOTERM_BP_FAT	GO:0043066~negative regulation of apoptosis	32	2	0.00355995	NM_001113198, NM_013598, NM_025374, NM_007570, NM_009826, NM_144792, NM_007987, NM_007948, NM_010072, NM_001042451, NM_011517, NM_177322, NM_011535, NM_011704, NM_008160, NM_007669, NM_009875, NM_001025250, NM_146085, NM_009688, NM_020570, NM_010849, NM_021439, NM_008592, NM_025976, NM_001077364, NM_008842, NM_013863, XM_985548, NM_009743, NM_009761, NM_009760	1062	239	13588	1.7131	0.999987	0.28945	6.25516
GOTERM_BP_FAT	GO:0043069~negative regulation of programmed cell death	32	2	0.00485124	NM_001113198, NM_013598, NM_025374, NM_007570, NM_009826, NM_144792, NM_007987, NM_007948, NM_010072, NM_001042451, NM_011517, NM_177322, NM_011535, NM_011704, NM_008160, NM_007669, NM_009875, NM_001025250, NM_146085, NM_009688, NM_020570, NM_010849, NM_021439, NM_008592, NM_025976, NM_001077364, NM_008842, NM_013863, XM_985548, NM_009743, NM_009761, NM_009760	1062	244	13588	1.678	1	0.294943	8.43128
GOTERM_BP_FAT	GO:0060548~negative regulation of cell death	32	2	0.00515196	NM_001113198, NM_013598, NM_025374, NM_007570, NM_009826, NM_144792, NM_007987, NM_007948, NM_010072, NM_001042451, NM_011517, NM_177322, NM_011535, NM_011704, NM_008160, NM_007669, NM_009875, NM_001025250, NM_146085, NM_009688, NM_020570, NM_010849, NM_021439, NM_008592, NM_025976, NM_001077364, NM_008842, NM_013863, XM_985548, NM_009743, NM_009761, NM_009760	1062	245	13588	1.67115	1	0.29355	8.93116
GOTERM_BP_FAT	GO:0006916~anti-apoptosis	13	0.8125	0.0403562	NM_001077364, NM_025374, NM_011535, NM_011704, NM_001025250, NM_009688, NM_013863, NM_010849, NM_008592, NM_025976, NM_009761, NM_009743, NM_009760	1062	88	13588	1.89013	1	0.665313	52.5787
GOTERM_BP_FAT	GO:0012502~induction of programmed cell death	19	1.1875	0.101417	NM_010442, NM_001039194, NM_001014390, NM_007987, XR_033982, NM_010432, NM_021310, NM_023635, NM_011728, NM_008160, NM_133810, BC034197, NM_024413, NM_021897, NM_199476, NM_019740, NM_017397, NM_010849, NM_009761, NM_009760	1062	167	13588	1.45569	1	0.818725	85.5843
GOTERM_BP_FAT	GO:0006917~induction of apoptosis	19	1.1875	0.101417	NM_010442, NM_001039194, NM_001014390, NM_007987, XR_033982, NM_010432, NM_021310, NM_023635, NM_011728, NM_008160, NM_133810, BC034197, NM_024413, NM_021897, NM_199476, NM_019740, NM_017397, NM_010849, NM_009761, NM_009760	1062	167	13588	1.45569	1	0.818725	85.5843
Annotation Cluster 7	Enrichment Score: 2.421901079323442
Category	Term	Count	%	PValue	Genes	List Total	Pop Hits	Pop Total	Fold Enrichment	Bonferroni	Benjamini	FDR
GOTERM_BP_FAT	GO:0009314~response to radiation	23	1.4375	0.00162091	NM_146144, NM_021521, NM_021385, NM_173408, NM_007948, NM_008800, NM_009602, NM_011307, NM_009531, NM_011728, NM_146114, NM_008160, NM_011729, NM_007669, NM_010076, NM_144532, NM_178405, XM_985548, NM_020570, NM_022022, NM_010849, NM_009743, NM_009618	1062	143	13588	2.05789	0.99408	0.216717	2.89546
GOTERM_BP_FAT	GO:0009416~response to light stimulus	17	1.0625	0.00366494	NM_146144, NM_021521, NM_173408, NM_021385, NM_007948, NM_009602, NM_008800, NM_009531, NM_011728, NM_011729, NM_007669, NM_010076, NM_144532, NM_178405, XM_985548, NM_022022, NM_009618	1062	98	13588	2.21949	0.999991	0.282304	6.4339
GOTERM_BP_FAT	GO:0009411~response to UV	9	0.5625	0.0047318	NM_011728, NM_146144, NM_007669, NM_011729, NM_173408, NM_021385, NM_007948, NM_022022, NM_009531	1062	35	13588	3.29007	1	0.294451	8.23202
GOTERM_BP_FAT	GO:0009628~response to abiotic stimulus	32	2	0.00730371	NM_008608, NM_021385, NM_007948, NM_008800, NM_009602, NM_011728, NM_022017, NM_008160, NM_007669, NM_011729, NM_011706, NM_144532, NM_009194, NM_007420, NM_178405, NM_020570, NM_010849, NM_009618, NM_001077364, NM_021521, NM_008635, NM_146144, NM_011027, NM_173408, NM_011307, NM_009531, NM_146114, NM_010076, NM_011977, XM_985548, NM_022022, NM_009743	1062	251	13588	1.6312	1	0.303838	12.4335
Annotation Cluster 8	Enrichment Score: 2.3855509918879845
Category	Term	Count	%	PValue	Genes	List Total	Pop Hits	Pop Total	Fold Enrichment	Bonferroni	Benjamini	FDR
GOTERM_BP_FAT	GO:0006357~regulation of transcription from RNA polymerase II promoter	76	4.75	7.06911e-05	NM_001113198, NM_175251, NM_011366, NM_010432, NM_009346, NM_199196, NM_010637, NM_013674, NM_008575, NM_001025250, NM_026509, NM_144783, NM_172941, NM_007855, NM_008090, NM_008276, NM_053202, NM_001110832, NM_139146, NM_010495, NM_001159367, NM_020005, NM_011306, NM_011308, NM_133701, NM_019743, BC049153, NM_172424, NM_010137, NM_019740, NM_001083318, NM_011066, NM_001037737, NM_009108, NM_01364…	1062	616	13588	1.57857	0.200312	0.0543505	0.12796
GOTERM_BP_FAT	GO:0045944~positive regulation of transcription from RNA polymerase II promoter	44	2.75	0.00303749	NM_001113198, NM_175251, NM_001004176, NM_213659, NM_009346, NM_010637, NM_207225, NM_178688, NM_013674, NM_008719, NM_001048208, NM_001025250, NM_007901, NM_172867, NM_026509, NM_007420, NM_144783, NM_133784, NM_013555, NM_010849, NM_008592, NM_008090, NM_021521, NM_153287, NM_001110832, NM_015743, NM_139146, NM_013464, NM_183208, NM_009234, NM_007935, NM_133249, NM_020005, NM_011306, NM_133701,…	1062	358	13588	1.57254	0.999934	0.299713	5.36089
GOTERM_BP_FAT	GO:0045941~positive regulation of transcription	55	3.4375	0.00326554	NM_001113198, NM_175251, NM_016660, NM_009346, NM_010637, NM_013674, NM_011535, NM_001025250, NM_026509, NM_144783, NM_008090, NM_001110832, NM_139146, NM_018789, NM_020005, NM_011306, NM_133701, NM_024258, BC049153, NM_023503, NM_010137, NM_019740, NM_001037737, NM_013646, NM_001004176, NM_026375, NM_213659, NM_178688, NM_207225, NM_008719, NM_001048208, NM_007901, NM_010914, NM_172867, NM_00742…	1062	475	13588	1.48149	0.999968	0.283682	5.75222
GOTERM_BP_FAT	GO:0010628~positive regulation of gene expression	56	3.5	0.00359067	NM_001113198, NM_175251, NM_016660, NM_009346, NM_010637, NM_013674, NM_011535, NM_001025250, NM_026509, NM_144783, NM_008090, NM_001110832, NM_139146, NM_018789, NM_020005, NM_011306, NM_133701, NM_024258, BC049153, NM_023503, NM_010137, NM_019740, NM_001037737, NM_013646, NM_001004176, NM_026375, NM_213659, NM_178688, NM_207225, NM_008719, NM_001048208, NM_007901, NM_010914, NM_172867, NM_00742…	1062	488	13588	1.46825	0.999989	0.284328	6.30749
GOTERM_BP_FAT	GO:0010604~positive regulation of macromolecule metabolic process	69	4.3125	0.00426224	NM_001113198, NM_175251, NM_016660, NM_009346, NM_010637, NM_013674, NM_011535, NM_001025250, NM_026509, NM_144783, NM_008090, NM_026972, NM_001110832, NM_139146, NM_011027, NM_018789, NM_020005, NM_011306, NM_011307, NM_011308, NM_133701, NM_024258, BC049153, NM_023503, NM_010137, NM_019740, NM_001037737, NM_013646, NM_013598, NM_009826, NM_001004176, NM_133211, NM_026375, NM_213659, NM_054056, …	1062	633	13588	1.39469	0.999999	0.292705	7.44467
GOTERM_BP_FAT	GO:0010557~positive regulation of macromolecule biosynthetic process	59	3.6875	0.00545374	NM_001113198, NM_175251, NM_016660, NM_009346, NM_010637, NM_013674, NM_011535, NM_001025250, NM_026509, NM_144783, NM_026972, NM_008090, NM_001110832, NM_139146, NM_018789, NM_020005, NM_011306, NM_133701, NM_024258, BC049153, NM_023503, NM_010137, NM_019740, NM_001037737, NM_013646, NM_001004176, NM_133211, NM_026375, NM_213659, NM_054056, NM_178688, NM_207225, NM_008719, NM_001048208, NM_00790…	1062	530	13588	1.42432	1	0.287558	9.43022
GOTERM_BP_FAT	GO:0045893~positive regulation of transcription, DNA-dependent	48	3	0.00648061	NM_001113198, NM_175251, NM_009346, NM_010637, NM_011535, NM_013674, NM_001025250, NM_026509, NM_144783, NM_008090, NM_001110832, NM_139146, NM_011306, NM_020005, NM_133701, NM_024258, BC049153, NM_010137, NM_019740, NM_001037737, NM_013646, NM_001004176, NM_213659, NM_178688, NM_207225, NM_008719, NM_001048208, NM_007901, NM_010914, NM_172867, NM_007420, NM_013555, NM_133784, NM_010849, NM_00859…	1062	416	13588	1.47631	1	0.298444	11.1091
GOTERM_BP_FAT	GO:0009891~positive regulation of biosynthetic process	61	3.8125	0.00659342	NM_001113198, NM_175251, NM_016660, NM_009346, NM_010637, NM_013674, NM_011535, NM_001025250, NM_026509, NM_144783, NM_008090, NM_026972, NM_001110832, NM_139146, NM_018789, NM_020005, NM_011306, NM_133701, NM_024258, BC049153, NM_023503, NM_009593, NM_010137, NM_019740, NM_001037737, NM_013646, NM_001004176, NM_133211, NM_026375, NM_213659, NM_008722, NM_054056, NM_178688, NM_207225, NM_008719, …	1062	557	13588	1.40122	1	0.298499	11.2917
GOTERM_MF_FAT	GO:0016563~transcription activator activity	33	2.0625	0.00675698	NM_001113198, NM_175251, NM_001113199, NM_001004176, NM_213659, NM_016660, NM_009346, NM_207225, NM_013674, NM_001048208, NM_144783, NM_013555, NM_133784, NM_026937, NM_021521, NM_001110832, NM_015743, NM_009234, NM_018789, NM_133249, NM_021310, NM_020005, NM_133701, NM_024258, NM_133345, BC049153, NM_023503, NM_019763, NM_011565, NM_011567, NM_019740, NM_025291, NM_001037737, NM_173002	1042	259	13288	1.62482	0.998405	0.300807	10.0953
GOTERM_BP_FAT	GO:0051254~positive regulation of RNA metabolic process	48	3	0.00745402	NM_001113198, NM_175251, NM_009346, NM_010637, NM_011535, NM_013674, NM_001025250, NM_026509, NM_144783, NM_008090, NM_001110832, NM_139146, NM_011306, NM_020005, NM_133701, NM_024258, BC049153, NM_010137, NM_019740, NM_001037737, NM_013646, NM_001004176, NM_213659, NM_178688, NM_207225, NM_008719, NM_001048208, NM_007901, NM_010914, NM_172867, NM_007420, NM_013555, NM_133784, NM_010849, NM_00859…	1062	419	13588	1.46574	1	0.305086	12.6733
GOTERM_BP_FAT	GO:0031328~positive regulation of cellular biosynthetic process	60	3.75	0.00827803	NM_001113198, NM_175251, NM_016660, NM_009346, NM_010637, NM_013674, NM_011535, NM_001025250, NM_026509, NM_144783, NM_008090, NM_026972, NM_001110832, NM_139146, NM_018789, NM_020005, NM_011306, NM_133701, NM_024258, BC049153, NM_023503, NM_010137, NM_019740, NM_001037737, NM_013646, NM_001004176, NM_133211, NM_026375, NM_213659, NM_008722, NM_054056, NM_178688, NM_207225, NM_008719, NM_00104820…	1062	552	13588	1.39073	1	0.309403	13.9772
GOTERM_BP_FAT	GO:0045935~positive regulation of nucleobase, nucleoside, nucleotide and nucleic acid metabolic process	56	3.5	0.00877021	NM_001113198, NM_175251, NM_016660, NM_009346, NM_010637, NM_013674, NM_011535, NM_001025250, NM_026509, NM_144783, NM_008090, NM_001110832, NM_139146, NM_018789, NM_020005, NM_011306, NM_011307, NM_133701, NM_024258, BC049153, NM_023503, NM_010137, NM_019740, NM_001037737, NM_013646, NM_001004176, NM_026375, NM_213659, NM_178688, NM_207225, NM_008719, NM_001048208, NM_007901, NM_010914, NM_17286…	1062	510	13588	1.40491	1	0.320812	14.7471
GOTERM_BP_FAT	GO:0051173~positive regulation of nitrogen compound metabolic process	57	3.5625	0.0106338	NM_001113198, NM_175251, NM_016660, NM_009346, NM_010637, NM_013674, NM_011535, NM_001025250, NM_026509, NM_144783, NM_008090, NM_001110832, NM_139146, NM_018789, NM_020005, NM_011306, NM_011307, NM_133701, NM_024258, BC049153, NM_023503, NM_010137, NM_019740, NM_001037737, NM_013646, NM_001004176, NM_026375, NM_213659, NM_178688, NM_207225, NM_008719, NM_001048208, NM_007901, NM_010914, NM_17286…	1062	526	13588	1.3865	1	0.355327	17.6039
Annotation Cluster 9	Enrichment Score: 2.2392340356166383
Category	Term	Count	%	PValue	Genes	List Total	Pop Hits	Pop Total	Fold Enrichment	Bonferroni	Benjamini	FDR
GOTERM_MF_FAT	GO:0008134~transcription factor binding	38	2.375	0.00192684	NM_001113199, NM_175251, NM_011366, NM_001004176, NM_011018, NM_010432, NM_213659, NM_008722, NM_016660, NM_207225, NM_008249, NM_001048208, NM_133784, NM_019812, NM_008592, NM_024176, NM_026937, NM_020507, NM_021521, NM_010907, NM_018789, NM_175093, NM_133249, NM_021310, NM_020005, NM_011307, NM_011308, NM_133701, NM_026666, NM_024258, NM_133345, NM_019743, NM_019763, NM_010137, NM_025291, NM_00…	1042	288	13288	1.68261	0.839949	0.184199	2.98199
GOTERM_MF_FAT	GO:0003712~transcription cofactor activity	26	1.625	0.00358102	NM_001113199, NM_001004176, NM_011018, NM_010432, NM_016660, NM_207225, NM_008249, NM_001048208, NM_019812, NM_133784, NM_024176, NM_026937, NM_021521, NM_133249, NM_175093, NM_021310, NM_020005, NM_011308, NM_133701, NM_024258, NM_019743, NM_133345, NM_019763, NM_025291, NM_001037737, NM_009939	1042	180	13288	1.84201	0.966895	0.216069	5.47539
GOTERM_MF_FAT	GO:0016563~transcription activator activity	33	2.0625	0.00675698	NM_001113198, NM_175251, NM_001113199, NM_001004176, NM_213659, NM_016660, NM_009346, NM_207225, NM_013674, NM_001048208, NM_144783, NM_013555, NM_133784, NM_026937, NM_021521, NM_001110832, NM_015743, NM_009234, NM_018789, NM_133249, NM_021310, NM_020005, NM_133701, NM_024258, NM_133345, BC049153, NM_023503, NM_019763, NM_011565, NM_011567, NM_019740, NM_025291, NM_001037737, NM_173002	1042	259	13288	1.62482	0.998405	0.300807	10.0953
GOTERM_MF_FAT	GO:0003713~transcription coactivator activity	15	0.9375	0.0236842	NM_001113199, NM_026937, NM_021521, NM_001004176, NM_016660, NM_133249, NM_021310, NM_020005, NM_133701, NM_024258, NM_133345, NM_001048208, NM_025291, NM_001037737, NM_133784	1042	100	13288	1.91286	1	0.569738	31.3556
Annotation Cluster 10	Enrichment Score: 2.1536528552483865
Category	Term	Count	%	PValue	Genes	List Total	Pop Hits	Pop Total	Fold Enrichment	Bonferroni	Benjamini	FDR
GOTERM_BP_FAT	GO:0006974~response to DNA damage stimulus	39	2.4375	0.00090982	NM_001081359, NM_007570, NM_019570, NM_021385, NM_007948, NM_010432, NM_153808, NM_011728, NM_007669, NM_011729, NM_007771, NM_010165, NM_025280, NM_020570, NM_028119, NM_201610, NM_133865, NM_010442, NM_146144, NM_001161845, NM_172937, NM_001014390, NM_009009, NM_172663, NM_011917, NM_018789, NM_175016, NM_021310, BC109343, NM_009531, NM_011307, NM_146114, NM_133345, NM_199476, NM_144912, NM_019…	1062	287	13588	1.73866	0.943762	0.185827	1.63512
GOTERM_BP_FAT	GO:0033554~cellular response to stress	50	3.125	0.00132324	NM_007570, NM_010432, NM_011728, NM_007669, NM_011729, NM_007771, NM_010165, NM_020570, NM_028119, NM_133819, NM_201610, NM_146144, NM_001161845, NM_172937, NM_009009, NM_172663, NM_011917, NM_018789, NM_175016, BC109343, NM_011307, NM_199476, NM_010137, NM_019740, NM_009014, NM_001081359, NM_009826, NM_019570, NM_021385, NM_007948, NM_001042451, NM_011941, NM_153808, NM_008654, NM_008160, NM_022…	1062	404	13588	1.58351	0.984806	0.207532	2.36974
GOTERM_BP_FAT	GO:0006281~DNA repair	27	1.6875	0.0244712	NM_019570, NM_021385, NM_007948, NM_011728, NM_153808, NM_011729, NM_007771, NM_010165, NM_020570, NM_025280, NM_028119, NM_201610, NM_133865, NM_146144, NM_172937, NM_009009, NM_172663, NM_011917, NM_175016, NM_021310, NM_011307, BC109343, NM_009531, NM_146114, NM_199476, NM_144912, NM_009014	1062	222	13588	1.55612	1	0.573236	36.1568
GOTERM_BP_FAT	GO:0006259~DNA metabolic process	42	2.625	0.0824403	NM_019570, NM_017401, NM_021385, NM_007948, NM_008905, NM_153808, NM_011728, NM_011729, NM_007771, NM_153796, NM_011057, NM_010165, NM_025280, NM_020570, NM_028119, NM_010849, NM_201610, NM_133865, NM_011959, NM_146144, NM_053202, NM_172937, NM_009352, NM_009009, NM_021028, NM_172663, NM_011917, NM_026221, NM_175016, NM_021310, NM_010062, BC109343, NM_009531, NM_011307, NM_146114, NM_001145978, N…	1062	421	13588	1.27643	1	0.777548	78.9513
Annotation Cluster 11	Enrichment Score: 2.109892557406019
Category	Term	Count	%	PValue	Genes	List Total	Pop Hits	Pop Total	Fold Enrichment	Bonferroni	Benjamini	FDR
GOTERM_CC_FAT	GO:0043228~non-membrane-bounded organelle	174	10.875	0.000933615	NM_025717, NM_025404, NM_025691, NM_008909, NM_153547, NM_016660, XM_355934, XM_001478289, NM_133955, NM_199196, NM_001005342, BC051401, NM_001005341, NM_010864, NM_013674, NM_001033528, NM_178736, NM_001081145, NM_001024602, NM_007930, NM_025546, NM_054102, NM_026875, NM_178113, NM_013815, NM_177474, NM_010165, NM_016844, NM_017476, BC085269, NM_026599, NM_172937, NM_011029, NM_009009, NM_029891…	908	1919	12504	1.24864	0.331404	0.0648946	1.30833
GOTERM_CC_FAT	GO:0043232~intracellular non-membrane-bounded organelle	174	10.875	0.000933615	NM_025717, NM_025404, NM_025691, NM_008909, NM_153547, NM_016660, XM_355934, XM_001478289, NM_133955, NM_199196, NM_001005342, BC051401, NM_001005341, NM_010864, NM_013674, NM_001033528, NM_178736, NM_001081145, NM_001024602, NM_007930, NM_025546, NM_054102, NM_026875, NM_178113, NM_013815, NM_177474, NM_010165, NM_016844, NM_017476, BC085269, NM_026599, NM_172937, NM_011029, NM_009009, NM_029891…	908	1919	12504	1.24864	0.331404	0.0648946	1.30833
GOTERM_CC_FAT	GO:0005856~cytoskeleton	82	5.125	0.537016	NM_030207, NM_011366, NM_008909, XM_355934, NM_030690, NM_133955, BC051401, NM_001017985, NM_010864, NM_010123, NM_025451, NM_178736, NM_001024602, NM_007930, NM_133810, NM_144848, NM_054102, NM_016890, NM_017379, NM_011056, NM_201610, NM_028820, NM_026599, NM_019933, NM_008635, NM_009352, NM_016694, NM_026160, NM_026220, NM_020005, NM_011204, NM_007755, NM_175484, NM_009606, NM_001045483, NM_010…	908	1122	12504	1.00643	1	0.919086	99.9981
Annotation Cluster 12	Enrichment Score: 1.9560278225758556
Category	Term	Count	%	PValue	Genes	List Total	Pop Hits	Pop Total	Fold Enrichment	Bonferroni	Benjamini	FDR
GOTERM_BP_FAT	GO:0044265~cellular macromolecule catabolic process	67	4.1875	0.0039115	NM_029035, NM_001001883, NM_130879, XM_001478289, NM_133992, NM_008388, NM_026346, NM_001033528, NM_007930, NM_013890, NM_010727, NM_009688, NM_026301, NM_172518, NM_001033291, NM_146003, NM_028119, NM_144788, NM_173401, NM_146144, NM_018810, NM_139147, NM_172937, NM_011027, NM_016694, NM_009459, NM_011917, NM_007564, NM_026160, NM_146042, NM_145564, NM_001115153, NM_019805, NM_024258, NM_009507,…	1062	609	13588	1.40763	0.999996	0.284612	6.8524
GOTERM_BP_FAT	GO:0043632~modification-dependent macromolecule catabolic process	57	3.5625	0.00530371	NM_029035, NM_001001883, NM_130879, XM_001478289, NM_133992, NM_026346, NM_001033528, NM_007930, NM_013890, NM_010727, NM_009688, NM_026301, NM_172518, NM_001033291, NM_146003, NM_028119, NM_144788, NM_173401, NM_146144, NM_018810, NM_139147, NM_172937, NM_016694, NM_009459, NM_026160, NM_146042, NM_145564, NM_001115153, NM_019805, NM_024258, NM_009507, NM_019586, NM_144937, NM_144873, NM_0010028…	1062	508	13588	1.43563	1	0.290477	9.18244
GOTERM_BP_FAT	GO:0019941~modification-dependent protein catabolic process	57	3.5625	0.00530371	NM_029035, NM_001001883, NM_130879, XM_001478289, NM_133992, NM_026346, NM_001033528, NM_007930, NM_013890, NM_010727, NM_009688, NM_026301, NM_172518, NM_001033291, NM_146003, NM_028119, NM_144788, NM_173401, NM_146144, NM_018810, NM_139147, NM_172937, NM_016694, NM_009459, NM_026160, NM_146042, NM_145564, NM_001115153, NM_019805, NM_024258, NM_009507, NM_019586, NM_144937, NM_144873, NM_0010028…	1062	508	13588	1.43563	1	0.290477	9.18244
GOTERM_BP_FAT	GO:0051603~proteolysis involved in cellular protein catabolic process	59	3.6875	0.00635851	NM_029035, NM_001001883, NM_130879, XM_001478289, NM_133992, NM_026346, NM_001033528, NM_007930, NM_013890, NM_010727, NM_009688, NM_026301, NM_172518, NM_001033291, NM_146003, NM_028119, NM_144788, NM_173401, NM_146144, NM_018810, NM_139147, NM_172937, NM_011027, NM_016694, NM_009459, NM_026160, NM_146042, NM_145564, NM_001115153, NM_019805, NM_024258, NM_009507, NM_019586, NM_144937, NM_144873,…	1062	534	13588	1.41365	1	0.298024	10.911
GOTERM_BP_FAT	GO:0044257~cellular protein catabolic process	59	3.6875	0.00707091	NM_029035, NM_001001883, NM_130879, XM_001478289, NM_133992, NM_026346, NM_001033528, NM_007930, NM_013890, NM_010727, NM_009688, NM_026301, NM_172518, NM_001033291, NM_146003, NM_028119, NM_144788, NM_173401, NM_146144, NM_018810, NM_139147, NM_172937, NM_011027, NM_016694, NM_009459, NM_026160, NM_146042, NM_145564, NM_001115153, NM_019805, NM_024258, NM_009507, NM_019586, NM_144937, NM_144873,…	1062	537	13588	1.40575	1	0.311996	12.0608
GOTERM_BP_FAT	GO:0009057~macromolecule catabolic process	69	4.3125	0.00900703	NM_029035, NM_001001883, NM_130879, XM_001478289, NM_133992, NM_008388, NM_026346, NM_001033528, NM_007930, NM_013890, NM_010727, NM_009688, NM_026301, NM_172518, NM_001033291, NM_146003, NM_028119, NM_144788, NM_173401, NM_146144, NM_018810, NM_139147, NM_172937, NM_011027, NM_016694, NM_009459, NM_011917, NM_007564, NM_026160, NM_146042, NM_145564, NM_001115153, NM_019805, NM_024258, NM_009507,…	1062	654	13588	1.3499	1	0.320645	15.1153
GOTERM_BP_FAT	GO:0030163~protein catabolic process	59	3.6875	0.0141444	NM_029035, NM_001001883, NM_130879, XM_001478289, NM_133992, NM_026346, NM_001033528, NM_007930, NM_013890, NM_010727, NM_009688, NM_026301, NM_172518, NM_001033291, NM_146003, NM_028119, NM_144788, NM_173401, NM_146144, NM_018810, NM_139147, NM_172937, NM_011027, NM_016694, NM_009459, NM_026160, NM_146042, NM_145564, NM_001115153, NM_019805, NM_024258, NM_009507, NM_019586, NM_144937, NM_144873,…	1062	556	13588	1.35771	1	0.430531	22.7417
GOTERM_BP_FAT	GO:0006508~proteolysis	85	5.3125	0.356677	NM_029035, NM_027286, NM_001001883, NM_172845, NM_010074, NM_130879, XM_001478289, NM_133992, NM_130877, NM_026346, NM_001033528, NM_007930, NM_001037722, NM_013890, NM_010727, NM_009688, NM_026301, NM_172518, NM_001033291, NM_146003, NM_173749, NM_144788, NM_028119, NM_007857, AK089165, NM_173401, NM_146144, NM_018810, NM_139147, NM_172937, NM_011027, NM_016694, NM_009459, NM_026160, NM_146042, …	1062	1034	13588	1.05179	1	0.973293	99.9661
Annotation Cluster 13	Enrichment Score: 1.9104695789804513
Category	Term	Count	%	PValue	Genes	List Total	Pop Hits	Pop Total	Fold Enrichment	Bonferroni	Benjamini	FDR
GOTERM_BP_FAT	GO:0006396~RNA processing	53	3.3125	0.0014583	NM_025717, NM_025776, NM_016763, NM_025873, AB052758, NM_001079695, NM_133992, NM_172558, BC152332, NM_008249, NM_029278, NM_027879, NM_025546, NM_019547, NM_016799, NM_146083, NM_029128, NM_001110791, NM_026780, NM_144904, NM_001113533, NM_021336, AF129931, NM_011917, NM_133982, NM_145529, NM_007755, NM_133701, NM_172429, NR_002883, NM_001159573, NM_175472, NM_016680, NM_025854, NM_021888, NM_13…	1062	437	13588	1.55176	0.990093	0.215625	2.6086
GOTERM_BP_FAT	GO:0016071~mRNA metabolic process	37	2.3125	0.00710754	NM_001159573, NM_025717, NM_025776, NM_016680, NM_025854, AB052758, NM_001079695, NM_133992, NM_172558, NM_008388, NM_001025250, NM_027879, NM_016799, NM_019547, NM_025845, NM_146083, NM_017397, NM_001110791, NM_025280, NM_026780, NM_144904, NM_001113533, NM_021336, AF129931, NM_011917, NM_010447, NM_201354, NM_007564, NM_145529, NM_007755, NM_026382, NM_133701, NM_172429, NM_011482, NR_002883, N…	1062	302	13588	1.56757	1	0.309088	12.1195
GOTERM_BP_FAT	GO:0006397~mRNA processing	33	2.0625	0.0076297	NM_001159573, NM_025717, NM_025776, NM_016680, NM_025854, AB052758, NM_001079695, NM_133992, NM_172558, NM_027879, NM_016799, NM_019547, NM_146083, NM_025845, NM_017397, NM_001110791, NM_025280, NM_026780, NM_144904, NM_001113533, NM_021336, AF129931, NM_011917, NM_010447, NM_145529, NM_007755, NM_026382, NM_133701, NM_172429, NM_011482, NR_002883, NM_178576, NM_016882, NM_024187, NM_177806	1062	262	13588	1.61155	1	0.307144	12.9529
GOTERM_CC_FAT	GO:0005681~spliceosome	17	1.0625	0.0172699	NM_025776, NM_021336, AF129931, NM_010447, NM_172558, NM_026382, NM_133701, NM_172429, NM_011482, NR_002883, NM_027879, NM_016799, NM_025845, NM_016882, NM_001038696, NM_001110791, NM_017397, NM_024187, NM_026780	908	124	12504	1.88795	0.999452	0.465111	21.7784
GOTERM_BP_FAT	GO:0008380~RNA splicing	25	1.5625	0.0243011	NM_025717, NM_025776, NM_016680, NM_025854, NM_001079695, AB052758, NM_172558, NM_027879, NM_019547, NM_016799, NM_146083, NM_025845, NM_001110791, NM_017397, NM_026780, NM_001113533, NM_021336, AF129931, NM_010447, NM_026382, NM_133701, NM_172429, NM_011482, NR_002883, NM_016882, NM_024187, NM_177806	1062	201	13588	1.59138	1	0.574643	35.9549
KEGG_PATHWAY	mmu03040:Spliceosome	14	0.875	0.103799	NM_025776, NM_021336, AF129931, NM_001079695, AB052758, NM_010447, NM_133701, NM_172429, NM_011482, NR_002883, NM_027879, NM_146083, NM_025845, NM_016882, NM_024187, NM_026780	411	124	5738	1.57625	1	0.492287	73.6306
Annotation Cluster 14	Enrichment Score: 1.8137728405069866
Category	Term	Count	%	PValue	Genes	List Total	Pop Hits	Pop Total	Fold Enrichment	Bonferroni	Benjamini	FDR
KEGG_PATHWAY	mmu03010:Ribosome	18	1.125	0.000148586	BC085269, NM_013762, NM_011029, NM_001048057, NM_016738, NM_009091, NM_011295, NM_020600, NM_011297, XM_001478289, NM_026517, NM_029767, BC083148, NM_009084, NM_016844, NM_009095, NM_019865, NM_025919, NM_027015	411	89	5738	2.82359	0.0245103	0.0245103	0.180578
GOTERM_CC_FAT	GO:0030529~ribonucleoprotein complex	53	3.3125	0.000969579	NM_011663, NM_025776, NM_025691, NM_001048057, XM_001478289, NM_172558, NM_027879, NM_025546, NM_016799, NM_001110791, NM_001038696, NM_016844, NM_026780, BC100361, BC085269, NM_011029, NM_021336, AF129931, NM_011297, NM_007755, NM_133701, NM_172429, NR_002883, NM_026517, NM_146193, NM_025919, NM_133740, NM_013762, NM_016738, NM_009091, NM_133976, NM_011295, NM_001031808, NM_008722, NM_022889, NM…	908	462	12504	1.57978	0.341698	0.0579787	1.35841
GOTERM_CC_FAT	GO:0005840~ribosome	23	1.4375	0.0219125	BC085269, NM_013762, NM_011029, NM_001048057, NM_016738, NM_009091, NM_011295, NM_001031808, NM_020600, NM_008722, NM_011297, XM_001478289, NM_207207, NM_025546, NM_026517, NM_029767, BC083148, NM_009084, NM_016844, NM_009095, NM_019865, NM_133740, NM_025919, NM_027015	908	192	12504	1.64964	0.999929	0.494442	26.8304
GOTERM_MF_FAT	GO:0003735~structural constituent of ribosome	20	1.25	0.0268474	BC085269, NM_013762, NM_011029, NM_001048057, NM_016738, NM_009091, NM_011295, NM_001031808, NM_020600, NM_011297, XM_001478289, NM_025546, NM_026517, NM_029767, BC083148, NM_009084, NM_016844, NM_009095, NM_019865, NM_025919, NM_027015	1042	151	13288	1.68906	1	0.589961	34.7645
GOTERM_BP_FAT	GO:0006412~translation	29	1.8125	0.284017	NM_029663, NM_013762, NM_001048057, NM_016738, NM_009091, NM_011295, NM_001031808, XM_001478289, NM_007926, NM_008388, NM_010123, NM_025546, NM_145625, NM_013506, NM_016844, NM_009095, NM_027015, BC085269, NM_011029, NM_011297, NM_020600, NM_001111277, NM_145139, NM_026517, NM_029767, BC083148, NM_009084, NM_019865, NM_025919, NM_145380	1062	319	13588	1.16316	1	0.958894	99.7645
GOTERM_MF_FAT	GO:0005198~structural molecule activity	36	2.25	0.544331	NM_011581, AK081751, NM_011580, NM_013762, NM_001048057, NM_016738, NM_009091, NM_011295, NM_001031808, XM_001478289, NM_021719, NM_007925, BC027572, NM_175550, NM_025546, NM_144925, NM_027409, NM_016844, NM_017379, NM_009095, NM_027015, NM_013931, NM_183428, BC085269, NM_011029, NM_020600, NM_011297, NM_021506, NM_008480, BC016112, NM_026517, NM_029767, BC083148, NM_009084, NM_010664, NM_019865,…	1042	450	13288	1.02019	1	0.990321	99.9996
Annotation Cluster 15	Enrichment Score: 1.745837953260719
Category	Term	Count	%	PValue	Genes	List Total	Pop Hits	Pop Total	Fold Enrichment	Bonferroni	Benjamini	FDR
GOTERM_BP_FAT	GO:0016568~chromatin modification	36	2.25	0.000171546	NM_009122, NM_009343, NM_007690, NM_207221, NM_001081024, NM_199196, NM_027188, NM_207225, NM_013674, NM_028448, NM_009582, NM_013815, NM_010165, NM_019812, NM_001038695, NM_029836, NM_030147, NM_001110100, NM_139146, NM_144811, NM_021876, NM_007935, NM_172663, NM_020005, NM_011307, NM_001081417, NM_011308, NM_026666, NM_024258, NM_133345, NM_025454, NM_023503, NM_001081256, NM_011277, NM_199299,…	1062	236	13588	1.95174	0.418692	0.0584944	0.310251
GOTERM_BP_FAT	GO:0051276~chromosome organization	48	3	0.00376316	NM_009122, NM_007948, NM_009343, NM_007690, NM_207221, NM_001081024, NM_199196, NM_027188, NM_207225, NM_011517, NM_013674, NM_028448, NM_009582, NM_178113, NM_013815, NM_010165, NM_019812, NM_001038695, NM_029836, NM_030147, NM_172937, NM_001039194, NM_001110100, NM_144811, NM_009352, NM_139146, NM_021876, NM_172663, NM_007935, NM_010892, NM_194262, NM_020005, NM_011307, NM_001081417, NM_007755,…	1062	404	13588	1.52017	0.999993	0.281905	6.60081
GOTERM_BP_FAT	GO:0016570~histone modification	16	1	0.00487983	NM_009122, NM_021876, NM_007935, NM_020005, NM_199196, NM_011307, NM_024258, NM_013674, NM_133345, NM_025454, NM_009582, NM_011277, NM_010165, NM_019812, NM_199299, NM_030147	1062	92	13588	2.22517	1	0.290879	8.47891
GOTERM_BP_FAT	GO:0016569~covalent chromatin modification	16	1	0.00728394	NM_009122, NM_021876, NM_007935, NM_020005, NM_199196, NM_011307, NM_024258, NM_013674, NM_133345, NM_025454, NM_009582, NM_011277, NM_010165, NM_019812, NM_199299, NM_030147	1062	96	13588	2.13245	1	0.307137	12.4019
GOTERM_BP_FAT	GO:0006325~chromatin organization	38	2.375	0.00807686	NM_009122, NM_009343, NM_007690, NM_207221, NM_001081024, NM_199196, NM_027188, NM_207225, NM_013674, NM_028448, NM_009582, NM_013815, NM_010165, NM_019812, NM_001038695, NM_029836, NM_030147, NM_172937, NM_001110100, NM_139146, NM_144811, NM_021876, NM_007935, NM_172663, NM_194262, NM_020005, NM_011307, NM_001081417, NM_011308, NM_026666, NM_024258, NM_133345, NM_025454, NM_023503, NM_001081256,…	1062	315	13588	1.54349	1	0.306722	13.6606
GOTERM_BP_FAT	GO:0016573~histone acetylation	7	0.4375	0.051592	NM_013674, NM_133345, NM_025454, NM_007935, NM_020005, NM_199299, NM_030147	1062	35	13588	2.55895	1	0.705529	61.6882
GOTERM_BP_FAT	GO:0006473~protein amino acid acetylation	7	0.4375	0.0579953	NM_013674, NM_133345, NM_025454, NM_007935, NM_020005, NM_199299, NM_030147	1062	36	13588	2.48786	1	0.713806	66.1122
GOTERM_BP_FAT	GO:0043966~histone H3 acetylation	4	0.25	0.0613486	NM_013674, NM_133345, NM_025454, NM_199299	1062	12	13588	4.26491	1	0.72287	68.2317
GOTERM_BP_FAT	GO:0043967~histone H4 acetylation	5	0.3125	0.0761908	NM_013674, NM_133345, NM_007935, NM_199299, NM_030147	1062	21	13588	3.04636	1	0.767044	76.1976
GOTERM_BP_FAT	GO:0043543~protein amino acid acylation	8	0.5	0.0773935	NM_008708, NM_013674, NM_133345, NM_025454, NM_007935, NM_020005, NM_199299, NM_030147	1062	48	13588	2.13245	1	0.770601	76.7527
GOTERM_CC_FAT	GO:0000123~histone acetyltransferase complex	4	0.25	0.311494	NM_133345, NM_025454, NM_007935, NM_020005	908	27	12504	2.04014	1	0.81937	99.4817
Annotation Cluster 16	Enrichment Score: 1.7269605393482617
Category	Term	Count	%	PValue	Genes	List Total	Pop Hits	Pop Total	Fold Enrichment	Bonferroni	Benjamini	FDR
GOTERM_BP_FAT	GO:0006869~lipid transport	19	1.1875	0.00495207	NM_007378, NM_145525, NM_007385, NM_007408, NM_176840, NM_023377, NM_011027, NM_029570, NM_008720, NM_153060, NM_031195, NM_001037863, NM_026730, NM_023114, NM_001001488, NM_009593, NM_011977, NM_009695, NM_008642	1062	119	13588	2.04286	1	0.289117	8.59918
GOTERM_BP_FAT	GO:0010876~lipid localization	19	1.1875	0.0105037	NM_007378, NM_145525, NM_007385, NM_007408, NM_176840, NM_023377, NM_011027, NM_029570, NM_008720, NM_153060, NM_031195, NM_001037863, NM_026730, NM_023114, NM_001001488, NM_009593, NM_011977, NM_009695, NM_008642	1062	128	13588	1.89922	1	0.355525	17.4074
GOTERM_MF_FAT	GO:0005319~lipid transporter activity	7	0.4375	0.126762	NM_007378, NM_001001488, NM_023377, NM_029570, NM_011977, NM_001037863, NM_008642	1042	44	13288	2.02879	1	0.836944	88.0878
Annotation Cluster 17	Enrichment Score: 1.597456001752692
Category	Term	Count	%	PValue	Genes	List Total	Pop Hits	Pop Total	Fold Enrichment	Bonferroni	Benjamini	FDR
GOTERM_BP_FAT	GO:0019751~polyol metabolic process	9	0.5625	0.0167791	NM_013785, NM_024228, NM_027184, NM_019580, NM_001145960, NM_025638, NM_028802, NM_010567, NM_010324	1062	43	13588	2.67797	1	0.479261	26.397
GOTERM_MF_FAT	GO:0008889~glycerophosphodiester phosphodiesterase activity	4	0.25	0.0199067	NM_024228, NM_019580, NM_025638, NM_028802	1042	8	13288	6.3762	1	0.56418	27.066
GOTERM_BP_FAT	GO:0006071~glycerol metabolic process	6	0.375	0.0296417	NM_024228, NM_019580, NM_001145960, NM_025638, NM_028802, NM_010324	1062	23	13588	3.33775	1	0.61751	42.0154
GOTERM_BP_FAT	GO:0019400~alditol metabolic process	6	0.375	0.0411629	NM_024228, NM_019580, NM_001145960, NM_025638, NM_028802, NM_010324	1062	25	13588	3.07073	1	0.669649	53.2955
Annotation Cluster 18	Enrichment Score: 1.573993380816779
Category	Term	Count	%	PValue	Genes	List Total	Pop Hits	Pop Total	Fold Enrichment	Bonferroni	Benjamini	FDR
GOTERM_BP_FAT	GO:0032870~cellular response to hormone stimulus	12	0.75	0.00471882	NM_010568, NM_197985, NM_018825, NM_001161845, NM_015763, NM_001127177, NM_213659, NM_018789, NM_007434, NM_199306, NM_001081212, NM_181585	1062	58	13588	2.64718	1	0.299598	8.21033
GOTERM_BP_FAT	GO:0032869~cellular response to insulin stimulus	10	0.625	0.00522241	NM_010568, NM_018825, NM_001161845, NM_015763, NM_001127177, NM_018789, NM_007434, NM_199306, NM_001081212, NM_181585	1062	43	13588	2.97552	1	0.291729	9.0479
GOTERM_BP_FAT	GO:0032868~response to insulin stimulus	12	0.75	0.00540096	NM_010568, NM_018825, NM_001161845, NM_015763, NM_001127177, NM_011977, NM_018789, NM_007434, NM_199306, NM_001081212, NM_181585, NM_010567	1062	59	13588	2.60232	1	0.289994	9.34311
GOTERM_BP_FAT	GO:0009719~response to endogenous stimulus	23	1.4375	0.0296832	NM_018825, NM_197985, NM_010442, NM_008608, NM_015763, NM_001161845, NM_008256, NM_007987, NM_001127177, NM_018789, NM_213659, NM_146214, NM_001081212, NM_199306, NM_010307, NM_010568, NM_010076, NM_011977, NM_013556, NM_007434, NM_010567, NM_181585, NM_008145	1062	184	13588	1.59934	1	0.614338	42.0604
GOTERM_BP_FAT	GO:0043434~response to peptide hormone stimulus	14	0.875	0.0329417	NM_018825, NM_015763, NM_001161845, NM_008256, NM_001127177, NM_018789, NM_213659, NM_199306, NM_001081212, NM_010568, NM_011977, NM_007434, NM_010567, NM_181585	1062	95	13588	1.88554	1	0.624953	45.485
GOTERM_BP_FAT	GO:0009725~response to hormone stimulus	20	1.25	0.0564306	NM_018825, NM_197985, NM_010442, NM_008608, NM_015763, NM_001161845, NM_008256, NM_007987, NM_001127177, NM_018789, NM_213659, NM_146214, NM_001081212, NM_199306, NM_010568, NM_011977, NM_007434, NM_010567, NM_181585, NM_008145	1062	165	13588	1.55088	1	0.710901	65.078
GOTERM_BP_FAT	GO:0008286~insulin receptor signaling pathway	6	0.375	0.0628852	NM_010568, NM_018825, NM_001127177, NM_018789, NM_001081212, NM_181585	1062	28	13588	2.74173	1	0.727417	69.1606
GOTERM_BP_FAT	GO:0010033~response to organic substance	40	2.5	0.554062	NM_018825, NM_175472, NM_197985, NM_008608, NM_022331, NM_007987, NM_009602, NM_009994, NM_213659, NM_026573, NM_008654, NM_010145, NM_013506, NM_013556, NM_010849, NM_028679, NM_181585, NM_008145, NM_010442, NM_001161845, NM_015763, NM_008256, NM_010495, NM_011027, NM_001127177, NM_010907, NM_018789, NM_146214, NM_001081212, NM_199306, NM_010307, NM_008131, NM_010568, NM_010076, NM_019823, NM_01…	1062	505	13588	1.01344	1	0.994251	100
Annotation Cluster 19	Enrichment Score: 1.5276508915307003
Category	Term	Count	%	PValue	Genes	List Total	Pop Hits	Pop Total	Fold Enrichment	Bonferroni	Benjamini	FDR
GOTERM_BP_FAT	GO:0051100~negative regulation of binding	8	0.5	0.00717595	NM_175472, NM_010442, NM_172161, NM_172867, NM_010907, NM_007420, NM_027000, NM_010849	1062	30	13588	3.41193	1	0.307393	12.2291
GOTERM_BP_FAT	GO:0032091~negative regulation of protein binding	3	0.1875	0.0173256	NM_007420, NM_027000, NM_010849	1062	3	13588	12.7947	1	0.486151	27.1345
GOTERM_BP_FAT	GO:0043393~regulation of protein binding	3	0.1875	0.210126	NM_007420, NM_027000, NM_010849	1062	11	13588	3.48947	1	0.931639	98.6051
Annotation Cluster 20	Enrichment Score: 1.4596101416438727
Category	Term	Count	%	PValue	Genes	List Total	Pop Hits	Pop Total	Fold Enrichment	Bonferroni	Benjamini	FDR
GOTERM_MF_FAT	GO:0016846~carbon-sulfur lyase activity	5	0.3125	0.00790341	NM_025374, NM_028448, NM_173763, NM_183220, NM_146214	1042	11	13288	5.79655	0.999468	0.327491	11.7104
GOTERM_MF_FAT	GO:0016847~1-aminocyclopropane-1-carboxylate synthase activity	3	0.1875	0.052279	NM_173763, NM_183220, NM_146214	1042	5	13288	7.65144	1	0.686303	56.9505
GOTERM_MF_FAT	GO:0016769~transferase activity, transferring nitrogenous groups	6	0.375	0.101164	NM_029674, NM_173763, NM_009653, NM_183220, NM_146214, NM_010324	1042	32	13288	2.39107	1	0.804898	81.2524
Annotation Cluster 21	Enrichment Score: 1.4570568962215187
Category	Term	Count	%	PValue	Genes	List Total	Pop Hits	Pop Total	Fold Enrichment	Bonferroni	Benjamini	FDR
GOTERM_BP_FAT	GO:0001525~angiogenesis	18	1.125	0.0297821	NM_010228, NM_001033306, NM_010442, NM_008608, NM_001012477, NM_010104, NM_007926, NM_009236, NM_007483, NM_001146350, NM_009507, NM_008160, NM_010929, NM_001025250, NM_010137, NM_007901, NM_152813, NM_011441	1062	133	13588	1.73162	1	0.611923	42.1672
GOTERM_BP_FAT	GO:0001944~vasculature development	29	1.8125	0.0336995	NM_010452, NM_001033306, NM_008608, NM_001012477, NM_007926, NM_007483, NM_001146350, NM_011535, NM_177322, NM_008160, NM_010929, NM_010728, NM_001025250, NM_007901, NM_144783, NM_008592, NM_010228, NM_010442, NM_010495, NM_010104, NM_183208, NM_007564, NM_009236, NM_001081417, NM_009507, NM_010137, NM_152813, NM_011441, NM_009163	1062	250	13588	1.48419	1	0.630072	46.2536
GOTERM_BP_FAT	GO:0048514~blood vessel morphogenesis	24	1.5	0.0356393	NM_010228, NM_010452, NM_001033306, NM_010442, NM_008608, NM_001012477, NM_010104, NM_183208, NM_007564, NM_007926, NM_009236, NM_007483, NM_001146350, NM_009507, NM_008160, NM_010929, NM_001025250, NM_010137, NM_007901, NM_152813, NM_011441, NM_144783, NM_008592, NM_009163	1062	198	13588	1.55088	1	0.637769	48.1745
GOTERM_BP_FAT	GO:0001568~blood vessel development	28	1.75	0.0415207	NM_010452, NM_001033306, NM_008608, NM_001012477, NM_007926, NM_007483, NM_001146350, NM_011535, NM_177322, NM_008160, NM_010929, NM_010728, NM_001025250, NM_007901, NM_144783, NM_008592, NM_010228, NM_010442, NM_010104, NM_183208, NM_007564, NM_009236, NM_001081417, NM_009507, NM_010137, NM_152813, NM_011441, NM_009163	1062	244	13588	1.46825	1	0.669846	53.6101
Annotation Cluster 22	Enrichment Score: 1.4528679421279946
Category	Term	Count	%	PValue	Genes	List Total	Pop Hits	Pop Total	Fold Enrichment	Bonferroni	Benjamini	FDR
GOTERM_MF_FAT	GO:0060589~nucleoside-triphosphatase regulator activity	45	2.8125	0.00300359	NM_001146059, BC137891, NM_019671, NM_139153, NM_145968, NM_001085495, NM_153804, NM_147155, NM_178690, NM_030168, NM_021296, NM_183288, NM_172133, NM_080448, NM_024196, NM_026509, NM_011245, NM_001081337, NM_175535, NM_019400, NM_133715, NM_173402, NM_144557, NM_173186, NM_025706, NM_019688, NM_052976, NM_145527, NM_001003950, NM_001111277, NM_001081037, NM_001042655, NM_018775, NM_178076, NM_17…	1042	367	13288	1.56365	0.942599	0.228787	4.61191
GOTERM_MF_FAT	GO:0030695~GTPase regulator activity	44	2.75	0.0037444	NM_001146059, BC137891, NM_019671, NM_139153, NM_145968, NM_001085495, NM_153804, NM_147155, NM_178690, NM_030168, NM_183288, NM_172133, NM_080448, NM_024196, NM_026509, NM_011245, NM_001081337, NM_175535, NM_019400, NM_133715, NM_173402, NM_144557, NM_173186, NM_025706, NM_019688, NM_052976, NM_145527, NM_001003950, NM_001111277, NM_001081037, NM_001042655, NM_018775, NM_178076, NM_177828, NM_17…	1042	361	13288	1.55431	0.971671	0.211475	5.71839
GOTERM_MF_FAT	GO:0005083~small GTPase regulator activity	28	1.75	0.0155625	NM_001146059, NM_139153, NM_019671, NM_153804, NM_001085495, NM_178690, NM_183288, NM_172133, NM_024196, NM_026509, NM_011245, NM_133715, NM_144557, NM_173186, NM_025706, NM_145527, NM_001081037, NM_001042655, NM_178076, NM_018775, NM_177828, NM_172771, NM_001005475, NM_001081302, NM_145220, XM_985548, NM_011180, NM_029332, NM_013862	1042	223	13288	1.6012	1	0.508136	21.8231
GOTERM_MF_FAT	GO:0008047~enzyme activator activity	30	1.875	0.0203481	NM_008608, NM_001146059, NM_008343, BC137891, NM_139153, NM_178690, NM_183288, NM_080448, NM_172133, NM_024196, NM_026509, NM_016845, NM_001081337, NM_175535, NM_019400, NM_133715, NM_173402, NM_173186, NM_025706, NM_052976, NM_001081037, NM_001042655, NM_018775, NM_008580, NM_023543, XM_985548, NM_013862, NM_009061, NM_174995, NM_009025, NM_009695	1042	249	13288	1.53643	1	0.556809	27.5799
GOTERM_BP_FAT	GO:0046578~regulation of Ras protein signal transduction	23	1.4375	0.0251955	NM_013598, NM_001146059, NM_173186, NM_025706, NM_139153, NM_019671, NM_153804, NM_001085495, NM_001042655, NM_178076, NM_018775, NM_177828, NM_030168, NM_183288, NM_007901, NM_001005475, NM_172133, NM_024196, NM_001081302, NM_011180, NM_013862, NM_029332, NM_011245, NM_133715	1062	181	13588	1.62585	1	0.572311	37.01
GOTERM_MF_FAT	GO:0005096~GTPase activator activity	24	1.5	0.0270078	NM_001146059, BC137891, NM_139153, NM_178690, NM_183288, NM_080448, NM_172133, NM_024196, NM_026509, NM_001081337, NM_175535, NM_019400, NM_133715, NM_173402, NM_173186, NM_025706, NM_052976, NM_001081037, NM_001042655, NM_018775, NM_023543, XM_985548, NM_013862, NM_009061, NM_009025	1042	192	13288	1.59405	1	0.579794	34.9332
GOTERM_MF_FAT	GO:0005099~Ras GTPase activator activity	11	0.6875	0.02894	NM_018775, NM_178690, NM_173186, NM_183288, NM_025706, NM_024196, NM_026509, XM_985548, NM_013862, NM_133715, NM_001042655, NM_001081037	1042	65	13288	2.1581	1	0.581816	36.932
GOTERM_BP_FAT	GO:0051056~regulation of small GTPase mediated signal transduction	27	1.6875	0.0327422	NM_013598, NM_001146059, NM_139153, NM_019671, NM_001085495, NM_153804, NM_030168, NM_183288, NM_007901, NM_172133, NM_024196, NM_011245, NM_001081337, NM_133715, NM_173186, NM_025706, NM_019688, NM_001042655, NM_178076, NM_018775, NM_177828, NM_001005475, NM_001081302, BC048528, NM_011180, NM_029332, NM_013862, NM_009025	1062	228	13588	1.51517	1	0.629556	45.2809
GOTERM_MF_FAT	GO:0005085~guanyl-nucleotide exchange factor activity	18	1.125	0.0677776	NM_001146059, NM_019688, NM_019671, NM_145968, NM_145527, NM_153804, NM_001085495, NM_001111277, NM_001003950, NM_178076, NM_147155, NM_177828, NM_030168, NM_001005475, NM_001081302, BC048528, NM_011180, NM_029332, NM_011245	1042	147	13288	1.56152	1	0.729463	66.7673
GOTERM_BP_FAT	GO:0035023~regulation of Rho protein signal transduction	10	0.625	0.227368	NM_178076, NM_177828, NM_030168, NM_001146059, NM_183288, NM_019671, NM_001081302, NM_029332, NM_011245, NM_153804, NM_133715	1062	86	13588	1.48776	1	0.940531	99.0647
GOTERM_MF_FAT	GO:0005089~Rho guanyl-nucleotide exchange factor activity	8	0.5	0.320569	NM_178076, NM_177828, NM_001146059, NM_019671, NM_001081302, NM_029332, NM_011245, NM_153804	1042	71	13288	1.43689	1	0.956641	99.7681
GOTERM_MF_FAT	GO:0005088~Ras guanyl-nucleotide exchange factor activity	9	0.5625	0.324192	NM_178076, NM_177828, NM_001146059, NM_019671, NM_001081302, NM_029332, NM_145527, NM_011245, NM_153804	1042	83	13288	1.38279	1	0.956203	99.7868
Annotation Cluster 23	Enrichment Score: 1.4520424497836149
Category	Term	Count	%	PValue	Genes	List Total	Pop Hits	Pop Total	Fold Enrichment	Bonferroni	Benjamini	FDR
GOTERM_MF_FAT	GO:0030170~pyridoxal phosphate binding	11	0.6875	0.0083882	NM_029674, NM_026779, NM_008230, NM_173763, NM_009653, NM_183220, NM_009171, NM_146214, NM_009163, NM_144855, NM_010324	1042	54	13288	2.59771	0.999665	0.32976	12.3852
GOTERM_MF_FAT	GO:0070279~vitamin B6 binding	11	0.6875	0.0083882	NM_029674, NM_026779, NM_008230, NM_173763, NM_009653, NM_183220, NM_009171, NM_146214, NM_009163, NM_144855, NM_010324	1042	54	13288	2.59771	0.999665	0.32976	12.3852
GOTERM_MF_FAT	GO:0019842~vitamin binding	17	1.0625	0.0266657	NM_029674, NM_026779, NM_008230, NM_054087, NM_009653, NM_022020, NM_146214, NM_015749, NM_010324, NM_133904, NM_173763, NM_001142916, NM_173765, NM_183220, NM_009171, NM_009163, NM_144855	1042	121	13288	1.79166	1	0.600288	34.5732
GOTERM_MF_FAT	GO:0016769~transferase activity, transferring nitrogenous groups	6	0.375	0.101164	NM_029674, NM_173763, NM_009653, NM_183220, NM_146214, NM_010324	1042	32	13288	2.39107	1	0.804898	81.2524
GOTERM_MF_FAT	GO:0008483~transaminase activity	4	0.25	0.28938	NM_029674, NM_173763, NM_146214, NM_010324	1042	24	13288	2.1254	1	0.947678	99.5309
Annotation Cluster 24	Enrichment Score: 1.4390377363542919
Category	Term	Count	%	PValue	Genes	List Total	Pop Hits	Pop Total	Fold Enrichment	Bonferroni	Benjamini	FDR
GOTERM_MF_FAT	GO:0008081~phosphoric diester hydrolase activity	14	0.875	0.00358052	NM_010442, NM_021280, NM_008800, NM_024228, NM_201607, NM_011866, NM_001143848, NM_013880, NM_152813, NM_011056, NM_172263, NM_019580, NM_025638, NM_028802	1042	72	13288	2.47963	0.966879	0.230584	5.47466
GOTERM_MF_FAT	GO:0004114~3',5'-cyclic-nucleotide phosphodiesterase activity	6	0.375	0.0355433	NM_201607, NM_011866, NM_001143848, NM_008800, NM_011056, NM_172263	1042	24	13288	3.1881	1	0.625554	43.3375
GOTERM_MF_FAT	GO:0004112~cyclic-nucleotide phosphodiesterase activity	6	0.375	0.0416614	NM_201607, NM_011866, NM_001143848, NM_008800, NM_011056, NM_172263	1042	25	13288	3.06058	1	0.654877	48.724
KEGG_PATHWAY	mmu00230:Purine metabolism	14	0.875	0.330682	NM_009849, NM_011830, NM_008800, NM_027241, NM_201607, NM_011866, NM_001037746, NM_199476, NM_001143848, NM_080435, NM_011056, NM_172263, NM_013556, NM_009647	411	157	5738	1.24494	1	0.711097	99.2429
Annotation Cluster 25	Enrichment Score: 1.3179366092788665
Category	Term	Count	%	PValue	Genes	List Total	Pop Hits	Pop Total	Fold Enrichment	Bonferroni	Benjamini	FDR
GOTERM_CC_FAT	GO:0070161~anchoring junction	16	1	0.0325331	NM_177710, NM_011366, NM_008909, NM_026361, NM_010230, NM_133955, NM_175013, NM_009988, NM_019456, NM_001001183, NM_144862, NM_153533, NM_015760, NM_172441, NM_010575, NM_133167	908	123	12504	1.79134	0.999999	0.547035	37.2698
GOTERM_CC_FAT	GO:0005912~adherens junction	14	0.875	0.0427793	NM_177710, NM_011366, NM_010230, NM_133955, NM_175013, NM_009988, NM_019456, NM_001001183, NM_144862, NM_153533, NM_015760, NM_172441, NM_133167, NM_010575	908	106	12504	1.8188	1	0.592342	46.0141
GOTERM_CC_FAT	GO:0030055~cell-substrate junction	10	0.625	0.047824	NM_177710, NM_011366, NM_019456, NM_144862, NM_153533, NM_133955, NM_015760, NM_175013, NM_133167, NM_010575	908	66	12504	2.0865	1	0.600811	49.8901
GOTERM_CC_FAT	GO:0016323~basolateral plasma membrane	17	1.0625	0.0492696	NM_177710, NM_008635, NM_011366, NM_021375, NM_011643, NM_133955, NM_175013, NM_010929, NM_019456, NM_011400, NM_009194, NM_144862, NM_013565, NM_153533, NM_015760, NM_010575, NM_133167	908	141	12504	1.66032	1	0.596404	50.9522
GOTERM_CC_FAT	GO:0005925~focal adhesion	9	0.5625	0.0521233	NM_177710, NM_011366, NM_019456, NM_144862, NM_153533, NM_133955, NM_015760, NM_133167, NM_010575	908	57	12504	2.17436	1	0.602624	52.9876
GOTERM_CC_FAT	GO:0005924~cell-substrate adherens junction	9	0.5625	0.0723709	NM_177710, NM_011366, NM_019456, NM_144862, NM_153533, NM_133955, NM_015760, NM_133167, NM_010575	908	61	12504	2.03178	1	0.660157	65.3267
Annotation Cluster 26	Enrichment Score: 1.3057677601440991
Category	Term	Count	%	PValue	Genes	List Total	Pop Hits	Pop Total	Fold Enrichment	Bonferroni	Benjamini	FDR
GOTERM_BP_FAT	GO:0043009~chordate embryonic development	46	2.875	0.0191315	NM_010453, NM_022887, NM_008269, NM_010452, NM_001081006, NM_021280, NM_007888, NM_001081379, NM_010454, NM_027184, NM_010459, NM_011386, NM_007924, NM_001037941, NM_001017985, NM_011535, NM_001079869, NM_011693, NM_173764, NM_013555, NM_020570, NM_144788, NM_021439, NM_008592, NM_009665, NM_023248, NM_008090, NM_013931, NM_007395, NM_139146, NM_010104, NM_183208, NM_008711, NM_199306, NM_172496,…	1062	421	13588	1.398	1	0.51256	29.5221
GOTERM_BP_FAT	GO:0009792~embryonic development ending in birth or egg hatching	46	2.875	0.0221171	NM_010453, NM_022887, NM_008269, NM_010452, NM_001081006, NM_021280, NM_007888, NM_001081379, NM_010454, NM_027184, NM_010459, NM_011386, NM_007924, NM_001037941, NM_001017985, NM_011535, NM_001079869, NM_011693, NM_173764, NM_013555, NM_020570, NM_144788, NM_021439, NM_008592, NM_009665, NM_023248, NM_008090, NM_013931, NM_007395, NM_139146, NM_010104, NM_183208, NM_008711, NM_199306, NM_172496,…	1062	425	13588	1.38484	1	0.548237	33.308
GOTERM_BP_FAT	GO:0001701~in utero embryonic development	30	1.875	0.0438238	NM_021280, NM_001081379, NM_011386, NM_007924, NM_001037941, NM_001017985, NM_011535, NM_011693, NM_173764, NM_020570, NM_008592, NM_009665, NM_023248, NM_013931, NM_008090, NM_007395, NM_010104, NM_183208, NM_008711, NM_199306, NM_001081417, NM_009579, NM_010755, NM_011567, NM_010137, NM_133762, NM_152813, NM_009627, NM_001037737, NM_009743	1062	267	13588	1.43761	1	0.678125	55.5881
GOTERM_BP_FAT	GO:0048598~embryonic morphogenesis	37	2.3125	0.071712	NM_010453, NM_022887, NM_008269, NM_010452, NM_007888, NM_010454, NM_027184, NM_010459, NM_001037941, NM_001017985, NM_011535, NM_001079869, NM_011693, NM_013555, NM_011538, NM_144788, NM_010849, NM_021439, NM_008592, NM_020295, NM_001081142, NM_015743, NM_139146, NM_010104, NM_008711, NM_053080, NM_013907, NM_172496, NM_001081417, NM_133748, NM_011277, NM_021423, NM_009627, NM_010588, NM_0010811…	1062	359	13588	1.31868	1	0.759739	74.0185
GOTERM_BP_FAT	GO:0048568~embryonic organ development	26	1.625	0.0881432	NM_010453, NM_008269, NM_010452, NM_010454, NM_010459, NM_001037941, NM_001079869, NM_001025250, NM_011693, NM_013555, NM_010849, NM_021439, NM_001081142, NM_008090, NM_139146, NM_015743, NM_010104, NM_053080, NM_008711, NM_001081417, NM_133748, NM_010137, NM_152813, NM_009627, NM_001037737, NM_146260	1062	241	13588	1.38034	1	0.795191	81.1989
GOTERM_BP_FAT	GO:0048562~embryonic organ morphogenesis	18	1.125	0.124861	NM_010453, NM_008269, NM_010452, NM_139146, NM_015743, NM_010104, NM_010454, NM_008711, NM_053080, NM_010459, NM_001081417, NM_001079869, NM_133748, NM_013555, NM_010849, NM_021439, NM_146260, NM_001081142	1062	161	13588	1.43047	1	0.851661	91.0692
Annotation Cluster 27	Enrichment Score: 1.2962066496922062
Category	Term	Count	%	PValue	Genes	List Total	Pop Hits	Pop Total	Fold Enrichment	Bonferroni	Benjamini	FDR
GOTERM_BP_FAT	GO:0018904~organic ether metabolic process	10	0.625	0.010948	NM_023114, NM_008160, NM_133748, NM_009994, NM_019812, NM_001081336, NM_018743, NM_010322, NM_008247, NM_008642	1062	48	13588	2.66557	1	0.359984	18.0766
GOTERM_BP_FAT	GO:0006662~glycerol ether metabolic process	9	0.5625	0.0217452	NM_023114, NM_008160, NM_133748, NM_019812, NM_001081336, NM_018743, NM_010322, NM_008247, NM_008642	1062	45	13588	2.55895	1	0.546139	32.8471
GOTERM_BP_FAT	GO:0006638~neutral lipid metabolic process	9	0.5625	0.0217452	NM_023114, NM_008160, NM_133748, NM_019812, NM_001081336, NM_018743, NM_001042451, NM_008247, NM_008642	1062	45	13588	2.55895	1	0.546139	32.8471
GOTERM_BP_FAT	GO:0006639~acylglycerol metabolic process	8	0.5	0.0472167	NM_023114, NM_008160, NM_133748, NM_019812, NM_001081336, NM_018743, NM_008247, NM_008642	1062	43	13588	2.38041	1	0.683337	58.3574
GOTERM_BP_FAT	GO:0046486~glycerolipid metabolic process	15	0.9375	0.130884	NM_013785, NM_029094, NM_010072, NM_027184, NM_018743, NM_010322, NM_008247, NM_146251, NM_023114, NM_001039536, NM_008160, NM_133748, NM_019812, NM_001081336, NM_008642	1062	129	13588	1.48776	1	0.859515	92.1193
GOTERM_BP_FAT	GO:0006641~triglyceride metabolic process	6	0.375	0.145997	NM_023114, NM_008160, NM_133748, NM_019812, NM_018743, NM_008642	1062	36	13588	2.13245	1	0.877145	94.2644
GOTERM_BP_FAT	GO:0046339~diacylglycerol metabolic process	3	0.1875	0.180787	NM_001081336, NM_018743, NM_008247	1062	10	13588	3.83842	1	0.91236	97.2996
Annotation Cluster 28	Enrichment Score: 1.2806796491882637
Category	Term	Count	%	PValue	Genes	List Total	Pop Hits	Pop Total	Fold Enrichment	Bonferroni	Benjamini	FDR
GOTERM_BP_FAT	GO:0018958~phenol metabolic process	7	0.4375	0.0262203	NM_008230, NM_178932, NM_010137, NM_016694, NM_019823, NM_013556, NM_001042451	1062	30	13588	2.98544	1	0.575692	38.1986
GOTERM_BP_FAT	GO:0006584~catecholamine metabolic process	7	0.4375	0.0262203	NM_008230, NM_178932, NM_010137, NM_016694, NM_019823, NM_013556, NM_001042451	1062	30	13588	2.98544	1	0.575692	38.1986
GOTERM_BP_FAT	GO:0009712~catechol metabolic process	7	0.4375	0.0262203	NM_008230, NM_178932, NM_010137, NM_016694, NM_019823, NM_013556, NM_001042451	1062	30	13588	2.98544	1	0.575692	38.1986
GOTERM_BP_FAT	GO:0034311~diol metabolic process	7	0.4375	0.0262203	NM_008230, NM_178932, NM_010137, NM_016694, NM_019823, NM_013556, NM_001042451	1062	30	13588	2.98544	1	0.575692	38.1986
GOTERM_BP_FAT	GO:0006576~biogenic amine metabolic process	11	0.6875	0.0926309	NM_146251, NM_008230, NM_178932, NM_010137, NM_016694, NM_019823, NM_009121, NM_011396, NM_013556, NM_001042451, NM_009665	1062	80	13588	1.75927	1	0.806729	82.806
GOTERM_BP_FAT	GO:0006575~cellular amino acid derivative metabolic process	16	1	0.136544	NM_019946, NM_008230, NM_133964, NM_016694, NM_011820, NM_009121, NM_011396, NM_016661, NM_001042451, NM_146251, NM_010361, NM_178932, NM_010137, NM_019823, NM_013556, NM_009665	1062	141	13588	1.45188	1	0.867125	92.9988
GOTERM_BP_FAT	GO:0042417~dopamine metabolic process	4	0.25	0.181411	NM_016694, NM_019823, NM_013556, NM_001042451	1062	19	13588	2.69363	1	0.912351	97.3366
Annotation Cluster 29	Enrichment Score: 1.233213208004117
Category	Term	Count	%	PValue	Genes	List Total	Pop Hits	Pop Total	Fold Enrichment	Bonferroni	Benjamini	FDR
GOTERM_MF_FAT	GO:0017016~Ras GTPase binding	10	0.625	0.0320368	NM_198411, NM_023045, NM_144557, NM_019930, NM_172771, NM_001146059, NM_145220, NM_017398, NM_028544, NM_001081037	1042	57	13288	2.23726	1	0.608343	40.0161
GOTERM_MF_FAT	GO:0031267~small GTPase binding	10	0.625	0.0389731	NM_198411, NM_023045, NM_144557, NM_019930, NM_172771, NM_001146059, NM_145220, NM_017398, NM_028544, NM_001081037	1042	59	13288	2.16142	1	0.639651	46.4191
GOTERM_MF_FAT	GO:0051020~GTPase binding	10	0.625	0.0511802	NM_198411, NM_023045, NM_144557, NM_019930, NM_172771, NM_001146059, NM_145220, NM_017398, NM_028544, NM_001081037	1042	62	13288	2.05684	1	0.686729	56.1604
GOTERM_MF_FAT	GO:0017137~Rab GTPase binding	4	0.25	0.182655	NM_144557, NM_172771, NM_001146059, NM_145220	1042	19	13288	2.68472	1	0.895045	95.7822
Annotation Cluster 30	Enrichment Score: 1.216855132779826
Category	Term	Count	%	PValue	Genes	List Total	Pop Hits	Pop Total	Fold Enrichment	Bonferroni	Benjamini	FDR
GOTERM_BP_FAT	GO:0009411~response to UV	9	0.5625	0.0047318	NM_011728, NM_146144, NM_007669, NM_011729, NM_173408, NM_021385, NM_007948, NM_022022, NM_009531	1062	35	13588	3.29007	1	0.294451	8.23202
GOTERM_BP_FAT	GO:0006289~nucleotide-excision repair	6	0.375	0.0411629	NM_011728, NM_133865, NM_011729, NM_007948, NM_009531, NM_201610	1062	25	13588	3.07073	1	0.669649	53.2955
GOTERM_MF_FAT	GO:0003684~damaged DNA binding	5	0.3125	0.188543	NM_011728, NM_019570, NM_007948, NM_009531, NM_201610	1042	29	13288	2.19869	1	0.900528	96.2347
KEGG_PATHWAY	mmu03420:Nucleotide excision repair	5	0.3125	0.369519	NM_011728, NM_011729, NM_007948, NM_028119, NM_009531	411	43	5738	1.62338	1	0.729	99.6341
Annotation Cluster 31	Enrichment Score: 1.1762175584840107
Category	Term	Count	%	PValue	Genes	List Total	Pop Hits	Pop Total	Fold Enrichment	Bonferroni	Benjamini	FDR
GOTERM_BP_FAT	GO:0051270~regulation of cell motion	16	1	0.018935	NM_011580, NM_018811, NM_016780, NM_001012477, NM_011349, NM_001081212, NM_009875, NM_010076, NM_008480, BC034197, NM_007901, NM_011057, NM_053244, NM_027000, NM_001081171, NM_025659	1062	107	13588	1.91323	1	0.513055	29.266
GOTERM_BP_FAT	GO:0030334~regulation of cell migration	14	0.875	0.0260908	NM_011580, NM_018811, NM_016780, NM_001012477, NM_001081212, NM_010076, NM_008480, BC034197, NM_007901, NM_011057, NM_053244, NM_027000, NM_001081171, NM_025659	1062	92	13588	1.94702	1	0.577598	38.0495
GOTERM_BP_FAT	GO:0040012~regulation of locomotion	15	0.9375	0.047043	NM_011580, NM_018811, NM_016780, NM_001012477, NM_001042451, NM_001081212, NM_010076, NM_008480, BC034197, NM_007901, NM_011057, NM_053244, NM_027000, NM_001081171, NM_025659	1062	110	13588	1.74474	1	0.68471	58.2197
GOTERM_BP_FAT	GO:0051271~negative regulation of cell motion	6	0.375	0.100093	NM_018811, NM_009875, BC034197, NM_011057, NM_053244, NM_027000	1062	32	13588	2.39901	1	0.819158	85.1946
GOTERM_BP_FAT	GO:0030336~negative regulation of cell migration	5	0.3125	0.171058	NM_018811, BC034197, NM_011057, NM_053244, NM_027000	1062	28	13588	2.28477	1	0.904123	96.6558
GOTERM_BP_FAT	GO:0040013~negative regulation of locomotion	5	0.3125	0.220242	NM_018811, BC034197, NM_011057, NM_053244, NM_027000	1062	31	13588	2.06367	1	0.936712	98.8955
Annotation Cluster 32	Enrichment Score: 1.1705548623433926
Category	Term	Count	%	PValue	Genes	List Total	Pop Hits	Pop Total	Fold Enrichment	Bonferroni	Benjamini	FDR
GOTERM_MF_FAT	GO:0004221~ubiquitin thiolesterase activity	12	0.75	0.0215616	NM_024258, NM_146144, NM_001025613, NM_001033528, NM_144937, NM_130879, NM_133247, NM_001033291, NM_030180, NM_001115153, NM_133992, NM_173754	1042	71	13288	2.15534	1	0.549072	28.9753
GOTERM_MF_FAT	GO:0016790~thiolester hydrolase activity	15	0.9375	0.0422129	NM_134247, NM_134246, NM_146144, NM_130879, NM_133247, NM_030180, NM_001115153, NM_133992, NM_146108, NM_024258, NM_001025613, NM_001033528, NM_144937, NM_001033291, NM_173754	1042	108	13288	1.77117	1	0.650271	49.1851
GOTERM_BP_FAT	GO:0006511~ubiquitin-dependent protein catabolic process	18	1.125	0.0480602	NM_146144, NM_130879, NM_133247, NM_030180, NM_001115153, NM_133992, NM_024258, NM_001033528, NM_011790, NM_144937, NM_010727, NM_146078, NM_144873, NM_001002846, NM_001033291, NM_022022, NM_173754, NM_133765	1062	141	13588	1.63337	1	0.687214	59.0201
GOTERM_MF_FAT	GO:0008234~cysteine-type peptidase activity	13	0.8125	0.475191	NM_146144, NM_023476, NM_130879, NM_133247, NM_024258, NM_001033528, NM_007796, NM_144937, NM_146003, NM_001033291, NM_178098, NM_173754, NM_019861	1042	146	13288	1.13549	1	0.984052	99.996
Annotation Cluster 33	Enrichment Score: 1.1690715186026528
Category	Term	Count	%	PValue	Genes	List Total	Pop Hits	Pop Total	Fold Enrichment	Bonferroni	Benjamini	FDR
GOTERM_BP_FAT	GO:0051674~localization of cell	31	1.9375	0.0550774	NM_013598, NM_010110, NM_153075, NM_008608, NM_001012477, NM_009469, NM_008882, NM_011349, NM_007926, NM_176922, NM_010248, NM_008160, NM_007904, NM_001025250, NM_144532, NM_011057, NM_008592, NM_010228, NM_008500, NM_139146, NM_008995, NM_008085, NM_001081037, NM_027269, NM_009507, NM_010076, NM_013565, NM_173437, NM_001081171, NM_009163, NM_172441	1062	284	13588	1.39661	1	0.711768	64.1597
GOTERM_BP_FAT	GO:0048870~cell motility	31	1.9375	0.0550774	NM_013598, NM_010110, NM_153075, NM_008608, NM_001012477, NM_009469, NM_008882, NM_011349, NM_007926, NM_176922, NM_010248, NM_008160, NM_007904, NM_001025250, NM_144532, NM_011057, NM_008592, NM_010228, NM_008500, NM_139146, NM_008995, NM_008085, NM_001081037, NM_027269, NM_009507, NM_010076, NM_013565, NM_173437, NM_001081171, NM_009163, NM_172441	1062	284	13588	1.39661	1	0.711768	64.1597
GOTERM_BP_FAT	GO:0016477~cell migration	27	1.6875	0.0553929	NM_013598, NM_010110, NM_008608, NM_001012477, NM_009469, NM_008882, NM_011349, NM_007926, NM_176922, NM_010248, NM_008160, NM_007904, NM_001025250, NM_011057, NM_008592, NM_010228, NM_008500, NM_139146, NM_008995, NM_001081037, NM_009507, NM_010076, NM_013565, NM_173437, NM_001081171, NM_009163, NM_172441	1062	240	13588	1.43941	1	0.711394	64.3758
GOTERM_BP_FAT	GO:0006928~cell motion	36	2.25	0.125405	NM_013598, NM_010110, NM_153075, NM_008608, NM_001012477, NM_009469, NM_008882, NM_011349, NM_007926, NM_176922, NM_178688, NM_010248, NM_008160, NM_007904, NM_001025250, NM_144532, NM_011057, NM_011351, NM_008592, NM_008478, NM_013931, NM_010228, NM_008500, NM_139146, NM_008995, NM_008085, NM_001003817, NM_001081037, NM_027269, NM_009507, NM_010076, NM_013565, NM_173437, NM_001081171, NM_009163,…	1062	367	13588	1.25507	1	0.851698	91.1692
Annotation Cluster 34	Enrichment Score: 1.159134648321934
Category	Term	Count	%	PValue	Genes	List Total	Pop Hits	Pop Total	Fold Enrichment	Bonferroni	Benjamini	FDR
GOTERM_MF_FAT	GO:0046965~retinoid X receptor binding	4	0.25	0.0379135	NM_009108, NM_016660, NM_011307, NM_011308	1042	10	13288	5.10096	1	0.639389	45.4843
GOTERM_MF_FAT	GO:0035257~nuclear hormone receptor binding	7	0.4375	0.0462566	NM_133701, NM_001004468, NM_020507, NM_009108, NM_016660, NM_011307, NM_011308	1042	34	13288	2.62549	1	0.675287	52.4501
GOTERM_MF_FAT	GO:0051427~hormone receptor binding	7	0.4375	0.0809253	NM_133701, NM_001004468, NM_020507, NM_009108, NM_016660, NM_011307, NM_011308	1042	39	13288	2.28889	1	0.761069	73.4087
GOTERM_MF_FAT	GO:0042974~retinoic acid receptor binding	4	0.25	0.162708	NM_009108, NM_016660, NM_011307, NM_011308	1042	18	13288	2.83387	1	0.881813	93.8419
Annotation Cluster 35	Enrichment Score: 1.1277365159206107
Category	Term	Count	%	PValue	Genes	List Total	Pop Hits	Pop Total	Fold Enrichment	Bonferroni	Benjamini	FDR
GOTERM_BP_FAT	GO:0046578~regulation of Ras protein signal transduction	23	1.4375	0.0251955	NM_013598, NM_001146059, NM_173186, NM_025706, NM_139153, NM_019671, NM_153804, NM_001085495, NM_001042655, NM_178076, NM_018775, NM_177828, NM_030168, NM_183288, NM_007901, NM_001005475, NM_172133, NM_024196, NM_001081302, NM_011180, NM_013862, NM_029332, NM_011245, NM_133715	1062	181	13588	1.62585	1	0.572311	37.01
GOTERM_MF_FAT	GO:0005099~Ras GTPase activator activity	11	0.6875	0.02894	NM_018775, NM_178690, NM_173186, NM_183288, NM_025706, NM_024196, NM_026509, XM_985548, NM_013862, NM_133715, NM_001042655, NM_001081037	1042	65	13288	2.1581	1	0.581816	36.932
GOTERM_BP_FAT	GO:0051056~regulation of small GTPase mediated signal transduction	27	1.6875	0.0327422	NM_013598, NM_001146059, NM_139153, NM_019671, NM_001085495, NM_153804, NM_030168, NM_183288, NM_007901, NM_172133, NM_024196, NM_011245, NM_001081337, NM_133715, NM_173186, NM_025706, NM_019688, NM_001042655, NM_178076, NM_018775, NM_177828, NM_001005475, NM_001081302, BC048528, NM_011180, NM_029332, NM_013862, NM_009025	1062	228	13588	1.51517	1	0.629556	45.2809
GOTERM_BP_FAT	GO:0032318~regulation of Ras GTPase activity	12	0.75	0.0459212	NM_173186, NM_025706, NM_139153, NM_001042655, NM_018775, NM_030168, NM_007901, NM_183288, NM_172133, NM_024196, NM_013862, NM_011245, NM_133715	1062	80	13588	1.91921	1	0.686911	57.3198
GOTERM_MF_FAT	GO:0005097~Rab GTPase activator activity	8	0.5	0.0479183	NM_018775, NM_178690, NM_173186, NM_025706, NM_024196, XM_985548, NM_013862, NM_001042655	1042	43	13288	2.37254	1	0.679472	53.734
GOTERM_BP_FAT	GO:0043087~regulation of GTPase activity	12	0.75	0.108542	NM_173186, NM_025706, NM_139153, NM_001042655, NM_018775, NM_030168, NM_007901, NM_183288, NM_172133, NM_024196, NM_013862, NM_011245, NM_133715	1062	93	13588	1.65093	1	0.825643	87.5198
GOTERM_BP_FAT	GO:0032483~regulation of Rab protein signal transduction	6	0.375	0.185291	NM_018775, NM_173186, NM_025706, NM_024196, NM_013862, NM_001042655	1062	39	13588	1.96842	1	0.915683	97.5563
GOTERM_BP_FAT	GO:0032313~regulation of Rab GTPase activity	6	0.375	0.185291	NM_018775, NM_173186, NM_025706, NM_024196, NM_013862, NM_001042655	1062	39	13588	1.96842	1	0.915683	97.5563
GOTERM_BP_FAT	GO:0051336~regulation of hydrolase activity	18	1.125	0.361926	NM_173186, NM_025706, NM_139153, NM_010104, NM_001042655, NM_018775, NM_030168, NM_001033367, NM_010076, NM_183288, NM_026813, NM_007901, NM_172133, NM_024196, NM_009688, NM_013862, NM_010849, NM_011245, NM_133715	1062	196	13588	1.17503	1	0.974065	99.9708
Annotation Cluster 36	Enrichment Score: 1.1109402412608547
Category	Term	Count	%	PValue	Genes	List Total	Pop Hits	Pop Total	Fold Enrichment	Bonferroni	Benjamini	FDR
GOTERM_BP_FAT	GO:0030097~hemopoiesis	30	1.875	0.0215775	NM_197889, NM_001113198, NM_133185, NM_009122, NM_007987, NM_017401, NM_007948, NM_026375, NM_010459, NM_013674, NM_001079869, NM_001025250, NM_019952, NM_008372, NM_053202, NM_009653, NM_009379, NM_177725, NM_007563, NM_010062, NM_011817, NM_011281, NM_011308, NM_146114, NM_010137, NM_028352, NM_010588, NM_009163, NM_001033324, NM_007700	1062	251	13588	1.52925	1	0.547431	32.6383
GOTERM_BP_FAT	GO:0046649~lymphocyte activation	24	1.5	0.0247705	NM_197889, NM_001033306, NM_008372, NM_011830, NM_053202, NM_009122, NM_001012477, NM_017401, NM_007987, NM_011027, NM_007948, NM_009602, NM_177725, NM_023635, NM_011817, NM_011281, NM_011308, NM_019388, NM_146114, NM_010588, NM_013556, NM_008784, NM_001033238, NM_019952	1062	191	13588	1.60771	1	0.573782	36.5107
GOTERM_BP_FAT	GO:0045321~leukocyte activation	26	1.625	0.0353538	NM_197889, NM_001033306, NM_009122, NM_001012477, NM_017401, NM_007987, NM_007948, NM_009602, NM_001042451, NM_019388, NM_013674, NM_013556, NM_019952, NM_001033238, NM_008372, NM_011830, NM_053202, NM_011027, NM_177725, NM_023635, NM_011817, NM_011281, NM_011308, NM_146114, NM_010588, NM_008784	1062	219	13588	1.51901	1	0.638026	47.896
GOTERM_BP_FAT	GO:0001775~cell activation	28	1.75	0.045219	NM_197889, NM_009849, NM_001033306, NM_009122, NM_001012477, NM_029094, NM_017401, NM_007987, NM_007948, NM_009602, NM_001042451, NM_019388, NM_013674, NM_013556, NM_019952, NM_001033238, NM_008372, NM_011830, NM_053202, NM_011027, NM_177725, NM_023635, NM_011817, NM_011281, NM_011308, NM_146114, NM_010588, NM_008784	1062	246	13588	1.45631	1	0.686902	56.7473
GOTERM_BP_FAT	GO:0048534~hemopoietic or lymphoid organ development	31	1.9375	0.0492196	NM_197889, NM_001113198, NM_133185, NM_010452, NM_009122, NM_007987, NM_017401, NM_007948, NM_026375, NM_010459, NM_013674, NM_001079869, NM_001025250, NM_019952, NM_008372, NM_053202, NM_009653, NM_009379, NM_177725, NM_007563, NM_010062, NM_011817, NM_011281, NM_011308, NM_146114, NM_010137, NM_028352, NM_010588, NM_009163, NM_001033324, NM_007700	1062	281	13588	1.41152	1	0.693388	59.9148
GOTERM_BP_FAT	GO:0042113~B cell activation	11	0.6875	0.0811822	NM_197889, NM_008372, NM_001033306, NM_146114, NM_053202, NM_017401, NM_007948, NM_009602, NM_177725, NM_008784, NM_019952	1062	78	13588	1.80438	1	0.775893	78.4223
GOTERM_BP_FAT	GO:0002520~immune system development	31	1.9375	0.0814307	NM_197889, NM_001113198, NM_133185, NM_010452, NM_009122, NM_007987, NM_017401, NM_007948, NM_026375, NM_010459, NM_013674, NM_001079869, NM_001025250, NM_019952, NM_008372, NM_053202, NM_009653, NM_009379, NM_177725, NM_007563, NM_010062, NM_011817, NM_011281, NM_011308, NM_146114, NM_010137, NM_028352, NM_010588, NM_009163, NM_001033324, NM_007700	1062	295	13588	1.34453	1	0.775095	78.5278
GOTERM_BP_FAT	GO:0002521~leukocyte differentiation	16	1	0.142335	NM_197889, NM_001113198, NM_008372, NM_053202, NM_009122, NM_007987, NM_017401, NM_177725, NM_011817, NM_011281, NM_011308, NM_013674, NM_146114, NM_010588, NM_019952, NM_007700	1062	142	13588	1.44166	1	0.873303	93.8022
GOTERM_BP_FAT	GO:0030098~lymphocyte differentiation	13	0.8125	0.178414	NM_197889, NM_008372, NM_053202, NM_009122, NM_017401, NM_007987, NM_177725, NM_011817, NM_011281, NM_011308, NM_146114, NM_010588, NM_019952	1062	114	13588	1.45905	1	0.911726	97.1544
GOTERM_BP_FAT	GO:0030183~B cell differentiation	6	0.375	0.288488	NM_197889, NM_146114, NM_053202, NM_017401, NM_177725, NM_019952	1062	46	13588	1.66888	1	0.959749	99.7898
GOTERM_BP_FAT	GO:0042110~T cell activation	12	0.75	0.295603	NM_008372, NM_009122, NM_001012477, NM_011027, NM_007987, NM_010588, NM_023635, NM_011817, NM_011281, NM_001033238, NM_019388, NM_011308	1062	116	13588	1.32359	1	0.961567	99.8248
Annotation Cluster 37	Enrichment Score: 1.0977500016532167
Category	Term	Count	%	PValue	Genes	List Total	Pop Hits	Pop Total	Fold Enrichment	Bonferroni	Benjamini	FDR
GOTERM_BP_FAT	GO:0046649~lymphocyte activation	24	1.5	0.0247705	NM_197889, NM_001033306, NM_008372, NM_011830, NM_053202, NM_009122, NM_001012477, NM_017401, NM_007987, NM_011027, NM_007948, NM_009602, NM_177725, NM_023635, NM_011817, NM_011281, NM_011308, NM_019388, NM_146114, NM_010588, NM_013556, NM_008784, NM_001033238, NM_019952	1062	191	13588	1.60771	1	0.573782	36.5107
GOTERM_BP_FAT	GO:0046651~lymphocyte proliferation	8	0.5	0.0422618	NM_008372, NM_001033306, NM_011830, NM_009122, NM_001012477, NM_011027, NM_013556, NM_019388	1062	42	13588	2.43709	1	0.673446	54.2555
GOTERM_BP_FAT	GO:0032943~mononuclear cell proliferation	8	0.5	0.0472167	NM_008372, NM_001033306, NM_011830, NM_009122, NM_001012477, NM_011027, NM_013556, NM_019388	1062	43	13588	2.38041	1	0.683337	58.3574
GOTERM_BP_FAT	GO:0070661~leukocyte proliferation	8	0.5	0.0472167	NM_008372, NM_001033306, NM_011830, NM_009122, NM_001012477, NM_011027, NM_013556, NM_019388	1062	43	13588	2.38041	1	0.683337	58.3574
GOTERM_BP_FAT	GO:0042110~T cell activation	12	0.75	0.295603	NM_008372, NM_009122, NM_001012477, NM_011027, NM_007987, NM_010588, NM_023635, NM_011817, NM_011281, NM_001033238, NM_019388, NM_011308	1062	116	13588	1.32359	1	0.961567	99.8248
GOTERM_BP_FAT	GO:0042098~T cell proliferation	4	0.25	0.375591	NM_009122, NM_001012477, NM_011027, NM_019388	1062	28	13588	1.82782	1	0.976506	99.9803
Annotation Cluster 38	Enrichment Score: 1.0844429992483022
Category	Term	Count	%	PValue	Genes	List Total	Pop Hits	Pop Total	Fold Enrichment	Bonferroni	Benjamini	FDR
GOTERM_CC_FAT	GO:0034358~plasma lipoprotein particle	6	0.375	0.0421828	NM_023114, NM_007385, NM_011315, NM_009695, NM_031195, NM_026730	908	27	12504	3.06021	1	0.604961	45.5379
GOTERM_CC_FAT	GO:0032994~protein-lipid complex	6	0.375	0.0421828	NM_023114, NM_007385, NM_011315, NM_009695, NM_031195, NM_026730	908	27	12504	3.06021	1	0.604961	45.5379
GOTERM_CC_FAT	GO:0034385~triglyceride-rich lipoprotein particle	3	0.1875	0.160686	NM_023114, NM_007385, NM_009695	908	10	12504	4.13128	1	0.779083	91.54
GOTERM_CC_FAT	GO:0034361~very-low-density lipoprotein particle	3	0.1875	0.160686	NM_023114, NM_007385, NM_009695	908	10	12504	4.13128	1	0.779083	91.54
Annotation Cluster 39	Enrichment Score: 1.0530677075765584
Category	Term	Count	%	PValue	Genes	List Total	Pop Hits	Pop Total	Fold Enrichment	Bonferroni	Benjamini	FDR
GOTERM_MF_FAT	GO:0048037~cofactor binding	28	1.75	0.0182573	NM_026779, NM_007381, NM_027208, NM_181407, NM_173763, NM_175324, NM_183220, NM_008777, NM_009171, NM_019812, NM_015760, NM_029674, NM_028037, NM_001039194, NM_008230, NM_009653, NM_001161765, NM_053080, NM_008085, NM_023617, NM_146214, NM_010324, NM_178932, NM_018881, NM_144878, NM_144855, NM_008030, NM_009163	1042	226	13288	1.57994	1	0.548721	25.1155
GOTERM_MF_FAT	GO:0050660~FAD binding	10	0.625	0.101672	NM_028037, NM_001039194, NM_018881, NM_001161765, NM_175324, NM_144878, NM_023617, NM_015760, NM_007381, NM_008030	1042	71	13288	1.79611	1	0.801469	81.4179
GOTERM_MF_FAT	GO:0050662~coenzyme binding	15	0.9375	0.373386	NM_028037, NM_001039194, NM_001161765, NM_053080, NM_008085, NM_023617, NM_027208, NM_007381, NM_181407, NM_018881, NM_175324, NM_019812, NM_144878, NM_015760, NM_008030	1042	160	13288	1.19554	1	0.963623	99.9349
Annotation Cluster 40	Enrichment Score: 1.0462598687974147
Category	Term	Count	%	PValue	Genes	List Total	Pop Hits	Pop Total	Fold Enrichment	Bonferroni	Benjamini	FDR
GOTERM_BP_FAT	GO:0060485~mesenchyme development	9	0.5625	0.0385072	NM_010453, NM_013598, NM_010110, NM_007904, NM_010104, NM_008711, NM_011349, NM_001081171, NM_008592	1062	50	13588	2.30305	1	0.660304	50.8962
GOTERM_BP_FAT	GO:0014033~neural crest cell differentiation	7	0.4375	0.040135	NM_013598, NM_010110, NM_007904, NM_010104, NM_011349, NM_001081171, NM_008592	1062	33	13588	2.71403	1	0.666349	52.3803
GOTERM_BP_FAT	GO:0014032~neural crest cell development	7	0.4375	0.040135	NM_013598, NM_010110, NM_007904, NM_010104, NM_011349, NM_001081171, NM_008592	1062	33	13588	2.71403	1	0.666349	52.3803
GOTERM_BP_FAT	GO:0014031~mesenchymal cell development	8	0.5	0.0706295	NM_013598, NM_010110, NM_007904, NM_010104, NM_008711, NM_011349, NM_001081171, NM_008592	1062	47	13588	2.17783	1	0.758508	73.4643
GOTERM_BP_FAT	GO:0048762~mesenchymal cell differentiation	8	0.5	0.084522	NM_013598, NM_010110, NM_007904, NM_010104, NM_008711, NM_011349, NM_001081171, NM_008592	1062	49	13588	2.08894	1	0.784382	79.7996
GOTERM_BP_FAT	GO:0001755~neural crest cell migration	5	0.3125	0.0998305	NM_013598, NM_010110, NM_007904, NM_011349, NM_001081171	1062	23	13588	2.78146	1	0.821485	85.1162
GOTERM_BP_FAT	GO:0001667~ameboidal cell migration	7	0.4375	0.13565	NM_013598, NM_010110, NM_007904, NM_001012477, NM_011349, NM_001081171, NM_009163	1062	45	13588	1.99029	1	0.866395	92.8663
GOTERM_BP_FAT	GO:0001657~ureteric bud development	3	0.1875	0.85054	NM_008711, NM_001081171, NM_008592	1062	42	13588	0.913909	1	0.99992	100
Annotation Cluster 41	Enrichment Score: 1.0431071776861731
Category	Term	Count	%	PValue	Genes	List Total	Pop Hits	Pop Total	Fold Enrichment	Bonferroni	Benjamini	FDR
GOTERM_BP_FAT	GO:0030318~melanocyte differentiation	5	0.3125	0.0315128	NM_001113198, NM_010864, NM_001005423, NM_007904, NM_023635	1062	16	13588	3.99835	1	0.618735	44.0075
GOTERM_BP_FAT	GO:0050931~pigment cell differentiation	5	0.3125	0.0387339	NM_001113198, NM_010864, NM_001005423, NM_007904, NM_023635	1062	17	13588	3.76315	1	0.659325	51.1054
GOTERM_BP_FAT	GO:0048066~pigmentation during development	5	0.3125	0.203428	NM_001113198, NM_010864, NM_001005423, NM_007904, NM_023635	1062	30	13588	2.13245	1	0.92823	98.3746
GOTERM_BP_FAT	GO:0043473~pigmentation	7	0.4375	0.270758	NM_001113198, NM_010864, NM_001005423, NM_007904, NM_023635, NM_010849, NM_172441	1062	56	13588	1.59934	1	0.953672	99.6717
Annotation Cluster 42	Enrichment Score: 0.9871323944131475
Category	Term	Count	%	PValue	Genes	List Total	Pop Hits	Pop Total	Fold Enrichment	Bonferroni	Benjamini	FDR
GOTERM_BP_FAT	GO:0001649~osteoblast differentiation	8	0.5	0.0706295	NM_139146, NM_008343, NM_053110, NM_019439, NM_008711, NM_133784, XM_001478289, NM_207225	1062	47	13588	2.17783	1	0.758508	73.4643
GOTERM_BP_FAT	GO:0060348~bone development	15	0.9375	0.0757928	NM_008608, NM_001081379, NM_139146, NM_008343, NM_053110, NM_019439, NM_008711, NM_010459, XM_001478289, NM_207225, NM_133748, NM_001081235, NM_133784, NM_008592, NM_144855	1062	118	13588	1.62645	1	0.767173	76.0113
GOTERM_BP_FAT	GO:0001503~ossification	12	0.75	0.204168	NM_008608, NM_139146, NM_001081235, NM_008343, NM_053110, NM_019439, NM_008711, NM_133784, XM_001478289, NM_008592, NM_144855, NM_207225	1062	106	13588	1.44846	1	0.928309	98.4017
Annotation Cluster 43	Enrichment Score: 0.9855849404372169
Category	Term	Count	%	PValue	Genes	List Total	Pop Hits	Pop Total	Fold Enrichment	Bonferroni	Benjamini	FDR
GOTERM_BP_FAT	GO:0033273~response to vitamin	7	0.4375	0.0350698	NM_027269, NM_007712, NM_008635, NM_019865, BC052902, NM_144855, NM_010637	1062	32	13588	2.79885	1	0.641633	47.6174
GOTERM_BP_FAT	GO:0032526~response to retinoic acid	6	0.375	0.0713172	NM_027269, NM_007712, NM_008635, NM_019865, BC052902, NM_010637	1062	29	13588	2.64718	1	0.759858	73.8177
GOTERM_BP_FAT	GO:0033189~response to vitamin A	6	0.375	0.0803366	NM_027269, NM_007712, NM_008635, NM_019865, BC052902, NM_010637	1062	30	13588	2.55895	1	0.774107	78.0598
GOTERM_BP_FAT	GO:0007584~response to nutrient	10	0.625	0.136836	NM_027269, NM_197985, NM_007712, NM_010442, NM_008635, NM_008256, NM_019865, BC052902, NM_144855, NM_010637	1062	76	13588	1.68352	1	0.865415	93.0416
GOTERM_BP_FAT	GO:0031667~response to nutrient levels	13	0.8125	0.18605	NM_197985, NM_008635, NM_009826, NM_010442, NM_008256, NM_010637, NM_027269, NM_007712, NM_144925, NM_019865, NM_019812, BC052902, NM_144855	1062	115	13588	1.44636	1	0.915834	97.5971
GOTERM_BP_FAT	GO:0009991~response to extracellular stimulus	14	0.875	0.238573	NM_197985, NM_008635, NM_009826, NM_010442, NM_008256, NM_011027, NM_010637, NM_027269, NM_007712, NM_144925, NM_019865, NM_019812, BC052902, NM_144855	1062	133	13588	1.34681	1	0.944	99.2822
Annotation Cluster 44	Enrichment Score: 0.9849503374004377
Category	Term	Count	%	PValue	Genes	List Total	Pop Hits	Pop Total	Fold Enrichment	Bonferroni	Benjamini	FDR
GOTERM_BP_FAT	GO:0051147~regulation of muscle cell differentiation	6	0.375	0.0550473	NM_011535, NM_007569, NM_008343, NM_007935, NM_018789, NM_207225	1062	27	13588	2.84327	1	0.714063	64.139
GOTERM_BP_FAT	GO:0048641~regulation of skeletal muscle tissue development	5	0.3125	0.065563	NM_011535, NM_007569, NM_008343, NM_007420, NM_207225	1062	20	13588	3.19868	1	0.740382	70.7183
GOTERM_BP_FAT	GO:0051153~regulation of striated muscle cell differentiation	5	0.3125	0.0876238	NM_011535, NM_007569, NM_008343, NM_007935, NM_207225	1062	22	13588	2.90789	1	0.794951	81.004
GOTERM_BP_FAT	GO:0016202~regulation of striated muscle tissue development	7	0.4375	0.105883	NM_009988, NM_011535, NM_007569, NM_008343, NM_008711, NM_007420, NM_207225	1062	42	13588	2.13245	1	0.823553	86.8281
GOTERM_BP_FAT	GO:0048634~regulation of muscle development	7	0.4375	0.115396	NM_009988, NM_011535, NM_007569, NM_008343, NM_008711, NM_007420, NM_207225	1062	43	13588	2.08286	1	0.838012	89.1481
GOTERM_BP_FAT	GO:0048742~regulation of skeletal muscle fiber development	4	0.25	0.124145	NM_011535, NM_007569, NM_008343, NM_207225	1062	16	13588	3.19868	1	0.852491	90.9359
GOTERM_BP_FAT	GO:0051149~positive regulation of muscle cell differentiation	3	0.1875	0.152149	NM_007569, NM_008343, NM_007935	1062	9	13588	4.26491	1	0.883246	94.9683
GOTERM_BP_FAT	GO:0045661~regulation of myoblast differentiation	3	0.1875	0.180787	NM_011535, NM_007569, NM_008343	1062	10	13588	3.83842	1	0.91236	97.2996
Annotation Cluster 45	Enrichment Score: 0.9789866838454943
Category	Term	Count	%	PValue	Genes	List Total	Pop Hits	Pop Total	Fold Enrichment	Bonferroni	Benjamini	FDR
KEGG_PATHWAY	mmu00360:Phenylalanine metabolism	6	0.375	0.0173502	NM_008277, NM_178932, NM_053080, NM_008777, NM_146214, NM_010324	411	22	5738	3.80756	0.946224	0.306057	19.1752
GOTERM_BP_FAT	GO:0019439~aromatic compound catabolic process	5	0.3125	0.0251502	NM_008277, NM_007940, NM_010145, NM_008777, NM_146214	1062	15	13588	4.26491	1	0.575494	36.9568
KEGG_PATHWAY	mmu00400:Phenylalanine, tyrosine and tryptophan biosynthesis	3	0.1875	0.044072	NM_008777, NM_146214, NM_010324	411	5	5738	8.37664	0.999462	0.357747	42.2026
GOTERM_BP_FAT	GO:0006559~L-phenylalanine catabolic process	3	0.1875	0.0739789	NM_008277, NM_008777, NM_146214	1062	6	13588	6.39736	1	0.764627	75.144
GOTERM_BP_FAT	GO:0006558~L-phenylalanine metabolic process	3	0.1875	0.124539	NM_008277, NM_008777, NM_146214	1062	8	13588	4.79802	1	0.852162	91.0095
GOTERM_BP_FAT	GO:0009063~cellular amino acid catabolic process	8	0.5	0.125509	NM_146108, NM_008277, NM_008230, NM_008777, NM_016661, NM_199195, NM_146214, NM_010324	1062	54	13588	1.89552	1	0.850677	91.1883
GOTERM_BP_FAT	GO:0009310~amine catabolic process	9	0.5625	0.132294	NM_146108, NM_008277, NM_008230, NM_009121, NM_008777, NM_016661, NM_199195, NM_146214, NM_010324	1062	65	13588	1.77158	1	0.861466	92.3478
GOTERM_BP_FAT	GO:0016054~organic acid catabolic process	10	0.625	0.179512	NM_146108, NM_008277, NM_008230, NM_008995, NM_008777, NM_016661, NM_199195, NM_146214, NM_027208, NM_010324	1062	81	13588	1.5796	1	0.912343	97.2225
GOTERM_BP_FAT	GO:0046395~carboxylic acid catabolic process	10	0.625	0.179512	NM_146108, NM_008277, NM_008230, NM_008995, NM_008777, NM_016661, NM_199195, NM_146214, NM_027208, NM_010324	1062	81	13588	1.5796	1	0.912343	97.2225
GOTERM_BP_FAT	GO:0006570~tyrosine metabolic process	3	0.1875	0.180787	NM_008277, NM_008777, NM_146214	1062	10	13588	3.83842	1	0.91236	97.2996
GOTERM_BP_FAT	GO:0009074~aromatic amino acid family catabolic process	3	0.1875	0.210126	NM_008277, NM_008777, NM_146214	1062	11	13588	3.48947	1	0.931639	98.6051
GOTERM_BP_FAT	GO:0009072~aromatic amino acid family metabolic process	3	0.1875	0.496233	NM_008277, NM_008777, NM_146214	1062	21	13588	1.82782	1	0.990556	99.9996
Annotation Cluster 46	Enrichment Score: 0.9771028408158432
Category	Term	Count	%	PValue	Genes	List Total	Pop Hits	Pop Total	Fold Enrichment	Bonferroni	Benjamini	FDR
GOTERM_BP_FAT	GO:0032401~establishment of melanosome localization	3	0.1875	0.0328627	NM_010864, NM_023635, NM_172441	1062	4	13588	9.59605	1	0.627477	45.4044
GOTERM_BP_FAT	GO:0051905~establishment of pigment granule localization	3	0.1875	0.0519639	NM_010864, NM_023635, NM_172441	1062	5	13588	7.67684	1	0.700378	61.9594
GOTERM_BP_FAT	GO:0032400~melanosome localization	3	0.1875	0.0519639	NM_010864, NM_023635, NM_172441	1062	5	13588	7.67684	1	0.700378	61.9594
GOTERM_BP_FAT	GO:0051640~organelle localization	9	0.5625	0.0569128	NM_001004468, NM_010864, NM_144557, NM_207682, NM_008882, NM_008722, NM_023635, NM_172441, NM_027777	1062	54	13588	2.13245	1	0.711628	65.3998
GOTERM_BP_FAT	GO:0051875~pigment granule localization	3	0.1875	0.0739789	NM_010864, NM_023635, NM_172441	1062	6	13588	6.39736	1	0.764627	75.144
GOTERM_BP_FAT	GO:0051648~vesicle localization	4	0.25	0.106776	NM_010864, NM_144557, NM_023635, NM_172441	1062	15	13588	3.41193	1	0.824777	87.0645
GOTERM_BP_FAT	GO:0051650~establishment of vesicle localization	3	0.1875	0.239882	NM_010864, NM_023635, NM_172441	1062	12	13588	3.19868	1	0.943402	99.3042
GOTERM_BP_FAT	GO:0033059~cellular pigmentation	3	0.1875	0.239882	NM_010864, NM_023635, NM_172441	1062	12	13588	3.19868	1	0.943402	99.3042
GOTERM_BP_FAT	GO:0043473~pigmentation	7	0.4375	0.270758	NM_001113198, NM_010864, NM_001005423, NM_007904, NM_023635, NM_010849, NM_172441	1062	56	13588	1.59934	1	0.953672	99.6717
GOTERM_BP_FAT	GO:0051656~establishment of organelle localization	5	0.3125	0.272581	NM_010864, NM_207682, NM_008722, NM_023635, NM_172441	1062	34	13588	1.88158	1	0.954355	99.6862
Annotation Cluster 47	Enrichment Score: 0.9624205941143844
Category	Term	Count	%	PValue	Genes	List Total	Pop Hits	Pop Total	Fold Enrichment	Bonferroni	Benjamini	FDR
GOTERM_BP_FAT	GO:0006044~N-acetylglucosamine metabolic process	5	0.3125	0.00781221	NM_019425, NM_028352, NM_018763, NM_015828, NM_023132	1062	11	13588	5.81578	1	0.309361	13.2424
GOTERM_BP_FAT	GO:0006041~glucosamine metabolic process	5	0.3125	0.00781221	NM_019425, NM_028352, NM_018763, NM_015828, NM_023132	1062	11	13588	5.81578	1	0.309361	13.2424
GOTERM_BP_FAT	GO:0006047~UDP-N-acetylglucosamine metabolic process	3	0.1875	0.0328627	NM_019425, NM_028352, NM_015828	1062	4	13588	9.59605	1	0.627477	45.4044
GOTERM_BP_FAT	GO:0006040~amino sugar metabolic process	5	0.3125	0.0557663	NM_019425, NM_028352, NM_018763, NM_015828, NM_023132	1062	19	13588	3.36703	1	0.708958	64.63
GOTERM_BP_FAT	GO:0009225~nucleotide-sugar metabolic process	3	0.1875	0.180787	NM_019425, NM_028352, NM_015828	1062	10	13588	3.83842	1	0.91236	97.2996
GOTERM_BP_FAT	GO:0046165~alcohol biosynthetic process	5	0.3125	0.326721	NM_019425, NM_029935, NM_028994, NM_028352, NM_010324	1062	37	13588	1.72902	1	0.967517	99.9227
KEGG_PATHWAY	mmu00520:Amino sugar and nucleotide sugar metabolism	5	0.3125	0.386163	NM_019425, NM_028352, NM_015828, NM_133806, NM_023132	411	44	5738	1.58649	1	0.731397	99.7357
GOTERM_BP_FAT	GO:0046364~monosaccharide biosynthetic process	4	0.25	0.440181	NM_019425, NM_029935, NM_028994, NM_028352	1062	31	13588	1.65093	1	0.985258	99.9973
GOTERM_BP_FAT	GO:0034637~cellular carbohydrate biosynthetic process	6	0.375	0.446565	NM_019425, NM_029935, NM_028994, NM_028352, NM_015828, NM_010324	1062	56	13588	1.37086	1	0.985758	99.9978
GOTERM_BP_FAT	GO:0016051~carbohydrate biosynthetic process	8	0.5	0.473738	NM_019425, NM_029935, NM_028994, NM_033320, NM_028352, NM_015828, NM_021439, NM_010324	1062	83	13588	1.23323	1	0.988452	99.9991
Annotation Cluster 48	Enrichment Score: 0.9596633798883976
Category	Term	Count	%	PValue	Genes	List Total	Pop Hits	Pop Total	Fold Enrichment	Bonferroni	Benjamini	FDR
KEGG_PATHWAY	mmu05220:Chronic myeloid leukemia	13	0.8125	0.00710544	NM_007395, NM_029094, NM_010907, NM_010248, NM_177320, NM_007669, NM_009875, NM_010849, NM_007434, NM_181585, NM_009743, NM_001033238, NM_007700	411	76	5738	2.38808	0.696035	0.21193	8.30781
KEGG_PATHWAY	mmu04150:mTOR signaling pathway	10	0.625	0.0132785	NM_022887, NM_030168, NM_177320, NM_029083, NM_001025250, NM_029094, NM_009469, NM_145625, NM_007434, NM_181585	411	54	5738	2.58538	0.892726	0.273059	15.0061
KEGG_PATHWAY	mmu04210:Apoptosis	13	0.8125	0.020013	NM_007987, NM_029094, NM_010907, NM_177320, NM_172161, NM_007465, NM_009688, NM_028679, NM_007434, NM_181585, NM_009743, NM_007700, NM_001160402	411	87	5738	2.08614	0.965819	0.286524	21.7992
KEGG_PATHWAY	mmu05211:Renal cell carcinoma	11	0.6875	0.0258807	NM_146018, NM_009507, NM_177320, NM_001025250, NM_011400, NM_029094, NM_010137, NM_011057, NM_001037737, NM_007434, NM_181585	411	70	5738	2.19388	0.987462	0.305745	27.3078
KEGG_PATHWAY	mmu05223:Non-small cell lung cancer	9	0.5625	0.0363238	NM_021280, NM_177320, NM_029094, NM_019740, NM_019713, NM_001003817, NM_007434, NM_011306, NM_181585	411	54	5738	2.32685	0.997927	0.356837	36.2395
KEGG_PATHWAY	mmu05221:Acute myeloid leukemia	9	0.5625	0.0479723	NM_008842, NM_177320, NM_029094, NM_213659, NM_010849, NM_007434, NM_181585, NM_001033324, NM_007700	411	57	5738	2.20438	0.999728	0.366253	45.0065
KEGG_PATHWAY	mmu05215:Prostate cancer	12	0.75	0.0545732	NM_007669, NM_177320, NM_009875, NM_010513, NM_029094, NM_011057, NM_010907, NM_027924, NM_001003817, NM_007434, NM_181585, NM_007700	411	90	5738	1.86148	0.999915	0.389365	49.469
KEGG_PATHWAY	mmu05212:Pancreatic cancer	10	0.625	0.0691987	NM_007395, NM_177320, NM_001025250, NM_029094, NM_213659, NM_001003817, NM_007434, NM_009743, NM_181585, NM_007700	411	72	5738	1.93904	0.999994	0.434622	58.1975
KEGG_PATHWAY	mmu04012:ErbB signaling pathway	11	0.6875	0.0901141	NM_007669, NM_021280, NM_177320, NM_009875, NM_029094, NM_032002, NM_010849, NM_001003817, NM_007434, NM_001033238, NM_181585	411	87	5738	1.76519	1	0.467852	68.2933
KEGG_PATHWAY	mmu04370:VEGF signaling pathway	10	0.625	0.0905612	NM_008869, NM_021280, NM_177320, NM_001025250, NM_029094, NM_183423, NM_023699, NM_007434, NM_181585, NM_001160402	411	76	5738	1.83698	1	0.456501	68.4822
KEGG_PATHWAY	mmu04662:B cell receptor signaling pathway	10	0.625	0.115406	NM_026820, NM_177320, NM_029094, NM_010907, NM_023699, NM_007434, NM_181585, NM_007700, NM_010566, NM_001160402	411	80	5738	1.74513	1	0.518754	77.4969
KEGG_PATHWAY	mmu04664:Fc epsilon RI signaling pathway	10	0.625	0.129104	NM_008869, NM_010248, NM_021280, NM_177320, NM_029094, NM_011104, NM_183423, NM_007434, NM_181585, NM_010566	411	82	5738	1.70257	1	0.548885	81.3878
KEGG_PATHWAY	mmu05218:Melanoma	9	0.5625	0.132	NM_001113198, NM_007669, NM_177320, NM_010513, NM_029094, NM_011057, NM_027924, NM_007434, NM_181585	411	71	5738	1.76971	1	0.545263	82.1266
KEGG_PATHWAY	mmu04666:Fc gamma R-mediated phagocytosis	11	0.6875	0.160286	NM_008869, NM_010248, NM_021280, NM_177320, NM_029094, NM_011104, NM_010718, NM_007434, NM_008247, NM_181585, NM_010566	411	98	5738	1.56706	1	0.56549	88.0546
KEGG_PATHWAY	mmu05213:Endometrial cancer	7	0.4375	0.164237	NM_177320, NM_029094, NM_019740, NM_010849, NM_001003817, NM_007434, NM_181585	411	52	5738	1.87937	1	0.564937	88.7207
KEGG_PATHWAY	mmu04620:Toll-like receptor signaling pathway	11	0.6875	0.167732	NM_177320, NM_007746, NM_029094, NM_011337, NM_133211, NM_010907, NM_009841, NM_007434, NM_181585, NM_019388, NM_007700	411	99	5738	1.55123	1	0.563376	89.2811
KEGG_PATHWAY	mmu05214:Glioma	8	0.5	0.170202	NM_007669, NM_021280, NM_177320, NM_010513, NM_029094, NM_011057, NM_007434, NM_181585	411	64	5738	1.74513	1	0.559542	89.6617
KEGG_PATHWAY	mmu04630:Jak-STAT signaling pathway	15	0.9375	0.195985	NM_008372, NM_008358, NM_001008700, NM_178258, NM_029094, NM_213659, NM_008842, NM_177320, NM_010849, NM_010559, NM_007434, NM_181585, NM_019952, NM_009743, NM_001033238	411	152	5738	1.37774	1	0.588732	92.9577
KEGG_PATHWAY	mmu04722:Neurotrophin signaling pathway	12	0.75	0.324303	NM_018825, NM_021280, NM_177320, NM_172161, NM_029094, NM_019740, NM_008580, NM_010907, NM_007434, NM_028679, NM_001081212, NM_181585	411	130	5738	1.28871	1	0.709225	99.1503
KEGG_PATHWAY	mmu04660:T cell receptor signaling pathway	11	0.6875	0.334414	NM_021280, NM_177320, NM_007746, NM_029094, NM_010907, NM_023699, NM_007434, NM_001033238, NM_181585, NM_007700, NM_001160402	411	118	5738	1.30146	1	0.702992	99.2927
KEGG_PATHWAY	mmu04914:Progesterone-mediated oocyte maturation	8	0.5	0.405882	NM_019805, NM_177320, NM_010513, NM_029094, NM_080435, NM_007434, NM_181585, NM_007755	411	85	5738	1.31398	1	0.737562	99.8223
KEGG_PATHWAY	mmu05210:Colorectal cancer	8	0.5	0.41787	NM_007395, NM_177320, NM_007888, NM_010513, NM_029094, NM_010849, NM_007434, NM_181585	411	86	5738	1.2987	1	0.745652	99.8614
KEGG_PATHWAY	mmu04670:Leukocyte transendothelial migration	8	0.5	0.756779	NM_021280, NM_177320, NM_001012477, NM_029094, NM_011693, NM_019688, NM_021719, NM_181585	411	119	5738	0.938559	1	0.935776	100
KEGG_PATHWAY	mmu04650:Natural killer cell mediated cytotoxicity	7	0.4375	0.878008	NM_021280, NM_177320, NM_029094, NM_007987, NM_023699, NM_181585, NM_001160402	411	122	5738	0.801045	1	0.973271	100
Annotation Cluster 49	Enrichment Score: 0.9595452753913022
Category	Term	Count	%	PValue	Genes	List Total	Pop Hits	Pop Total	Fold Enrichment	Bonferroni	Benjamini	FDR
GOTERM_BP_FAT	GO:0045779~negative regulation of bone resorption	3	0.1875	0.0519639	NM_001025250, NM_011027, NM_010566	1062	5	13588	7.67684	1	0.700378	61.9594
GOTERM_BP_FAT	GO:0046851~negative regulation of bone remodeling	3	0.1875	0.0519639	NM_001025250, NM_011027, NM_010566	1062	5	13588	7.67684	1	0.700378	61.9594
GOTERM_BP_FAT	GO:0032845~negative regulation of homeostatic process	3	0.1875	0.098337	NM_001025250, NM_011027, NM_010566	1062	7	13588	5.48345	1	0.818183	84.6626
GOTERM_BP_FAT	GO:0034104~negative regulation of tissue remodeling	3	0.1875	0.098337	NM_001025250, NM_011027, NM_010566	1062	7	13588	5.48345	1	0.818183	84.6626
GOTERM_BP_FAT	GO:0034103~regulation of tissue remodeling	4	0.25	0.106776	NM_009504, NM_001025250, NM_011027, NM_010566	1062	15	13588	3.41193	1	0.824777	87.0645
GOTERM_BP_FAT	GO:0046850~regulation of bone remodeling	3	0.1875	0.152149	NM_001025250, NM_011027, NM_010566	1062	9	13588	4.26491	1	0.883246	94.9683
GOTERM_BP_FAT	GO:0045124~regulation of bone resorption	3	0.1875	0.152149	NM_001025250, NM_011027, NM_010566	1062	9	13588	4.26491	1	0.883246	94.9683
GOTERM_BP_FAT	GO:0032844~regulation of homeostatic process	7	0.4375	0.326429	NM_001081282, NM_013598, NM_001025250, NM_011027, NM_019740, NM_011977, NM_010566	1062	60	13588	1.49272	1	0.9677	99.9221
Annotation Cluster 50	Enrichment Score: 0.9544342915224777
Category	Term	Count	%	PValue	Genes	List Total	Pop Hits	Pop Total	Fold Enrichment	Bonferroni	Benjamini	FDR
GOTERM_BP_FAT	GO:0009416~response to light stimulus	17	1.0625	0.00366494	NM_146144, NM_021521, NM_173408, NM_021385, NM_007948, NM_009602, NM_008800, NM_009531, NM_011728, NM_011729, NM_007669, NM_010076, NM_144532, NM_178405, XM_985548, NM_022022, NM_009618	1062	98	13588	2.21949	0.999991	0.282304	6.4339
GOTERM_BP_FAT	GO:0008542~visual learning	7	0.4375	0.0224114	NM_021521, NM_010076, NM_009602, NM_008800, NM_178405, XM_985548, NM_009618	1062	29	13588	3.08838	1	0.549026	33.6707
GOTERM_BP_FAT	GO:0007632~visual behavior	7	0.4375	0.0304353	NM_021521, NM_010076, NM_009602, NM_008800, NM_178405, XM_985548, NM_009618	1062	31	13588	2.88913	1	0.616398	42.8684
GOTERM_BP_FAT	GO:0007612~learning	8	0.5	0.154142	NM_021521, NM_010076, NM_016694, NM_009602, NM_008800, NM_178405, XM_985548, NM_009618	1062	57	13588	1.79575	1	0.884737	95.1783
GOTERM_BP_FAT	GO:0007611~learning or memory	10	0.625	0.258137	NM_021521, NM_010076, NM_016694, NM_009602, NM_013565, NM_008800, NM_178405, XM_985548, NM_008032, NM_009618	1062	89	13588	1.43761	1	0.949124	99.552
GOTERM_BP_FAT	GO:0030534~adult behavior	9	0.5625	0.441857	NM_015743, NM_010076, NM_016694, NM_009602, NM_178405, NM_013555, NM_001042451, NM_001081417, NM_009618	1062	93	13588	1.2382	1	0.985293	99.9974
GOTERM_BP_FAT	GO:0051705~behavioral interaction between organisms	3	0.1875	0.708719	NM_021521, NM_010076, NM_009602	1062	31	13588	1.2382	1	0.998983	100
GOTERM_BP_FAT	GO:0007268~synaptic transmission	13	0.8125	0.743163	NM_021521, NM_207682, NM_011027, NM_016694, NM_009602, NM_001042451, NM_010864, NM_010076, NM_178405, XM_985548, NM_008168, NM_020253, NM_001111015	1062	178	13588	0.934446	1	0.999403	100
Annotation Cluster 51	Enrichment Score: 0.9280201601519787
Category	Term	Count	%	PValue	Genes	List Total	Pop Hits	Pop Total	Fold Enrichment	Bonferroni	Benjamini	FDR
GOTERM_BP_FAT	GO:0070647~protein modification by small protein conjugation or removal	14	0.875	0.0610836	NM_146144, NM_009459, NM_133247, NM_199196, NM_011307, NM_024258, NM_001025613, NM_009507, NM_011277, NM_144873, NM_010727, NM_011247, NM_022022, NM_144788	1062	104	13588	1.72237	1	0.723568	68.0689
GOTERM_MF_FAT	GO:0004842~ubiquitin-protein ligase activity	14	0.875	0.06236	NM_001081359, NM_009459, NM_019586, NM_011276, NM_011277, NM_146078, NM_144873, NM_010727, NM_025666, NM_011247, NM_022022, NM_144788, NM_173755, NM_180600	1042	104	13288	1.71667	1	0.735463	63.6028
GOTERM_MF_FAT	GO:0016879~ligase activity, forming carbon-nitrogen bonds	22	1.375	0.0779753	NM_001081359, NM_001001883, NM_016694, NM_001014974, NM_009459, NM_007494, NM_030221, NM_008131, NM_011276, NM_019586, NM_011277, NM_010727, NM_146078, NM_144873, NM_025666, NM_016748, NM_011247, NM_022022, NM_144788, NM_027594, NM_173755, NM_180600	1042	193	13288	1.45364	1	0.753959	72.0369
GOTERM_BP_FAT	GO:0016567~protein ubiquitination	9	0.5625	0.140906	NM_009507, NM_011277, NM_010727, NM_144873, NM_009459, NM_011247, NM_022022, NM_144788, NM_199196	1062	66	13588	1.74474	1	0.87156	93.6125
GOTERM_MF_FAT	GO:0016881~acid-amino acid ligase activity	18	1.125	0.154541	NM_001081359, NM_001001883, NM_016694, NM_001014974, NM_009459, NM_019586, NM_011276, NM_011277, NM_010727, NM_146078, NM_144873, NM_025666, NM_011247, NM_022022, NM_144788, NM_027594, NM_173755, NM_180600	1042	166	13288	1.38279	1	0.873964	92.8284
GOTERM_MF_FAT	GO:0019787~small conjugating protein ligase activity	14	0.875	0.179898	NM_001081359, NM_009459, NM_019586, NM_011276, NM_011277, NM_146078, NM_144873, NM_010727, NM_025666, NM_011247, NM_022022, NM_144788, NM_173755, NM_180600	1042	125	13288	1.42827	1	0.896689	95.5533
GOTERM_BP_FAT	GO:0032446~protein modification by small protein conjugation	9	0.5625	0.274202	NM_009507, NM_011277, NM_010727, NM_144873, NM_009459, NM_011247, NM_022022, NM_144788, NM_199196	1062	79	13588	1.45763	1	0.954477	99.6986
Annotation Cluster 52	Enrichment Score: 0.9262774882829353
Category	Term	Count	%	PValue	Genes	List Total	Pop Hits	Pop Total	Fold Enrichment	Bonferroni	Benjamini	FDR
GOTERM_BP_FAT	GO:0045637~regulation of myeloid cell differentiation	9	0.5625	0.0426729	NM_001113198, NM_013598, NM_020507, NM_053109, NM_007987, NM_019740, NM_010907, NM_001033324, NM_010566	1062	51	13588	2.25789	1	0.674079	54.6098
GOTERM_BP_FAT	GO:0045638~negative regulation of myeloid cell differentiation	5	0.3125	0.0761908	NM_020507, NM_053109, NM_010907, NM_001033324, NM_010566	1062	21	13588	3.04636	1	0.767044	76.1976
GOTERM_BP_FAT	GO:0045670~regulation of osteoclast differentiation	4	0.25	0.142447	NM_001113198, NM_020507, NM_053109, NM_010566	1062	17	13588	3.01052	1	0.872412	93.8168
GOTERM_BP_FAT	GO:0045671~negative regulation of osteoclast differentiation	3	0.1875	0.152149	NM_020507, NM_053109, NM_010566	1062	9	13588	4.26491	1	0.883246	94.9683
GOTERM_BP_FAT	GO:0002761~regulation of myeloid leukocyte differentiation	5	0.3125	0.187016	NM_001113198, NM_013598, NM_020507, NM_053109, NM_010566	1062	29	13588	2.20599	1	0.916242	97.6483
GOTERM_BP_FAT	GO:0002762~negative regulation of myeloid leukocyte differentiation	3	0.1875	0.210126	NM_020507, NM_053109, NM_010566	1062	11	13588	3.48947	1	0.931639	98.6051
Annotation Cluster 53	Enrichment Score: 0.9086416310490689
Category	Term	Count	%	PValue	Genes	List Total	Pop Hits	Pop Total	Fold Enrichment	Bonferroni	Benjamini	FDR
GOTERM_CC_FAT	GO:0031090~organelle membrane	77	4.8125	0.0108865	NM_019946, NM_009205, NM_016763, NM_001159529, NM_022331, NM_144792, NM_001081193, NM_023066, NM_010072, NM_024200, NM_199195, NM_001085495, NM_007483, NM_146251, NM_133917, NM_175550, NM_145604, NM_021296, NM_010492, NM_008149, NM_001111015, NM_027777, NM_011076, NM_011075, NM_008995, NM_009653, NM_021028, NM_018763, NM_134007, NM_001009949, NM_016913, NM_172596, NM_009648, NM_026159, NM_144878,…	908	809	12504	1.31071	0.991065	0.376109	14.3016
GOTERM_CC_FAT	GO:0031967~organelle envelope	49	3.0625	0.0808036	NM_019946, NM_016763, NM_009205, NM_001159529, NM_001048057, NM_001081193, NM_194342, NM_024200, NM_199195, NM_133917, NM_021296, NM_023579, NM_008149, NM_009653, NM_021028, NM_001160018, NM_001009949, NM_134007, NM_198304, NM_026159, NM_009648, NM_009743, NM_026331, NM_009464, NM_013743, NM_026232, NM_011802, NM_145598, NM_026375, NM_001013780, NM_008720, NM_001134461, NM_138651, NM_172133, NM_1…	908	540	12504	1.24958	1	0.667271	69.5157
GOTERM_CC_FAT	GO:0031975~envelope	49	3.0625	0.0832709	NM_019946, NM_016763, NM_009205, NM_001159529, NM_001048057, NM_001081193, NM_194342, NM_024200, NM_199195, NM_133917, NM_021296, NM_023579, NM_008149, NM_009653, NM_021028, NM_001160018, NM_001009949, NM_134007, NM_198304, NM_026159, NM_009648, NM_009743, NM_026331, NM_009464, NM_013743, NM_026232, NM_011802, NM_145598, NM_026375, NM_001013780, NM_008720, NM_001134461, NM_138651, NM_172133, NM_1…	908	542	12504	1.24497	1	0.657212	70.6494
GOTERM_CC_FAT	GO:0044429~mitochondrial part	45	2.8125	0.16977	NM_026331, NM_009464, NM_019946, NM_016763, NM_009205, NM_013743, NM_001159529, NM_026232, NM_011802, NM_133667, NM_001031808, NM_001013780, NM_024200, NM_199195, NM_007381, NM_133917, NM_181407, NM_138651, NM_021296, NM_153796, NM_172133, NM_007996, NM_008149, NM_001033140, NM_016870, NM_178758, NM_173012, NM_008256, NM_001039194, NM_011671, NM_008254, NM_009653, NM_021028, NM_026646, NM_175523,…	908	524	12504	1.18262	1	0.773492	92.7433
GOTERM_CC_FAT	GO:0005740~mitochondrial envelope	34	2.125	0.200811	NM_026331, NM_009464, NM_019946, NM_016763, NM_009205, NM_013743, NM_001159529, NM_026232, NM_011802, NM_001013780, NM_024200, NM_199195, NM_133917, NM_138651, NM_021296, NM_172133, NM_008149, NM_173012, NM_008256, NM_001039194, NM_011671, NM_008254, NM_009653, NM_021028, NM_026646, NM_134007, NM_001009949, NM_172402, NM_009648, NM_001024385, NM_001007570, NM_009761, NM_009743, NM_009760	908	391	12504	1.19747	1	0.778994	95.7596
GOTERM_CC_FAT	GO:0031966~mitochondrial membrane	32	2	0.212618	NM_026331, NM_009464, NM_019946, NM_016763, NM_009205, NM_001159529, NM_013743, NM_026232, NM_011802, NM_001013780, NM_024200, NM_199195, NM_133917, NM_138651, NM_021296, NM_008149, NM_173012, NM_008256, NM_001039194, NM_011671, NM_008254, NM_009653, NM_021028, NM_026646, NM_134007, NM_001009949, NM_172402, NM_009648, NM_001024385, NM_009743, NM_001007570, NM_009760	908	368	12504	1.19747	1	0.780215	96.5623
GOTERM_CC_FAT	GO:0005743~mitochondrial inner membrane	25	1.5625	0.309984	NM_026331, NM_009464, NM_019946, NM_009205, NM_016763, NM_001159529, NM_013743, NM_026232, NM_011802, NM_001013780, NM_199195, NM_138651, NM_021296, NM_008149, NM_173012, NM_008256, NM_011671, NM_008254, NM_009653, NM_026646, NM_021028, NM_001009949, NM_172402, NM_001024385, NM_001007570	908	296	12504	1.16308	1	0.824171	99.4654
GOTERM_CC_FAT	GO:0019866~organelle inner membrane	26	1.625	0.326938	NM_026331, NM_009464, NM_019946, NM_009205, NM_016763, NM_001159529, NM_013743, NM_026232, NM_011802, NM_001081193, NM_001013780, NM_199195, NM_138651, NM_021296, NM_008149, NM_173012, NM_008256, NM_011671, NM_008254, NM_009653, NM_021028, NM_026646, NM_001009949, NM_172402, NM_001024385, NM_001007570	908	312	12504	1.14758	1	0.830941	99.6236
Annotation Cluster 54	Enrichment Score: 0.8985231673730572
Category	Term	Count	%	PValue	Genes	List Total	Pop Hits	Pop Total	Fold Enrichment	Bonferroni	Benjamini	FDR
GOTERM_BP_FAT	GO:0035239~tube morphogenesis	22	1.375	0.0255646	NM_010453, NM_022887, NM_010228, NM_011330, NM_008608, NM_007888, NM_001012477, NM_015743, NM_010104, NM_027184, NM_172496, NM_001146350, NM_001017985, NM_011535, NM_009504, NM_010929, NM_001025250, NM_008480, NM_021423, NM_009627, NM_144788, NM_001081171	1062	171	13588	1.64611	1	0.573859	37.4405
GOTERM_BP_FAT	GO:0001569~patterning of blood vessels	6	0.375	0.0351109	NM_010228, NM_010929, NM_001025250, NM_001012477, NM_010104, NM_001146350	1062	24	13588	3.19868	1	0.638743	47.6578
GOTERM_BP_FAT	GO:0016331~morphogenesis of embryonic epithelium	12	0.75	0.0392078	NM_022887, NM_001017985, NM_007888, NM_021423, NM_008711, NM_053080, NM_027184, NM_009627, NM_010588, NM_144788, NM_001081171, NM_172496	1062	78	13588	1.96842	1	0.660726	51.5402
GOTERM_BP_FAT	GO:0002009~morphogenesis of an epithelium	21	1.3125	0.0496308	NM_010453, NM_022887, NM_011330, NM_007888, NM_010513, NM_008711, NM_053080, NM_027184, NM_010459, NM_172496, NM_001017985, NM_011535, NM_009504, NM_008480, NM_021423, NM_008010, NM_009627, NM_010588, NM_144788, NM_001081171, NM_007700	1062	173	13588	1.55312	1	0.693806	60.2276
GOTERM_BP_FAT	GO:0048754~branching morphogenesis of a tube	13	0.8125	0.0576085	NM_010228, NM_010453, NM_011330, NM_008608, NM_001012477, NM_010104, NM_001146350, NM_009504, NM_011535, NM_010929, NM_001025250, NM_008480, NM_001081171	1062	93	13588	1.78851	1	0.713716	65.8592
GOTERM_BP_FAT	GO:0035295~tube development	29	1.8125	0.0600106	NM_010453, NM_022887, NM_008608, NM_007888, NM_001012477, NM_027184, NM_001146350, NM_001017985, NM_011535, NM_010929, NM_001025250, NM_010728, NM_144788, NM_008592, NM_013931, NM_010228, NM_011330, NM_053202, NM_010495, NM_015743, NM_010104, NM_008711, NM_172496, NM_009504, NM_008480, NM_021423, NM_010137, NM_009627, NM_001081171	1062	264	13588	1.40548	1	0.721682	67.4015
GOTERM_BP_FAT	GO:0001763~morphogenesis of a branching structure	16	1	0.062658	NM_010453, NM_010228, NM_011330, NM_008608, NM_001012477, NM_010104, NM_008711, NM_001146350, NM_011535, NM_009504, NM_010929, NM_001025250, NM_008480, NM_011057, NM_009627, NM_001081171	1062	125	13588	1.63773	1	0.728341	69.0249
GOTERM_BP_FAT	GO:0060429~epithelium development	29	1.8125	0.0776012	NM_010453, NM_022887, NM_007888, NM_010513, NM_008909, NM_027184, NM_010459, NM_001017985, NM_011535, NM_008160, NM_001025250, NM_007901, NM_144783, NM_144788, NM_011330, NM_010495, NM_053080, NM_008711, NM_018743, NM_172496, NM_026666, NM_009504, NM_008480, NM_021423, NM_008010, NM_009627, NM_010588, NM_001081171, NM_007700	1062	271	13588	1.36918	1	0.769597	76.8473
GOTERM_BP_FAT	GO:0048729~tissue morphogenesis	25	1.5625	0.117596	NM_022887, NM_010453, NM_007888, NM_010513, NM_010459, NM_027184, NM_010637, NM_001017985, NM_011535, NM_144788, NM_011538, NM_008592, NM_011330, NM_015743, NM_053080, NM_008711, NM_172496, NM_009504, NM_008480, NM_021423, NM_008010, NM_010588, NM_009627, NM_001081171, NM_007700	1062	238	13588	1.34398	1	0.84117	89.6267
GOTERM_BP_FAT	GO:0060562~epithelial tube morphogenesis	13	0.8125	0.156448	NM_022887, NM_010453, NM_011330, NM_007888, NM_027184, NM_172496, NM_009504, NM_011535, NM_008480, NM_021423, NM_009627, NM_001081171, NM_144788	1062	111	13588	1.49848	1	0.886731	95.411
GOTERM_BP_FAT	GO:0001838~embryonic epithelial tube formation	7	0.4375	0.243846	NM_022887, NM_007888, NM_021423, NM_027184, NM_009627, NM_144788, NM_172496	1062	54	13588	1.65858	1	0.944328	99.3671
GOTERM_BP_FAT	GO:0035148~tube lumen formation	7	0.4375	0.312335	NM_022887, NM_007888, NM_021423, NM_027184, NM_009627, NM_144788, NM_172496	1062	59	13588	1.51802	1	0.965062	99.8866
GOTERM_BP_FAT	GO:0060606~tube closure	5	0.3125	0.363195	NM_022887, NM_007888, NM_009627, NM_144788, NM_172496	1062	39	13588	1.64035	1	0.97424	99.9718
GOTERM_BP_FAT	GO:0001843~neural tube closure	5	0.3125	0.363195	NM_022887, NM_007888, NM_009627, NM_144788, NM_172496	1062	39	13588	1.64035	1	0.97424	99.9718
GOTERM_BP_FAT	GO:0001841~neural tube formation	6	0.375	0.367409	NM_022887, NM_007888, NM_027184, NM_009627, NM_144788, NM_172496	1062	51	13588	1.50526	1	0.975123	99.975
GOTERM_BP_FAT	GO:0014020~primary neural tube formation	5	0.3125	0.417656	NM_022887, NM_007888, NM_009627, NM_144788, NM_172496	1062	42	13588	1.52318	1	0.982434	99.9944
GOTERM_BP_FAT	GO:0021915~neural tube development	7	0.4375	0.637666	NM_022887, NM_001017985, NM_007888, NM_027184, NM_009627, NM_144788, NM_172496	1062	83	13588	1.07907	1	0.997658	100
Annotation Cluster 55	Enrichment Score: 0.8841186408304649
Category	Term	Count	%	PValue	Genes	List Total	Pop Hits	Pop Total	Fold Enrichment	Bonferroni	Benjamini	FDR
GOTERM_BP_FAT	GO:0048705~skeletal system morphogenesis	20	1.25	0.00578074	NM_010453, NM_008269, NM_010452, NM_153287, NM_008276, NM_001081379, NM_139146, NM_011027, NM_010454, NM_010459, NM_010230, NM_001079869, NM_013649, NM_133748, NM_013555, NM_010849, NM_008325, NM_021439, NM_009163, NM_144855	1062	130	13588	1.96842	1	0.287857	9.96806
GOTERM_BP_FAT	GO:0048706~embryonic skeletal system development	11	0.6875	0.111512	NM_010453, NM_008269, NM_010452, NM_001081006, NM_001079869, NM_139146, NM_010454, NM_173764, NM_010459, NM_013555, NM_021439	1062	83	13588	1.69569	1	0.832837	88.2519
GOTERM_BP_FAT	GO:0048704~embryonic skeletal system morphogenesis	9	0.5625	0.123961	NM_010453, NM_008269, NM_010452, NM_001079869, NM_139146, NM_010454, NM_010459, NM_013555, NM_021439	1062	64	13588	1.79926	1	0.853335	90.9014
GOTERM_BP_FAT	GO:0048562~embryonic organ morphogenesis	18	1.125	0.124861	NM_010453, NM_008269, NM_010452, NM_139146, NM_015743, NM_010104, NM_010454, NM_008711, NM_053080, NM_010459, NM_001081417, NM_001079869, NM_133748, NM_013555, NM_010849, NM_021439, NM_146260, NM_001081142	1062	161	13588	1.43047	1	0.851661	91.0692
GOTERM_BP_FAT	GO:0051216~cartilage development	9	0.5625	0.262816	NM_010453, NM_010452, NM_001079869, NM_139146, NM_010104, NM_008010, NM_008711, NM_013907, NM_021439	1062	78	13588	1.47631	1	0.951316	99.6005
GOTERM_BP_FAT	GO:0030878~thyroid gland development	3	0.1875	0.299704	NM_010453, NM_010452, NM_001079869	1062	14	13588	2.74173	1	0.962169	99.8423
GOTERM_BP_FAT	GO:0035270~endocrine system development	5	0.3125	0.823774	NM_010453, NM_010452, NM_001079869, NM_008711, NM_008090	1062	72	13588	0.888523	1	0.999849	100
Annotation Cluster 56	Enrichment Score: 0.8841024715307487
Category	Term	Count	%	PValue	Genes	List Total	Pop Hits	Pop Total	Fold Enrichment	Bonferroni	Benjamini	FDR
GOTERM_MF_FAT	GO:0000166~nucleotide binding	196	12.25	0.021262	NM_025717, NM_011663, NM_029935, NM_025873, NM_024200, NM_153547, XM_355934, NM_007712, NM_011866, NM_007714, NM_009582, NM_146083, NM_144904, NM_008992, NM_001161845, NM_009837, NM_011027, NM_009459, NM_001081214, NM_011297, NM_001081417, NM_008587, NM_145475, NM_009593, NM_008580, NM_016748, NM_009014, NM_016745, NM_148917, NM_030096, NM_028994, NM_197993, NM_175093, NM_008085, NM_001003817, NM…	1042	2183	13288	1.14497	1	0.558099	28.6331
GOTERM_MF_FAT	GO:0030554~adenyl nucleotide binding	137	8.5625	0.0632474	NM_029935, NM_011920, NM_013785, NM_025873, XM_355934, BC051401, NM_001037863, NM_023663, NM_147218, NM_010864, NM_007712, NM_011866, NM_147219, NM_007714, NM_009582, NM_028679, NM_008992, NM_001161845, NM_172937, NM_009837, NM_011027, NM_009459, NM_011396, NM_015828, NM_001081417, NM_145140, NM_008587, NM_145475, NM_009593, NM_172161, NM_019586, NM_009266, NM_008580, NM_016748, NM_009014, NM_144…	1042	1535	13288	1.13816	1	0.733031	64.1398
GOTERM_MF_FAT	GO:0001883~purine nucleoside binding	138	8.625	0.0647035	NM_029935, NM_011920, NM_013785, NM_025873, XM_355934, BC051401, NM_001037863, NM_023663, NM_147218, NM_010864, NM_007712, NM_011866, NM_147219, NM_007714, NM_009582, NM_028679, NM_008992, NM_001161845, NM_172937, NM_009837, NM_011027, NM_009459, NM_011396, NM_015828, NM_001081417, NM_145140, NM_008587, NM_145475, NM_009593, NM_172161, NM_019586, NM_009266, NM_008580, NM_016748, NM_009014, NM_144…	1042	1548	13288	1.13684	1	0.733904	65.0048
GOTERM_MF_FAT	GO:0001882~nucleoside binding	138	8.625	0.0721902	NM_029935, NM_011920, NM_013785, NM_025873, XM_355934, BC051401, NM_001037863, NM_023663, NM_147218, NM_010864, NM_007712, NM_011866, NM_147219, NM_007714, NM_009582, NM_028679, NM_008992, NM_001161845, NM_172937, NM_009837, NM_011027, NM_009459, NM_011396, NM_015828, NM_001081417, NM_145140, NM_008587, NM_145475, NM_009593, NM_172161, NM_019586, NM_009266, NM_008580, NM_016748, NM_009014, NM_144…	1042	1558	13288	1.12954	1	0.74561	69.1523
GOTERM_MF_FAT	GO:0032559~adenyl ribonucleotide binding	125	7.8125	0.168622	NM_011920, NM_013785, NM_025873, XM_355934, BC051401, NM_001037863, NM_023663, NM_147218, NM_010864, NM_007712, NM_011866, NM_147219, NM_007714, NM_009582, NM_028679, NM_008992, NM_001161845, NM_172937, NM_009837, NM_011027, NM_009459, NM_011396, NM_015828, NM_001081417, NM_145140, NM_008587, NM_145475, NM_009593, NM_172161, NM_019586, NM_009266, NM_008580, NM_016748, NM_009014, NM_016745, NM_009…	1042	1460	13288	1.09182	1	0.888414	94.4903
GOTERM_MF_FAT	GO:0005524~ATP binding	123	7.6875	0.197572	NM_011920, NM_013785, NM_025873, XM_355934, BC051401, NM_001037863, NM_023663, NM_147218, NM_010864, NM_007712, NM_147219, NM_007714, NM_009582, NM_028679, NM_008992, NM_001161845, NM_172937, NM_009837, NM_011027, NM_009459, NM_011396, NM_015828, NM_001081417, NM_145140, NM_008587, NM_145475, NM_009593, NM_172161, NM_019586, NM_009266, NM_008580, NM_016748, NM_009014, NM_016745, NM_009647, NM_180…	1042	1443	13288	1.087	1	0.909603	96.8412
GOTERM_MF_FAT	GO:0017076~purine nucleotide binding	155	9.6875	0.246346	NM_025404, NM_029935, NM_011920, NM_013785, NM_025873, NM_153547, NM_024200, XM_355934, NM_133955, BC051401, NM_001037863, NM_023663, NM_147218, NM_010864, NM_007712, NM_011866, NM_147219, NM_007714, NM_009582, NM_028679, NM_008992, NM_001161845, NM_009837, NM_172937, NM_011027, NM_009459, NM_011396, NM_015828, NM_145140, NM_001081417, NM_008587, NM_145475, NM_172161, NM_009593, NM_019586, NM_009…	1042	1871	13288	1.05645	1	0.933725	98.8196
GOTERM_MF_FAT	GO:0032553~ribonucleotide binding	143	8.9375	0.462828	NM_025404, NM_011920, NM_013785, NM_025873, NM_153547, NM_024200, XM_355934, NM_133955, BC051401, NM_001037863, NM_023663, NM_147218, NM_010864, NM_007712, NM_011866, NM_147219, NM_007714, NM_009582, NM_028679, NM_008992, NM_001161845, NM_172937, NM_009837, NM_011027, NM_009459, NM_011396, NM_015828, NM_001081417, NM_145140, NM_008587, NM_145475, NM_009593, NM_172161, NM_019586, NM_009266, NM_008…	1042	1796	13288	1.01536	1	0.982466	99.9942
GOTERM_MF_FAT	GO:0032555~purine ribonucleotide binding	143	8.9375	0.462828	NM_025404, NM_011920, NM_013785, NM_025873, NM_153547, NM_024200, XM_355934, NM_133955, BC051401, NM_001037863, NM_023663, NM_147218, NM_010864, NM_007712, NM_011866, NM_147219, NM_007714, NM_009582, NM_028679, NM_008992, NM_001161845, NM_172937, NM_009837, NM_011027, NM_009459, NM_011396, NM_015828, NM_001081417, NM_145140, NM_008587, NM_145475, NM_009593, NM_172161, NM_019586, NM_009266, NM_008…	1042	1796	13288	1.01536	1	0.982466	99.9942
Annotation Cluster 57	Enrichment Score: 0.8805450499291531
Category	Term	Count	%	PValue	Genes	List Total	Pop Hits	Pop Total	Fold Enrichment	Bonferroni	Benjamini	FDR
GOTERM_CC_FAT	GO:0000228~nuclear chromosome	16	1	0.0286136	NM_009122, NM_139146, NM_009352, NM_021876, NM_021385, NM_009009, NM_010892, NM_194342, NM_199196, NM_011517, NM_013674, NM_023503, NM_011277, NM_178113, NM_013815, NM_008592	908	121	12504	1.82095	0.999996	0.54252	33.59
GOTERM_CC_FAT	GO:0000790~nuclear chromatin	9	0.5625	0.043537	NM_013674, NM_023503, NM_009122, NM_139146, NM_021876, NM_011277, NM_021385, NM_008592, NM_199196	908	55	12504	2.25342	1	0.581908	46.6136
GOTERM_CC_FAT	GO:0044454~nuclear chromosome part	13	0.8125	0.0691234	NM_009122, NM_139146, NM_009352, NM_021876, NM_021385, NM_194342, NM_199196, NM_011517, NM_013674, NM_023503, NM_011277, NM_178113, NM_008592	908	103	12504	1.73808	1	0.655116	63.5754
GOTERM_CC_FAT	GO:0005720~nuclear heterochromatin	6	0.375	0.106108	NM_009122, NM_021876, NM_011277, NM_021385, NM_008592, NM_199196	908	35	12504	2.36073	1	0.683704	79.4342
GOTERM_CC_FAT	GO:0031519~PcG protein complex	3	0.1875	0.187408	NM_021876, NM_011277, NM_199196	908	11	12504	3.75571	1	0.786076	94.639
GOTERM_CC_FAT	GO:0001739~sex chromatin	4	0.25	0.192118	NM_021876, NM_011277, NM_021385, NM_199196	908	21	12504	2.62303	1	0.784002	95.0608
GOTERM_CC_FAT	GO:0005694~chromosome	33	2.0625	0.20011	NM_009122, NM_021385, NM_026375, NM_194342, NM_007690, NM_016660, NM_199196, NM_022889, NM_011517, NM_153808, NM_013674, NM_001081145, NM_028448, NM_178113, NM_013815, NM_016890, NM_008592, NM_017476, NM_145600, NM_172937, NM_009352, NM_139146, NM_144811, NM_021876, NM_009009, NM_010892, NM_194262, NM_020005, NM_001081417, NM_023503, NM_027973, NM_011277, NM_175238	908	378	12504	1.20222	1	0.782929	95.7069
GOTERM_CC_FAT	GO:0000803~sex chromosome	4	0.25	0.211292	NM_021876, NM_011277, NM_021385, NM_199196	908	22	12504	2.5038	1	0.78279	96.4798
GOTERM_CC_FAT	GO:0000785~chromatin	16	1	0.216829	NM_172937, NM_009122, NM_139146, NM_144811, NM_021876, NM_021385, NM_026375, NM_194262, NM_016660, NM_007690, NM_199196, NM_001081417, NM_013674, NM_023503, NM_011277, NM_008592	908	165	12504	1.33536	1	0.768466	96.8126
GOTERM_CC_FAT	GO:0044427~chromosomal part	28	1.75	0.220272	NM_009122, NM_021385, NM_026375, NM_194342, NM_007690, NM_016660, NM_199196, NM_011517, NM_013674, NM_001081145, NM_028448, NM_178113, NM_016890, NM_008592, NM_145600, NM_172937, NM_139146, NM_009352, NM_144811, NM_021876, NM_010892, NM_194262, NM_020005, NM_001081417, NM_023503, NM_027973, NM_011277, NM_175238	908	318	12504	1.21253	1	0.769845	97.0046
GOTERM_CC_FAT	GO:0000792~heterochromatin	6	0.375	0.310182	NM_009122, NM_021876, NM_011277, NM_021385, NM_008592, NM_199196	908	51	12504	1.62011	1	0.821092	99.4676
Annotation Cluster 58	Enrichment Score: 0.8665311826753467
Category	Term	Count	%	PValue	Genes	List Total	Pop Hits	Pop Total	Fold Enrichment	Bonferroni	Benjamini	FDR
GOTERM_BP_FAT	GO:0042325~regulation of phosphorylation	32	2	0.0455874	NM_022887, NM_013598, NM_009826, NM_008343, NM_178258, NM_001039185, NM_008722, NM_011941, NM_001081282, NM_008655, NM_007669, NM_030168, NM_009875, NM_011104, NM_011057, NM_001081336, NM_027924, NM_028679, NM_013931, NM_011027, NM_010104, NM_019688, NM_175093, NM_145527, NM_011817, NM_016811, NM_145475, NM_172161, NM_008580, NM_008010, NM_027000, NM_001113368, NM_144855	1062	290	13588	1.41183	1	0.687047	57.0486
GOTERM_BP_FAT	GO:0031399~regulation of protein modification process	18	1.125	0.14594	NM_013598, NM_009826, NM_008343, NM_178258, NM_011027, NM_019688, NM_207225, NM_011308, NM_001081282, NM_030168, NM_011104, NM_008010, NM_011057, NM_001037737, NM_027000, NM_027924, NM_144855, NM_013931	1062	165	13588	1.39579	1	0.87812	94.2575
GOTERM_BP_FAT	GO:0001932~regulation of protein amino acid phosphorylation	14	0.875	0.149475	NM_013598, NM_009826, NM_011027, NM_178258, NM_008343, NM_019688, NM_001081282, NM_030168, NM_011104, NM_008010, NM_011057, NM_027924, NM_144855, NM_013931	1062	121	13588	1.48038	1	0.880471	94.673
GOTERM_BP_FAT	GO:0032268~regulation of cellular protein metabolic process	27	1.6875	0.202635	NM_013598, NM_009826, NM_008343, NM_178258, NM_207225, NM_201256, NM_001081282, NM_008654, NM_030168, NM_011104, NM_144925, NM_011057, NM_146169, NM_027924, NM_133819, NM_013931, NM_011027, NM_019688, NM_201354, NM_007564, NM_011308, NM_007755, NM_175375, NM_008010, NM_027000, NM_001037737, NM_001113188, NM_144855	1062	280	13588	1.23378	1	0.928094	98.345
GOTERM_BP_FAT	GO:0050730~regulation of peptidyl-tyrosine phosphorylation	7	0.4375	0.230698	NM_013598, NM_030168, NM_011104, NM_178258, NM_011057, NM_008010, NM_027924	1062	53	13588	1.68987	1	0.94101	99.1351
Annotation Cluster 59	Enrichment Score: 0.8661036000373872
Category	Term	Count	%	PValue	Genes	List Total	Pop Hits	Pop Total	Fold Enrichment	Bonferroni	Benjamini	FDR
GOTERM_BP_FAT	GO:0060322~head development	5	0.3125	0.0761908	NM_153287, NM_001081379, NM_053080, NM_023066, NM_009163	1062	21	13588	3.04636	1	0.767044	76.1976
GOTERM_BP_FAT	GO:0060323~head morphogenesis	4	0.25	0.090451	NM_153287, NM_001081379, NM_023066, NM_009163	1062	14	13588	3.65564	1	0.802185	82.0423
GOTERM_BP_FAT	GO:0060021~palate development	6	0.375	0.133774	NM_153287, NM_133748, NM_139146, NM_023066, NM_009163, NM_001081417	1062	35	13588	2.19338	1	0.863529	92.5807
GOTERM_BP_FAT	GO:0060324~face development	4	0.25	0.142447	NM_153287, NM_053080, NM_023066, NM_009163	1062	17	13588	3.01052	1	0.872412	93.8168
GOTERM_BP_FAT	GO:0010171~body morphogenesis	4	0.25	0.201855	NM_153287, NM_001081379, NM_023066, NM_009163	1062	20	13588	2.55895	1	0.927972	98.3154
GOTERM_BP_FAT	GO:0060325~face morphogenesis	3	0.1875	0.239882	NM_153287, NM_023066, NM_009163	1062	12	13588	3.19868	1	0.943402	99.3042
Annotation Cluster 60	Enrichment Score: 0.8652209801887962
Category	Term	Count	%	PValue	Genes	List Total	Pop Hits	Pop Total	Fold Enrichment	Bonferroni	Benjamini	FDR
GOTERM_CC_FAT	GO:0031968~organelle outer membrane	11	0.6875	0.098127	NM_133917, NM_019946, NM_001039194, NM_134007, NM_145598, NM_024200, NM_008149, NM_009648, NM_026159, NM_009743, NM_009760	908	87	12504	1.74115	1	0.671382	76.6884
GOTERM_CC_FAT	GO:0019867~outer membrane	11	0.6875	0.116119	NM_133917, NM_019946, NM_001039194, NM_134007, NM_145598, NM_024200, NM_008149, NM_009648, NM_026159, NM_009743, NM_009760	908	90	12504	1.68311	1	0.709804	82.454
GOTERM_CC_FAT	GO:0005741~mitochondrial outer membrane	9	0.5625	0.222662	NM_133917, NM_019946, NM_001039194, NM_134007, NM_024200, NM_008149, NM_009648, NM_009743, NM_009760	908	80	12504	1.54923	1	0.764835	97.1315
Annotation Cluster 61	Enrichment Score: 0.860248026267993
Category	Term	Count	%	PValue	Genes	List Total	Pop Hits	Pop Total	Fold Enrichment	Bonferroni	Benjamini	FDR
GOTERM_BP_FAT	GO:0042770~DNA damage response, signal transduction	9	0.5625	0.0738492	NM_011728, NM_010442, NM_133345, NM_001014390, NM_018789, NM_010432, NM_011307, NM_009531, NM_133765	1062	57	13588	2.02022	1	0.766037	75.0809
GOTERM_BP_FAT	GO:0008629~induction of apoptosis by intracellular signals	6	0.375	0.133774	NM_011728, NM_010442, NM_008160, NM_001014390, NM_010432, NM_010849	1062	35	13588	2.19338	1	0.863529	92.5807
GOTERM_BP_FAT	GO:0008630~DNA damage response, signal transduction resulting in induction of apoptosis	4	0.25	0.265789	NM_011728, NM_010442, NM_001014390, NM_010432	1062	23	13588	2.22517	1	0.952327	99.6287
Annotation Cluster 62	Enrichment Score: 0.85861320654552
Category	Term	Count	%	PValue	Genes	List Total	Pop Hits	Pop Total	Fold Enrichment	Bonferroni	Benjamini	FDR
GOTERM_CC_FAT	GO:0031300~intrinsic to organelle membrane	16	1	0.0151564	NM_144792, NM_001024945, NM_001081193, NM_001161765, NM_023066, NM_001039645, NM_018743, NM_012028, NM_018784, NM_009287, NM_018881, NM_009180, NM_016913, NM_144878, NM_008030, NM_009760	908	112	12504	1.96728	0.998615	0.45031	19.3728
GOTERM_CC_FAT	GO:0031227~intrinsic to endoplasmic reticulum membrane	9	0.5625	0.0324991	NM_009287, NM_018881, NM_001161765, NM_016913, NM_001039645, NM_023066, NM_018743, NM_144878, NM_008030	908	52	12504	2.38343	0.999999	0.567267	37.2388
GOTERM_CC_FAT	GO:0030176~integral to endoplasmic reticulum membrane	5	0.3125	0.214801	NM_009287, NM_016913, NM_001039645, NM_023066, NM_018743	908	33	12504	2.0865	1	0.769599	96.6942
GOTERM_CC_FAT	GO:0042175~nuclear envelope-endoplasmic reticulum network	15	0.9375	0.271176	NM_022331, NM_001161765, NM_145598, NM_010072, NM_023066, NM_001039645, NM_018743, NM_146251, NM_009287, NM_018881, NM_016913, NM_026159, NM_144878, NM_139306, NM_008030	908	160	12504	1.29102	1	0.802702	98.8438
GOTERM_CC_FAT	GO:0005789~endoplasmic reticulum membrane	14	0.875	0.309227	NM_022331, NM_001161765, NM_010072, NM_023066, NM_001039645, NM_018743, NM_146251, NM_009287, NM_018881, NM_016913, NM_026159, NM_144878, NM_139306, NM_008030	908	152	12504	1.26837	1	0.8266	99.4571
GOTERM_CC_FAT	GO:0044432~endoplasmic reticulum part	15	0.9375	0.794857	NM_053200, NM_022331, NM_001161765, NM_010072, NM_023066, NM_001039645, NM_018743, NM_146251, NM_009287, NM_018881, NM_016913, NM_026159, NM_144878, NM_139306, NM_008030	908	231	12504	0.894216	1	0.980675	100
Annotation Cluster 63	Enrichment Score: 0.8439739915382796
Category	Term	Count	%	PValue	Genes	List Total	Pop Hits	Pop Total	Fold Enrichment	Bonferroni	Benjamini	FDR
GOTERM_BP_FAT	GO:0045137~development of primary sexual characteristics	15	0.9375	0.0312295	NM_008635, NM_008608, NM_007948, NM_001081417, NM_011535, NM_011859, NM_001025250, NM_019740, NM_207636, NM_001110791, NM_019812, NM_144783, NM_008592, NM_009743, NM_007857	1062	104	13588	1.84539	1	0.622432	43.7101
GOTERM_BP_FAT	GO:0008406~gonad development	13	0.8125	0.0403562	NM_008635, NM_008608, NM_007948, NM_001025250, NM_011859, NM_019740, NM_207636, NM_001110791, NM_019812, NM_144783, NM_008592, NM_009743, NM_007857	1062	88	13588	1.89013	1	0.665313	52.5787
GOTERM_BP_FAT	GO:0048608~reproductive structure development	17	1.0625	0.0461486	NM_008635, NM_008608, NM_010513, NM_013464, NM_007948, NM_008711, NM_011396, NM_011859, NM_001025250, NM_019740, NM_207636, NM_001110791, NM_019812, NM_144783, NM_008592, NM_009743, NM_007857	1062	130	13588	1.67316	1	0.685921	57.5037
GOTERM_BP_FAT	GO:0033327~Leydig cell differentiation	3	0.1875	0.0519639	NM_008635, NM_001110791, NM_007857	1062	5	13588	7.67684	1	0.700378	61.9594
GOTERM_BP_FAT	GO:0048511~rhythmic process	13	0.8125	0.0792028	NM_008608, NM_009834, NM_009602, NM_001159367, NM_011308, NM_008719, NM_001025250, NM_007771, NM_019740, NM_011066, NM_019812, NM_008592, NM_009743	1062	98	13588	1.69726	1	0.772923	77.5647
GOTERM_BP_FAT	GO:0008584~male gonad development	7	0.4375	0.0799277	NM_008635, NM_007948, NM_207636, NM_001110791, NM_144783, NM_009743, NM_007857	1062	39	13588	2.29649	1	0.774212	77.8825
GOTERM_BP_FAT	GO:0046546~development of primary male sexual characteristics	8	0.5	0.116617	NM_011535, NM_008635, NM_007948, NM_207636, NM_001110791, NM_144783, NM_009743, NM_007857	1062	53	13588	1.93128	1	0.839929	89.4162
GOTERM_BP_FAT	GO:0007548~sex differentiation	15	0.9375	0.136792	NM_008635, NM_008608, NM_007948, NM_001081417, NM_011535, NM_011859, NM_001025250, NM_019740, NM_207636, NM_001110791, NM_019812, NM_144783, NM_008592, NM_009743, NM_007857	1062	130	13588	1.47631	1	0.866484	93.0351
GOTERM_BP_FAT	GO:0046661~male sex differentiation	8	0.5	0.154142	NM_011535, NM_008635, NM_007948, NM_207636, NM_001110791, NM_144783, NM_009743, NM_007857	1062	57	13588	1.79575	1	0.884737	95.1783
GOTERM_BP_FAT	GO:0046545~development of primary female sexual characteristics	8	0.5	0.154142	NM_011535, NM_008608, NM_001025250, NM_019740, NM_019812, NM_008592, NM_009743, NM_001081417	1062	57	13588	1.79575	1	0.884737	95.1783
GOTERM_BP_FAT	GO:0046660~female sex differentiation	8	0.5	0.230888	NM_011535, NM_008608, NM_001025250, NM_019740, NM_019812, NM_008592, NM_009743, NM_001081417	1062	64	13588	1.59934	1	0.940597	99.139
GOTERM_BP_FAT	GO:0003006~reproductive developmental process	25	1.5625	0.246376	NM_013598, NM_008608, NM_010513, NM_001012477, NM_007948, NM_011535, NM_001025250, NM_207636, NM_001110791, NM_019812, NM_144783, NM_008592, NM_016845, NM_007857, NM_008635, NM_013464, NM_008711, NM_011396, NM_001081417, NM_009504, NM_010568, NM_011859, NM_019740, NM_009743, NM_001033324	1062	264	13588	1.21162	1	0.945192	99.4043
GOTERM_BP_FAT	GO:0001541~ovarian follicle development	5	0.3125	0.25487	NM_008608, NM_001025250, NM_019740, NM_008592, NM_009743	1062	33	13588	1.93859	1	0.948801	99.5149
GOTERM_BP_FAT	GO:0007281~germ cell development	11	0.6875	0.26312	NM_013598, NM_008635, NM_001012477, NM_019740, NM_007948, NM_207636, NM_144783, NM_016845, NM_009743, NM_001033324, NM_007857	1062	101	13588	1.39349	1	0.951054	99.6035
GOTERM_BP_FAT	GO:0022602~ovulation cycle process	6	0.375	0.304088	NM_008608, NM_001025250, NM_019740, NM_019812, NM_008592, NM_009743	1062	47	13588	1.63337	1	0.963944	99.8593
GOTERM_BP_FAT	GO:0042698~ovulation cycle	6	0.375	0.31981	NM_008608, NM_001025250, NM_019740, NM_019812, NM_008592, NM_009743	1062	48	13588	1.59934	1	0.966755	99.907
GOTERM_BP_FAT	GO:0008585~female gonad development	6	0.375	0.399226	NM_008608, NM_001025250, NM_019740, NM_019812, NM_008592, NM_009743	1062	53	13588	1.44846	1	0.979589	99.9902
GOTERM_BP_FAT	GO:0048610~reproductive cellular process	14	0.875	0.599032	NM_013598, NM_008635, NM_001012477, NM_007948, NM_183208, NM_019740, NM_207636, NM_001110791, NM_144783, NM_008592, NM_016845, NM_009743, NM_001033324, NM_007857	1062	173	13588	1.03541	1	0.996615	100
Annotation Cluster 64	Enrichment Score: 0.8416468850346643
Category	Term	Count	%	PValue	Genes	List Total	Pop Hits	Pop Total	Fold Enrichment	Bonferroni	Benjamini	FDR
GOTERM_BP_FAT	GO:0032231~regulation of actin filament bundle formation	4	0.25	0.0197314	NM_001109975, NM_172872, NM_007901, NM_030697	1062	8	13588	6.39736	1	0.519402	30.2987
GOTERM_BP_FAT	GO:0051492~regulation of stress fiber formation	4	0.25	0.0197314	NM_001109975, NM_172872, NM_007901, NM_030697	1062	8	13588	6.39736	1	0.519402	30.2987
GOTERM_BP_FAT	GO:0051497~negative regulation of stress fiber formation	3	0.1875	0.0519639	NM_172872, NM_007901, NM_030697	1062	5	13588	7.67684	1	0.700378	61.9594
GOTERM_BP_FAT	GO:0032232~negative regulation of actin filament bundle formation	3	0.1875	0.0519639	NM_172872, NM_007901, NM_030697	1062	5	13588	7.67684	1	0.700378	61.9594
GOTERM_BP_FAT	GO:0032956~regulation of actin cytoskeleton organization	9	0.5625	0.093526	NM_001109975, NM_030168, NM_172872, NM_007901, NM_001104617, NM_030697, NM_010230, NM_172441, NM_007925	1062	60	13588	1.91921	1	0.806559	83.1107
GOTERM_BP_FAT	GO:0032970~regulation of actin filament-based process	9	0.5625	0.100691	NM_001109975, NM_030168, NM_172872, NM_007901, NM_001104617, NM_030697, NM_010230, NM_172441, NM_007925	1062	61	13588	1.88775	1	0.817944	85.3717
GOTERM_BP_FAT	GO:0051493~regulation of cytoskeleton organization	11	0.6875	0.243577	NM_001109975, NM_030168, NM_172872, NM_009875, NM_007901, NM_001104617, NM_030697, NM_010230, NM_008722, NM_172441, NM_007925	1062	99	13588	1.42164	1	0.944649	99.363
GOTERM_BP_FAT	GO:0033043~regulation of organelle organization	14	0.875	0.426897	NM_001109975, NM_008722, NM_010230, NM_030697, NM_011308, NM_007925, NM_030168, NM_009875, NM_172872, NM_028448, NM_007901, NM_001104617, NM_008168, NM_172441	1062	154	13588	1.16316	1	0.983794	99.9958
GOTERM_BP_FAT	GO:0051129~negative regulation of cellular component organization	9	0.5625	0.441857	NM_008608, NM_172872, NM_007901, NM_009469, NM_001104617, XM_985548, NM_030697, NM_011349, NM_172441	1062	93	13588	1.2382	1	0.985293	99.9974
GOTERM_BP_FAT	GO:0032271~regulation of protein polymerization	6	0.375	0.462151	NM_030168, NM_009875, NM_001104617, NM_010230, NM_182839, NM_007925	1062	57	13588	1.34681	1	0.98744	99.9987
GOTERM_BP_FAT	GO:0051494~negative regulation of cytoskeleton organization	5	0.3125	0.522376	NM_172872, NM_007901, NM_001104617, NM_030697, NM_172441	1062	48	13588	1.33278	1	0.992693	99.9998
GOTERM_BP_FAT	GO:0010639~negative regulation of organelle organization	5	0.3125	0.723752	NM_172872, NM_007901, NM_001104617, NM_030697, NM_172441	1062	62	13588	1.03183	1	0.999184	100
Annotation Cluster 65	Enrichment Score: 0.8406994658578325
Category	Term	Count	%	PValue	Genes	List Total	Pop Hits	Pop Total	Fold Enrichment	Bonferroni	Benjamini	FDR
GOTERM_BP_FAT	GO:0042325~regulation of phosphorylation	32	2	0.0455874	NM_022887, NM_013598, NM_009826, NM_008343, NM_178258, NM_001039185, NM_008722, NM_011941, NM_001081282, NM_008655, NM_007669, NM_030168, NM_009875, NM_011104, NM_011057, NM_001081336, NM_027924, NM_028679, NM_013931, NM_011027, NM_010104, NM_019688, NM_175093, NM_145527, NM_011817, NM_016811, NM_145475, NM_172161, NM_008580, NM_008010, NM_027000, NM_001113368, NM_144855	1062	290	13588	1.41183	1	0.687047	57.0486
GOTERM_BP_FAT	GO:0019220~regulation of phosphate metabolic process	33	2.0625	0.0464859	NM_022887, NM_013598, NM_009826, NM_008343, NM_178258, NM_001039185, NM_008722, NM_011941, NM_001081282, NM_008655, NM_007669, NM_030168, NM_009875, NM_011104, NM_011057, NM_001081336, NM_027924, NM_028679, NM_013931, NM_011027, NM_010104, NM_019688, NM_175093, NM_145527, NM_011817, NM_016811, NM_145475, NM_172161, NM_026813, NM_008580, NM_008010, NM_027000, NM_001113368, NM_144855	1062	301	13588	1.40274	1	0.685825	57.7751
GOTERM_BP_FAT	GO:0051174~regulation of phosphorus metabolic process	33	2.0625	0.0464859	NM_022887, NM_013598, NM_009826, NM_008343, NM_178258, NM_001039185, NM_008722, NM_011941, NM_001081282, NM_008655, NM_007669, NM_030168, NM_009875, NM_011104, NM_011057, NM_001081336, NM_027924, NM_028679, NM_013931, NM_011027, NM_010104, NM_019688, NM_175093, NM_145527, NM_011817, NM_016811, NM_145475, NM_172161, NM_026813, NM_008580, NM_008010, NM_027000, NM_001113368, NM_144855	1062	301	13588	1.40274	1	0.685825	57.7751
GOTERM_BP_FAT	GO:0045859~regulation of protein kinase activity	22	1.375	0.0556226	NM_022887, NM_013598, NM_011027, NM_010104, NM_001039185, NM_175093, NM_008722, NM_145527, NM_011817, NM_011941, NM_016811, NM_008655, NM_145475, NM_007669, NM_009875, NM_172161, NM_008580, NM_027000, NM_001113368, NM_001081336, NM_028679, NM_144855, NM_013931	1062	186	13588	1.51335	1	0.710456	64.5324
GOTERM_BP_FAT	GO:0043549~regulation of kinase activity	22	1.375	0.0727866	NM_022887, NM_013598, NM_011027, NM_010104, NM_001039185, NM_175093, NM_008722, NM_145527, NM_011817, NM_011941, NM_016811, NM_008655, NM_145475, NM_007669, NM_009875, NM_172161, NM_008580, NM_027000, NM_001113368, NM_001081336, NM_028679, NM_144855, NM_013931	1062	192	13588	1.46606	1	0.762954	74.5579
GOTERM_BP_FAT	GO:0051338~regulation of transferase activity	22	1.375	0.0969676	NM_022887, NM_013598, NM_011027, NM_010104, NM_001039185, NM_175093, NM_008722, NM_145527, NM_011817, NM_011941, NM_016811, NM_008655, NM_145475, NM_007669, NM_009875, NM_172161, NM_008580, NM_027000, NM_001113368, NM_001081336, NM_028679, NM_144855, NM_013931	1062	199	13588	1.41449	1	0.815214	84.2351
GOTERM_BP_FAT	GO:0032147~activation of protein kinase activity	8	0.5	0.0998623	NM_016811, NM_145475, NM_008655, NM_172161, NM_010104, NM_001081336, NM_011817, NM_011941	1062	51	13588	2.00702	1	0.819996	85.1257
GOTERM_BP_FAT	GO:0045860~positive regulation of protein kinase activity	15	0.9375	0.103576	NM_013598, NM_011027, NM_010104, NM_001039185, NM_008722, NM_145527, NM_011817, NM_011941, NM_016811, NM_145475, NM_008655, NM_172161, NM_008580, NM_001113368, NM_001081336, NM_013931	1062	124	13588	1.54775	1	0.817891	86.1989
GOTERM_BP_FAT	GO:0044093~positive regulation of molecular function	31	1.9375	0.115073	NM_013598, NM_001039185, NM_010432, NM_008722, NM_011941, NM_013674, NM_008655, NM_007569, NM_183288, NM_007901, NM_008101, NM_080435, NM_007420, NM_011245, NM_001081336, NM_010849, NM_028679, NM_013931, NM_133715, NM_011027, NM_010104, NM_145527, NM_021310, NM_011817, NM_010307, NM_016811, NM_145475, NM_009287, NM_001033367, NM_172161, NM_010076, NM_008580, NM_001113368	1062	306	13588	1.2962	1	0.838519	89.076
GOTERM_BP_FAT	GO:0033674~positive regulation of kinase activity	15	0.9375	0.136792	NM_013598, NM_011027, NM_010104, NM_001039185, NM_008722, NM_145527, NM_011817, NM_011941, NM_016811, NM_145475, NM_008655, NM_172161, NM_008580, NM_001113368, NM_001081336, NM_013931	1062	130	13588	1.47631	1	0.866484	93.0351
GOTERM_BP_FAT	GO:0043085~positive regulation of catalytic activity	26	1.625	0.167648	NM_013598, NM_001039185, NM_008722, NM_011941, NM_008655, NM_007569, NM_183288, NM_007901, NM_008101, NM_080435, NM_007420, NM_011245, NM_001081336, NM_010849, NM_013931, NM_133715, NM_011027, NM_010104, NM_145527, NM_011817, NM_010307, NM_016811, NM_145475, NM_172161, NM_001033367, NM_010076, NM_008580, NM_001113368	1062	261	13588	1.27457	1	0.900903	96.3977
GOTERM_BP_FAT	GO:0051347~positive regulation of transferase activity	15	0.9375	0.168479	NM_013598, NM_011027, NM_010104, NM_001039185, NM_008722, NM_145527, NM_011817, NM_011941, NM_016811, NM_145475, NM_008655, NM_172161, NM_008580, NM_001113368, NM_001081336, NM_013931	1062	135	13588	1.42164	1	0.901236	96.4623
GOTERM_BP_FAT	GO:0043405~regulation of MAP kinase activity	9	0.5625	0.332873	NM_013598, NM_011027, NM_008580, NM_001039185, NM_175093, NM_145527, NM_001113368, NM_028679, NM_144855, NM_013931	1062	84	13588	1.37086	1	0.968838	99.9345
GOTERM_BP_FAT	GO:0000165~MAPKKK cascade	11	0.6875	0.398906	NM_009826, NM_008655, NM_178726, NM_011027, NM_021423, NM_008580, NM_008010, NM_145527, NM_011817, NM_011941, NM_013931	1062	114	13588	1.23458	1	0.979889	99.9901
GOTERM_BP_FAT	GO:0043406~positive regulation of MAP kinase activity	6	0.375	0.492907	NM_013598, NM_011027, NM_008580, NM_001039185, NM_145527, NM_001113368, NM_013931	1062	59	13588	1.30116	1	0.990415	99.9995
GOTERM_BP_FAT	GO:0007243~protein kinase cascade	19	1.1875	0.577301	NM_009826, NM_011027, NM_010104, NM_213659, NM_145527, NM_011817, NM_011941, NM_008655, NM_010929, NM_172161, NM_133810, NM_178726, NM_021423, NM_008580, NM_008010, NM_010831, NM_019952, NM_007700, NM_013931	1062	236	13588	1.03008	1	0.995637	100
GOTERM_BP_FAT	GO:0000187~activation of MAPK activity	4	0.25	0.759869	NM_011027, NM_008580, NM_145527, NM_013931	1062	50	13588	1.02358	1	0.99954	100
Annotation Cluster 66	Enrichment Score: 0.8324045953374769
Category	Term	Count	%	PValue	Genes	List Total	Pop Hits	Pop Total	Fold Enrichment	Bonferroni	Benjamini	FDR
GOTERM_CC_FAT	GO:0031410~cytoplasmic vesicle	45	2.8125	0.128098	NM_008608, NM_181547, NM_001146059, NM_009469, NM_207682, NM_053110, NM_138649, NM_007926, NM_016661, NM_145940, NM_010864, NM_207209, NM_177322, NM_008577, NM_145604, NM_175550, NM_011706, NM_207636, NM_010492, NM_001111015, NM_016845, NM_001033336, NM_028850, NM_013931, NM_001114665, NM_001004185, NM_007873, NM_144557, NM_133206, NM_009837, NM_007976, NM_021375, NM_010893, NM_010778, NM_173068,…	908	508	12504	1.21987	1	0.738873	85.5249
GOTERM_CC_FAT	GO:0016023~cytoplasmic membrane-bounded vesicle	37	2.3125	0.14607	NM_008608, NM_181547, NM_001146059, NM_009469, NM_207682, NM_053110, NM_138649, NM_007926, NM_016661, NM_145940, NM_010864, NM_207209, NM_008577, NM_145604, NM_175550, NM_011706, NM_207636, NM_010492, NM_001111015, NM_016845, NM_028850, NM_001033336, NM_013931, NM_001114665, NM_001004185, NM_007873, NM_144557, NM_009837, NM_007976, NM_010893, NM_173068, NM_023635, NM_008869, NM_172771, NM_016917,…	908	414	12504	1.23073	1	0.75777	89.2084
GOTERM_CC_FAT	GO:0031982~vesicle	45	2.8125	0.153587	NM_008608, NM_181547, NM_001146059, NM_009469, NM_207682, NM_053110, NM_138649, NM_007926, NM_016661, NM_145940, NM_010864, NM_207209, NM_177322, NM_008577, NM_145604, NM_175550, NM_011706, NM_207636, NM_010492, NM_001111015, NM_016845, NM_001033336, NM_028850, NM_013931, NM_001114665, NM_001004185, NM_007873, NM_144557, NM_133206, NM_009837, NM_007976, NM_021375, NM_010893, NM_010778, NM_173068,…	908	519	12504	1.19401	1	0.769314	90.4731
GOTERM_CC_FAT	GO:0031988~membrane-bounded vesicle	37	2.3125	0.162901	NM_008608, NM_181547, NM_001146059, NM_009469, NM_207682, NM_053110, NM_138649, NM_007926, NM_016661, NM_145940, NM_010864, NM_207209, NM_008577, NM_145604, NM_175550, NM_011706, NM_207636, NM_010492, NM_001111015, NM_016845, NM_028850, NM_001033336, NM_013931, NM_001114665, NM_001004185, NM_007873, NM_144557, NM_009837, NM_007976, NM_010893, NM_173068, NM_023635, NM_008869, NM_172771, NM_016917,…	908	420	12504	1.21315	1	0.770945	91.8493
Annotation Cluster 67	Enrichment Score: 0.8207138709510436
Category	Term	Count	%	PValue	Genes	List Total	Pop Hits	Pop Total	Fold Enrichment	Bonferroni	Benjamini	FDR
GOTERM_BP_FAT	GO:0007389~pattern specification process	32	2	0.0358373	NM_010453, NM_008269, NM_010452, NM_007570, NM_010110, NM_007888, NM_001012477, NM_010454, NM_010459, NM_023066, NM_010432, NM_001146350, NM_001017985, NM_011535, NM_001079869, NM_010929, NM_001025250, NM_017392, NM_013555, NM_008592, NM_008043, NM_010228, NM_008276, NM_139146, NM_008393, NM_010104, NM_008711, NM_026577, NM_026820, NM_011277, XM_985548, NM_001033324	1062	284	13588	1.44166	1	0.636605	48.367
GOTERM_BP_FAT	GO:0009952~anterior/posterior pattern formation	15	0.9375	0.307512	NM_010453, NM_008269, NM_010452, NM_008276, NM_007570, NM_010454, NM_010432, NM_010459, NM_011535, NM_001079869, NM_026820, NM_011277, NM_013555, NM_008592, NM_001033324	1062	153	13588	1.25438	1	0.964523	99.8713
GOTERM_BP_FAT	GO:0003002~regionalization	20	1.25	0.313083	NM_010453, NM_008269, NM_010452, NM_007570, NM_008276, NM_007888, NM_008393, NM_010104, NM_010454, NM_010432, NM_010459, NM_026577, NM_011535, NM_001079869, NM_026820, NM_011277, NM_017392, NM_013555, NM_008592, NM_001033324	1062	214	13588	1.19577	1	0.96507	99.8888
Annotation Cluster 68	Enrichment Score: 0.7953353911112399
Category	Term	Count	%	PValue	Genes	List Total	Pop Hits	Pop Total	Fold Enrichment	Bonferroni	Benjamini	FDR
GOTERM_BP_FAT	GO:0032963~collagen metabolic process	5	0.3125	0.0998305	NM_008606, NM_008608, NM_010495, NM_011027, NM_153533	1062	23	13588	2.78146	1	0.821485	85.1162
GOTERM_BP_FAT	GO:0044259~multicellular organismal macromolecule metabolic process	5	0.3125	0.112774	NM_008606, NM_008608, NM_010495, NM_011027, NM_153533	1062	24	13588	2.66557	1	0.833563	88.5506
GOTERM_BP_FAT	GO:0044236~multicellular organismal metabolic process	5	0.3125	0.140707	NM_008606, NM_008608, NM_010495, NM_011027, NM_153533	1062	26	13588	2.46052	1	0.872285	93.5856
GOTERM_BP_FAT	GO:0044243~multicellular organismal catabolic process	3	0.1875	0.415785	NM_008606, NM_008608, NM_011027	1062	18	13588	2.13245	1	0.982348	99.9941
Annotation Cluster 69	Enrichment Score: 0.7871273973036691
Category	Term	Count	%	PValue	Genes	List Total	Pop Hits	Pop Total	Fold Enrichment	Bonferroni	Benjamini	FDR
GOTERM_BP_FAT	GO:0042254~ribosome biogenesis	15	0.9375	0.0533737	NM_133976, NM_025391, NM_020600, NM_008722, NM_021525, NM_022889, NM_008249, NM_011482, NM_029278, NM_028276, NM_028244, NM_001081094, NM_027000, NM_023248, NM_019816	1062	112	13588	1.71358	1	0.707725	62.971
GOTERM_BP_FAT	GO:0022613~ribonucleoprotein complex biogenesis	17	1.0625	0.0681093	NM_133976, NM_025391, NM_020600, NM_008722, NM_022889, NM_021525, NM_008249, NM_172429, NM_010123, NM_011482, NM_029278, NM_028276, NM_028244, NM_001081094, NM_027000, NM_023248, NM_019816	1062	137	13588	1.58767	1	0.749772	72.1303
GOTERM_CC_FAT	GO:0030684~preribosome	3	0.1875	0.242262	NM_028276, NM_028244, NM_022889	908	13	12504	3.17791	1	0.779863	97.9988
GOTERM_BP_FAT	GO:0006364~rRNA processing	8	0.5	0.356418	NM_029278, NM_133976, NM_028276, NM_028244, NM_020600, NM_021525, NM_022889, NM_008249	1062	74	13588	1.38321	1	0.973456	99.9658
GOTERM_BP_FAT	GO:0016072~rRNA metabolic process	8	0.5	0.369475	NM_029278, NM_133976, NM_028276, NM_028244, NM_020600, NM_021525, NM_022889, NM_008249	1062	75	13588	1.36477	1	0.975309	99.9764
Annotation Cluster 70	Enrichment Score: 0.7752724368080653
Category	Term	Count	%	PValue	Genes	List Total	Pop Hits	Pop Total	Fold Enrichment	Bonferroni	Benjamini	FDR
GOTERM_BP_FAT	GO:0046890~regulation of lipid biosynthetic process	5	0.3125	0.0876238	NM_009593, NM_133748, NM_001110791, NM_199306, NM_007857	1062	22	13588	2.90789	1	0.794951	81.004
GOTERM_BP_FAT	GO:0050810~regulation of steroid biosynthetic process	4	0.25	0.124145	NM_009593, NM_133748, NM_001110791, NM_007857	1062	16	13588	3.19868	1	0.852491	90.9359
GOTERM_BP_FAT	GO:0019218~regulation of steroid metabolic process	4	0.25	0.244142	NM_009593, NM_133748, NM_001110791, NM_007857	1062	22	13588	2.32631	1	0.944028	99.3715
GOTERM_BP_FAT	GO:0019216~regulation of lipid metabolic process	7	0.4375	0.298344	NM_019966, NM_009593, NM_133748, NM_001110791, NM_001042451, NM_199306, NM_007857	1062	58	13588	1.54419	1	0.961852	99.8367
Annotation Cluster 71	Enrichment Score: 0.764166508816141
Category	Term	Count	%	PValue	Genes	List Total	Pop Hits	Pop Total	Fold Enrichment	Bonferroni	Benjamini	FDR
GOTERM_BP_FAT	GO:0006264~mitochondrial DNA replication	3	0.1875	0.098337	NM_153796, NM_199476, NM_021028	1062	7	13588	5.48345	1	0.818183	84.6626
GOTERM_BP_FAT	GO:0032042~mitochondrial DNA metabolic process	3	0.1875	0.098337	NM_153796, NM_199476, NM_021028	1062	7	13588	5.48345	1	0.818183	84.6626
GOTERM_BP_FAT	GO:0000002~mitochondrial genome maintenance	3	0.1875	0.180787	NM_153796, NM_199476, NM_021028	1062	10	13588	3.83842	1	0.91236	97.2996
GOTERM_BP_FAT	GO:0006261~DNA-dependent DNA replication	4	0.25	0.502033	NM_019570, NM_153796, NM_199476, NM_021028	1062	34	13588	1.50526	1	0.991092	99.9997
Annotation Cluster 72	Enrichment Score: 0.7455836909937641
Category	Term	Count	%	PValue	Genes	List Total	Pop Hits	Pop Total	Fold Enrichment	Bonferroni	Benjamini	FDR
GOTERM_BP_FAT	GO:0034470~ncRNA processing	19	1.1875	0.0674369	NM_175472, NM_016763, NM_145938, NM_025873, NM_021888, NM_133976, NM_020600, NM_133982, BC152332, NM_022889, NM_021525, NM_008249, NM_029278, NM_028276, NM_198020, NM_029128, NM_145354, NM_028244, NM_053255	1062	158	13588	1.53861	1	0.748368	71.7638
GOTERM_BP_FAT	GO:0008033~tRNA processing	10	0.625	0.0935574	NM_016763, NM_145938, NM_021888, NM_025873, NM_198020, NM_029128, NM_145354, NM_053255, NM_133982, BC152332	1062	70	13588	1.82782	1	0.804992	83.1213
GOTERM_BP_FAT	GO:0034660~ncRNA metabolic process	19	1.1875	0.31395	NM_175472, NM_016763, NM_145938, NM_025873, NM_021888, NM_133976, NM_020600, NM_133982, BC152332, NM_022889, NM_021525, NM_008249, NM_029278, NM_028276, NM_198020, NM_029128, NM_145354, NM_028244, NM_053255	1062	202	13588	1.20346	1	0.964803	99.8913
GOTERM_BP_FAT	GO:0006399~tRNA metabolic process	10	0.625	0.52581	NM_016763, NM_145938, NM_021888, NM_025873, NM_198020, NM_029128, NM_145354, NM_053255, NM_133982, BC152332	1062	113	13588	1.13228	1	0.992741	99.9999
Annotation Cluster 73	Enrichment Score: 0.7407658412684226
Category	Term	Count	%	PValue	Genes	List Total	Pop Hits	Pop Total	Fold Enrichment	Bonferroni	Benjamini	FDR
GOTERM_BP_FAT	GO:0032147~activation of protein kinase activity	8	0.5	0.0998623	NM_016811, NM_145475, NM_008655, NM_172161, NM_010104, NM_001081336, NM_011817, NM_011941	1062	51	13588	2.00702	1	0.819996	85.1257
GOTERM_BP_FAT	GO:0007205~activation of protein kinase C activity by G-protein coupled receptor protein signaling pathway	4	0.25	0.181411	NM_016811, NM_145475, NM_010104, NM_001081336	1062	19	13588	2.69363	1	0.912351	97.3366
GOTERM_MF_FAT	GO:0004143~diacylglycerol kinase activity	3	0.1875	0.330854	NM_016811, NM_145475, NM_001081336	1042	15	13288	2.55048	1	0.956213	99.8175
Annotation Cluster 74	Enrichment Score: 0.7369133195966726
Category	Term	Count	%	PValue	Genes	List Total	Pop Hits	Pop Total	Fold Enrichment	Bonferroni	Benjamini	FDR
GOTERM_CC_FAT	GO:0044456~synapse part	22	1.375	0.0897542	NM_001109975, NM_153394, NM_007873, NM_017369, NM_016694, NM_009602, NM_019439, NM_173068, NM_138649, NM_008076, NM_007755, NM_025451, NM_172771, NM_145604, NM_016917, NM_021423, NM_010492, NM_008168, NM_172952, NM_020253, NM_001111015, NM_008478	908	212	12504	1.42906	1	0.655829	73.4443
GOTERM_CC_FAT	GO:0045202~synapse	28	1.75	0.224067	NM_010110, NM_017369, NM_009602, NM_019439, NM_008076, NM_138649, NM_207225, NM_025451, NM_145604, NM_010492, NM_008168, NM_001111015, NM_008478, NM_001109975, NM_153394, NM_007873, NM_144557, NM_133206, NM_011027, NM_016694, NM_052976, NM_173068, NM_007755, NM_172771, NM_016917, NM_021423, NM_172952, NM_020253	908	319	12504	1.20873	1	0.762761	97.2038
GOTERM_CC_FAT	GO:0045211~postsynaptic membrane	12	0.75	0.306074	NM_001109975, NM_153394, NM_025451, NM_017369, NM_021423, NM_016694, NM_009602, NM_019439, NM_008168, NM_172952, NM_008076, NM_007755	908	126	12504	1.31152	1	0.826194	99.4211
Annotation Cluster 75	Enrichment Score: 0.7339616560719985
Category	Term	Count	%	PValue	Genes	List Total	Pop Hits	Pop Total	Fold Enrichment	Bonferroni	Benjamini	FDR
GOTERM_BP_FAT	GO:0006672~ceramide metabolic process	6	0.375	0.145997	NM_145475, NM_144792, NM_011027, NM_139306, NM_008247, NM_009163	1062	36	13588	2.13245	1	0.877145	94.2644
GOTERM_BP_FAT	GO:0046519~sphingoid metabolic process	6	0.375	0.171783	NM_145475, NM_144792, NM_011027, NM_139306, NM_008247, NM_009163	1062	38	13588	2.02022	1	0.904283	96.7084
KEGG_PATHWAY	mmu00600:Sphingolipid metabolism	6	0.375	0.177826	NM_145475, NM_144792, NM_010893, NM_139306, NM_008247, NM_009163	411	42	5738	1.99444	1	0.567614	90.7595
GOTERM_BP_FAT	GO:0006665~sphingolipid metabolic process	8	0.5	0.207717	NM_145475, NM_008635, NM_144792, NM_011027, NM_001110856, NM_139306, NM_008247, NM_009163	1062	62	13588	1.65093	1	0.930574	98.526
GOTERM_BP_FAT	GO:0006643~membrane lipid metabolic process	8	0.5	0.230888	NM_145475, NM_008635, NM_144792, NM_011027, NM_001110856, NM_139306, NM_008247, NM_009163	1062	64	13588	1.59934	1	0.940597	99.139
Annotation Cluster 76	Enrichment Score: 0.7292111965933183
Category	Term	Count	%	PValue	Genes	List Total	Pop Hits	Pop Total	Fold Enrichment	Bonferroni	Benjamini	FDR
GOTERM_MF_FAT	GO:0008440~inositol trisphosphate 3-kinase activity	3	0.1875	0.0988996	NM_181593, NM_013785, NM_027184	1042	7	13288	5.46531	1	0.802463	80.497
GOTERM_MF_FAT	GO:0051766~inositol trisphosphate kinase activity	3	0.1875	0.125231	NM_181593, NM_013785, NM_027184	1042	8	13288	4.78215	1	0.83729	87.7556
GOTERM_MF_FAT	GO:0004428~inositol or phosphatidylinositol kinase activity	4	0.25	0.524157	NM_181593, NM_013785, NM_029094, NM_027184	1042	35	13288	1.45742	1	0.988823	99.9991
Annotation Cluster 77	Enrichment Score: 0.7249416362267215
Category	Term	Count	%	PValue	Genes	List Total	Pop Hits	Pop Total	Fold Enrichment	Bonferroni	Benjamini	FDR
GOTERM_BP_FAT	GO:0016049~cell growth	6	0.375	0.158675	NM_008372, NM_144792, NM_009469, NM_011057, NM_011917, NM_008722	1062	37	13588	2.07482	1	0.88952	95.6255
GOTERM_BP_FAT	GO:0032535~regulation of cellular component size	17	1.0625	0.190295	NM_022887, NM_197985, NM_008372, NM_009826, NM_144792, NM_009469, NM_173408, NM_011917, NM_008722, NM_011349, NM_010230, NM_199306, NM_007925, NM_030168, NM_001104617, NM_011057, NM_172441	1062	161	13588	1.351	1	0.9179	97.8143
GOTERM_BP_FAT	GO:0008361~regulation of cell size	12	0.75	0.221431	NM_022887, NM_008372, NM_197985, NM_009826, NM_144792, NM_009469, NM_173408, NM_011057, NM_011917, NM_011349, NM_008722, NM_199306	1062	108	13588	1.42164	1	0.937167	98.9256
Annotation Cluster 78	Enrichment Score: 0.7175278615033613
Category	Term	Count	%	PValue	Genes	List Total	Pop Hits	Pop Total	Fold Enrichment	Bonferroni	Benjamini	FDR
GOTERM_CC_FAT	GO:0044429~mitochondrial part	45	2.8125	0.16977	NM_026331, NM_009464, NM_019946, NM_016763, NM_009205, NM_013743, NM_001159529, NM_026232, NM_011802, NM_133667, NM_001031808, NM_001013780, NM_024200, NM_199195, NM_007381, NM_133917, NM_181407, NM_138651, NM_021296, NM_153796, NM_172133, NM_007996, NM_008149, NM_001033140, NM_016870, NM_178758, NM_173012, NM_008256, NM_001039194, NM_011671, NM_008254, NM_009653, NM_021028, NM_026646, NM_175523,…	908	524	12504	1.18262	1	0.773492	92.7433
GOTERM_CC_FAT	GO:0031980~mitochondrial lumen	16	1	0.2036	NM_013743, NM_008254, NM_133667, NM_009653, NM_001031808, NM_199195, NM_007381, NM_181407, NM_175523, NM_021296, NM_153796, NM_007996, NM_016870, NM_001033140, NM_009647, NM_178758	908	163	12504	1.35175	1	0.778984	95.9635
GOTERM_CC_FAT	GO:0005759~mitochondrial matrix	16	1	0.2036	NM_013743, NM_008254, NM_133667, NM_009653, NM_001031808, NM_199195, NM_007381, NM_181407, NM_175523, NM_021296, NM_153796, NM_007996, NM_016870, NM_001033140, NM_009647, NM_178758	908	163	12504	1.35175	1	0.778984	95.9635
Annotation Cluster 79	Enrichment Score: 0.7155153175325241
Category	Term	Count	%	PValue	Genes	List Total	Pop Hits	Pop Total	Fold Enrichment	Bonferroni	Benjamini	FDR
GOTERM_MF_FAT	GO:0015171~amino acid transmembrane transporter activity	8	0.5	0.0932466	NM_008577, NM_009320, NM_175121, NM_026646, NM_009199, NM_001081349, NM_016972, NM_173388	1042	50	13288	2.04038	1	0.793222	78.4854
GOTERM_MF_FAT	GO:0005275~amine transmembrane transporter activity	9	0.5625	0.117523	NM_008577, NM_009320, NM_175121, NM_026646, NM_011396, NM_009199, NM_001081349, NM_016972, NM_173388	1042	63	13288	1.82177	1	0.830127	85.9479
GOTERM_BP_FAT	GO:0046942~carboxylic acid transport	12	0.75	0.148832	NM_008577, NM_007408, NM_009320, NM_175121, NM_026646, NM_011977, NM_011396, NM_009199, NM_001081349, NM_178746, NM_016972, NM_173388	1062	99	13588	1.55088	1	0.880339	94.5996
GOTERM_BP_FAT	GO:0015849~organic acid transport	12	0.75	0.156214	NM_008577, NM_007408, NM_009320, NM_175121, NM_026646, NM_011977, NM_011396, NM_009199, NM_001081349, NM_178746, NM_016972, NM_173388	1062	100	13588	1.53537	1	0.887328	95.3878
GOTERM_BP_FAT	GO:0015837~amine transport	11	0.6875	0.179877	NM_008577, NM_010076, NM_009320, NM_175121, NM_016694, NM_026646, NM_011396, NM_001081349, NM_178746, NM_016972, NM_173388	1062	92	13588	1.5298	1	0.911993	97.2447
GOTERM_BP_FAT	GO:0006865~amino acid transport	9	0.5625	0.187876	NM_008577, NM_009320, NM_175121, NM_026646, NM_011396, NM_001081349, NM_178746, NM_016972, NM_173388	1062	71	13588	1.62187	1	0.916515	97.6929
GOTERM_MF_FAT	GO:0015179~L-amino acid transmembrane transporter activity	5	0.3125	0.188543	NM_026646, NM_009199, NM_001081349, NM_016972, NM_173388	1042	29	13288	2.19869	1	0.900528	96.2347
GOTERM_BP_FAT	GO:0015804~neutral amino acid transport	3	0.1875	0.26981	NM_008577, NM_009320, NM_001081349	1062	13	13588	2.95263	1	0.953523	99.6639
GOTERM_MF_FAT	GO:0015175~neutral amino acid transmembrane transporter activity	3	0.1875	0.360253	NM_008577, NM_009320, NM_001081349	1042	16	13288	2.39107	1	0.960809	99.9098
GOTERM_BP_FAT	GO:0015807~L-amino acid transport	3	0.1875	0.443358	NM_001081349, NM_016972, NM_173388	1062	19	13588	2.02022	1	0.985295	99.9975
Annotation Cluster 80	Enrichment Score: 0.7055678720915202
Category	Term	Count	%	PValue	Genes	List Total	Pop Hits	Pop Total	Fold Enrichment	Bonferroni	Benjamini	FDR
GOTERM_BP_FAT	GO:0042053~regulation of dopamine metabolic process	3	0.1875	0.098337	NM_010076, NM_009602, NM_013556	1062	7	13588	5.48345	1	0.818183	84.6626
GOTERM_BP_FAT	GO:0042069~regulation of catecholamine metabolic process	3	0.1875	0.098337	NM_010076, NM_009602, NM_013556	1062	7	13588	5.48345	1	0.818183	84.6626
GOTERM_BP_FAT	GO:0033238~regulation of cellular amine metabolic process	3	0.1875	0.098337	NM_010076, NM_009602, NM_013556	1062	7	13588	5.48345	1	0.818183	84.6626
GOTERM_BP_FAT	GO:0021954~central nervous system neuron development	4	0.25	0.481787	NM_008500, NM_010076, NM_009602, NM_013556	1062	33	13588	1.55088	1	0.98931	99.9993
GOTERM_BP_FAT	GO:0021953~central nervous system neuron differentiation	4	0.25	0.647373	NM_008500, NM_010076, NM_009602, NM_013556	1062	42	13588	1.21855	1	0.997865	100
Annotation Cluster 81	Enrichment Score: 0.7029461402597985
Category	Term	Count	%	PValue	Genes	List Total	Pop Hits	Pop Total	Fold Enrichment	Bonferroni	Benjamini	FDR
GOTERM_BP_FAT	GO:0016044~membrane organization	30	1.875	0.0534269	NM_181547, NM_009469, NM_008720, NM_194342, NM_029098, NM_024200, NM_001042451, NM_031195, NM_029858, NM_178736, NM_024413, NM_183288, NM_138673, NM_007420, NM_019400, NM_001114665, NM_133715, NM_026972, NM_008090, NM_001081411, NM_007378, NM_011027, NM_008995, NM_052976, XR_033982, NM_173068, NM_010322, NM_008587, NM_021469, NM_008867, NM_013565, NM_009760	1062	272	13588	1.41118	1	0.705551	63.0087
GOTERM_BP_FAT	GO:0010324~membrane invagination	19	1.1875	0.215442	NM_181547, NM_011027, NM_009469, NM_052976, NM_008720, NM_029098, NM_001042451, NM_031195, NM_008587, NM_008867, NM_178736, NM_029858, NM_183288, NM_138673, NM_007420, NM_133715, NM_026972, NM_008090, NM_001114665, NM_019400	1062	188	13588	1.29308	1	0.934165	98.7657
GOTERM_BP_FAT	GO:0006897~endocytosis	19	1.1875	0.215442	NM_181547, NM_011027, NM_009469, NM_052976, NM_008720, NM_029098, NM_001042451, NM_031195, NM_008587, NM_008867, NM_178736, NM_029858, NM_183288, NM_138673, NM_007420, NM_133715, NM_026972, NM_008090, NM_001114665, NM_019400	1062	188	13588	1.29308	1	0.934165	98.7657
GOTERM_BP_FAT	GO:0016192~vesicle-mediated transport	36	2.25	0.622008	NM_026193, NM_181547, NM_009469, NM_183161, NM_008720, NM_029098, NM_001042451, NM_031195, NM_007483, NM_010864, NM_207209, NM_194355, NM_029858, NM_178736, NM_145604, NM_175550, NM_183288, NM_008101, NM_138673, NM_007420, NM_028850, NM_019400, NM_001114665, NM_013931, NM_133715, NM_026972, NM_008090, NM_001025307, NM_011027, NM_019688, NM_052976, NM_023635, NM_008587, NM_008867, NM_172596, NM_14…	1062	466	13588	0.988434	1	0.997242	100
Annotation Cluster 82	Enrichment Score: 0.6910330753725854
Category	Term	Count	%	PValue	Genes	List Total	Pop Hits	Pop Total	Fold Enrichment	Bonferroni	Benjamini	FDR
GOTERM_BP_FAT	GO:0001763~morphogenesis of a branching structure	16	1	0.062658	NM_010453, NM_010228, NM_011330, NM_008608, NM_001012477, NM_010104, NM_008711, NM_001146350, NM_011535, NM_009504, NM_010929, NM_001025250, NM_008480, NM_011057, NM_009627, NM_001081171	1062	125	13588	1.63773	1	0.728341	69.0249
GOTERM_BP_FAT	GO:0048732~gland development	19	1.1875	0.277206	NM_010453, NM_011330, NM_010452, NM_010513, NM_013464, NM_008711, NM_018743, NM_001081212, NM_011535, NM_009504, NM_001079869, NM_001025250, NM_008480, NM_011057, NM_013555, NM_001081171, NM_008592, NM_008090, NM_007700	1062	197	13588	1.23401	1	0.955424	99.7205
GOTERM_BP_FAT	GO:0022612~gland morphogenesis	8	0.5	0.486544	NM_011330, NM_011535, NM_009504, NM_008480, NM_010513, NM_011057, NM_008711, NM_001081171	1062	84	13588	1.21855	1	0.989766	99.9994
Annotation Cluster 83	Enrichment Score: 0.6806128031538695
Category	Term	Count	%	PValue	Genes	List Total	Pop Hits	Pop Total	Fold Enrichment	Bonferroni	Benjamini	FDR
GOTERM_BP_FAT	GO:0006470~protein amino acid dephosphorylation	14	0.875	0.107342	NM_001159496, NM_177710, NM_019933, NM_001127177, NM_023343, NM_008247, NM_011204, NM_001083119, NM_172587, NM_010146, NM_175523, NM_178726, NM_010165, NM_001161362	1062	114	13588	1.57128	1	0.824999	87.2121
GOTERM_MF_FAT	GO:0016791~phosphatase activity	25	1.5625	0.120649	NM_001159496, NM_177710, NM_001122594, NM_023343, NM_008247, NM_133710, NM_172587, NM_001083119, NM_028521, NM_010146, NM_172742, NM_010165, NM_133819, NM_019933, NM_015763, NM_001127177, NM_153104, NM_007563, NM_011204, NM_175523, NM_007940, NM_178726, NM_153533, NM_010567, NM_010566	1042	238	13288	1.33954	1	0.834074	86.7093
GOTERM_MF_FAT	GO:0004721~phosphoprotein phosphatase activity	16	1	0.210804	NM_177710, NM_001159496, NM_019933, NM_001122594, NM_001127177, NM_023343, NM_011204, NM_172587, NM_001083119, NM_133710, NM_010146, NM_175523, NM_178726, NM_153533, NM_010165, NM_133819	1042	152	13288	1.34236	1	0.917827	97.5669
GOTERM_BP_FAT	GO:0016311~dephosphorylation	15	0.9375	0.210924	NM_001159496, NM_177710, NM_019933, NM_001127177, NM_023343, NM_008247, NM_011204, NM_172587, NM_001083119, NM_010146, NM_175523, NM_172742, NM_178726, NM_010165, NM_001161362	1062	141	13588	1.36114	1	0.931764	98.6304
GOTERM_MF_FAT	GO:0004725~protein tyrosine phosphatase activity	8	0.5	0.686494	NM_172587, NM_001083119, NM_177710, NM_010146, NM_019933, NM_001127177, NM_010165, NM_011204	1042	101	13288	1.01009	1	0.996686	100
Annotation Cluster 84	Enrichment Score: 0.672638005087337
Category	Term	Count	%	PValue	Genes	List Total	Pop Hits	Pop Total	Fold Enrichment	Bonferroni	Benjamini	FDR
GOTERM_BP_FAT	GO:0051100~negative regulation of binding	8	0.5	0.00717595	NM_175472, NM_010442, NM_172161, NM_172867, NM_010907, NM_007420, NM_027000, NM_010849	1062	30	13588	3.41193	1	0.307393	12.2291
GOTERM_BP_FAT	GO:0051098~regulation of binding	12	0.75	0.0910749	NM_013674, NM_175472, NM_010442, NM_172161, NM_172867, NM_010907, NM_007420, NM_010432, NM_027000, NM_021310, NM_010849, NM_028679	1062	90	13588	1.70596	1	0.802768	82.2641
GOTERM_BP_FAT	GO:0043392~negative regulation of DNA binding	5	0.3125	0.140707	NM_175472, NM_010442, NM_172161, NM_172867, NM_010907	1062	26	13588	2.46052	1	0.872285	93.5856
GOTERM_BP_FAT	GO:0051101~regulation of DNA binding	9	0.5625	0.218854	NM_013674, NM_175472, NM_010442, NM_172161, NM_172867, NM_010907, NM_010432, NM_021310, NM_028679	1062	74	13588	1.55612	1	0.93607	98.8594
GOTERM_BP_FAT	GO:0043433~negative regulation of transcription factor activity	4	0.25	0.244142	NM_175472, NM_010442, NM_172161, NM_010907	1062	22	13588	2.32631	1	0.944028	99.3715
GOTERM_BP_FAT	GO:0043388~positive regulation of DNA binding	5	0.3125	0.417656	NM_013674, NM_172161, NM_010432, NM_021310, NM_028679	1062	42	13588	1.52318	1	0.982434	99.9944
GOTERM_BP_FAT	GO:0051099~positive regulation of binding	5	0.3125	0.470975	NM_013674, NM_172161, NM_010432, NM_021310, NM_028679	1062	45	13588	1.42164	1	0.98814	99.999
GOTERM_BP_FAT	GO:0051090~regulation of transcription factor activity	6	0.375	0.492907	NM_175472, NM_010442, NM_172161, NM_010907, NM_021310, NM_028679	1062	59	13588	1.30116	1	0.990415	99.9995
GOTERM_BP_FAT	GO:0043331~response to dsRNA	3	0.1875	0.521442	NM_175472, NM_010907, NM_028679	1062	22	13588	1.74474	1	0.99275	99.9998
GOTERM_BP_FAT	GO:0051091~positive regulation of transcription factor activity	3	0.1875	0.75586	NM_172161, NM_021310, NM_028679	1062	34	13588	1.12895	1	0.99951	100
Annotation Cluster 85	Enrichment Score: 0.6710490699053172
Category	Term	Count	%	PValue	Genes	List Total	Pop Hits	Pop Total	Fold Enrichment	Bonferroni	Benjamini	FDR
GOTERM_MF_FAT	GO:0015239~multidrug transporter activity	3	0.1875	0.0330677	NM_011076, NM_011075, NM_001033336	1042	4	13288	9.5643	1	0.609206	41.0111
GOTERM_BP_FAT	GO:0015893~drug transport	3	0.1875	0.299704	NM_011076, NM_011075, NM_001033336	1062	14	13588	2.74173	1	0.962169	99.8423
GOTERM_MF_FAT	GO:0015238~drug transporter activity	3	0.1875	0.301085	NM_011076, NM_011075, NM_001033336	1042	14	13288	2.73266	1	0.950789	99.6386
GOTERM_BP_FAT	GO:0042493~response to drug	7	0.4375	0.693455	NM_008256, NM_010076, NM_011027, NM_011076, NM_011075, NM_001042451, NM_001033336	1062	88	13588	1.01776	1	0.998813	100
Annotation Cluster 86	Enrichment Score: 0.662636286320694
Category	Term	Count	%	PValue	Genes	List Total	Pop Hits	Pop Total	Fold Enrichment	Bonferroni	Benjamini	FDR
GOTERM_BP_FAT	GO:0048872~homeostasis of number of cells	14	0.875	0.101974	NM_008269, NM_018825, NM_008372, NM_008635, NM_011027, NM_007987, NM_009653, NM_011386, NM_007563, NM_010062, NM_011308, NM_001025250, NM_010137, NM_020594	1062	113	13588	1.58519	1	0.8174	85.7451
GOTERM_BP_FAT	GO:0034101~erythrocyte homeostasis	7	0.4375	0.205123	NM_008269, NM_001025250, NM_010137, NM_009653, NM_007563, NM_010062, NM_011308	1062	51	13588	1.75614	1	0.928611	98.4361
GOTERM_BP_FAT	GO:0030218~erythrocyte differentiation	6	0.375	0.31981	NM_001025250, NM_010137, NM_009653, NM_007563, NM_010062, NM_011308	1062	48	13588	1.59934	1	0.966755	99.907
GOTERM_BP_FAT	GO:0030099~myeloid cell differentiation	10	0.625	0.334242	NM_001113198, NM_013674, NM_001025250, NM_010137, NM_009653, NM_009379, NM_007563, NM_010062, NM_011308, NM_007700	1062	96	13588	1.33278	1	0.969092	99.9369
Annotation Cluster 87	Enrichment Score: 0.6587619809993033
Category	Term	Count	%	PValue	Genes	List Total	Pop Hits	Pop Total	Fold Enrichment	Bonferroni	Benjamini	FDR
GOTERM_MF_FAT	GO:0046983~protein dimerization activity	34	2.125	0.117276	NM_197985, NM_145535, NM_213659, NM_007926, NM_001146350, NM_011517, NM_178690, NM_021296, NM_001025250, NM_009582, NM_146065, NM_007420, NM_030887, NM_008777, NM_133784, NM_013556, NM_001081336, NM_001111015, NM_007520, NM_053202, NM_007521, NM_013464, NM_001110856, NM_001033367, NM_010137, NM_019707, NM_008037, NM_008580, NM_011977, NM_010718, NM_001037737, NM_001033324, NM_009743, NM_007679	1042	340	13288	1.27524	1	0.833961	85.886
GOTERM_MF_FAT	GO:0042802~identical protein binding	27	1.6875	0.262453	NM_197985, NM_145535, NM_001146059, AB052758, NM_007926, NM_001042451, NM_021719, NM_001146350, NM_001025250, NM_021296, NM_009582, NM_007420, NM_008168, NM_008777, NM_133784, NM_013556, NM_001081336, NM_008478, NM_010228, NM_053202, NM_001033367, NM_019707, NM_001045483, NM_008580, NM_011977, NM_001033324, NM_007679	1042	290	13288	1.18729	1	0.942926	99.159
GOTERM_MF_FAT	GO:0042803~protein homodimerization activity	18	1.125	0.343127	NM_053202, NM_145535, NM_007926, NM_001146350, NM_001025250, NM_021296, NM_001033367, NM_009582, NM_019707, NM_008580, NM_011977, NM_007420, NM_133784, NM_008777, NM_001081336, NM_013556, NM_001033324, NM_007679	1042	193	13288	1.18934	1	0.95794	99.8635
Annotation Cluster 88	Enrichment Score: 0.6528125222215361
Category	Term	Count	%	PValue	Genes	List Total	Pop Hits	Pop Total	Fold Enrichment	Bonferroni	Benjamini	FDR
GOTERM_BP_FAT	GO:0043467~regulation of generation of precursor metabolites and energy	4	0.25	0.0752751	NM_001014390, NM_134007, NM_008085, NM_207225	1062	13	13588	3.93684	1	0.768744	75.7667
GOTERM_BP_FAT	GO:0010906~regulation of glucose metabolic process	3	0.1875	0.299704	NM_001014390, NM_008085, NM_207225	1062	14	13588	2.74173	1	0.962169	99.8423
GOTERM_BP_FAT	GO:0010675~regulation of cellular carbohydrate metabolic process	3	0.1875	0.329385	NM_001014390, NM_008085, NM_207225	1062	15	13588	2.55895	1	0.968316	99.928
GOTERM_BP_FAT	GO:0006109~regulation of carbohydrate metabolic process	3	0.1875	0.329385	NM_001014390, NM_008085, NM_207225	1062	15	13588	2.55895	1	0.968316	99.928
Annotation Cluster 89	Enrichment Score: 0.6510168560864902
Category	Term	Count	%	PValue	Genes	List Total	Pop Hits	Pop Total	Fold Enrichment	Bonferroni	Benjamini	FDR
GOTERM_BP_FAT	GO:0042451~purine nucleoside biosynthetic process	3	0.1875	0.098337	NM_021888, NM_029128, NM_013556	1062	7	13588	5.48345	1	0.818183	84.6626
GOTERM_BP_FAT	GO:0046129~purine ribonucleoside biosynthetic process	3	0.1875	0.098337	NM_021888, NM_029128, NM_013556	1062	7	13588	5.48345	1	0.818183	84.6626
GOTERM_BP_FAT	GO:0042455~ribonucleoside biosynthetic process	3	0.1875	0.098337	NM_021888, NM_029128, NM_013556	1062	7	13588	5.48345	1	0.818183	84.6626
GOTERM_BP_FAT	GO:0009163~nucleoside biosynthetic process	3	0.1875	0.098337	NM_021888, NM_029128, NM_013556	1062	7	13588	5.48345	1	0.818183	84.6626
GOTERM_MF_FAT	GO:0016763~transferase activity, transferring pentosyl groups	6	0.375	0.244823	NM_001145978, NM_009477, NM_021888, NM_029922, NM_029128, NM_013556	1042	43	13288	1.7794	1	0.93608	98.7816
KEGG_PATHWAY	mmu00983:Drug metabolism	6	0.375	0.256726	NM_053200, NM_009477, NM_011830, NM_021028, NM_170778, NM_013556	411	48	5738	1.74513	1	0.667478	97.2913
GOTERM_BP_FAT	GO:0009119~ribonucleoside metabolic process	5	0.3125	0.363195	NM_009477, NM_021888, NM_170778, NM_029128, NM_013556	1062	39	13588	1.64035	1	0.97424	99.9718
GOTERM_BP_FAT	GO:0009116~nucleoside metabolic process	6	0.375	0.446565	NM_009477, NM_001037746, NM_021888, NM_170778, NM_029128, NM_013556	1062	56	13588	1.37086	1	0.985758	99.9978
GOTERM_BP_FAT	GO:0042278~purine nucleoside metabolic process	3	0.1875	0.569258	NM_021888, NM_029128, NM_013556	1062	24	13588	1.59934	1	0.995241	100
GOTERM_BP_FAT	GO:0046128~purine ribonucleoside metabolic process	3	0.1875	0.569258	NM_021888, NM_029128, NM_013556	1062	24	13588	1.59934	1	0.995241	100
Annotation Cluster 90	Enrichment Score: 0.6496393659648466
Category	Term	Count	%	PValue	Genes	List Total	Pop Hits	Pop Total	Fold Enrichment	Bonferroni	Benjamini	FDR
GOTERM_CC_FAT	GO:0042641~actomyosin	6	0.375	0.0421828	NM_010864, NM_001109975, NM_018825, NM_009606, NM_020005, NM_207225	908	27	12504	3.06021	1	0.604961	45.5379
GOTERM_CC_FAT	GO:0001725~stress fiber	3	0.1875	0.504958	NM_001109975, NM_018825, NM_009606	908	23	12504	1.79621	1	0.909743	99.995
GOTERM_CC_FAT	GO:0032432~actin filament bundle	3	0.1875	0.528069	NM_001109975, NM_018825, NM_009606	908	24	12504	1.72137	1	0.917057	99.9975
Annotation Cluster 91	Enrichment Score: 0.6490190375541279
Category	Term	Count	%	PValue	Genes	List Total	Pop Hits	Pop Total	Fold Enrichment	Bonferroni	Benjamini	FDR
GOTERM_BP_FAT	GO:0048871~multicellular organismal homeostasis	10	0.625	0.100134	NM_008160, NM_001081379, NM_001025250, NM_010076, NM_011027, NM_010137, NM_153533, NM_007420, NM_213659, NM_015760	1062	71	13588	1.80207	1	0.817709	85.207
GOTERM_BP_FAT	GO:0060249~anatomical structure homeostasis	9	0.5625	0.320949	NM_001145978, NM_146114, NM_001081379, NM_001025250, NM_009352, NM_011027, NM_010137, NM_007420, NM_015760	1062	83	13588	1.38738	1	0.96693	99.9098
GOTERM_BP_FAT	GO:0001894~tissue homeostasis	6	0.375	0.351499	NM_001081379, NM_001025250, NM_011027, NM_010137, NM_007420, NM_015760	1062	50	13588	1.53537	1	0.973037	99.9608
Annotation Cluster 92	Enrichment Score: 0.6483410182700441
Category	Term	Count	%	PValue	Genes	List Total	Pop Hits	Pop Total	Fold Enrichment	Bonferroni	Benjamini	FDR
GOTERM_BP_FAT	GO:0009880~embryonic pattern specification	6	0.375	0.133774	NM_001017985, NM_011535, NM_010110, NM_139146, NM_008043, NM_001033324	1062	35	13588	2.19338	1	0.863529	92.5807
GOTERM_BP_FAT	GO:0000578~embryonic axis specification	3	0.1875	0.239882	NM_001017985, NM_011535, NM_008043	1062	12	13588	3.19868	1	0.943402	99.3042
GOTERM_BP_FAT	GO:0009798~axis specification	4	0.25	0.353677	NM_001017985, NM_011535, NM_011277, NM_008043	1062	27	13588	1.89552	1	0.973531	99.9631
Annotation Cluster 93	Enrichment Score: 0.628529625562864
Category	Term	Count	%	PValue	Genes	List Total	Pop Hits	Pop Total	Fold Enrichment	Bonferroni	Benjamini	FDR
GOTERM_CC_FAT	GO:0012506~vesicle membrane	11	0.6875	0.16465	NM_207209, NM_001004185, NM_145604, NM_175550, NM_207682, NM_009469, NM_172596, NM_207636, NM_010492, NM_001111015, NM_001033336	908	97	12504	1.56165	1	0.768458	92.0862
GOTERM_CC_FAT	GO:0030659~cytoplasmic vesicle membrane	10	0.625	0.178377	NM_207209, NM_001004185, NM_145604, NM_175550, NM_207682, NM_009469, NM_172596, NM_010492, NM_001111015, NM_001033336	908	87	12504	1.58286	1	0.773638	93.735
GOTERM_CC_FAT	GO:0044433~cytoplasmic vesicle part	10	0.625	0.250704	NM_207209, NM_001004185, NM_145604, NM_175550, NM_207682, NM_009469, NM_172596, NM_010492, NM_001111015, NM_001033336	908	95	12504	1.44957	1	0.784706	98.2913
GOTERM_CC_FAT	GO:0030135~coated vesicle	12	0.75	0.288082	NM_207209, NM_007873, NM_145604, NM_172771, NM_175550, NM_016917, NM_172596, NM_010492, NM_173068, NM_138649, NM_001111015, NM_145940	908	124	12504	1.33267	1	0.814247	99.1695
GOTERM_CC_FAT	GO:0030662~coated vesicle membrane	6	0.375	0.339448	NM_207209, NM_145604, NM_175550, NM_172596, NM_010492, NM_001111015	908	53	12504	1.55897	1	0.835579	99.7111
Annotation Cluster 94	Enrichment Score: 0.6260230272971086
Category	Term	Count	%	PValue	Genes	List Total	Pop Hits	Pop Total	Fold Enrichment	Bonferroni	Benjamini	FDR
GOTERM_BP_FAT	GO:0048872~homeostasis of number of cells	14	0.875	0.101974	NM_008269, NM_018825, NM_008372, NM_008635, NM_011027, NM_007987, NM_009653, NM_011386, NM_007563, NM_010062, NM_011308, NM_001025250, NM_010137, NM_020594	1062	113	13588	1.58519	1	0.8174	85.7451
GOTERM_BP_FAT	GO:0002260~lymphocyte homeostasis	5	0.3125	0.203428	NM_018825, NM_011027, NM_007987, NM_011386, NM_020594	1062	30	13588	2.13245	1	0.92823	98.3746
GOTERM_BP_FAT	GO:0001776~leukocyte homeostasis	5	0.3125	0.363195	NM_018825, NM_011027, NM_007987, NM_011386, NM_020594	1062	39	13588	1.64035	1	0.97424	99.9718
GOTERM_BP_FAT	GO:0043029~T cell homeostasis	3	0.1875	0.415785	NM_011027, NM_007987, NM_020594	1062	18	13588	2.13245	1	0.982348	99.9941
Annotation Cluster 95	Enrichment Score: 0.622201078359695
Category	Term	Count	%	PValue	Genes	List Total	Pop Hits	Pop Total	Fold Enrichment	Bonferroni	Benjamini	FDR
GOTERM_BP_FAT	GO:0010551~regulation of specific transcription from RNA polymerase II promoter	7	0.4375	0.205123	NM_013674, NM_011066, NM_001159367, NM_019812, NM_010849, NM_199306, NM_207225	1062	51	13588	1.75614	1	0.928611	98.4361
GOTERM_BP_FAT	GO:0010553~negative regulation of specific transcription from RNA polymerase II promoter	4	0.25	0.222799	NM_011066, NM_001159367, NM_010849, NM_199306	1062	21	13588	2.43709	1	0.937173	98.9593
GOTERM_BP_FAT	GO:0032582~negative regulation of gene-specific transcription	4	0.25	0.265789	NM_011066, NM_001159367, NM_010849, NM_199306	1062	23	13588	2.22517	1	0.952327	99.6287
GOTERM_BP_FAT	GO:0032583~regulation of gene-specific transcription	8	0.5	0.267135	NM_013674, NM_017392, NM_011066, NM_001159367, NM_019812, NM_010849, NM_199306, NM_207225	1062	67	13588	1.52773	1	0.952285	99.6408
Annotation Cluster 96	Enrichment Score: 0.6216337085775385
Category	Term	Count	%	PValue	Genes	List Total	Pop Hits	Pop Total	Fold Enrichment	Bonferroni	Benjamini	FDR
GOTERM_BP_FAT	GO:0016579~protein deubiquitination	5	0.3125	0.0998305	NM_024258, NM_146144, NM_001025613, NM_133247, NM_011307	1062	23	13588	2.78146	1	0.821485	85.1162
GOTERM_BP_FAT	GO:0070646~protein modification by small protein removal	5	0.3125	0.126415	NM_024258, NM_146144, NM_001025613, NM_133247, NM_011307	1062	25	13588	2.55895	1	0.851591	91.3521
GOTERM_MF_FAT	GO:0004843~ubiquitin-specific protease activity	3	0.1875	0.471964	NM_024258, NM_146144, NM_133247	1042	20	13288	1.91286	1	0.983868	99.9956
GOTERM_MF_FAT	GO:0019783~small conjugating protein-specific protease activity	3	0.1875	0.54764	NM_024258, NM_146144, NM_133247	1042	23	13288	1.66336	1	0.990457	99.9996
Annotation Cluster 97	Enrichment Score: 0.6147837254291803
Category	Term	Count	%	PValue	Genes	List Total	Pop Hits	Pop Total	Fold Enrichment	Bonferroni	Benjamini	FDR
GOTERM_BP_FAT	GO:0050777~negative regulation of immune response	5	0.3125	0.140707	NM_008372, NM_008160, NM_053109, NM_028679, NM_010566	1062	26	13588	2.46052	1	0.872285	93.5856
GOTERM_BP_FAT	GO:0048585~negative regulation of response to stimulus	8	0.5	0.242787	NM_008372, NM_008160, NM_053109, NM_010345, NM_008720, NM_007420, NM_028679, NM_010566	1062	65	13588	1.57474	1	0.944575	99.3508
GOTERM_BP_FAT	GO:0031348~negative regulation of defense response	4	0.25	0.418897	NM_008160, NM_053109, NM_007420, NM_028679	1062	30	13588	1.70596	1	0.982546	99.9946
Annotation Cluster 98	Enrichment Score: 0.6140271905786003
Category	Term	Count	%	PValue	Genes	List Total	Pop Hits	Pop Total	Fold Enrichment	Bonferroni	Benjamini	FDR
GOTERM_BP_FAT	GO:0019217~regulation of fatty acid metabolic process	4	0.25	0.181411	NM_019966, NM_133748, NM_001042451, NM_199306	1062	19	13588	2.69363	1	0.912351	97.3366
GOTERM_BP_FAT	GO:0010565~regulation of cellular ketone metabolic process	4	0.25	0.265789	NM_019966, NM_133748, NM_001042451, NM_199306	1062	23	13588	2.22517	1	0.952327	99.6287
GOTERM_BP_FAT	GO:0019216~regulation of lipid metabolic process	7	0.4375	0.298344	NM_019966, NM_009593, NM_133748, NM_001110791, NM_001042451, NM_199306, NM_007857	1062	58	13588	1.54419	1	0.961852	99.8367
Annotation Cluster 99	Enrichment Score: 0.6097733998013842
Category	Term	Count	%	PValue	Genes	List Total	Pop Hits	Pop Total	Fold Enrichment	Bonferroni	Benjamini	FDR
GOTERM_BP_FAT	GO:0006793~phosphorus metabolic process	77	4.8125	0.149721	NM_001159496, NM_013785, NM_008343, NM_133667, NM_027184, NM_010432, NM_008247, NM_023663, NM_007712, NM_007714, NM_133810, NM_172742, NM_001045522, NM_009582, NM_010165, NM_178873, NM_028679, NM_016693, NM_007395, NM_019933, NM_001161845, NM_011027, XM_914055, NM_145527, NM_011817, NM_011204, NM_010568, NM_008587, NM_013649, NM_172161, NM_175406, NM_008580, NM_010831, NM_027498, NM_177710, NM_01…	1062	866	13588	1.13764	1	0.879872	94.7009
GOTERM_BP_FAT	GO:0006796~phosphate metabolic process	77	4.8125	0.149721	NM_001159496, NM_013785, NM_008343, NM_133667, NM_027184, NM_010432, NM_008247, NM_023663, NM_007712, NM_007714, NM_133810, NM_172742, NM_001045522, NM_009582, NM_010165, NM_178873, NM_028679, NM_016693, NM_007395, NM_019933, NM_001161845, NM_011027, XM_914055, NM_145527, NM_011817, NM_011204, NM_010568, NM_008587, NM_013649, NM_172161, NM_175406, NM_008580, NM_010831, NM_027498, NM_177710, NM_01…	1062	866	13588	1.13764	1	0.879872	94.7009
GOTERM_MF_FAT	GO:0032559~adenyl ribonucleotide binding	125	7.8125	0.168622	NM_011920, NM_013785, NM_025873, XM_355934, BC051401, NM_001037863, NM_023663, NM_147218, NM_010864, NM_007712, NM_011866, NM_147219, NM_007714, NM_009582, NM_028679, NM_008992, NM_001161845, NM_172937, NM_009837, NM_011027, NM_009459, NM_011396, NM_015828, NM_001081417, NM_145140, NM_008587, NM_145475, NM_009593, NM_172161, NM_019586, NM_009266, NM_008580, NM_016748, NM_009014, NM_016745, NM_009…	1042	1460	13288	1.09182	1	0.888414	94.4903
GOTERM_MF_FAT	GO:0005524~ATP binding	123	7.6875	0.197572	NM_011920, NM_013785, NM_025873, XM_355934, BC051401, NM_001037863, NM_023663, NM_147218, NM_010864, NM_007712, NM_147219, NM_007714, NM_009582, NM_028679, NM_008992, NM_001161845, NM_172937, NM_009837, NM_011027, NM_009459, NM_011396, NM_015828, NM_001081417, NM_145140, NM_008587, NM_145475, NM_009593, NM_172161, NM_019586, NM_009266, NM_008580, NM_016748, NM_009014, NM_016745, NM_009647, NM_180…	1042	1443	13288	1.087	1	0.909603	96.8412
GOTERM_BP_FAT	GO:0006468~protein amino acid phosphorylation	55	3.4375	0.293087	NM_008343, NM_133667, NM_010432, NM_023663, NM_007712, NM_007714, NM_133810, NM_001045522, NM_009582, NM_178873, NM_028679, NM_016693, NM_007395, NM_001161845, NM_011027, XM_914055, NM_145527, NM_011817, NM_010568, NM_008587, NM_013649, NM_172161, NM_008580, NM_010831, NM_027498, NM_013743, NM_010513, NM_001159571, NM_009469, NM_153805, NM_011941, NM_008655, NM_009516, NM_011104, NM_008795, NM_13…	1062	640	13588	1.09955	1	0.961396	99.8131
GOTERM_BP_FAT	GO:0016310~phosphorylation	60	3.75	0.355387	NM_013785, NM_008343, NM_133667, NM_027184, NM_010432, NM_023663, NM_007712, NM_007714, NM_133810, NM_001045522, NM_009582, NM_178873, NM_028679, NM_016693, NM_007395, NM_001161845, NM_011027, XM_914055, NM_145527, NM_011817, NM_010568, NM_008587, NM_013649, NM_172161, NM_175406, NM_008580, NM_010831, NM_027498, NM_013743, NM_010513, NM_029094, NM_001159571, NM_009469, NM_001042451, NM_153805, NM…	1062	718	13588	1.0692	1	0.973356	99.9648
GOTERM_MF_FAT	GO:0004672~protein kinase activity	49	3.0625	0.377624	NM_133667, NM_010432, NM_023663, NM_007712, NM_007714, NM_133810, NM_001045522, NM_009582, NM_178873, NM_028679, NM_016693, NM_007395, NM_001161845, XM_914055, NM_008587, NM_010568, NM_013649, NM_172161, NM_008580, NM_010831, NM_027498, NM_013743, NM_010513, NM_009469, NM_001159571, NM_182997, NM_153805, NM_172960, NM_009516, NM_011104, NM_008795, NM_134117, NM_007908, NM_010228, NM_001014390, NM…	1042	583	13288	1.07181	1	0.964458	99.9415
GOTERM_MF_FAT	GO:0004674~protein serine/threonine kinase activity	35	2.1875	0.450662	NM_009469, NM_010432, NM_182997, NM_153805, NM_023663, NM_007712, NM_007714, NM_133810, NM_172960, NM_001045522, NM_011104, NM_009582, NM_009516, NM_008795, NM_178873, NM_028679, NM_007908, NM_016693, NM_007395, NM_001161845, NM_001014390, NM_010892, XM_914055, NM_008842, NM_009184, NM_172161, NM_007746, NM_008580, NM_001081302, NM_010831, BC024265, NM_010718, NM_027498, NM_007434, NM_007700	1042	421	13288	1.06018	1	0.980784	99.9918
Annotation Cluster 100	Enrichment Score: 0.60545258016576
Category	Term	Count	%	PValue	Genes	List Total	Pop Hits	Pop Total	Fold Enrichment	Bonferroni	Benjamini	FDR
GOTERM_BP_FAT	GO:0044270~nitrogen compound catabolic process	7	0.4375	0.105883	NM_009849, NM_009477, NM_010442, NM_170778, NM_011056, NM_172263, EU155106	1062	42	13588	2.13245	1	0.823553	86.8281
GOTERM_BP_FAT	GO:0046700~heterocycle catabolic process	7	0.4375	0.146362	NM_009849, NM_010442, NM_008230, NM_170778, NM_011056, NM_172263, EU155106	1062	46	13588	1.94702	1	0.876763	94.3087
GOTERM_BP_FAT	GO:0034656~nucleobase, nucleoside and nucleotide catabolic process	5	0.3125	0.308554	NM_009849, NM_009477, NM_170778, NM_011056, NM_172263	1062	36	13588	1.77705	1	0.964667	99.8748
GOTERM_BP_FAT	GO:0034655~nucleobase, nucleoside, nucleotide and nucleic acid catabolic process	5	0.3125	0.308554	NM_009849, NM_009477, NM_170778, NM_011056, NM_172263	1062	36	13588	1.77705	1	0.964667	99.8748
GOTERM_BP_FAT	GO:0006195~purine nucleotide catabolic process	3	0.1875	0.358705	NM_009849, NM_011056, NM_172263	1062	16	13588	2.39901	1	0.973232	99.968
GOTERM_BP_FAT	GO:0009166~nucleotide catabolic process	4	0.25	0.440181	NM_009849, NM_009477, NM_011056, NM_172263	1062	31	13588	1.65093	1	0.985258	99.9973
Annotation Cluster 101	Enrichment Score: 0.6038676406752791
Category	Term	Count	%	PValue	Genes	List Total	Pop Hits	Pop Total	Fold Enrichment	Bonferroni	Benjamini	FDR
GOTERM_BP_FAT	GO:0001822~kidney development	13	0.8125	0.129484	NM_022887, NM_008393, NM_008711, NM_177322, NM_011859, NM_199476, NM_153533, NM_133784, NM_144783, NM_001081171, NM_008592, NM_001033324, NM_009163	1062	107	13588	1.5545	1	0.857549	91.8861
GOTERM_BP_FAT	GO:0001655~urogenital system development	15	0.9375	0.249525	NM_022887, NM_010513, NM_008393, NM_013464, NM_008711, NM_177322, NM_011859, NM_199476, NM_153533, NM_133784, NM_144783, NM_001081171, NM_008592, NM_009163, NM_001033324	1062	146	13588	1.31453	1	0.946491	99.4478
GOTERM_BP_FAT	GO:0001656~metanephros development	6	0.375	0.477604	NM_011859, NM_008393, NM_008711, NM_144783, NM_001081171, NM_008592	1062	58	13588	1.32359	1	0.98881	99.9992
Annotation Cluster 102	Enrichment Score: 0.6024115278484741
Category	Term	Count	%	PValue	Genes	List Total	Pop Hits	Pop Total	Fold Enrichment	Bonferroni	Benjamini	FDR
GOTERM_BP_FAT	GO:0015758~glucose transport	5	0.3125	0.171058	NM_023184, NM_011401, NM_010076, NM_011400, NM_010104	1062	28	13588	2.28477	1	0.904123	96.6558
GOTERM_BP_FAT	GO:0008645~hexose transport	5	0.3125	0.203428	NM_023184, NM_011401, NM_010076, NM_011400, NM_010104	1062	30	13588	2.13245	1	0.92823	98.3746
GOTERM_BP_FAT	GO:0015749~monosaccharide transport	5	0.3125	0.220242	NM_023184, NM_011401, NM_010076, NM_011400, NM_010104	1062	31	13588	2.06367	1	0.936712	98.8955
GOTERM_BP_FAT	GO:0008643~carbohydrate transport	6	0.375	0.508041	NM_023184, NM_011401, NM_010076, NM_011400, NM_010104, NM_001145960	1062	60	13588	1.27947	1	0.991539	99.9997
Annotation Cluster 103	Enrichment Score: 0.5995714168391694
Category	Term	Count	%	PValue	Genes	List Total	Pop Hits	Pop Total	Fold Enrichment	Bonferroni	Benjamini	FDR
GOTERM_BP_FAT	GO:0001963~synaptic transmission, dopaminergic	3	0.1875	0.098337	NM_010076, NM_016694, NM_001042451	1062	7	13588	5.48345	1	0.818183	84.6626
GOTERM_BP_FAT	GO:0007270~nerve-nerve synaptic transmission	5	0.3125	0.171058	NM_010076, NM_207682, NM_016694, NM_008168, NM_001042451	1062	28	13588	2.28477	1	0.904123	96.6558
GOTERM_BP_FAT	GO:0030534~adult behavior	9	0.5625	0.441857	NM_015743, NM_010076, NM_016694, NM_009602, NM_178405, NM_013555, NM_001042451, NM_001081417, NM_009618	1062	93	13588	1.2382	1	0.985293	99.9974
GOTERM_BP_FAT	GO:0008344~adult locomotory behavior	6	0.375	0.537741	NM_010076, NM_016694, NM_178405, NM_013555, NM_001042451, NM_001081417	1062	62	13588	1.2382	1	0.993466	99.9999
Annotation Cluster 104	Enrichment Score: 0.5913653434928995
Category	Term	Count	%	PValue	Genes	List Total	Pop Hits	Pop Total	Fold Enrichment	Bonferroni	Benjamini	FDR
GOTERM_BP_FAT	GO:0044092~negative regulation of molecular function	17	1.0625	0.0518271	NM_175472, NM_010442, NM_010907, NM_019439, NM_175093, NM_011817, NM_008655, NM_007669, NM_009875, NM_172161, NM_007901, NM_009688, NM_172867, NM_007420, NM_027000, NM_010849, NM_028679	1062	132	13588	1.64781	1	0.704591	61.8598
GOTERM_MF_FAT	GO:0004860~protein kinase inhibitor activity	5	0.3125	0.0662089	NM_001081282, NM_025451, NM_007669, NM_009875, NM_175093	1042	20	13288	3.1881	1	0.735023	65.8785
GOTERM_MF_FAT	GO:0019210~kinase inhibitor activity	5	0.3125	0.088453	NM_001081282, NM_025451, NM_007669, NM_009875, NM_175093	1042	22	13288	2.89827	1	0.780614	76.6291
GOTERM_MF_FAT	GO:0019887~protein kinase regulator activity	7	0.4375	0.315059	NM_001081282, NM_025451, NM_007669, NM_009875, NM_019688, NM_001146287, NM_175093	1042	59	13288	1.513	1	0.954912	99.7368
GOTERM_MF_FAT	GO:0016538~cyclin-dependent protein kinase regulator activity	3	0.1875	0.330854	NM_007669, NM_009875, NM_001146287	1042	15	13288	2.55048	1	0.956213	99.8175
GOTERM_MF_FAT	GO:0019207~kinase regulator activity	8	0.5	0.346526	NM_001081282, NM_025451, NM_007669, NM_009875, NM_019688, NM_001146287, NM_175093, NM_181585	1042	73	13288	1.39752	1	0.957475	99.8742
GOTERM_BP_FAT	GO:0006469~negative regulation of protein kinase activity	6	0.375	0.367409	NM_008655, NM_007669, NM_009875, NM_175093, NM_011817, NM_028679	1062	51	13588	1.50526	1	0.975123	99.975
GOTERM_BP_FAT	GO:0033673~negative regulation of kinase activity	6	0.375	0.367409	NM_008655, NM_007669, NM_009875, NM_175093, NM_011817, NM_028679	1062	51	13588	1.50526	1	0.975123	99.975
GOTERM_BP_FAT	GO:0051348~negative regulation of transferase activity	6	0.375	0.399226	NM_008655, NM_007669, NM_009875, NM_175093, NM_011817, NM_028679	1062	53	13588	1.44846	1	0.979589	99.9902
GOTERM_BP_FAT	GO:0043086~negative regulation of catalytic activity	9	0.5625	0.536643	NM_008655, NM_007669, NM_009875, NM_007901, NM_009688, NM_019439, NM_175093, NM_011817, NM_028679	1062	101	13588	1.14012	1	0.993568	99.9999
GOTERM_MF_FAT	GO:0004857~enzyme inhibitor activity	12	0.75	0.985887	NM_001081282, NM_015800, NM_025451, NM_007669, NM_172471, NM_009875, NM_008871, NM_011414, NM_175093, NM_013470, NM_175934, NM_199306	1042	243	13288	0.629748	1	1	100
Annotation Cluster 105	Enrichment Score: 0.5893494764462076
Category	Term	Count	%	PValue	Genes	List Total	Pop Hits	Pop Total	Fold Enrichment	Bonferroni	Benjamini	FDR
GOTERM_BP_FAT	GO:0006366~transcription from RNA polymerase II promoter	10	0.625	0.121405	NM_016868, NM_172153, NM_172424, NM_013464, NM_172339, NM_001100449, NM_213659, NM_138953, NM_010849, NM_007924	1062	74	13588	1.72902	1	0.848322	90.4083
GOTERM_BP_FAT	GO:0006351~transcription, DNA-dependent	12	0.75	0.355086	NM_016868, NM_172153, NM_172424, NM_013464, NM_021441, NM_172339, NM_011917, NM_001100449, NM_213659, NM_138953, NM_010849, NM_007924	1062	122	13588	1.2585	1	0.973506	99.9645
GOTERM_BP_FAT	GO:0032774~RNA biosynthetic process	12	0.75	0.395715	NM_016868, NM_172153, NM_172424, NM_013464, NM_021441, NM_172339, NM_011917, NM_001100449, NM_213659, NM_138953, NM_010849, NM_007924	1062	126	13588	1.21855	1	0.97964	99.9891
Annotation Cluster 106	Enrichment Score: 0.5837880410564559
Category	Term	Count	%	PValue	Genes	List Total	Pop Hits	Pop Total	Fold Enrichment	Bonferroni	Benjamini	FDR
GOTERM_MF_FAT	GO:0016251~general RNA polymerase II transcription factor activity	5	0.3125	0.205053	NM_021521, NM_001048208, NM_172424, NM_026039, NM_001100449	1042	30	13288	2.1254	1	0.913663	97.2731
GOTERM_MF_FAT	GO:0016455~RNA polymerase II transcription mediator activity	4	0.25	0.245692	NM_021521, NM_001048208, NM_172424, NM_026039	1042	22	13288	2.31862	1	0.934991	98.8034
GOTERM_MF_FAT	GO:0003702~RNA polymerase II transcription factor activity	11	0.6875	0.276425	NM_001113198, NM_021521, NM_053202, NM_001048208, NM_172153, NM_172424, NM_026039, NM_009234, NM_001100449, NM_008592, NM_007679	1042	102	13288	1.37526	1	0.941927	99.3771
GOTERM_CC_FAT	GO:0016592~Srb-mediator complex	4	0.25	0.331905	NM_021521, NM_001048208, NM_172424, NM_026039	908	28	12504	1.96728	1	0.830314	99.6609
Annotation Cluster 107	Enrichment Score: 0.581940864267556
Category	Term	Count	%	PValue	Genes	List Total	Pop Hits	Pop Total	Fold Enrichment	Bonferroni	Benjamini	FDR
GOTERM_BP_FAT	GO:0008213~protein amino acid alkylation	7	0.4375	0.115396	NM_007570, NM_009122, BC048711, NM_007569, NM_021876, NM_133740, NM_199196	1062	43	13588	2.08286	1	0.838012	89.1481
GOTERM_BP_FAT	GO:0006479~protein amino acid methylation	7	0.4375	0.115396	NM_007570, NM_009122, BC048711, NM_007569, NM_021876, NM_133740, NM_199196	1062	43	13588	2.08286	1	0.838012	89.1481
GOTERM_BP_FAT	GO:0006730~one-carbon metabolic process	12	0.75	0.305341	NM_007570, NM_009799, NM_009122, BC048711, NM_007569, NM_021876, NM_009171, NM_016661, NM_133740, NM_007607, NM_199196, NM_008249	1062	117	13588	1.31228	1	0.963846	99.8638
GOTERM_BP_FAT	GO:0043414~biopolymer methylation	8	0.5	0.317573	NM_007570, NM_009122, BC048711, NM_007569, NM_021876, NM_133740, NM_199196, NM_008249	1062	71	13588	1.44166	1	0.966099	99.9013
GOTERM_BP_FAT	GO:0032259~methylation	8	0.5	0.421837	NM_007570, NM_009122, BC048711, NM_007569, NM_021876, NM_133740, NM_199196, NM_008249	1062	79	13588	1.29567	1	0.983031	99.9951
GOTERM_BP_FAT	GO:0016571~histone methylation	3	0.1875	0.591833	NM_009122, NM_021876, NM_199196	1062	25	13588	1.53537	1	0.996342	100
Annotation Cluster 108	Enrichment Score: 0.5814512088323588
Category	Term	Count	%	PValue	Genes	List Total	Pop Hits	Pop Total	Fold Enrichment	Bonferroni	Benjamini	FDR
GOTERM_BP_FAT	GO:0030334~regulation of cell migration	14	0.875	0.0260908	NM_011580, NM_018811, NM_016780, NM_001012477, NM_001081212, NM_010076, NM_008480, BC034197, NM_007901, NM_011057, NM_053244, NM_027000, NM_001081171, NM_025659	1062	92	13588	1.94702	1	0.577598	38.0495
GOTERM_BP_FAT	GO:0040012~regulation of locomotion	15	0.9375	0.047043	NM_011580, NM_018811, NM_016780, NM_001012477, NM_001042451, NM_001081212, NM_010076, NM_008480, BC034197, NM_007901, NM_011057, NM_053244, NM_027000, NM_001081171, NM_025659	1062	110	13588	1.74474	1	0.68471	58.2197
GOTERM_BP_FAT	GO:0050795~regulation of behavior	4	0.25	0.161573	NM_011580, NM_001012477, NM_007901, NM_009602	1062	18	13588	2.84327	1	0.893315	95.8905
GOTERM_BP_FAT	GO:0050921~positive regulation of chemotaxis	3	0.1875	0.210126	NM_011580, NM_001012477, NM_007901	1062	11	13588	3.48947	1	0.931639	98.6051
GOTERM_BP_FAT	GO:0048520~positive regulation of behavior	3	0.1875	0.239882	NM_011580, NM_001012477, NM_007901	1062	12	13588	3.19868	1	0.943402	99.3042
GOTERM_BP_FAT	GO:0050920~regulation of chemotaxis	3	0.1875	0.239882	NM_011580, NM_001012477, NM_007901	1062	12	13588	3.19868	1	0.943402	99.3042
GOTERM_BP_FAT	GO:0030335~positive regulation of cell migration	5	0.3125	0.326721	NM_011580, NM_010076, NM_001012477, NM_007901, NM_001081212	1062	37	13588	1.72902	1	0.967517	99.9227
GOTERM_BP_FAT	GO:0051272~positive regulation of cell motion	5	0.3125	0.399586	NM_011580, NM_010076, NM_001012477, NM_007901, NM_001081212	1062	41	13588	1.56033	1	0.97949	99.9903
GOTERM_BP_FAT	GO:0040017~positive regulation of locomotion	5	0.3125	0.45338	NM_011580, NM_010076, NM_001012477, NM_007901, NM_001081212	1062	44	13588	1.45395	1	0.986451	99.9982
GOTERM_BP_FAT	GO:0032103~positive regulation of response to external stimulus	3	0.1875	0.819796	NM_011580, NM_001012477, NM_007901	1062	39	13588	0.98421	1	0.999835	100
GOTERM_BP_FAT	GO:0032101~regulation of response to external stimulus	6	0.375	0.912572	NM_011580, NM_008160, NM_001012477, NM_007901, NM_008720, NM_007420	1062	103	13588	0.745324	1	0.999989	100
GOTERM_BP_FAT	GO:0048584~positive regulation of response to stimulus	8	0.5	0.992061	NM_018825, NM_011580, NM_021280, NM_001012477, NM_011027, NM_007901, NM_010907, NM_011307	1062	186	13588	0.550311	1	1	100
Annotation Cluster 109	Enrichment Score: 0.569661523406015
Category	Term	Count	%	PValue	Genes	List Total	Pop Hits	Pop Total	Fold Enrichment	Bonferroni	Benjamini	FDR
GOTERM_BP_FAT	GO:0043367~CD4-positive, alpha beta T cell differentiation	3	0.1875	0.180787	NM_009122, NM_011817, NM_011308	1062	10	13588	3.83842	1	0.91236	97.2996
GOTERM_BP_FAT	GO:0046632~alpha-beta T cell differentiation	4	0.25	0.181411	NM_009122, NM_011817, NM_011281, NM_011308	1062	19	13588	2.69363	1	0.912351	97.3366
GOTERM_BP_FAT	GO:0046631~alpha-beta T cell activation	4	0.25	0.265789	NM_009122, NM_011817, NM_011281, NM_011308	1062	23	13588	2.22517	1	0.952327	99.6287
GOTERM_BP_FAT	GO:0042110~T cell activation	12	0.75	0.295603	NM_008372, NM_009122, NM_001012477, NM_011027, NM_007987, NM_010588, NM_023635, NM_011817, NM_011281, NM_001033238, NM_019388, NM_011308	1062	116	13588	1.32359	1	0.961567	99.8248
GOTERM_BP_FAT	GO:0030217~T cell differentiation	7	0.4375	0.550318	NM_008372, NM_009122, NM_007987, NM_010588, NM_011817, NM_011281, NM_011308	1062	76	13588	1.17846	1	0.993998	99.9999
Annotation Cluster 110	Enrichment Score: 0.5540935101596586
Category	Term	Count	%	PValue	Genes	List Total	Pop Hits	Pop Total	Fold Enrichment	Bonferroni	Benjamini	FDR
GOTERM_BP_FAT	GO:0051648~vesicle localization	4	0.25	0.106776	NM_010864, NM_144557, NM_023635, NM_172441	1062	15	13588	3.41193	1	0.824777	87.0645
GOTERM_CC_FAT	GO:0001750~photoreceptor outer segment	4	0.25	0.211292	NM_010864, NM_008587, NM_144557, NM_023635	908	22	12504	2.5038	1	0.78279	96.4798
GOTERM_CC_FAT	GO:0031513~nonmotile primary cilium	4	0.25	0.412803	NM_010864, NM_008587, NM_144557, NM_023635	908	32	12504	1.72137	1	0.880525	99.945
GOTERM_CC_FAT	GO:0005929~cilium	10	0.625	0.652418	NM_010864, NM_008587, NM_153075, NM_022017, NM_144557, NM_001014974, NM_023635, XM_355934, NM_027594, NM_138686, BC051401	908	135	12504	1.02007	1	0.951993	100
Annotation Cluster 111	Enrichment Score: 0.5433362216886723
Category	Term	Count	%	PValue	Genes	List Total	Pop Hits	Pop Total	Fold Enrichment	Bonferroni	Benjamini	FDR
GOTERM_BP_FAT	GO:0044087~regulation of cellular component biogenesis	13	0.8125	0.0434742	NM_001109975, NM_008608, NM_013464, NM_009602, NM_010230, NM_030697, NM_182839, NM_007925, NM_030168, NM_009875, NM_172872, NM_007901, NM_001104617	1062	89	13588	1.86889	1	0.678067	55.2931
GOTERM_BP_FAT	GO:0032956~regulation of actin cytoskeleton organization	9	0.5625	0.093526	NM_001109975, NM_030168, NM_172872, NM_007901, NM_001104617, NM_030697, NM_010230, NM_172441, NM_007925	1062	60	13588	1.91921	1	0.806559	83.1107
GOTERM_BP_FAT	GO:0032970~regulation of actin filament-based process	9	0.5625	0.100691	NM_001109975, NM_030168, NM_172872, NM_007901, NM_001104617, NM_030697, NM_010230, NM_172441, NM_007925	1062	61	13588	1.88775	1	0.817944	85.3717
GOTERM_BP_FAT	GO:0032273~positive regulation of protein polymerization	4	0.25	0.181411	NM_030168, NM_009875, NM_010230, NM_182839	1062	19	13588	2.69363	1	0.912351	97.3366
GOTERM_BP_FAT	GO:0051493~regulation of cytoskeleton organization	11	0.6875	0.243577	NM_001109975, NM_030168, NM_172872, NM_009875, NM_007901, NM_001104617, NM_030697, NM_010230, NM_008722, NM_172441, NM_007925	1062	99	13588	1.42164	1	0.944649	99.363
GOTERM_BP_FAT	GO:0031334~positive regulation of protein complex assembly	4	0.25	0.287649	NM_030168, NM_009875, NM_010230, NM_182839	1062	24	13588	2.13245	1	0.959687	99.7852
GOTERM_BP_FAT	GO:0051495~positive regulation of cytoskeleton organization	4	0.25	0.331669	NM_001109975, NM_030168, NM_009875, NM_010230	1062	26	13588	1.96842	1	0.968648	99.9324
GOTERM_BP_FAT	GO:0010638~positive regulation of organelle organization	6	0.375	0.383327	NM_001109975, NM_030168, NM_009875, NM_010230, NM_008722, NM_011308	1062	52	13588	1.47631	1	0.977471	99.9842
GOTERM_BP_FAT	GO:0043254~regulation of protein complex assembly	7	0.4375	0.397725	NM_030168, NM_009875, NM_013464, NM_001104617, NM_010230, NM_182839, NM_007925	1062	65	13588	1.37789	1	0.979968	99.9897
GOTERM_BP_FAT	GO:0033043~regulation of organelle organization	14	0.875	0.426897	NM_001109975, NM_008722, NM_010230, NM_030697, NM_011308, NM_007925, NM_030168, NM_009875, NM_172872, NM_028448, NM_007901, NM_001104617, NM_008168, NM_172441	1062	154	13588	1.16316	1	0.983794	99.9958
GOTERM_BP_FAT	GO:0032271~regulation of protein polymerization	6	0.375	0.462151	NM_030168, NM_009875, NM_001104617, NM_010230, NM_182839, NM_007925	1062	57	13588	1.34681	1	0.98744	99.9987
GOTERM_BP_FAT	GO:0008064~regulation of actin polymerization or depolymerization	5	0.3125	0.555278	NM_030168, NM_001104617, NM_010230, NM_172441, NM_007925	1062	50	13588	1.27947	1	0.994291	100
GOTERM_BP_FAT	GO:0030832~regulation of actin filament length	5	0.3125	0.571267	NM_030168, NM_001104617, NM_010230, NM_172441, NM_007925	1062	51	13588	1.25438	1	0.99533	100
GOTERM_BP_FAT	GO:0051130~positive regulation of cellular component organization	10	0.625	0.61989	NM_001109975, NM_030168, NM_009875, NM_013464, NM_010230, NM_008722, NM_182839, NM_011308, NM_008090, NM_026972	1062	122	13588	1.04875	1	0.997179	100
GOTERM_BP_FAT	GO:0030833~regulation of actin filament polymerization	4	0.25	0.693445	NM_030168, NM_001104617, NM_010230, NM_007925	1062	45	13588	1.13731	1	0.998827	100
Annotation Cluster 112	Enrichment Score: 0.5403419685380644
Category	Term	Count	%	PValue	Genes	List Total	Pop Hits	Pop Total	Fold Enrichment	Bonferroni	Benjamini	FDR
GOTERM_BP_FAT	GO:0005996~monosaccharide metabolic process	19	1.1875	0.235314	NM_029935, NM_013743, NM_133667, NM_018763, NM_008085, NM_025396, NM_007563, NM_015828, NM_007926, NM_175013, NM_199306, NM_023132, NM_007933, NM_019425, NM_028994, NM_010146, NM_028352, NM_010849, NM_010567	1062	191	13588	1.27277	1	0.943074	99.2244
GOTERM_BP_FAT	GO:0006006~glucose metabolic process	14	0.875	0.298307	NM_013743, NM_133667, NM_008085, NM_025396, NM_007563, NM_007926, NM_175013, NM_199306, NM_007933, NM_028994, NM_010146, NM_028352, NM_010849, NM_010567	1062	140	13588	1.27947	1	0.962196	99.8365
GOTERM_BP_FAT	GO:0019318~hexose metabolic process	16	1	0.340927	NM_029935, NM_013743, NM_133667, NM_008085, NM_025396, NM_007563, NM_007926, NM_175013, NM_199306, NM_023132, NM_007933, NM_028994, NM_010146, NM_028352, NM_010849, NM_010567	1062	169	13588	1.21134	1	0.970822	99.9475
Annotation Cluster 113	Enrichment Score: 0.5386461164677515
Category	Term	Count	%	PValue	Genes	List Total	Pop Hits	Pop Total	Fold Enrichment	Bonferroni	Benjamini	FDR
GOTERM_BP_FAT	GO:0021756~striatum development	3	0.1875	0.180787	NM_010076, NM_053080, NM_013556	1062	10	13588	3.83842	1	0.91236	97.2996
GOTERM_BP_FAT	GO:0021544~subpallium development	3	0.1875	0.26981	NM_010076, NM_053080, NM_013556	1062	13	13588	2.95263	1	0.953523	99.6639
GOTERM_BP_FAT	GO:0021537~telencephalon development	7	0.4375	0.496404	NM_022887, NM_001004468, NM_008500, NM_010076, NM_008995, NM_053080, NM_013556	1062	72	13588	1.24393	1	0.990483	99.9996
Annotation Cluster 114	Enrichment Score: 0.5224648398421602
Category	Term	Count	%	PValue	Genes	List Total	Pop Hits	Pop Total	Fold Enrichment	Bonferroni	Benjamini	FDR
GOTERM_BP_FAT	GO:0009309~amine biosynthetic process	9	0.5625	0.208319	NM_008131, NM_008230, NM_008777, BC125331, NM_007494, NM_001042451, NM_009665, NM_144855, NM_010324	1062	73	13588	1.57743	1	0.930508	98.5461
GOTERM_BP_FAT	GO:0016053~organic acid biosynthetic process	15	0.9375	0.210924	NM_019966, NM_024450, NM_011820, BC125331, NM_007494, NM_182997, NM_010324, NM_133904, NM_008131, NM_010864, NM_178767, NM_008517, NM_008777, NM_016870, NM_144855	1062	141	13588	1.36114	1	0.931764	98.6304
GOTERM_BP_FAT	GO:0046394~carboxylic acid biosynthetic process	15	0.9375	0.210924	NM_019966, NM_024450, NM_011820, BC125331, NM_007494, NM_182997, NM_010324, NM_133904, NM_008131, NM_010864, NM_178767, NM_008517, NM_008777, NM_016870, NM_144855	1062	141	13588	1.36114	1	0.931764	98.6304
GOTERM_BP_FAT	GO:0008652~cellular amino acid biosynthetic process	6	0.375	0.257774	NM_008131, NM_008777, BC125331, NM_007494, NM_144855, NM_010324	1062	44	13588	1.74474	1	0.949354	99.548
GOTERM_BP_FAT	GO:0009084~glutamine family amino acid biosynthetic process	3	0.1875	0.329385	NM_008131, BC125331, NM_007494	1062	15	13588	2.55895	1	0.968316	99.928
KEGG_PATHWAY	mmu00250:Alanine, aspartate and glutamate metabolism	4	0.25	0.363526	NM_008131, NM_027442, NM_007494, NM_010324	411	30	5738	1.86148	1	0.727715	99.5895
GOTERM_BP_FAT	GO:0009064~glutamine family amino acid metabolic process	5	0.3125	0.435598	NM_008131, NM_016748, BC125331, NM_007494, NM_010324	1062	43	13588	1.48776	1	0.984507	99.9968
KEGG_PATHWAY	mmu00330:Arginine and proline metabolism	5	0.3125	0.530563	NM_008131, NM_009121, NM_007494, NM_009665, NM_010324	411	53	5738	1.31708	1	0.814343	99.9899
Annotation Cluster 115	Enrichment Score: 0.5159224750433008
Category	Term	Count	%	PValue	Genes	List Total	Pop Hits	Pop Total	Fold Enrichment	Bonferroni	Benjamini	FDR
GOTERM_BP_FAT	GO:0042592~homeostatic process	58	3.625	0.0465276	NM_001081379, NM_009602, NM_010864, NM_001081282, NM_001025250, NM_172780, NM_178405, NM_015760, NM_008372, NM_008635, NM_001161845, NM_009352, NM_011027, NM_009653, NM_010104, NM_007563, NM_010322, NM_018760, NM_011308, NM_010324, NM_009504, NM_010076, NM_010137, NM_019740, NM_008642, NM_008269, NM_022887, NM_018825, NM_029094, NM_007987, NM_008720, NM_013602, NM_213659, NM_011386, NM_008722, NM…	1062	584	13588	1.27071	1	0.68337	57.8085
GOTERM_BP_FAT	GO:0048878~chemical homeostasis	38	2.375	0.0605733	NM_022887, NM_018825, NM_029094, NM_009602, NM_008720, NM_013602, NM_213659, NM_001042451, NM_010864, NM_001081282, NM_022017, NM_007904, NM_001025250, NM_007901, NM_172780, NM_008168, NM_178405, NM_008325, NM_021521, NM_001161845, NM_011027, NM_009653, NM_010104, NM_001003817, NM_018760, NM_001113562, NM_010322, NM_199306, NM_010324, NM_011308, NM_009579, NM_009504, NM_010076, NM_010137, NM_0197…	1062	365	13588	1.33205	1	0.72279	67.7531
GOTERM_BP_FAT	GO:0006875~cellular metal ion homeostasis	11	0.6875	0.253284	NM_001081282, NM_009504, NM_022017, NM_001161845, NM_011027, NM_029094, NM_007901, NM_010104, NM_013602, NM_178405, NM_009285	1062	100	13588	1.40742	1	0.948673	99.4958
GOTERM_BP_FAT	GO:0050801~ion homeostasis	27	1.6875	0.273926	NM_022887, NM_029094, NM_009602, NM_013602, NM_001042451, NM_010864, NM_001081282, NM_022017, NM_007904, NM_007901, NM_172780, NM_008168, NM_178405, NM_021521, NM_001161845, NM_011027, NM_009653, NM_010104, NM_018760, NM_001113562, NM_010322, NM_001003817, NM_009504, NM_009579, NM_010076, NM_009285, NM_009760	1062	293	13588	1.17904	1	0.954739	99.6966
GOTERM_BP_FAT	GO:0055065~metal ion homeostasis	11	0.6875	0.313944	NM_001081282, NM_009504, NM_022017, NM_001161845, NM_011027, NM_029094, NM_007901, NM_010104, NM_013602, NM_178405, NM_009285	1062	106	13588	1.32775	1	0.96513	99.8913
GOTERM_BP_FAT	GO:0051480~cytosolic calcium ion homeostasis	5	0.3125	0.344949	NM_001081282, NM_011027, NM_007901, NM_010104, NM_178405	1062	38	13588	1.68352	1	0.971493	99.953
GOTERM_BP_FAT	GO:0055082~cellular chemical homeostasis	24	1.5	0.348757	NM_022887, NM_021521, NM_001161845, NM_029094, NM_011027, NM_009653, NM_010104, NM_009602, NM_013602, NM_010322, NM_001042451, NM_001003817, NM_199306, NM_001081282, NM_010864, NM_009504, NM_009579, NM_022017, NM_010076, NM_007901, NM_008168, NM_178405, NM_009285, NM_009760	1062	268	13588	1.1458	1	0.972334	99.9577
GOTERM_BP_FAT	GO:0055080~cation homeostasis	17	1.0625	0.36418	NM_001161845, NM_029094, NM_011027, NM_010104, NM_009653, NM_013602, NM_001113562, NM_018760, NM_001081282, NM_009504, NM_009579, NM_022017, NM_007904, NM_007901, NM_172780, NM_178405, NM_009285	1062	184	13588	1.18212	1	0.974321	99.9726
GOTERM_BP_FAT	GO:0006873~cellular ion homeostasis	23	1.4375	0.385835	NM_022887, NM_021521, NM_001161845, NM_029094, NM_011027, NM_009653, NM_010104, NM_009602, NM_013602, NM_010322, NM_001042451, NM_001003817, NM_001081282, NM_010864, NM_009504, NM_009579, NM_022017, NM_010076, NM_007901, NM_008168, NM_178405, NM_009285, NM_009760	1062	261	13588	1.1275	1	0.977764	99.9854
GOTERM_BP_FAT	GO:0006874~cellular calcium ion homeostasis	9	0.5625	0.417603	NM_001081282, NM_009504, NM_022017, NM_011027, NM_029094, NM_007901, NM_010104, NM_178405, NM_009285	1062	91	13588	1.26541	1	0.98259	99.9944
GOTERM_BP_FAT	GO:0019725~cellular homeostasis	29	1.8125	0.429256	NM_022887, NM_029094, NM_009602, NM_013602, NM_008722, NM_028419, NM_001042451, NM_010864, NM_001081282, NM_022017, NM_007901, NM_009194, NM_008168, NM_178405, NM_021521, NM_001161845, NM_001024945, NM_011027, NM_009653, NM_010104, NM_010322, NM_001003817, NM_199306, NM_009504, NM_009579, NM_010076, NM_153533, NM_009285, NM_009760	1062	343	13588	1.08177	1	0.984128	99.9961
GOTERM_BP_FAT	GO:0055074~calcium ion homeostasis	9	0.5625	0.465967	NM_001081282, NM_009504, NM_022017, NM_011027, NM_029094, NM_007901, NM_010104, NM_178405, NM_009285	1062	95	13588	1.21213	1	0.987937	99.9988
GOTERM_BP_FAT	GO:0055066~di-, tri-valent inorganic cation homeostasis	13	0.8125	0.470514	NM_011027, NM_029094, NM_010104, NM_009653, NM_013602, NM_001113562, NM_009504, NM_009579, NM_001081282, NM_022017, NM_007901, NM_178405, NM_009285	1062	146	13588	1.13926	1	0.988184	99.999
GOTERM_BP_FAT	GO:0030005~cellular di-, tri-valent inorganic cation homeostasis	12	0.75	0.477268	NM_001081282, NM_009579, NM_009504, NM_022017, NM_011027, NM_029094, NM_007901, NM_010104, NM_009653, NM_013602, NM_178405, NM_009285	1062	134	13588	1.1458	1	0.98887	99.9992
GOTERM_BP_FAT	GO:0030003~cellular cation homeostasis	13	0.8125	0.527942	NM_001161845, NM_011027, NM_029094, NM_010104, NM_009653, NM_013602, NM_009504, NM_009579, NM_001081282, NM_022017, NM_007901, NM_178405, NM_009285	1062	152	13588	1.09429	1	0.992881	99.9999
GOTERM_BP_FAT	GO:0007204~elevation of cytosolic calcium ion concentration	4	0.25	0.541257	NM_001081282, NM_011027, NM_007901, NM_010104	1062	36	13588	1.42164	1	0.993586	99.9999
Annotation Cluster 116	Enrichment Score: 0.5139564024949667
Category	Term	Count	%	PValue	Genes	List Total	Pop Hits	Pop Total	Fold Enrichment	Bonferroni	Benjamini	FDR
GOTERM_MF_FAT	GO:0016917~GABA receptor activity	5	0.3125	0.205053	NM_153394, NM_017369, NM_019439, NM_008076, XM_001478289	1042	30	13288	2.1254	1	0.913663	97.2731
GOTERM_MF_FAT	GO:0004965~GABA-B receptor activity	3	0.1875	0.24106	NM_153394, NM_019439, XM_001478289	1042	12	13288	3.1881	1	0.934754	98.6827
GOTERM_MF_FAT	GO:0008066~glutamate receptor activity	4	0.25	0.580951	NM_153394, NM_019439, NM_008168, XM_001478289	1042	38	13288	1.34236	1	0.993109	99.9999
Annotation Cluster 117	Enrichment Score: 0.507928514322401
Category	Term	Count	%	PValue	Genes	List Total	Pop Hits	Pop Total	Fold Enrichment	Bonferroni	Benjamini	FDR
GOTERM_BP_FAT	GO:0032320~positive regulation of Ras GTPase activity	3	0.1875	0.180787	NM_183288, NM_007901, NM_011245, NM_133715	1062	10	13588	3.83842	1	0.91236	97.2996
GOTERM_BP_FAT	GO:0043547~positive regulation of GTPase activity	3	0.1875	0.26981	NM_183288, NM_007901, NM_011245, NM_133715	1062	13	13588	2.95263	1	0.953523	99.6639
GOTERM_BP_FAT	GO:0051345~positive regulation of hydrolase activity	7	0.4375	0.613745	NM_001033367, NM_010076, NM_183288, NM_007901, NM_010104, NM_010849, NM_011245, NM_133715	1062	81	13588	1.10572	1	0.997026	100
Annotation Cluster 118	Enrichment Score: 0.4851753006245329
Category	Term	Count	%	PValue	Genes	List Total	Pop Hits	Pop Total	Fold Enrichment	Bonferroni	Benjamini	FDR
GOTERM_CC_FAT	GO:0030016~myofibril	10	0.625	0.213316	NM_153502, AK081751, NM_009606, NM_021883, NM_026509, NM_011643, NM_001113188, NM_020005, NM_175013, NM_207225	908	91	12504	1.51329	1	0.776577	96.6051
GOTERM_CC_FAT	GO:0043292~contractile fiber	10	0.625	0.250704	NM_153502, AK081751, NM_009606, NM_021883, NM_026509, NM_011643, NM_001113188, NM_020005, NM_175013, NM_207225	908	95	12504	1.44957	1	0.784706	98.2913
GOTERM_CC_FAT	GO:0044449~contractile fiber part	9	0.5625	0.284749	NM_153502, AK081751, NM_009606, NM_026509, NM_011643, NM_001113188, NM_020005, NM_175013, NM_207225	908	86	12504	1.44114	1	0.817182	99.113
GOTERM_CC_FAT	GO:0031674~I band	6	0.375	0.339448	NM_153502, AK081751, NM_026509, NM_020005, NM_175013, NM_207225	908	53	12504	1.55897	1	0.835579	99.7111
GOTERM_CC_FAT	GO:0030017~sarcomere	8	0.5	0.360647	NM_153502, AK081751, NM_009606, NM_026509, NM_011643, NM_020005, NM_175013, NM_207225	908	80	12504	1.37709	1	0.846139	99.8176
GOTERM_CC_FAT	GO:0030018~Z disc	4	0.25	0.658332	AK081751, NM_026509, NM_175013, NM_207225	908	46	12504	1.19747	1	0.953359	100
Annotation Cluster 119	Enrichment Score: 0.4832371094800704
Category	Term	Count	%	PValue	Genes	List Total	Pop Hits	Pop Total	Fold Enrichment	Bonferroni	Benjamini	FDR
GOTERM_BP_FAT	GO:0042770~DNA damage response, signal transduction	9	0.5625	0.0738492	NM_011728, NM_010442, NM_133345, NM_001014390, NM_018789, NM_010432, NM_011307, NM_009531, NM_133765	1062	57	13588	2.02022	1	0.766037	75.0809
GOTERM_BP_FAT	GO:0000077~DNA damage checkpoint	4	0.25	0.418897	NM_018789, NM_011307, NM_009531, NM_133765	1062	30	13588	1.70596	1	0.982546	99.9946
GOTERM_BP_FAT	GO:0031570~DNA integrity checkpoint	4	0.25	0.481787	NM_018789, NM_011307, NM_009531, NM_133765	1062	33	13588	1.55088	1	0.98931	99.9993
GOTERM_BP_FAT	GO:0000075~cell cycle checkpoint	4	0.25	0.782967	NM_018789, NM_011307, NM_009531, NM_133765	1062	52	13588	0.98421	1	0.999673	100
Annotation Cluster 120	Enrichment Score: 0.472959072250029
Category	Term	Count	%	PValue	Genes	List Total	Pop Hits	Pop Total	Fold Enrichment	Bonferroni	Benjamini	FDR
GOTERM_BP_FAT	GO:0007517~muscle organ development	20	1.25	0.093332	NM_022887, AK081751, NM_053202, NM_018789, NM_053085, NM_001003817, NM_011306, NM_007925, NM_001146350, NM_009988, NM_025772, NM_008160, NM_009606, NM_026509, NM_172952, NM_019812, NM_013555, NM_001113188, NM_001081171, NM_008592	1062	176	13588	1.45395	1	0.807551	83.0451
GOTERM_BP_FAT	GO:0055002~striated muscle cell development	7	0.4375	0.243846	NM_009988, NM_008160, NM_009606, NM_021883, NM_026509, NM_172952, NM_001003817	1062	54	13588	1.65858	1	0.944328	99.3671
GOTERM_BP_FAT	GO:0035051~cardiac cell differentiation	5	0.3125	0.25487	NM_022887, NM_053202, NM_026509, NM_015760, NM_011306	1062	33	13588	1.93859	1	0.948801	99.5149
GOTERM_BP_FAT	GO:0051146~striated muscle cell differentiation	10	0.625	0.258137	NM_009988, NM_022887, NM_008160, NM_053202, NM_009606, NM_021883, NM_026509, NM_172952, NM_001003817, NM_011306	1062	89	13588	1.43761	1	0.949124	99.552
GOTERM_BP_FAT	GO:0055001~muscle cell development	7	0.4375	0.340606	NM_009988, NM_008160, NM_009606, NM_021883, NM_026509, NM_172952, NM_001003817	1062	61	13588	1.46825	1	0.970978	99.947
GOTERM_BP_FAT	GO:0048747~muscle fiber development	5	0.3125	0.344949	NM_009988, NM_008160, NM_009606, NM_172952, NM_001003817	1062	38	13588	1.68352	1	0.971493	99.953
GOTERM_BP_FAT	GO:0060537~muscle tissue development	13	0.8125	0.37317	NM_022887, NM_053202, NM_011306, NM_001003817, NM_001146350, NM_007925, NM_009988, NM_008160, NM_009606, NM_026509, NM_172952, NM_013555, NM_008592	1062	136	13588	1.22303	1	0.976222	99.9788
GOTERM_BP_FAT	GO:0055007~cardiac muscle cell differentiation	4	0.25	0.375591	NM_022887, NM_053202, NM_026509, NM_011306	1062	28	13588	1.82782	1	0.976506	99.9803
GOTERM_BP_FAT	GO:0014706~striated muscle tissue development	12	0.75	0.405928	NM_009988, NM_022887, NM_008160, NM_053202, NM_009606, NM_026509, NM_172952, NM_013555, NM_008592, NM_001003817, NM_011306, NM_007925	1062	127	13588	1.20895	1	0.980721	99.992
GOTERM_BP_FAT	GO:0042692~muscle cell differentiation	11	0.6875	0.431179	NM_009988, NM_022887, NM_008160, NM_053202, NM_013562, NM_009606, NM_021883, NM_026509, NM_172952, NM_001003817, NM_011306	1062	117	13588	1.20292	1	0.98391	99.9964
GOTERM_BP_FAT	GO:0048741~skeletal muscle fiber development	4	0.25	0.461158	NM_008160, NM_009606, NM_172952, NM_001003817	1062	32	13588	1.59934	1	0.987399	99.9986
GOTERM_BP_FAT	GO:0048738~cardiac muscle tissue development	6	0.375	0.462151	NM_009988, NM_022887, NM_053202, NM_026509, NM_008592, NM_011306	1062	57	13588	1.34681	1	0.98744	99.9987
GOTERM_BP_FAT	GO:0007519~skeletal muscle tissue development	7	0.4375	0.496404	NM_008160, NM_053202, NM_009606, NM_172952, NM_013555, NM_001003817, NM_007925	1062	72	13588	1.24393	1	0.990483	99.9996
GOTERM_BP_FAT	GO:0060538~skeletal muscle organ development	7	0.4375	0.523666	NM_008160, NM_053202, NM_009606, NM_172952, NM_013555, NM_001003817, NM_007925	1062	74	13588	1.21031	1	0.992749	99.9999
Annotation Cluster 121	Enrichment Score: 0.4722435820412582
Category	Term	Count	%	PValue	Genes	List Total	Pop Hits	Pop Total	Fold Enrichment	Bonferroni	Benjamini	FDR
GOTERM_BP_FAT	GO:0019953~sexual reproduction	35	2.1875	0.254437	NM_007696, NM_013598, NM_153075, NM_001012477, NM_021385, NM_007948, NM_213659, NM_016660, NM_011517, NM_207636, NM_144783, NM_019812, NM_001038695, NM_016845, NM_017398, NM_008592, NM_007857, NM_008635, NM_007407, NM_183208, NM_011917, NM_030743, NM_010778, NM_001110856, NM_009879, NM_011482, NM_028352, NM_146078, NM_019740, NM_013565, NM_010718, NM_010588, NM_009061, NM_001033324, NM_009743	1062	386	13588	1.16014	1	0.948987	99.5098
GOTERM_BP_FAT	GO:0007276~gamete generation	30	1.875	0.286769	NM_013598, NM_153075, NM_001012477, NM_021385, NM_007948, NM_016660, NM_011517, NM_207636, NM_144783, NM_019812, NM_001038695, NM_017398, NM_008592, NM_016845, NM_007857, NM_008635, NM_007407, NM_183208, NM_011917, NM_030743, NM_001110856, NM_009879, NM_028352, NM_019740, NM_146078, NM_010718, NM_010588, NM_009061, NM_001033324, NM_009743	1062	331	13588	1.15964	1	0.959603	99.7804
GOTERM_BP_FAT	GO:0032504~multicellular organism reproduction	36	2.25	0.309253	NM_013598, NM_008608, NM_153075, NM_001012477, NM_021385, NM_007948, NM_016660, NM_011517, NM_001025250, NM_207636, NM_144783, NM_019812, NM_001038695, NM_016845, NM_017398, NM_008592, NM_007857, NM_008635, NM_007407, NM_027442, NM_183208, NM_011917, NM_030743, NM_001110856, NM_018743, NM_009879, NM_009504, NM_028352, NM_146078, NM_019740, NM_010718, NM_010588, NM_009061, NM_001033324, NM_009743,…	1062	409	13588	1.12619	1	0.964314	99.8771
GOTERM_BP_FAT	GO:0048609~reproductive process in a multicellular organism	36	2.25	0.309253	NM_013598, NM_008608, NM_153075, NM_001012477, NM_021385, NM_007948, NM_016660, NM_011517, NM_001025250, NM_207636, NM_144783, NM_019812, NM_001038695, NM_016845, NM_017398, NM_008592, NM_007857, NM_008635, NM_007407, NM_027442, NM_183208, NM_011917, NM_030743, NM_001110856, NM_018743, NM_009879, NM_009504, NM_028352, NM_146078, NM_019740, NM_010718, NM_010588, NM_009061, NM_001033324, NM_009743,…	1062	409	13588	1.12619	1	0.964314	99.8771
GOTERM_BP_FAT	GO:0007283~spermatogenesis	23	1.4375	0.343996	NM_153075, NM_007407, NM_008635, NM_021385, NM_007948, NM_011917, NM_030743, NM_001110856, NM_016660, NM_009879, NM_011517, NM_028352, NM_146078, NM_207636, NM_010718, NM_019812, NM_010588, NM_001038695, NM_009061, NM_016845, NM_001033324, NM_009743, NM_007857	1062	255	13588	1.15403	1	0.971414	99.9517
GOTERM_BP_FAT	GO:0048232~male gamete generation	23	1.4375	0.343996	NM_153075, NM_007407, NM_008635, NM_021385, NM_007948, NM_011917, NM_030743, NM_001110856, NM_016660, NM_009879, NM_011517, NM_028352, NM_146078, NM_207636, NM_010718, NM_019812, NM_010588, NM_001038695, NM_009061, NM_016845, NM_001033324, NM_009743, NM_007857	1062	255	13588	1.15403	1	0.971414	99.9517
GOTERM_BP_FAT	GO:0048610~reproductive cellular process	14	0.875	0.599032	NM_013598, NM_008635, NM_001012477, NM_007948, NM_183208, NM_019740, NM_207636, NM_001110791, NM_144783, NM_008592, NM_016845, NM_009743, NM_001033324, NM_007857	1062	173	13588	1.03541	1	0.996615	100
Annotation Cluster 122	Enrichment Score: 0.47212794166409483
Category	Term	Count	%	PValue	Genes	List Total	Pop Hits	Pop Total	Fold Enrichment	Bonferroni	Benjamini	FDR
GOTERM_BP_FAT	GO:0002377~immunoglobulin production	5	0.3125	0.203428	NM_008372, NM_053202, NM_017401, NM_007987, NM_007948	1062	30	13588	2.13245	1	0.92823	98.3746
GOTERM_BP_FAT	GO:0002440~production of molecular mediator of immune response	5	0.3125	0.237407	NM_008372, NM_053202, NM_017401, NM_007987, NM_007948	1062	32	13588	1.99918	1	0.943631	99.262
GOTERM_BP_FAT	GO:0016445~somatic diversification of immunoglobulins	3	0.1875	0.470192	NM_053202, NM_017401, NM_007948	1062	20	13588	1.91921	1	0.98825	99.999
GOTERM_BP_FAT	GO:0002200~somatic diversification of immune receptors	3	0.1875	0.569258	NM_053202, NM_017401, NM_007948	1062	24	13588	1.59934	1	0.995241	100
Annotation Cluster 123	Enrichment Score: 0.4716701021703558
Category	Term	Count	%	PValue	Genes	List Total	Pop Hits	Pop Total	Fold Enrichment	Bonferroni	Benjamini	FDR
GOTERM_BP_FAT	GO:0043623~cellular protein complex assembly	12	0.75	0.221431	NM_027269, NM_023045, NM_023579, NM_181517, NM_021883, NM_026375, NM_008168, NM_017379, XM_985548, NM_001033140, NM_182839, NM_017398	1062	108	13588	1.42164	1	0.937167	98.9256
GOTERM_BP_FAT	GO:0070271~protein complex biogenesis	22	1.375	0.23881	NM_010513, NM_007987, NM_011027, NM_021883, NM_001100449, NM_026375, NM_008722, NM_182839, NM_027269, NM_010568, NM_024258, NM_023045, NM_023579, NM_181517, NM_010727, NM_008168, NM_017379, XM_985548, NM_001033140, NM_010849, NM_013556, NM_017398	1062	227	13588	1.24002	1	0.943645	99.2862
GOTERM_BP_FAT	GO:0006461~protein complex assembly	22	1.375	0.23881	NM_010513, NM_007987, NM_011027, NM_021883, NM_001100449, NM_026375, NM_008722, NM_182839, NM_027269, NM_010568, NM_024258, NM_023045, NM_023579, NM_181517, NM_010727, NM_008168, NM_017379, XM_985548, NM_001033140, NM_010849, NM_013556, NM_017398	1062	227	13588	1.24002	1	0.943645	99.2862
GOTERM_BP_FAT	GO:0065003~macromolecular complex assembly	29	1.8125	0.397914	NM_010513, NM_007987, NM_021883, NM_025391, NM_026375, NM_008722, NM_010123, NM_028448, NM_023579, NM_010727, NM_008168, NM_017379, NM_001033140, NM_010849, NM_013556, NM_017398, NM_029836, NM_172937, NM_011027, NM_001100449, NM_020600, NM_182839, NM_027269, NM_172429, NM_010568, NM_024258, NM_023045, NM_181517, XM_985548	1062	338	13588	1.09777	1	0.979825	99.9898
GOTERM_BP_FAT	GO:0043933~macromolecular complex subunit organization	31	1.9375	0.421837	NM_010513, NM_007987, NM_021883, NM_025391, NM_026375, NM_008722, NM_010123, NM_028448, NM_023579, NM_010727, NM_008168, NM_017379, NM_001033140, NM_013556, NM_010849, NM_017398, NM_029836, NM_172937, NM_011027, NM_011917, NM_001100449, NM_020600, NM_182839, NM_027269, NM_172429, NM_010568, NM_024258, NM_023045, NM_009593, NM_181517, XM_985548	1062	367	13588	1.08075	1	0.982868	99.9951
GOTERM_BP_FAT	GO:0034622~cellular macromolecular complex assembly	19	1.1875	0.430212	NM_172937, NM_021883, NM_025391, NM_026375, NM_020600, NM_182839, NM_027269, NM_172429, NM_010123, NM_023045, NM_028448, NM_023579, NM_181517, NM_008168, NM_017379, XM_985548, NM_001033140, NM_017398, NM_029836	1062	217	13588	1.12028	1	0.984018	99.9962
GOTERM_BP_FAT	GO:0034621~cellular macromolecular complex subunit organization	20	1.25	0.547455	NM_172937, NM_021883, NM_025391, NM_026375, NM_011917, NM_020600, NM_182839, NM_027269, NM_172429, NM_010123, NM_023045, NM_028448, NM_023579, NM_181517, NM_008168, NM_017379, XM_985548, NM_001033140, NM_017398, NM_029836	1062	245	13588	1.04447	1	0.993877	99.9999
Annotation Cluster 124	Enrichment Score: 0.46220735230470644
Category	Term	Count	%	PValue	Genes	List Total	Pop Hits	Pop Total	Fold Enrichment	Bonferroni	Benjamini	FDR
GOTERM_BP_FAT	GO:0060425~lung morphogenesis	4	0.25	0.142447	NM_010453, NM_010495, NM_008480, NM_013931	1062	17	13588	3.01052	1	0.872412	93.8168
GOTERM_BP_FAT	GO:0060541~respiratory system development	12	0.75	0.375342	NM_010453, NM_008608, NM_053202, NM_010728, NM_001025250, NM_010495, NM_008480, NM_010137, NM_053080, NM_001081171, NM_001081417, NM_013931	1062	124	13588	1.2382	1	0.976653	99.9801
GOTERM_BP_FAT	GO:0030324~lung development	10	0.625	0.503804	NM_010453, NM_008608, NM_053202, NM_010728, NM_001025250, NM_010495, NM_008480, NM_010137, NM_001081171, NM_013931	1062	111	13588	1.15268	1	0.991216	99.9997
GOTERM_BP_FAT	GO:0030323~respiratory tube development	10	0.625	0.52581	NM_010453, NM_008608, NM_053202, NM_010728, NM_001025250, NM_010495, NM_008480, NM_010137, NM_001081171, NM_013931	1062	113	13588	1.13228	1	0.992741	99.9999
Annotation Cluster 125	Enrichment Score: 0.45995916503213863
Category	Term	Count	%	PValue	Genes	List Total	Pop Hits	Pop Total	Fold Enrichment	Bonferroni	Benjamini	FDR
GOTERM_MF_FAT	GO:0005381~iron ion transmembrane transporter activity	3	0.1875	0.0988996	NM_026331, NM_016917, NM_001135151	1042	7	13288	5.46531	1	0.802463	80.497
GOTERM_MF_FAT	GO:0015082~di-, tri-valent inorganic cation transmembrane transporter activity	5	0.3125	0.239219	NM_026331, NM_009579, NM_016917, NM_001135151, NM_016745	1042	32	13288	1.99256	1	0.935047	98.6316
GOTERM_MF_FAT	GO:0046915~transition metal ion transmembrane transporter activity	4	0.25	0.28938	NM_026331, NM_009579, NM_016917, NM_001135151	1042	24	13288	2.1254	1	0.947678	99.5309
GOTERM_MF_FAT	GO:0022890~inorganic cation transmembrane transporter activity	11	0.6875	0.54116	NM_026331, NM_009579, NM_001159529, NM_016917, NM_021375, NM_172780, NM_001135151, NM_175406, NM_178405, NM_011396, NM_016745	1042	127	13288	1.10454	1	0.990483	99.9995
GOTERM_BP_FAT	GO:0000041~transition metal ion transport	6	0.375	0.647127	NM_026331, NM_009579, NM_016917, NM_001135151, NM_001135149, NM_015749	1062	70	13588	1.09669	1	0.99788	100
GOTERM_BP_FAT	GO:0006826~iron ion transport	3	0.1875	0.725223	NM_026331, NM_016917, NM_001135151	1062	32	13588	1.19951	1	0.999198	100
Annotation Cluster 126	Enrichment Score: 0.4525737549366788
Category	Term	Count	%	PValue	Genes	List Total	Pop Hits	Pop Total	Fold Enrichment	Bonferroni	Benjamini	FDR
GOTERM_BP_FAT	GO:0002683~negative regulation of immune system process	13	0.8125	0.0142645	NM_008372, NM_010442, NM_001008700, NM_007987, NM_001003817, NM_054056, NM_008160, NM_053109, NM_001113379, NM_020594, NM_028679, NM_001033238, NM_010566	1062	76	13588	2.18857	1	0.429279	22.912
GOTERM_BP_FAT	GO:0002695~negative regulation of leukocyte activation	9	0.5625	0.0518709	NM_010442, NM_001008700, NM_007987, NM_001113379, NM_001003817, NM_020594, NM_054056, NM_001033238, NM_010566	1062	53	13588	2.17269	1	0.702301	61.8917
GOTERM_BP_FAT	GO:0050866~negative regulation of cell activation	9	0.5625	0.0518709	NM_010442, NM_001008700, NM_007987, NM_001113379, NM_001003817, NM_020594, NM_054056, NM_001033238, NM_010566	1062	53	13588	2.17269	1	0.702301	61.8917
GOTERM_BP_FAT	GO:0033081~regulation of T cell differentiation in the thymus	4	0.25	0.0752751	NM_008372, NM_011704, NM_001003817, NM_020594	1062	13	13588	3.93684	1	0.768744	75.7667
GOTERM_BP_FAT	GO:0051250~negative regulation of lymphocyte activation	8	0.5	0.108066	NM_001008700, NM_007987, NM_001113379, NM_001003817, NM_020594, NM_054056, NM_001033238, NM_010566	1062	52	13588	1.96842	1	0.825692	87.3986
GOTERM_BP_FAT	GO:0002694~regulation of leukocyte activation	16	1	0.221682	NM_008372, NM_010110, NM_010442, NM_001008700, NM_007987, NM_009602, NM_001042451, NM_001003817, NM_054056, NM_011704, NM_007669, NM_001113379, NM_020594, NM_013646, NM_001033238, NM_010566	1062	154	13588	1.32932	1	0.936783	98.9319
GOTERM_BP_FAT	GO:0050868~negative regulation of T cell activation	6	0.375	0.227917	NM_001008700, NM_001113379, NM_001003817, NM_020594, NM_054056, NM_001033238	1062	42	13588	1.82782	1	0.940413	99.0767
GOTERM_BP_FAT	GO:0050865~regulation of cell activation	16	1	0.236499	NM_008372, NM_010110, NM_010442, NM_001008700, NM_007987, NM_009602, NM_001042451, NM_001003817, NM_054056, NM_011704, NM_007669, NM_001113379, NM_020594, NM_013646, NM_001033238, NM_010566	1062	156	13588	1.31228	1	0.943463	99.2459
GOTERM_BP_FAT	GO:0070664~negative regulation of leukocyte proliferation	5	0.3125	0.290492	NM_001113379, NM_001003817, NM_054056, NM_001033238, NM_010566	1062	35	13588	1.82782	1	0.960427	99.8002
GOTERM_BP_FAT	GO:0050672~negative regulation of lymphocyte proliferation	5	0.3125	0.290492	NM_001113379, NM_001003817, NM_054056, NM_001033238, NM_010566	1062	35	13588	1.82782	1	0.960427	99.8002
GOTERM_BP_FAT	GO:0032945~negative regulation of mononuclear cell proliferation	5	0.3125	0.290492	NM_001113379, NM_001003817, NM_054056, NM_001033238, NM_010566	1062	35	13588	1.82782	1	0.960427	99.8002
GOTERM_BP_FAT	GO:0045619~regulation of lymphocyte differentiation	7	0.4375	0.298344	NM_008372, NM_011704, NM_001008700, NM_007987, NM_001003817, NM_020594, NM_010566	1062	58	13588	1.54419	1	0.961852	99.8367
GOTERM_BP_FAT	GO:0070663~regulation of leukocyte proliferation	9	0.5625	0.309107	NM_013598, NM_010110, NM_007669, NM_009602, NM_001113379, NM_001003817, NM_054056, NM_001033238, NM_010566	1062	82	13588	1.4043	1	0.964585	99.8766
GOTERM_BP_FAT	GO:0042130~negative regulation of T cell proliferation	4	0.25	0.375591	NM_001113379, NM_001003817, NM_054056, NM_001033238	1062	28	13588	1.82782	1	0.976506	99.9803
GOTERM_BP_FAT	GO:0050869~negative regulation of B cell activation	3	0.1875	0.387539	NM_007987, NM_054056, NM_010566	1062	17	13588	2.25789	1	0.978035	99.9861
GOTERM_BP_FAT	GO:0050670~regulation of lymphocyte proliferation	8	0.5	0.434889	NM_010110, NM_007669, NM_009602, NM_001113379, NM_001003817, NM_054056, NM_001033238, NM_010566	1062	80	13588	1.27947	1	0.984514	99.9968
GOTERM_BP_FAT	GO:0032944~regulation of mononuclear cell proliferation	8	0.5	0.434889	NM_010110, NM_007669, NM_009602, NM_001113379, NM_001003817, NM_054056, NM_001033238, NM_010566	1062	80	13588	1.27947	1	0.984514	99.9968
GOTERM_BP_FAT	GO:0051249~regulation of lymphocyte activation	13	0.8125	0.45109	NM_008372, NM_010110, NM_001008700, NM_007987, NM_009602, NM_001003817, NM_054056, NM_011704, NM_007669, NM_001113379, NM_020594, NM_001033238, NM_010566	1062	144	13588	1.15508	1	0.986442	99.9981
GOTERM_BP_FAT	GO:0030888~regulation of B cell proliferation	4	0.25	0.461158	NM_007669, NM_009602, NM_054056, NM_010566	1062	32	13588	1.59934	1	0.987399	99.9986
GOTERM_BP_FAT	GO:0045621~positive regulation of lymphocyte differentiation	4	0.25	0.502033	NM_008372, NM_011704, NM_001008700, NM_010566	1062	34	13588	1.50526	1	0.991092	99.9997
GOTERM_BP_FAT	GO:0045580~regulation of T cell differentiation	5	0.3125	0.522376	NM_008372, NM_011704, NM_001008700, NM_001003817, NM_020594	1062	48	13588	1.33278	1	0.992693	99.9998
GOTERM_BP_FAT	GO:0050863~regulation of T cell activation	9	0.5625	0.614097	NM_008372, NM_010110, NM_011704, NM_001008700, NM_001113379, NM_001003817, NM_020594, NM_054056, NM_001033238	1062	108	13588	1.06623	1	0.996976	100
GOTERM_BP_FAT	GO:0050864~regulation of B cell activation	5	0.3125	0.631842	NM_007669, NM_007987, NM_009602, NM_054056, NM_010566	1062	55	13588	1.16316	1	0.997538	100
GOTERM_BP_FAT	GO:0042129~regulation of T cell proliferation	5	0.3125	0.686618	NM_010110, NM_001113379, NM_001003817, NM_054056, NM_001033238	1062	59	13588	1.0843	1	0.998717	100
GOTERM_BP_FAT	GO:0045582~positive regulation of T cell differentiation	3	0.1875	0.725223	NM_008372, NM_011704, NM_001008700	1062	32	13588	1.19951	1	0.999198	100
GOTERM_BP_FAT	GO:0002684~positive regulation of immune system process	15	0.9375	0.744331	NM_008372, NM_018825, NM_010110, NM_011580, NM_053202, NM_021280, NM_001008700, NM_011027, NM_010907, NM_009602, NM_011704, NM_007669, NM_028679, NM_001033238, NM_010566	1062	206	13588	0.931655	1	0.99941	100
GOTERM_BP_FAT	GO:0051251~positive regulation of lymphocyte activation	7	0.4375	0.752453	NM_008372, NM_010110, NM_011704, NM_007669, NM_001008700, NM_009602, NM_010566	1062	94	13588	0.952799	1	0.999485	100
GOTERM_BP_FAT	GO:0070665~positive regulation of leukocyte proliferation	4	0.25	0.782967	NM_013598, NM_010110, NM_007669, NM_009602	1062	52	13588	0.98421	1	0.999673	100
GOTERM_BP_FAT	GO:0002696~positive regulation of leukocyte activation	7	0.4375	0.794941	NM_008372, NM_010110, NM_011704, NM_007669, NM_001008700, NM_009602, NM_010566	1062	99	13588	0.904678	1	0.999736	100
GOTERM_BP_FAT	GO:0050871~positive regulation of B cell activation	3	0.1875	0.79626	NM_007669, NM_009602, NM_010566	1062	37	13588	1.03741	1	0.999738	100
GOTERM_BP_FAT	GO:0050867~positive regulation of cell activation	7	0.4375	0.810283	NM_008372, NM_010110, NM_011704, NM_007669, NM_001008700, NM_009602, NM_010566	1062	101	13588	0.886763	1	0.999795	100
GOTERM_BP_FAT	GO:0050870~positive regulation of T cell activation	4	0.25	0.897854	NM_008372, NM_010110, NM_011704, NM_001008700	1062	66	13588	0.775438	1	0.99998	100
GOTERM_BP_FAT	GO:0050671~positive regulation of lymphocyte proliferation	3	0.1875	0.910559	NM_010110, NM_007669, NM_009602	1062	50	13588	0.767684	1	0.999988	100
GOTERM_BP_FAT	GO:0032946~positive regulation of mononuclear cell proliferation	3	0.1875	0.910559	NM_010110, NM_007669, NM_009602	1062	50	13588	0.767684	1	0.999988	100
Annotation Cluster 127	Enrichment Score: 0.45032055917289304
Category	Term	Count	%	PValue	Genes	List Total	Pop Hits	Pop Total	Fold Enrichment	Bonferroni	Benjamini	FDR
GOTERM_BP_FAT	GO:0007612~learning	8	0.5	0.154142	NM_021521, NM_010076, NM_016694, NM_009602, NM_008800, NM_178405, XM_985548, NM_009618	1062	57	13588	1.79575	1	0.884737	95.1783
GOTERM_BP_FAT	GO:0007270~nerve-nerve synaptic transmission	5	0.3125	0.171058	NM_010076, NM_207682, NM_016694, NM_008168, NM_001042451	1062	28	13588	2.28477	1	0.904123	96.6558
GOTERM_BP_FAT	GO:0046928~regulation of neurotransmitter secretion	4	0.25	0.201855	NM_016694, NM_010492, NM_008168, NM_001042451	1062	20	13588	2.55895	1	0.927972	98.3154
GOTERM_BP_FAT	GO:0051588~regulation of neurotransmitter transport	4	0.25	0.244142	NM_016694, NM_010492, NM_008168, NM_001042451	1062	22	13588	2.32631	1	0.944028	99.3715
GOTERM_BP_FAT	GO:0050804~regulation of synaptic transmission	11	0.6875	0.253284	NM_021521, NM_010076, NM_010104, NM_016694, NM_009602, NM_010492, NM_008168, XM_985548, NM_011245, NM_001042451, NM_007755	1062	100	13588	1.40742	1	0.948673	99.4958
GOTERM_BP_FAT	GO:0031644~regulation of neurological system process	12	0.75	0.266942	NM_021521, NM_010076, NM_010104, NM_016694, NM_009602, NM_010492, NM_008168, NM_007420, XM_985548, NM_011245, NM_001042451, NM_007755	1062	113	13588	1.35873	1	0.952612	99.6391
GOTERM_BP_FAT	GO:0051899~membrane depolarization	5	0.3125	0.308554	NM_011027, NM_010104, NM_009602, NM_008168, NM_001042451	1062	36	13588	1.77705	1	0.964667	99.8748
GOTERM_BP_FAT	GO:0051969~regulation of transmission of nerve impulse	11	0.6875	0.324378	NM_021521, NM_010076, NM_010104, NM_016694, NM_009602, NM_010492, NM_008168, XM_985548, NM_011245, NM_001042451, NM_007755	1062	107	13588	1.31535	1	0.967762	99.9177
GOTERM_BP_FAT	GO:0048168~regulation of neuronal synaptic plasticity	4	0.25	0.353677	XM_985548, NM_011245, NM_001042451, NM_007755	1062	27	13588	1.89552	1	0.973531	99.9631
GOTERM_BP_FAT	GO:0048167~regulation of synaptic plasticity	5	0.3125	0.522376	NM_010076, XM_985548, NM_011245, NM_001042451, NM_007755	1062	48	13588	1.33278	1	0.992693	99.9998
GOTERM_BP_FAT	GO:0051046~regulation of secretion	10	0.625	0.649009	NM_010442, NM_011027, NM_010104, NM_016694, NM_019688, NM_009602, NM_010492, NM_008168, NM_001113379, NM_001042451	1062	125	13588	1.02358	1	0.997874	100
GOTERM_BP_FAT	GO:0044057~regulation of system process	15	0.9375	0.711142	NM_021521, NM_010104, NM_016694, NM_009602, NM_001042451, NM_007755, NM_207225, NM_010076, NM_010137, NM_010492, NM_007420, NM_008168, NM_178405, XM_985548, NM_011245	1062	201	13588	0.95483	1	0.999017	100
GOTERM_BP_FAT	GO:0007268~synaptic transmission	13	0.8125	0.743163	NM_021521, NM_207682, NM_011027, NM_016694, NM_009602, NM_001042451, NM_010864, NM_010076, NM_178405, XM_985548, NM_008168, NM_020253, NM_001111015	1062	178	13588	0.934446	1	0.999403	100
GOTERM_BP_FAT	GO:0060341~regulation of cellular localization	10	0.625	0.890178	NM_010442, NM_011027, NM_010104, NM_016694, NM_019688, NM_009602, NM_010492, NM_008168, NM_001113379, NM_001042451	1062	161	13588	0.794704	1	0.999974	100
Annotation Cluster 128	Enrichment Score: 0.44814430956744306
Category	Term	Count	%	PValue	Genes	List Total	Pop Hits	Pop Total	Fold Enrichment	Bonferroni	Benjamini	FDR
GOTERM_BP_FAT	GO:0051170~nuclear import	8	0.5	0.164304	NM_023045, NR_002883, NM_001048057, NM_010076, NM_023579, NM_181517, NM_178390, NM_010907, NM_010447	1062	58	13588	1.76479	1	0.896708	96.1263
GOTERM_BP_FAT	GO:0006913~nucleocytoplasmic transport	11	0.6875	0.215307	NM_133917, NM_019996, NM_023045, NR_002883, NM_001048057, NM_010076, NM_023579, NM_181517, NM_178390, NM_010907, NM_010447, NM_008722	1062	96	13588	1.46606	1	0.934674	98.7618
GOTERM_BP_FAT	GO:0051169~nuclear transport	11	0.6875	0.234007	NM_133917, NM_019996, NM_023045, NR_002883, NM_001048057, NM_010076, NM_023579, NM_181517, NM_178390, NM_010907, NM_010447, NM_008722	1062	98	13588	1.43614	1	0.942582	99.2001
GOTERM_BP_FAT	GO:0006606~protein import into nucleus	7	0.4375	0.270758	NM_023045, NM_001048057, NM_010076, NM_023579, NM_181517, NM_178390, NM_010907	1062	56	13588	1.59934	1	0.953672	99.6717
GOTERM_BP_FAT	GO:0000059~protein import into nucleus, docking	3	0.1875	0.329385	NM_023045, NM_023579, NM_181517	1062	15	13588	2.55895	1	0.968316	99.928
GOTERM_BP_FAT	GO:0034504~protein localization in nucleus	7	0.4375	0.340606	NM_023045, NM_001048057, NM_010076, NM_023579, NM_181517, NM_178390, NM_010907	1062	61	13588	1.46825	1	0.970978	99.947
GOTERM_CC_FAT	GO:0005643~nuclear pore	6	0.375	0.427718	NM_023045, NM_001048057, NM_023579, NM_181517, NM_026375, NM_198304	908	59	12504	1.40043	1	0.885494	99.9618
GOTERM_BP_FAT	GO:0017038~protein import	8	0.5	0.460852	NM_023045, NM_001048057, NM_021296, NM_010076, NM_023579, NM_181517, NM_178390, NM_010907	1062	82	13588	1.24827	1	0.987472	99.9986
GOTERM_BP_FAT	GO:0006605~protein targeting	12	0.75	0.467139	NM_023045, NM_001048057, NM_025691, NM_021296, NM_010076, NM_023579, NM_181517, NM_178390, NM_008995, NM_010907, NM_023635, NM_031173	1062	133	13588	1.15441	1	0.988005	99.9989
GOTERM_BP_FAT	GO:0033365~protein localization in organelle	9	0.5625	0.489851	NM_023045, NM_001048057, NM_025691, NM_021296, NM_010076, NM_023579, NM_181517, NM_178390, NM_010907	1062	97	13588	1.18714	1	0.990112	99.9995
GOTERM_MF_FAT	GO:0008565~protein transporter activity	6	0.375	0.597496	NM_026193, NM_023045, NM_001048057, NM_023579, NM_181517, NM_019444	1042	66	13288	1.15931	1	0.993998	99.9999
GOTERM_CC_FAT	GO:0046930~pore complex	6	0.375	0.618345	NM_023045, NM_001048057, NM_023579, NM_181517, NM_026375, NM_198304	908	73	12504	1.13186	1	0.944035	99.9999
Annotation Cluster 129	Enrichment Score: 0.44357734222339784
Category	Term	Count	%	PValue	Genes	List Total	Pop Hits	Pop Total	Fold Enrichment	Bonferroni	Benjamini	FDR
GOTERM_BP_FAT	GO:0030817~regulation of cAMP biosynthetic process	8	0.5	0.242787	NM_010076, NM_008101, NM_007901, NM_010104, NM_019439, NM_080435, NM_007420, NM_010307	1062	65	13588	1.57474	1	0.944575	99.3508
GOTERM_BP_FAT	GO:0019935~cyclic-nucleotide-mediated signaling	8	0.5	0.254875	NM_010076, NM_019832, NM_008101, NM_007901, NM_019688, NM_080435, NM_007420, NM_010307	1062	66	13588	1.55088	1	0.948318	99.5149
GOTERM_BP_FAT	GO:0030814~regulation of cAMP metabolic process	8	0.5	0.267135	NM_010076, NM_008101, NM_007901, NM_010104, NM_019439, NM_080435, NM_007420, NM_010307	1062	67	13588	1.52773	1	0.952285	99.6408
GOTERM_BP_FAT	GO:0030808~regulation of nucleotide biosynthetic process	8	0.5	0.304786	NM_010076, NM_008101, NM_007901, NM_010104, NM_019439, NM_080435, NM_007420, NM_010307	1062	70	13588	1.46225	1	0.963929	99.8618
GOTERM_BP_FAT	GO:0030802~regulation of cyclic nucleotide biosynthetic process	8	0.5	0.304786	NM_010076, NM_008101, NM_007901, NM_010104, NM_019439, NM_080435, NM_007420, NM_010307	1062	70	13588	1.46225	1	0.963929	99.8618
GOTERM_BP_FAT	GO:0045761~regulation of adenylate cyclase activity	7	0.4375	0.326429	NM_010076, NM_008101, NM_007901, NM_019439, NM_080435, NM_007420, NM_010307	1062	60	13588	1.49272	1	0.9677	99.9221
GOTERM_BP_FAT	GO:0007187~G-protein signaling, coupled to cyclic nucleotide second messenger	7	0.4375	0.326429	NM_010076, NM_019832, NM_008101, NM_007901, NM_080435, NM_007420, NM_010307	1062	60	13588	1.49272	1	0.9677	99.9221
GOTERM_BP_FAT	GO:0019933~cAMP-mediated signaling	7	0.4375	0.340606	NM_010076, NM_008101, NM_007901, NM_019688, NM_080435, NM_007420, NM_010307	1062	61	13588	1.46825	1	0.970978	99.947
GOTERM_BP_FAT	GO:0030799~regulation of cyclic nucleotide metabolic process	8	0.5	0.343405	NM_010076, NM_008101, NM_007901, NM_010104, NM_019439, NM_080435, NM_007420, NM_010307	1062	73	13588	1.40216	1	0.971468	99.9509
GOTERM_BP_FAT	GO:0031279~regulation of cyclase activity	7	0.4375	0.354844	NM_010076, NM_008101, NM_007901, NM_019439, NM_080435, NM_007420, NM_010307	1062	62	13588	1.44457	1	0.973675	99.9643
GOTERM_BP_FAT	GO:0051339~regulation of lyase activity	7	0.4375	0.354844	NM_010076, NM_008101, NM_007901, NM_019439, NM_080435, NM_007420, NM_010307	1062	62	13588	1.44457	1	0.973675	99.9643
GOTERM_BP_FAT	GO:0006140~regulation of nucleotide metabolic process	8	0.5	0.369475	NM_010076, NM_008101, NM_007901, NM_010104, NM_019439, NM_080435, NM_007420, NM_010307	1062	75	13588	1.36477	1	0.975309	99.9764
GOTERM_BP_FAT	GO:0007190~activation of adenylate cyclase activity	5	0.3125	0.399586	NM_010076, NM_008101, NM_080435, NM_007420, NM_010307	1062	41	13588	1.56033	1	0.97949	99.9903
GOTERM_BP_FAT	GO:0051349~positive regulation of lyase activity	5	0.3125	0.417656	NM_010076, NM_008101, NM_080435, NM_007420, NM_010307	1062	42	13588	1.52318	1	0.982434	99.9944
GOTERM_BP_FAT	GO:0031281~positive regulation of cyclase activity	5	0.3125	0.417656	NM_010076, NM_008101, NM_080435, NM_007420, NM_010307	1062	42	13588	1.52318	1	0.982434	99.9944
GOTERM_BP_FAT	GO:0045762~positive regulation of adenylate cyclase activity	5	0.3125	0.417656	NM_010076, NM_008101, NM_080435, NM_007420, NM_010307	1062	42	13588	1.52318	1	0.982434	99.9944
GOTERM_BP_FAT	GO:0007188~G-protein signaling, coupled to cAMP nucleotide second messenger	6	0.375	0.430868	NM_010076, NM_008101, NM_007901, NM_080435, NM_007420, NM_010307	1062	55	13588	1.39579	1	0.983999	99.9963
GOTERM_BP_FAT	GO:0019932~second-messenger-mediated signaling	11	0.6875	0.441922	NM_010076, NM_019832, NM_029094, NM_008101, NM_007901, NM_010104, NM_019688, NM_172133, NM_080435, NM_007420, NM_010307	1062	118	13588	1.19273	1	0.985163	99.9974
GOTERM_BP_FAT	GO:0010578~regulation of adenylate cyclase activity involved in G-protein signaling	4	0.25	0.461158	NM_010076, NM_008101, NM_007420, NM_010307	1062	32	13588	1.59934	1	0.987399	99.9986
GOTERM_BP_FAT	GO:0010579~positive regulation of adenylate cyclase activity by G-protein signaling pathway	4	0.25	0.461158	NM_010076, NM_008101, NM_007420, NM_010307	1062	32	13588	1.59934	1	0.987399	99.9986
GOTERM_BP_FAT	GO:0007189~activation of adenylate cyclase activity by G-protein signaling pathway	4	0.25	0.461158	NM_010076, NM_008101, NM_007420, NM_010307	1062	32	13588	1.59934	1	0.987399	99.9986
Annotation Cluster 130	Enrichment Score: 0.4374560341841565
Category	Term	Count	%	PValue	Genes	List Total	Pop Hits	Pop Total	Fold Enrichment	Bonferroni	Benjamini	FDR
KEGG_PATHWAY	mmu02010:ABC transporters	10	0.625	0.00390858	NM_147218, NM_008992, NM_007378, NM_011920, NM_147219, NM_009593, NM_011076, NM_011075, NM_001033336, NM_145140	411	45	5738	3.10246	0.480044	0.150836	4.65171
GOTERM_MF_FAT	GO:0016887~ATPase activity	30	1.875	0.0765156	NM_011920, NM_011802, NM_207682, NM_030096, NM_007690, NM_019553, XM_355934, NM_001037863, BC051401, NM_147218, NM_033606, NM_147219, NM_053183, NM_013852, NM_013506, NM_178405, NM_017397, NM_020570, NM_001033336, NM_007378, NM_008992, NM_028038, NM_011076, NM_029570, NM_011075, NM_145140, NM_001081417, NM_001001488, NM_009593, NM_016745, NM_009014	1042	281	13288	1.36147	1	0.7535	71.3339
GOTERM_BP_FAT	GO:0015914~phospholipid transport	5	0.3125	0.0998305	NM_007378, NM_001001488, NM_011027, NM_029570, NM_001037863	1062	23	13588	2.78146	1	0.821485	85.1162
GOTERM_BP_FAT	GO:0044271~nitrogen compound biosynthetic process	31	1.9375	0.101877	NM_026779, NM_021888, BC125331, NM_001042451, NM_030221, NM_001037863, NM_144533, NM_001037746, NM_170778, NM_080435, NM_029128, NM_178405, NM_008777, NM_013556, NM_009665, NM_011830, NM_008230, NM_029570, NM_009653, NM_007494, NM_010324, NM_008131, NM_001001488, NM_199476, NM_175406, NM_016748, NM_172952, NM_016745, NM_013646, NM_144855, NM_001013381	1062	302	13588	1.31337	1	0.818643	85.7172
GOTERM_MF_FAT	GO:0015247~aminophospholipid transporter activity	4	0.25	0.125061	NM_007378, NM_001001488, NM_029570, NM_001037863	1042	16	13288	3.1881	1	0.841094	87.7183
GOTERM_MF_FAT	GO:0004012~phospholipid-translocating ATPase activity	4	0.25	0.125061	NM_007378, NM_001001488, NM_029570, NM_001037863	1042	16	13288	3.1881	1	0.841094	87.7183
GOTERM_MF_FAT	GO:0005319~lipid transporter activity	7	0.4375	0.126762	NM_007378, NM_001001488, NM_023377, NM_029570, NM_011977, NM_001037863, NM_008642	1042	44	13288	2.02879	1	0.836944	88.0878
GOTERM_MF_FAT	GO:0005548~phospholipid transporter activity	4	0.25	0.203204	NM_007378, NM_001001488, NM_029570, NM_001037863	1042	20	13288	2.55048	1	0.913901	97.1718
GOTERM_MF_FAT	GO:0016820~hydrolase activity, acting on acid anhydrides, catalyzing transmembrane movement of substances	11	0.6875	0.227546	NM_008992, NM_007378, NM_001001488, NM_011076, NM_011075, NM_029570, NM_178405, NM_016745, NM_001033336, NM_001037863, NM_145140	1042	97	13288	1.44615	1	0.92845	98.2622
GOTERM_MF_FAT	GO:0043492~ATPase activity, coupled to movement of substances	11	0.6875	0.227546	NM_008992, NM_007378, NM_001001488, NM_011076, NM_011075, NM_029570, NM_178405, NM_016745, NM_001033336, NM_001037863, NM_145140	1042	97	13288	1.44615	1	0.92845	98.2622
GOTERM_MF_FAT	GO:0042626~ATPase activity, coupled to transmembrane movement of substances	11	0.6875	0.227546	NM_008992, NM_007378, NM_001001488, NM_011076, NM_011075, NM_029570, NM_178405, NM_016745, NM_001033336, NM_001037863, NM_145140	1042	97	13288	1.44615	1	0.92845	98.2622
GOTERM_MF_FAT	GO:0042623~ATPase activity, coupled	21	1.3125	0.296229	NM_008992, NM_007378, NM_028038, NM_011076, NM_029570, NM_011075, NM_030096, NM_007690, NM_019553, NM_001037863, NM_001081417, NM_145140, NM_001001488, NM_053183, NM_013506, NM_178405, NM_017397, NM_020570, NM_009014, NM_016745, NM_001033336	1042	223	13288	1.2009	1	0.950542	99.5971
GOTERM_BP_FAT	GO:0034654~nucleobase, nucleoside, nucleotide and nucleic acid biosynthetic process	17	1.0625	0.323368	NM_011830, NM_021888, NM_029570, NM_001037863, NM_030221, NM_144533, NM_001001488, NM_001037746, NM_199476, NM_175406, NM_170778, NM_029128, NM_080435, NM_016748, NM_178405, NM_016745, NM_013556	1062	179	13588	1.21514	1	0.967646	99.9154
GOTERM_BP_FAT	GO:0034404~nucleobase, nucleoside and nucleotide biosynthetic process	17	1.0625	0.323368	NM_011830, NM_021888, NM_029570, NM_001037863, NM_030221, NM_144533, NM_001001488, NM_001037746, NM_199476, NM_175406, NM_170778, NM_029128, NM_080435, NM_016748, NM_178405, NM_016745, NM_013556	1062	179	13588	1.21514	1	0.967646	99.9154
GOTERM_MF_FAT	GO:0015405~P-P-bond-hydrolysis-driven transmembrane transporter activity	11	0.6875	0.328062	NM_008992, NM_007378, NM_001001488, NM_011076, NM_011075, NM_029570, NM_178405, NM_016745, NM_001033336, NM_001037863, NM_145140	1042	107	13288	1.31099	1	0.957044	99.8052
GOTERM_MF_FAT	GO:0015399~primary active transmembrane transporter activity	11	0.6875	0.338626	NM_008992, NM_007378, NM_001001488, NM_011076, NM_011075, NM_029570, NM_178405, NM_016745, NM_001033336, NM_001037863, NM_145140	1042	108	13288	1.29886	1	0.957889	99.8481
GOTERM_BP_FAT	GO:0009165~nucleotide biosynthetic process	15	0.9375	0.494116	NM_011830, NM_029570, NM_001037863, NM_030221, NM_144533, NM_001001488, NM_001037746, NM_199476, NM_175406, NM_170778, NM_080435, NM_016748, NM_178405, NM_016745, NM_013556	1062	174	13588	1.10299	1	0.990379	99.9996
GOTERM_BP_FAT	GO:0006163~purine nucleotide metabolic process	13	0.8125	0.601124	NM_009849, NM_011830, NM_029570, NM_001037863, NM_001001488, NM_175406, NM_080435, NM_178405, NM_172263, NM_011056, NM_016745, NM_013556, NM_013646	1062	160	13588	1.03957	1	0.996686	100
GOTERM_BP_FAT	GO:0009260~ribonucleotide biosynthetic process	9	0.5625	0.64513	NM_011830, NM_001001488, NM_001037746, NM_175406, NM_029570, NM_170778, NM_178405, NM_016745, NM_001037863	1062	111	13588	1.03741	1	0.997883	100
GOTERM_BP_FAT	GO:0009259~ribonucleotide metabolic process	10	0.625	0.649009	NM_009849, NM_011830, NM_001001488, NM_001037746, NM_175406, NM_029570, NM_170778, NM_178405, NM_016745, NM_001037863	1062	125	13588	1.02358	1	0.997874	100
GOTERM_MF_FAT	GO:0015662~ATPase activity, coupled to transmembrane movement of ions, phosphorylative mechanism	5	0.3125	0.662591	NM_001001488, NM_029570, NM_178405, NM_016745, NM_001037863	1042	57	13288	1.11863	1	0.996337	100
GOTERM_BP_FAT	GO:0006754~ATP biosynthetic process	6	0.375	0.777376	NM_001001488, NM_175406, NM_029570, NM_178405, NM_016745, NM_001037863	1062	82	13588	0.9362	1	0.99965	100
GOTERM_MF_FAT	GO:0042625~ATPase activity, coupled to transmembrane movement of ions	5	0.3125	0.799603	NM_001001488, NM_029570, NM_178405, NM_016745, NM_001037863	1042	69	13288	0.924087	1	0.999352	100
GOTERM_BP_FAT	GO:0009150~purine ribonucleotide metabolic process	8	0.5	0.830633	NM_009849, NM_011830, NM_001001488, NM_175406, NM_029570, NM_178405, NM_016745, NM_001037863	1062	119	13588	0.86015	1	0.999867	100
GOTERM_BP_FAT	GO:0046034~ATP metabolic process	6	0.375	0.841352	NM_001001488, NM_175406, NM_029570, NM_178405, NM_016745, NM_001037863	1062	90	13588	0.852982	1	0.9999	100
GOTERM_BP_FAT	GO:0006164~purine nucleotide biosynthetic process	9	0.5625	0.848182	NM_011830, NM_001001488, NM_175406, NM_029570, NM_080435, NM_178405, NM_016745, NM_013556, NM_001037863	1062	137	13588	0.84053	1	0.999917	100
GOTERM_BP_FAT	GO:0009152~purine ribonucleotide biosynthetic process	7	0.4375	0.85094	NM_011830, NM_001001488, NM_175406, NM_029570, NM_178405, NM_016745, NM_001037863	1062	107	13588	0.837038	1	0.999919	100
GOTERM_BP_FAT	GO:0009201~ribonucleoside triphosphate biosynthetic process	6	0.375	0.861083	NM_001001488, NM_175406, NM_029570, NM_178405, NM_016745, NM_001037863	1062	93	13588	0.825466	1	0.999937	100
GOTERM_BP_FAT	GO:0009206~purine ribonucleoside triphosphate biosynthetic process	6	0.375	0.861083	NM_001001488, NM_175406, NM_029570, NM_178405, NM_016745, NM_001037863	1062	93	13588	0.825466	1	0.999937	100
GOTERM_BP_FAT	GO:0009145~purine nucleoside triphosphate biosynthetic process	6	0.375	0.867186	NM_001001488, NM_175406, NM_029570, NM_178405, NM_016745, NM_001037863	1062	94	13588	0.816685	1	0.999947	100
GOTERM_BP_FAT	GO:0009142~nucleoside triphosphate biosynthetic process	6	0.375	0.873062	NM_001001488, NM_175406, NM_029570, NM_178405, NM_016745, NM_001037863	1062	95	13588	0.808088	1	0.999956	100
GOTERM_BP_FAT	GO:0009141~nucleoside triphosphate metabolic process	7	0.4375	0.893772	NM_001001488, NM_199476, NM_175406, NM_029570, NM_178405, NM_016745, NM_001037863	1062	115	13588	0.778809	1	0.999977	100
GOTERM_BP_FAT	GO:0009205~purine ribonucleoside triphosphate metabolic process	6	0.375	0.903861	NM_001001488, NM_175406, NM_029570, NM_178405, NM_016745, NM_001037863	1062	101	13588	0.760083	1	0.999984	100
GOTERM_BP_FAT	GO:0009199~ribonucleoside triphosphate metabolic process	6	0.375	0.908307	NM_001001488, NM_175406, NM_029570, NM_178405, NM_016745, NM_001037863	1062	102	13588	0.752631	1	0.999987	100
GOTERM_BP_FAT	GO:0009144~purine nucleoside triphosphate metabolic process	6	0.375	0.924339	NM_001001488, NM_175406, NM_029570, NM_178405, NM_016745, NM_001037863	1062	106	13588	0.72423	1	0.999994	100
Annotation Cluster 131	Enrichment Score: 0.4344474140013729
Category	Term	Count	%	PValue	Genes	List Total	Pop Hits	Pop Total	Fold Enrichment	Bonferroni	Benjamini	FDR
GOTERM_BP_FAT	GO:0021602~cranial nerve morphogenesis	3	0.1875	0.210126	NM_010452, NM_001079869, NM_009602	1062	11	13588	3.48947	1	0.931639	98.6051
GOTERM_BP_FAT	GO:0021545~cranial nerve development	3	0.1875	0.415785	NM_010452, NM_001079869, NM_009602	1062	18	13588	2.13245	1	0.982348	99.9941
GOTERM_BP_FAT	GO:0021675~nerve development	3	0.1875	0.569258	NM_010452, NM_001079869, NM_009602	1062	24	13588	1.59934	1	0.995241	100
Annotation Cluster 132	Enrichment Score: 0.4264197391102331
Category	Term	Count	%	PValue	Genes	List Total	Pop Hits	Pop Total	Fold Enrichment	Bonferroni	Benjamini	FDR
GOTERM_BP_FAT	GO:0021895~cerebral cortex neuron differentiation	4	0.25	0.0613486	NM_008500, NM_010076, NM_008995, NM_013556	1062	12	13588	4.26491	1	0.72287	68.2317
GOTERM_BP_FAT	GO:0022029~telencephalon cell migration	3	0.1875	0.415785	NM_008500, NM_010076, NM_008995	1062	18	13588	2.13245	1	0.982348	99.9941
GOTERM_BP_FAT	GO:0021885~forebrain cell migration	3	0.1875	0.443358	NM_008500, NM_010076, NM_008995	1062	19	13588	2.02022	1	0.985295	99.9975
GOTERM_BP_FAT	GO:0021537~telencephalon development	7	0.4375	0.496404	NM_022887, NM_001004468, NM_008500, NM_010076, NM_008995, NM_053080, NM_013556	1062	72	13588	1.24393	1	0.990483	99.9996
GOTERM_BP_FAT	GO:0030900~forebrain development	14	0.875	0.546624	NM_022887, NM_008500, NM_008995, NM_009602, NM_053080, NM_008711, NM_011308, NM_011535, NM_001004468, NM_010076, NM_008010, NM_013556, NM_008090, NM_013931	1062	167	13588	1.07261	1	0.993868	99.9999
GOTERM_BP_FAT	GO:0021987~cerebral cortex development	4	0.25	0.560186	NM_022887, NM_001004468, NM_008500, NM_008995	1062	37	13588	1.38321	1	0.994625	100
GOTERM_BP_FAT	GO:0021543~pallium development	5	0.3125	0.602252	NM_022887, NM_001004468, NM_008500, NM_010076, NM_008995	1062	53	13588	1.20705	1	0.99667	100
Annotation Cluster 133	Enrichment Score: 0.4121237251505135
Category	Term	Count	%	PValue	Genes	List Total	Pop Hits	Pop Total	Fold Enrichment	Bonferroni	Benjamini	FDR
GOTERM_CC_FAT	GO:0005852~eukaryotic translation initiation factor 3 complex	3	0.1875	0.214673	NM_145139, NM_010123, NM_008388	908	12	12504	3.44273	1	0.774155	96.6867
GOTERM_MF_FAT	GO:0003743~translation initiation factor activity	7	0.4375	0.357758	NM_145139, NM_010123, NM_145625, NM_013506, NM_145380, NM_008388, NM_001111277	1042	62	13288	1.43979	1	0.96067	99.9042
GOTERM_MF_FAT	GO:0008135~translation factor activity, nucleic acid binding	9	0.5625	0.505515	NM_145139, NM_010123, NM_029663, NM_145625, NM_013506, NM_145380, NM_007924, NM_008388, NM_001111277	1042	98	13288	1.17114	1	0.987383	99.9984
GOTERM_BP_FAT	GO:0006413~translational initiation	4	0.25	0.578635	NM_145139, NM_010123, NM_008388, NM_001111277	1062	38	13588	1.34681	1	0.995677	100
Annotation Cluster 134	Enrichment Score: 0.4066877362369622
Category	Term	Count	%	PValue	Genes	List Total	Pop Hits	Pop Total	Fold Enrichment	Bonferroni	Benjamini	FDR
GOTERM_BP_FAT	GO:0010627~regulation of protein kinase cascade	17	1.0625	0.153005	NM_011366, NM_010495, NM_010513, NM_011018, NM_011027, NM_178258, NM_021506, NM_011308, NM_008160, NM_030168, NM_008010, NM_007420, XM_985548, NM_007434, NM_144855, NM_007700, NM_013931	1062	155	13588	1.40329	1	0.883746	95.0596
GOTERM_BP_FAT	GO:0043408~regulation of MAPKKK cascade	11	0.6875	0.188471	NM_011366, NM_010495, NM_010513, NM_011027, NM_008010, NM_007420, XM_985548, NM_007434, NM_144855, NM_021506, NM_013931	1062	93	13588	1.51335	1	0.916464	97.7234
GOTERM_BP_FAT	GO:0043410~positive regulation of MAPKKK cascade	5	0.3125	0.505495	NM_011366, NM_010513, NM_011027, NM_008010, NM_007420	1062	47	13588	1.36114	1	0.991328	99.9997
GOTERM_BP_FAT	GO:0010647~positive regulation of cell communication	16	1	0.513075	NM_013598, NM_011580, NM_011366, NM_010513, NM_011027, NM_009602, NM_053080, NM_001042451, NM_008160, NM_001025250, NM_010076, NM_008010, NM_011057, NM_007420, NM_008478, NM_007700	1062	189	13588	1.08315	1	0.991941	99.9998
GOTERM_BP_FAT	GO:0010740~positive regulation of protein kinase cascade	7	0.4375	0.693455	NM_008160, NM_011366, NM_010513, NM_011027, NM_008010, NM_007420, NM_007700	1062	88	13588	1.01776	1	0.998813	100
GOTERM_BP_FAT	GO:0009967~positive regulation of signal transduction	13	0.8125	0.699853	NM_013598, NM_011580, NM_011366, NM_010513, NM_011027, NM_053080, NM_008160, NM_001025250, NM_008010, NM_011057, NM_007420, NM_008478, NM_007700	1062	172	13588	0.967043	1	0.998867	100
Annotation Cluster 135	Enrichment Score: 0.3987076975962981
Category	Term	Count	%	PValue	Genes	List Total	Pop Hits	Pop Total	Fold Enrichment	Bonferroni	Benjamini	FDR
GOTERM_BP_FAT	GO:0001892~embryonic placenta development	7	0.4375	0.340606	NM_010137, NM_011693, NM_152813, NM_001037737, NM_009627, NM_001037941, NM_008090	1062	61	13588	1.46825	1	0.970978	99.947
GOTERM_BP_FAT	GO:0001890~placenta development	9	0.5625	0.369015	NM_007465, NM_010137, NM_011693, NM_152813, NM_001037737, NM_009627, NM_130877, NM_001037941, NM_008090	1062	87	13588	1.32359	1	0.975397	99.9761
GOTERM_BP_FAT	GO:0060713~labyrinthine layer morphogenesis	3	0.1875	0.387539	NM_011693, NM_009627, NM_001037941	1062	17	13588	2.25789	1	0.978035	99.9861
GOTERM_BP_FAT	GO:0060711~labyrinthine layer development	4	0.25	0.521865	NM_011693, NM_152813, NM_009627, NM_001037941	1062	35	13588	1.46225	1	0.992717	99.9998
Annotation Cluster 136	Enrichment Score: 0.39455367532721086
Category	Term	Count	%	PValue	Genes	List Total	Pop Hits	Pop Total	Fold Enrichment	Bonferroni	Benjamini	FDR
GOTERM_BP_FAT	GO:0009123~nucleoside monophosphate metabolic process	7	0.4375	0.312335	NM_011830, NM_001037746, NM_170778, NM_080435, NM_011056, NM_172263, NM_013646	1062	59	13588	1.51802	1	0.965062	99.8866
GOTERM_BP_FAT	GO:0046058~cAMP metabolic process	3	0.1875	0.387539	NM_080435, NM_011056, NM_172263	1062	17	13588	2.25789	1	0.978035	99.9861
GOTERM_BP_FAT	GO:0009187~cyclic nucleotide metabolic process	4	0.25	0.541257	NM_080435, NM_011056, NM_172263, NM_013646	1062	36	13588	1.42164	1	0.993586	99.9999
Annotation Cluster 137	Enrichment Score: 0.3943968528699376
Category	Term	Count	%	PValue	Genes	List Total	Pop Hits	Pop Total	Fold Enrichment	Bonferroni	Benjamini	FDR
GOTERM_BP_FAT	GO:0006022~aminoglycan metabolic process	7	0.4375	0.217783	NM_007696, NM_172471, NM_033320, NM_007695, NM_052994, NM_008592, NM_021439	1062	52	13588	1.72237	1	0.935712	98.8307
GOTERM_BP_FAT	GO:0030203~glycosaminoglycan metabolic process	5	0.3125	0.38142	NM_172471, NM_033320, NM_052994, NM_008592, NM_021439	1062	40	13588	1.59934	1	0.977349	99.9833
GOTERM_BP_FAT	GO:0005976~polysaccharide metabolic process	9	0.5625	0.429743	NM_007696, NM_010146, NM_172471, NM_033320, NM_007695, NM_052994, NM_015828, NM_008592, NM_021439	1062	92	13588	1.25166	1	0.984075	99.9962
GOTERM_BP_FAT	GO:0006029~proteoglycan metabolic process	3	0.1875	0.740929	NM_033320, NM_052994, NM_021439	1062	33	13588	1.16316	1	0.999382	100
Annotation Cluster 138	Enrichment Score: 0.3938239206453944
Category	Term	Count	%	PValue	Genes	List Total	Pop Hits	Pop Total	Fold Enrichment	Bonferroni	Benjamini	FDR
GOTERM_BP_FAT	GO:0042060~wound healing	12	0.75	0.257596	NM_025772, NM_009849, NM_021469, NM_008160, NM_007976, NM_011113, NM_029094, NM_008711, NM_013473, NM_173068, NM_018762, NM_023635	1062	112	13588	1.37086	1	0.949711	99.546
GOTERM_BP_FAT	GO:0050878~regulation of body fluid levels	9	0.5625	0.393292	NM_025772, NM_009849, NM_007976, NM_029094, NM_010104, NM_013473, NM_018762, NM_011643, NM_023635	1062	89	13588	1.29385	1	0.979396	99.9883
GOTERM_BP_FAT	GO:0050817~coagulation	7	0.4375	0.468631	NM_025772, NM_009849, NM_007976, NM_029094, NM_013473, NM_018762, NM_023635	1062	70	13588	1.27947	1	0.988122	99.9989
GOTERM_BP_FAT	GO:0007596~blood coagulation	7	0.4375	0.468631	NM_025772, NM_009849, NM_007976, NM_029094, NM_013473, NM_018762, NM_023635	1062	70	13588	1.27947	1	0.988122	99.9989
GOTERM_BP_FAT	GO:0007599~hemostasis	7	0.4375	0.482574	NM_025772, NM_009849, NM_007976, NM_029094, NM_013473, NM_018762, NM_023635	1062	71	13588	1.26145	1	0.989316	99.9993
Annotation Cluster 139	Enrichment Score: 0.39055347971707627
Category	Term	Count	%	PValue	Genes	List Total	Pop Hits	Pop Total	Fold Enrichment	Bonferroni	Benjamini	FDR
GOTERM_BP_FAT	GO:0006446~regulation of translational initiation	4	0.25	0.222799	NM_201256, NM_175375, NM_146169, NM_201354, NM_133819	1062	21	13588	2.43709	1	0.937173	98.9593
GOTERM_BP_FAT	GO:0017148~negative regulation of translation	4	0.25	0.244142	NM_201256, NM_144925, NM_175375, NM_146169, NM_001113188	1062	22	13588	2.32631	1	0.944028	99.3715
GOTERM_BP_FAT	GO:0051248~negative regulation of protein metabolic process	9	0.5625	0.262816	NM_201256, NM_001081282, NM_008575, NM_008343, NM_144925, NM_175375, NM_146169, NM_027000, NM_001113188, NM_028679	1062	78	13588	1.47631	1	0.951316	99.6005
GOTERM_BP_FAT	GO:0032269~negative regulation of cellular protein metabolic process	7	0.4375	0.496404	NM_201256, NM_001081282, NM_008343, NM_144925, NM_175375, NM_146169, NM_027000, NM_001113188	1062	72	13588	1.24393	1	0.990483	99.9996
GOTERM_BP_FAT	GO:0006417~regulation of translation	9	0.5625	0.525089	NM_201256, NM_008654, NM_144925, NM_175375, NM_146169, NM_201354, NM_007564, NM_001113188, NM_133819, NM_007755	1062	100	13588	1.15153	1	0.992743	99.9999
GOTERM_BP_FAT	GO:0010608~posttranscriptional regulation of gene expression	12	0.75	0.612703	NM_175472, NM_201354, NM_007564, NM_007755, NM_201256, NM_008654, NM_001025250, NM_175375, NM_144925, NM_146169, NM_027000, NM_001113188, NM_133819	1062	148	13588	1.03741	1	0.997044	100
GOTERM_BP_FAT	GO:0031400~negative regulation of protein modification process	3	0.1875	0.80835	NM_001081282, NM_008343, NM_027000	1062	38	13588	1.01011	1	0.999792	100
Annotation Cluster 140	Enrichment Score: 0.3876302138270761
Category	Term	Count	%	PValue	Genes	List Total	Pop Hits	Pop Total	Fold Enrichment	Bonferroni	Benjamini	FDR
GOTERM_BP_FAT	GO:0042733~embryonic digit morphogenesis	5	0.3125	0.187016	NM_001017985, NM_011535, NM_013907, NM_021439, NM_020295	1062	29	13588	2.20599	1	0.916242	97.6483
GOTERM_BP_FAT	GO:0035137~hindlimb morphogenesis	5	0.3125	0.272581	NM_010230, NM_013555, NM_020295, NM_001033324, NM_001081417	1062	34	13588	1.88158	1	0.954355	99.6862
GOTERM_BP_FAT	GO:0035136~forelimb morphogenesis	4	0.25	0.353677	NM_011535, NM_010230, NM_013555, NM_001033324	1062	27	13588	1.89552	1	0.973531	99.9631
GOTERM_BP_FAT	GO:0035108~limb morphogenesis	11	0.6875	0.409663	NM_001017985, NM_011535, NM_023066, NM_010230, NM_013555, NM_013907, NM_021439, NM_008325, NM_020295, NM_001033324, NM_001081417	1062	115	13588	1.22384	1	0.981268	99.9929
GOTERM_BP_FAT	GO:0035107~appendage morphogenesis	11	0.6875	0.409663	NM_001017985, NM_011535, NM_023066, NM_010230, NM_013555, NM_013907, NM_021439, NM_008325, NM_020295, NM_001033324, NM_001081417	1062	115	13588	1.22384	1	0.981268	99.9929
GOTERM_BP_FAT	GO:0060173~limb development	11	0.6875	0.452644	NM_001017985, NM_011535, NM_023066, NM_010230, NM_013555, NM_013907, NM_021439, NM_008325, NM_020295, NM_001033324, NM_001081417	1062	119	13588	1.18271	1	0.986584	99.9982
GOTERM_BP_FAT	GO:0048736~appendage development	11	0.6875	0.452644	NM_001017985, NM_011535, NM_023066, NM_010230, NM_013555, NM_013907, NM_021439, NM_008325, NM_020295, NM_001033324, NM_001081417	1062	119	13588	1.18271	1	0.986584	99.9982
GOTERM_BP_FAT	GO:0035116~embryonic hindlimb morphogenesis	3	0.1875	0.521442	NM_020295, NM_001033324, NM_001081417	1062	22	13588	1.74474	1	0.99275	99.9998
GOTERM_BP_FAT	GO:0035113~embryonic appendage morphogenesis	8	0.5	0.641314	NM_001017985, NM_011535, NM_013555, NM_013907, NM_021439, NM_020295, NM_001033324, NM_001081417	1062	97	13588	1.05524	1	0.997769	100
GOTERM_BP_FAT	GO:0030326~embryonic limb morphogenesis	8	0.5	0.641314	NM_001017985, NM_011535, NM_013555, NM_013907, NM_021439, NM_020295, NM_001033324, NM_001081417	1062	97	13588	1.05524	1	0.997769	100
Annotation Cluster 141	Enrichment Score: 0.38565483885192103
Category	Term	Count	%	PValue	Genes	List Total	Pop Hits	Pop Total	Fold Enrichment	Bonferroni	Benjamini	FDR
GOTERM_BP_FAT	GO:0055002~striated muscle cell development	7	0.4375	0.243846	NM_009988, NM_008160, NM_009606, NM_021883, NM_026509, NM_172952, NM_001003817	1062	54	13588	1.65858	1	0.944328	99.3671
GOTERM_BP_FAT	GO:0055001~muscle cell development	7	0.4375	0.340606	NM_009988, NM_008160, NM_009606, NM_021883, NM_026509, NM_172952, NM_001003817	1062	61	13588	1.46825	1	0.970978	99.947
GOTERM_BP_FAT	GO:0030239~myofibril assembly	3	0.1875	0.443358	NM_009606, NM_021883, NM_026509	1062	19	13588	2.02022	1	0.985295	99.9975
GOTERM_BP_FAT	GO:0010927~cellular component assembly involved in morphogenesis	4	0.25	0.541257	NM_009606, NM_021883, NM_026509, NM_010322	1062	36	13588	1.42164	1	0.993586	99.9999
GOTERM_BP_FAT	GO:0031032~actomyosin structure organization	3	0.1875	0.591833	NM_009606, NM_021883, NM_026509	1062	25	13588	1.53537	1	0.996342	100
Annotation Cluster 142	Enrichment Score: 0.3792488319226977
Category	Term	Count	%	PValue	Genes	List Total	Pop Hits	Pop Total	Fold Enrichment	Bonferroni	Benjamini	FDR
GOTERM_BP_FAT	GO:0001975~response to amphetamine	3	0.1875	0.329385	NM_010076, NM_013556, NM_010307	1062	15	13588	2.55895	1	0.968316	99.928
GOTERM_BP_FAT	GO:0010243~response to organic nitrogen	3	0.1875	0.470192	NM_010076, NM_013556, NM_010307	1062	20	13588	1.91921	1	0.98825	99.999
GOTERM_BP_FAT	GO:0014075~response to amine stimulus	3	0.1875	0.470192	NM_010076, NM_013556, NM_010307	1062	20	13588	1.91921	1	0.98825	99.999
Annotation Cluster 143	Enrichment Score: 0.3745541252157026
Category	Term	Count	%	PValue	Genes	List Total	Pop Hits	Pop Total	Fold Enrichment	Bonferroni	Benjamini	FDR
GOTERM_MF_FAT	GO:0004532~exoribonuclease activity	3	0.1875	0.24106	NM_011917, NM_133992, NM_020583	1042	12	13288	3.1881	1	0.934754	98.6827
GOTERM_MF_FAT	GO:0016896~exoribonuclease activity, producing 5'-phosphomonoesters	3	0.1875	0.24106	NM_011917, NM_133992, NM_020583	1042	12	13288	3.1881	1	0.934754	98.6827
GOTERM_MF_FAT	GO:0016796~exonuclease activity, active with either ribo- or deoxyribonucleic acids and producing 5'-phosphomonoesters	3	0.1875	0.417464	NM_011917, NM_133992, NM_020583	1042	18	13288	2.1254	1	0.975763	99.9793
GOTERM_MF_FAT	GO:0004527~exonuclease activity	5	0.3125	0.557971	NM_146114, NM_011917, NM_175016, NM_133992, NM_020583	1042	50	13288	1.27524	1	0.991418	99.9997
GOTERM_MF_FAT	GO:0004540~ribonuclease activity	6	0.375	0.624338	NM_145938, NM_011917, NM_053255, NM_133982, NM_133992, NM_020583	1042	68	13288	1.12521	1	0.994932	100
GOTERM_MF_FAT	GO:0004518~nuclease activity	12	0.75	0.669536	NM_146114, NM_011729, NM_145938, NM_007948, NM_011917, NM_178724, NM_175016, NM_053255, NM_133982, NM_010062, NM_133992, NM_020583	1042	154	13288	0.993693	1	0.996394	100
Annotation Cluster 144	Enrichment Score: 0.37369177780807344
Category	Term	Count	%	PValue	Genes	List Total	Pop Hits	Pop Total	Fold Enrichment	Bonferroni	Benjamini	FDR
GOTERM_BP_FAT	GO:0009108~coenzyme biosynthetic process	7	0.4375	0.383423	NM_144533, NM_026779, NM_019966, NM_013743, NM_011820, NM_172952, NM_030221	1062	64	13588	1.39942	1	0.977286	99.9843
GOTERM_BP_FAT	GO:0051188~cofactor biosynthetic process	9	0.5625	0.417603	NM_144533, NM_026779, NM_019966, NM_013743, NM_011820, NM_009653, NM_172952, NM_001013381, NM_030221	1062	91	13588	1.26541	1	0.98259	99.9944
GOTERM_BP_FAT	GO:0006732~coenzyme metabolic process	13	0.8125	0.44135	NM_134247, NM_134246, NM_053200, NM_019946, NM_026779, NM_019966, NM_013743, NM_011820, NM_025396, NM_030221, NM_010361, NM_144533, NM_172952	1062	143	13588	1.16316	1	0.985338	99.9974
GOTERM_BP_FAT	GO:0051186~cofactor metabolic process	16	1	0.452906	NM_134247, NM_053200, NM_134246, NM_019946, NM_010442, NM_026779, NM_019966, NM_013743, NM_011820, NM_009653, NM_025396, NM_030221, NM_010361, NM_144533, NM_172952, NM_001013381	1062	182	13588	1.12481	1	0.986499	99.9982
Annotation Cluster 145	Enrichment Score: 0.3718429057715613
Category	Term	Count	%	PValue	Genes	List Total	Pop Hits	Pop Total	Fold Enrichment	Bonferroni	Benjamini	FDR
GOTERM_CC_FAT	GO:0008021~synaptic vesicle	8	0.5	0.221586	NM_007873, NM_145604, NM_172771, NM_016917, NM_010492, NM_173068, NM_138649, NM_001111015	908	68	12504	1.62011	1	0.767526	97.075
GOTERM_CC_FAT	GO:0030672~synaptic vesicle membrane	3	0.1875	0.405606	NM_145604, NM_010492, NM_001111015	908	19	12504	2.17436	1	0.876983	99.9348
GOTERM_CC_FAT	GO:0030136~clathrin-coated vesicle	9	0.5625	0.48505	NM_007873, NM_145604, NM_172771, NM_016917, NM_010492, NM_173068, NM_138649, NM_001111015, NM_145940	908	104	12504	1.19171	1	0.90412	99.9914
GOTERM_CC_FAT	GO:0030665~clathrin coated vesicle membrane	3	0.1875	0.746783	NM_145604, NM_010492, NM_001111015	908	36	12504	1.14758	1	0.97234	100
Annotation Cluster 146	Enrichment Score: 0.36687420590370495
Category	Term	Count	%	PValue	Genes	List Total	Pop Hits	Pop Total	Fold Enrichment	Bonferroni	Benjamini	FDR
GOTERM_BP_FAT	GO:0033559~unsaturated fatty acid metabolic process	5	0.3125	0.308554	NM_007940, NM_011820, NM_008517, NM_019823, NM_174995	1062	36	13588	1.77705	1	0.964667	99.8748
GOTERM_BP_FAT	GO:0006691~leukotriene metabolic process	3	0.1875	0.443358	NM_011820, NM_008517, NM_174995	1062	19	13588	2.02022	1	0.985295	99.9975
GOTERM_BP_FAT	GO:0043449~cellular alkene metabolic process	3	0.1875	0.496233	NM_011820, NM_008517, NM_174995	1062	21	13588	1.82782	1	0.990556	99.9996
GOTERM_BP_FAT	GO:0006690~icosanoid metabolic process	4	0.25	0.502033	NM_011820, NM_008517, NM_019823, NM_174995	1062	34	13588	1.50526	1	0.991092	99.9997
Annotation Cluster 147	Enrichment Score: 0.3665691897923816
Category	Term	Count	%	PValue	Genes	List Total	Pop Hits	Pop Total	Fold Enrichment	Bonferroni	Benjamini	FDR
GOTERM_BP_FAT	GO:0043408~regulation of MAPKKK cascade	11	0.6875	0.188471	NM_011366, NM_010495, NM_010513, NM_011027, NM_008010, NM_007420, XM_985548, NM_007434, NM_144855, NM_021506, NM_013931	1062	93	13588	1.51335	1	0.916464	97.7234
GOTERM_BP_FAT	GO:0080135~regulation of cellular response to stress	8	0.5	0.369475	NM_146144, NM_008720, NM_008722, NM_007434, NM_144855, NM_011307, NM_021506, NM_013931	1062	75	13588	1.36477	1	0.975309	99.9764
GOTERM_BP_FAT	GO:0046328~regulation of JNK cascade	4	0.25	0.693445	NM_007434, NM_144855, NM_021506, NM_013931	1062	45	13588	1.13731	1	0.998827	100
GOTERM_BP_FAT	GO:0070302~regulation of stress-activated protein kinase signaling pathway	4	0.25	0.707753	NM_007434, NM_144855, NM_021506, NM_013931	1062	46	13588	1.11258	1	0.998976	100
Annotation Cluster 148	Enrichment Score: 0.3656694677488412
Category	Term	Count	%	PValue	Genes	List Total	Pop Hits	Pop Total	Fold Enrichment	Bonferroni	Benjamini	FDR
GOTERM_BP_FAT	GO:0046777~protein amino acid autophosphorylation	8	0.5	0.254875	NM_010568, NM_007712, NM_007714, NM_172161, NM_010513, NM_009582, NM_009469, NM_028679	1062	66	13588	1.55088	1	0.948318	99.5149
GOTERM_BP_FAT	GO:0018108~peptidyl-tyrosine phosphorylation	4	0.25	0.560186	NM_010568, NM_007712, NM_007714, NM_001014390	1062	37	13588	1.38321	1	0.994625	100
GOTERM_BP_FAT	GO:0018212~peptidyl-tyrosine modification	4	0.25	0.560186	NM_010568, NM_007712, NM_007714, NM_001014390	1062	37	13588	1.38321	1	0.994625	100
Annotation Cluster 149	Enrichment Score: 0.3634467545506065
Category	Term	Count	%	PValue	Genes	List Total	Pop Hits	Pop Total	Fold Enrichment	Bonferroni	Benjamini	FDR
GOTERM_CC_FAT	GO:0000267~cell fraction	47	2.9375	0.343081	NM_019946, AK081751, NM_007888, NM_009469, NM_009994, NM_010072, NM_009121, NM_001042451, NM_008247, NM_007483, NM_146251, NM_001017966, NM_025451, NM_145604, NM_010145, NM_001024703, NM_009194, NM_207636, NM_008168, NM_007420, NM_178405, NM_013556, NM_001033336, NM_025976, NM_008478, NM_013931, NM_010442, NM_011029, NM_010495, NM_011027, NM_001161765, NM_182839, NM_007755, NM_145475, NM_013649, …	908	596	12504	1.08596	1	0.836515	99.7327
GOTERM_CC_FAT	GO:0005624~membrane fraction	40	2.5	0.384051	NM_019946, AK081751, NM_009469, NM_009994, NM_010072, NM_001042451, NM_008247, NM_007483, NM_146251, NM_001017966, NM_025451, NM_145604, NM_010145, NM_001024703, NM_009194, NM_207636, NM_008168, NM_007420, NM_178405, NM_025976, NM_001033336, NM_008478, NM_010442, NM_011029, NM_011027, NM_001161765, NM_007755, NM_145475, NM_013649, NM_007823, NM_018881, NM_010076, NM_009999, NM_019740, NM_013565, …	908	510	12504	1.08007	1	0.863186	99.8922
GOTERM_CC_FAT	GO:0005626~insoluble fraction	40	2.5	0.472691	NM_019946, AK081751, NM_009469, NM_009994, NM_010072, NM_001042451, NM_008247, NM_007483, NM_146251, NM_001017966, NM_025451, NM_145604, NM_010145, NM_001024703, NM_009194, NM_207636, NM_008168, NM_007420, NM_178405, NM_025976, NM_001033336, NM_008478, NM_010442, NM_011029, NM_011027, NM_001161765, NM_007755, NM_145475, NM_013649, NM_007823, NM_018881, NM_010076, NM_009999, NM_019740, NM_013565, …	908	528	12504	1.04325	1	0.899596	99.9879
GOTERM_CC_FAT	GO:0042598~vesicular fraction	14	0.875	0.564742	NM_019946, NM_010442, AK081751, NM_001161765, NM_009994, NM_146251, NM_018881, NM_007823, NM_010145, NM_009999, NM_207636, NM_178405, NM_144878, NM_008030	908	182	12504	1.0593	1	0.928362	99.9992
Annotation Cluster 150	Enrichment Score: 0.35732446181009253
Category	Term	Count	%	PValue	Genes	List Total	Pop Hits	Pop Total	Fold Enrichment	Bonferroni	Benjamini	FDR
GOTERM_BP_FAT	GO:0009123~nucleoside monophosphate metabolic process	7	0.4375	0.312335	NM_011830, NM_001037746, NM_170778, NM_080435, NM_011056, NM_172263, NM_013646	1062	59	13588	1.51802	1	0.965062	99.8866
GOTERM_BP_FAT	GO:0009156~ribonucleoside monophosphate biosynthetic process	3	0.1875	0.387539	NM_011830, NM_001037746, NM_170778	1062	17	13588	2.25789	1	0.978035	99.9861
GOTERM_BP_FAT	GO:0009161~ribonucleoside monophosphate metabolic process	3	0.1875	0.443358	NM_011830, NM_001037746, NM_170778	1062	19	13588	2.02022	1	0.985295	99.9975
GOTERM_BP_FAT	GO:0009124~nucleoside monophosphate biosynthetic process	4	0.25	0.693445	NM_011830, NM_001037746, NM_170778, NM_080435	1062	45	13588	1.13731	1	0.998827	100
Annotation Cluster 151	Enrichment Score: 0.35716544972342323
Category	Term	Count	%	PValue	Genes	List Total	Pop Hits	Pop Total	Fold Enrichment	Bonferroni	Benjamini	FDR
KEGG_PATHWAY	mmu04512:ECM-receptor interaction	10	0.625	0.136264	NM_011581, NM_011580, NM_016780, NM_008480, NM_013565, NM_018762, NM_001081171, NM_011521, NM_176922, NM_010575	411	83	5738	1.68206	1	0.545766	83.1657
GOTERM_CC_FAT	GO:0008305~integrin complex	4	0.25	0.331905	NM_016780, NM_013565, NM_176922, NM_010575	908	28	12504	1.96728	1	0.830314	99.6609
GOTERM_BP_FAT	GO:0007229~integrin-mediated signaling pathway	8	0.5	0.38256	NM_010248, NM_016780, NM_033615, NM_001037722, NM_013565, NM_001081401, NM_176922, NM_010575	1062	76	13588	1.34681	1	0.977463	99.9839
GOTERM_CC_FAT	GO:0043235~receptor complex	8	0.5	0.39702	NM_016780, NM_009602, NM_013565, NM_008168, NM_007420, NM_009841, NM_176922, NM_010575	908	83	12504	1.32732	1	0.872149	99.9201
KEGG_PATHWAY	mmu05410:Hypertrophic cardiomyopathy (HCM)	6	0.375	0.727099	NM_016780, NM_013565, NM_182997, NM_176922, NM_031173, NM_010575	411	84	5738	0.997219	1	0.924365	100
KEGG_PATHWAY	mmu05412:Arrhythmogenic right ventricular cardiomyopathy (ARVC)	5	0.3125	0.794131	NM_016780, NM_013565, NM_176922, NM_031173, NM_010575	411	75	5738	0.930738	1	0.950182	100
KEGG_PATHWAY	mmu05414:Dilated cardiomyopathy	6	0.375	0.796987	NM_016780, NM_013565, NM_080435, NM_176922, NM_031173, NM_010575	411	92	5738	0.910505	1	0.949808	100
Annotation Cluster 152	Enrichment Score: 0.3558455968295028
Category	Term	Count	%	PValue	Genes	List Total	Pop Hits	Pop Total	Fold Enrichment	Bonferroni	Benjamini	FDR
GOTERM_CC_FAT	GO:0016327~apicolateral plasma membrane	10	0.625	0.330891	NM_009988, NM_026666, BC027572, NM_001109975, NM_026599, NM_008909, NM_026361, NM_001134461, NM_021719, NM_172441	908	103	12504	1.33698	1	0.832262	99.6536
GOTERM_CC_FAT	GO:0043296~apical junction complex	9	0.5625	0.451714	NM_009988, NM_026666, BC027572, NM_001109975, NM_026599, NM_008909, NM_026361, NM_021719, NM_172441	908	101	12504	1.22711	1	0.888645	99.9791
GOTERM_CC_FAT	GO:0070160~occluding junction	7	0.4375	0.476802	NM_009988, NM_026666, BC027572, NM_001109975, NM_026599, NM_021719, NM_172441	908	76	12504	1.26837	1	0.900484	99.9892
GOTERM_CC_FAT	GO:0005923~tight junction	7	0.4375	0.476802	NM_009988, NM_026666, BC027572, NM_001109975, NM_026599, NM_021719, NM_172441	908	76	12504	1.26837	1	0.900484	99.9892
GOTERM_CC_FAT	GO:0005911~cell-cell junction	14	0.875	0.489267	NM_001109975, NM_026599, NM_011027, NM_011076, NM_008909, NM_011075, NM_026361, NM_010074, NM_021719, NM_175013, NM_009988, BC027572, NM_026666, NM_172441	908	173	12504	1.11441	1	0.903231	99.9923
Annotation Cluster 153	Enrichment Score: 0.35096586574534183
Category	Term	Count	%	PValue	Genes	List Total	Pop Hits	Pop Total	Fold Enrichment	Bonferroni	Benjamini	FDR
GOTERM_BP_FAT	GO:0046854~phosphoinositide phosphorylation	3	0.1875	0.26981	NM_013785, NM_029094, NM_027184	1062	13	13588	2.95263	1	0.953523	99.6639
GOTERM_BP_FAT	GO:0046834~lipid phosphorylation	3	0.1875	0.299704	NM_013785, NM_029094, NM_027184	1062	14	13588	2.74173	1	0.962169	99.8423
GOTERM_BP_FAT	GO:0030258~lipid modification	6	0.375	0.304088	NM_197985, NM_013785, NM_029094, NM_008995, NM_027184, NM_027208	1062	47	13588	1.63337	1	0.963944	99.8593
GOTERM_MF_FAT	GO:0004428~inositol or phosphatidylinositol kinase activity	4	0.25	0.524157	NM_181593, NM_013785, NM_029094, NM_027184	1042	35	13288	1.45742	1	0.988823	99.9991
GOTERM_BP_FAT	GO:0030384~phosphoinositide metabolic process	5	0.3125	0.735377	NM_001039536, NM_013785, NM_029094, NM_027184, NM_010072	1062	63	13588	1.01545	1	0.999323	100
GOTERM_BP_FAT	GO:0006650~glycerophospholipid metabolic process	6	0.375	0.826958	NM_146251, NM_001039536, NM_013785, NM_029094, NM_027184, NM_010072	1062	88	13588	0.872368	1	0.99986	100
Annotation Cluster 154	Enrichment Score: 0.3465886231785074
Category	Term	Count	%	PValue	Genes	List Total	Pop Hits	Pop Total	Fold Enrichment	Bonferroni	Benjamini	FDR
GOTERM_BP_FAT	GO:0008015~blood circulation	12	0.75	0.248366	NM_177322, NM_010442, NM_008160, NM_007940, NM_007904, NM_007976, NM_001025250, NM_010104, NM_007420, NM_178405, NM_008592, NM_001081417	1062	111	13588	1.38321	1	0.946151	99.4322
GOTERM_BP_FAT	GO:0003013~circulatory system process	12	0.75	0.248366	NM_177322, NM_010442, NM_008160, NM_007940, NM_007904, NM_007976, NM_001025250, NM_010104, NM_007420, NM_178405, NM_008592, NM_001081417	1062	111	13588	1.38321	1	0.946151	99.4322
GOTERM_BP_FAT	GO:0003018~vascular process in circulatory system	5	0.3125	0.555278	NM_008160, NM_001025250, NM_010104, NM_007420, NM_008592	1062	50	13588	1.27947	1	0.994291	100
GOTERM_BP_FAT	GO:0035150~regulation of tube size	4	0.25	0.734821	NM_008160, NM_010104, NM_007420, NM_008592	1062	48	13588	1.06623	1	0.999324	100
GOTERM_BP_FAT	GO:0050880~regulation of blood vessel size	4	0.25	0.734821	NM_008160, NM_010104, NM_007420, NM_008592	1062	48	13588	1.06623	1	0.999324	100
Annotation Cluster 155	Enrichment Score: 0.3424135307908282
Category	Term	Count	%	PValue	Genes	List Total	Pop Hits	Pop Total	Fold Enrichment	Bonferroni	Benjamini	FDR
GOTERM_BP_FAT	GO:0035272~exocrine system development	6	0.375	0.213389	NM_010568, NM_008480, NM_010513, NM_011057, NM_001081171, NM_008592	1062	41	13588	1.8724	1	0.933498	98.7059
GOTERM_BP_FAT	GO:0060445~branching involved in salivary gland morphogenesis	3	0.1875	0.415785	NM_008480, NM_011057, NM_001081171	1062	18	13588	2.13245	1	0.982348	99.9941
GOTERM_BP_FAT	GO:0022612~gland morphogenesis	8	0.5	0.486544	NM_011330, NM_011535, NM_009504, NM_008480, NM_010513, NM_011057, NM_008711, NM_001081171	1062	84	13588	1.21855	1	0.989766	99.9994
GOTERM_BP_FAT	GO:0007435~salivary gland morphogenesis	3	0.1875	0.634301	NM_008480, NM_011057, NM_001081171	1062	27	13588	1.42164	1	0.997581	100
GOTERM_BP_FAT	GO:0007431~salivary gland development	3	0.1875	0.708719	NM_008480, NM_011057, NM_001081171	1062	31	13588	1.2382	1	0.998983	100
Annotation Cluster 156	Enrichment Score: 0.3422079748909268
Category	Term	Count	%	PValue	Genes	List Total	Pop Hits	Pop Total	Fold Enrichment	Bonferroni	Benjamini	FDR
GOTERM_BP_FAT	GO:0030817~regulation of cAMP biosynthetic process	8	0.5	0.242787	NM_010076, NM_008101, NM_007901, NM_010104, NM_019439, NM_080435, NM_007420, NM_010307	1062	65	13588	1.57474	1	0.944575	99.3508
GOTERM_BP_FAT	GO:0030814~regulation of cAMP metabolic process	8	0.5	0.267135	NM_010076, NM_008101, NM_007901, NM_010104, NM_019439, NM_080435, NM_007420, NM_010307	1062	67	13588	1.52773	1	0.952285	99.6408
GOTERM_BP_FAT	GO:0030808~regulation of nucleotide biosynthetic process	8	0.5	0.304786	NM_010076, NM_008101, NM_007901, NM_010104, NM_019439, NM_080435, NM_007420, NM_010307	1062	70	13588	1.46225	1	0.963929	99.8618
GOTERM_BP_FAT	GO:0030802~regulation of cyclic nucleotide biosynthetic process	8	0.5	0.304786	NM_010076, NM_008101, NM_007901, NM_010104, NM_019439, NM_080435, NM_007420, NM_010307	1062	70	13588	1.46225	1	0.963929	99.8618
GOTERM_BP_FAT	GO:0030799~regulation of cyclic nucleotide metabolic process	8	0.5	0.343405	NM_010076, NM_008101, NM_007901, NM_010104, NM_019439, NM_080435, NM_007420, NM_010307	1062	73	13588	1.40216	1	0.971468	99.9509
GOTERM_BP_FAT	GO:0006140~regulation of nucleotide metabolic process	8	0.5	0.369475	NM_010076, NM_008101, NM_007901, NM_010104, NM_019439, NM_080435, NM_007420, NM_010307	1062	75	13588	1.36477	1	0.975309	99.9764
GOTERM_BP_FAT	GO:0048015~phosphoinositide-mediated signaling	5	0.3125	0.38142	NM_010076, NM_029094, NM_007901, NM_010104, NM_172133	1062	40	13588	1.59934	1	0.977349	99.9833
GOTERM_BP_FAT	GO:0007200~activation of phospholipase C activity by G-protein coupled receptor protein signaling pathway coupled to IP3 second messenger	3	0.1875	0.591833	NM_010076, NM_007901, NM_010104	1062	25	13588	1.53537	1	0.996342	100
GOTERM_BP_FAT	GO:0010863~positive regulation of phospholipase C activity	3	0.1875	0.613514	NM_010076, NM_007901, NM_010104	1062	26	13588	1.47631	1	0.997049	100
GOTERM_BP_FAT	GO:0010518~positive regulation of phospholipase activity	3	0.1875	0.613514	NM_010076, NM_007901, NM_010104	1062	26	13588	1.47631	1	0.997049	100
GOTERM_BP_FAT	GO:0007202~activation of phospholipase C activity	3	0.1875	0.613514	NM_010076, NM_007901, NM_010104	1062	26	13588	1.47631	1	0.997049	100
GOTERM_BP_FAT	GO:0051345~positive regulation of hydrolase activity	7	0.4375	0.613745	NM_001033367, NM_010076, NM_183288, NM_007901, NM_010104, NM_010849, NM_011245, NM_133715	1062	81	13588	1.10572	1	0.997026	100
GOTERM_BP_FAT	GO:0060193~positive regulation of lipase activity	3	0.1875	0.634301	NM_010076, NM_007901, NM_010104	1062	27	13588	1.42164	1	0.997581	100
GOTERM_BP_FAT	GO:0010517~regulation of phospholipase activity	3	0.1875	0.654201	NM_010076, NM_007901, NM_010104	1062	28	13588	1.37086	1	0.997984	100
GOTERM_BP_FAT	GO:0060191~regulation of lipase activity	3	0.1875	0.725223	NM_010076, NM_007901, NM_010104	1062	32	13588	1.19951	1	0.999198	100
Annotation Cluster 157	Enrichment Score: 0.33876946371878025
Category	Term	Count	%	PValue	Genes	List Total	Pop Hits	Pop Total	Fold Enrichment	Bonferroni	Benjamini	FDR
GOTERM_BP_FAT	GO:0042391~regulation of membrane potential	12	0.75	0.32505	NM_022887, NM_010864, NM_021521, NM_010076, NM_011027, NM_010104, NM_009602, NM_008168, NM_010322, NM_001003817, NM_001042451, NM_009760	1062	119	13588	1.29022	1	0.967736	99.9191
GOTERM_BP_FAT	GO:0050808~synapse organization	6	0.375	0.335623	NM_022887, NM_010864, NM_172952, NM_020253, NM_010322, NM_001003817	1062	49	13588	1.5667	1	0.969348	99.9393
GOTERM_BP_FAT	GO:0001508~regulation of action potential	6	0.375	0.415081	NM_022887, NM_010864, NM_010076, NM_009602, NM_010322, NM_001003817	1062	54	13588	1.42164	1	0.982357	99.994
GOTERM_BP_FAT	GO:0019228~regulation of action potential in neuron	5	0.3125	0.470975	NM_022887, NM_010864, NM_010076, NM_010322, NM_001003817	1062	45	13588	1.42164	1	0.98814	99.999
GOTERM_BP_FAT	GO:0042552~myelination	4	0.25	0.560186	NM_022887, NM_010864, NM_010322, NM_001003817	1062	37	13588	1.38321	1	0.994625	100
GOTERM_BP_FAT	GO:0007272~ensheathment of neurons	4	0.25	0.596589	NM_022887, NM_010864, NM_010322, NM_001003817	1062	39	13588	1.31228	1	0.996523	100
GOTERM_BP_FAT	GO:0008366~axon ensheathment	4	0.25	0.596589	NM_022887, NM_010864, NM_010322, NM_001003817	1062	39	13588	1.31228	1	0.996523	100
Annotation Cluster 158	Enrichment Score: 0.3386554199700772
Category	Term	Count	%	PValue	Genes	List Total	Pop Hits	Pop Total	Fold Enrichment	Bonferroni	Benjamini	FDR
GOTERM_MF_FAT	GO:0042623~ATPase activity, coupled	21	1.3125	0.296229	NM_008992, NM_007378, NM_028038, NM_011076, NM_029570, NM_011075, NM_030096, NM_007690, NM_019553, NM_001037863, NM_001081417, NM_145140, NM_001001488, NM_053183, NM_013506, NM_178405, NM_017397, NM_020570, NM_009014, NM_016745, NM_001033336	1042	223	13288	1.2009	1	0.950542	99.5971
GOTERM_MF_FAT	GO:0008026~ATP-dependent helicase activity	8	0.5	0.515454	NM_028038, NM_053183, NM_030096, NM_013506, NM_017397, NM_007690, NM_019553, NM_001081417	1042	86	13288	1.18627	1	0.988213	99.9988
GOTERM_MF_FAT	GO:0070035~purine NTP-dependent helicase activity	8	0.5	0.515454	NM_028038, NM_053183, NM_030096, NM_013506, NM_017397, NM_007690, NM_019553, NM_001081417	1042	86	13288	1.18627	1	0.988213	99.9988
GOTERM_MF_FAT	GO:0004386~helicase activity	11	0.6875	0.561528	NM_028038, NM_033606, NM_172937, NM_153796, NM_053183, NM_030096, NM_013506, NM_017397, NM_007690, NM_019553, NM_001081417	1042	129	13288	1.08741	1	0.991569	99.9998
Annotation Cluster 159	Enrichment Score: 0.33546105902157003
Category	Term	Count	%	PValue	Genes	List Total	Pop Hits	Pop Total	Fold Enrichment	Bonferroni	Benjamini	FDR
GOTERM_BP_FAT	GO:0030258~lipid modification	6	0.375	0.304088	NM_197985, NM_013785, NM_029094, NM_008995, NM_027184, NM_027208	1062	47	13588	1.63337	1	0.963944	99.8593
GOTERM_BP_FAT	GO:0019395~fatty acid oxidation	3	0.1875	0.569258	NM_197985, NM_008995, NM_027208	1062	24	13588	1.59934	1	0.995241	100
GOTERM_BP_FAT	GO:0034440~lipid oxidation	3	0.1875	0.569258	NM_197985, NM_008995, NM_027208	1062	24	13588	1.59934	1	0.995241	100
Annotation Cluster 160	Enrichment Score: 0.33374321470278584
Category	Term	Count	%	PValue	Genes	List Total	Pop Hits	Pop Total	Fold Enrichment	Bonferroni	Benjamini	FDR
GOTERM_BP_FAT	GO:0060249~anatomical structure homeostasis	9	0.5625	0.320949	NM_001145978, NM_146114, NM_001081379, NM_001025250, NM_009352, NM_011027, NM_010137, NM_007420, NM_015760	1062	83	13588	1.38738	1	0.96693	99.9098
GOTERM_BP_FAT	GO:0000723~telomere maintenance	3	0.1875	0.54579	NM_001145978, NM_146114, NM_009352	1062	23	13588	1.66888	1	0.993859	99.9999
GOTERM_BP_FAT	GO:0032200~telomere organization	3	0.1875	0.569258	NM_001145978, NM_146114, NM_009352	1062	24	13588	1.59934	1	0.995241	100
Annotation Cluster 161	Enrichment Score: 0.3327744183445003
Category	Term	Count	%	PValue	Genes	List Total	Pop Hits	Pop Total	Fold Enrichment	Bonferroni	Benjamini	FDR
GOTERM_MF_FAT	GO:0004435~phosphoinositide phospholipase C activity	3	0.1875	0.330854	NM_021280, NM_013880, NM_152813	1042	15	13288	2.55048	1	0.956213	99.8175
GOTERM_MF_FAT	GO:0004620~phospholipase activity	7	0.4375	0.372092	NM_008869, NM_146251, NM_010442, NM_021280, NM_013880, NM_183423, NM_152813	1042	63	13288	1.41693	1	0.963992	99.9328
GOTERM_MF_FAT	GO:0004629~phospholipase C activity	3	0.1875	0.445088	NM_021280, NM_013880, NM_152813	1042	19	13288	2.01354	1	0.980011	99.9903
GOTERM_BP_FAT	GO:0016042~lipid catabolic process	11	0.6875	0.606459	NM_008869, NM_146251, NM_023114, NM_001042719, NM_021280, NM_008995, NM_183423, NM_152813, NM_013737, NM_027208, NM_009695	1062	134	13588	1.05031	1	0.996847	100
GOTERM_MF_FAT	GO:0016298~lipase activity	7	0.4375	0.652518	NM_008869, NM_146251, NM_010442, NM_021280, NM_013880, NM_183423, NM_152813	1042	84	13288	1.0627	1	0.995984	100
Annotation Cluster 162	Enrichment Score: 0.3261332301685605
Category	Term	Count	%	PValue	Genes	List Total	Pop Hits	Pop Total	Fold Enrichment	Bonferroni	Benjamini	FDR
GOTERM_BP_FAT	GO:0043583~ear development	11	0.6875	0.293319	NM_133748, NM_009875, NM_015743, NM_010104, NM_008010, NM_010588, NM_010849, NM_146260, NM_172441, NM_001081142, NM_001081417	1062	104	13588	1.35329	1	0.961142	99.8142
GOTERM_BP_FAT	GO:0007605~sensory perception of sound	9	0.5625	0.332873	NM_008160, NM_009875, NM_009194, NM_009602, NM_010588, NM_010849, NM_146260, NM_001081142, NM_001081417	1062	84	13588	1.37086	1	0.968838	99.9345
GOTERM_BP_FAT	GO:0050954~sensory perception of mechanical stimulus	9	0.5625	0.429743	NM_008160, NM_009875, NM_009194, NM_009602, NM_010588, NM_010849, NM_146260, NM_001081142, NM_001081417	1062	92	13588	1.25166	1	0.984075	99.9962
GOTERM_BP_FAT	GO:0048839~inner ear development	8	0.5	0.536749	NM_133748, NM_009875, NM_015743, NM_008010, NM_010588, NM_146260, NM_001081142, NM_001081417	1062	88	13588	1.16316	1	0.99351	99.9999
GOTERM_BP_FAT	GO:0007423~sensory organ development	21	1.3125	0.540468	NM_001113198, NM_015743, NM_010104, NM_053080, NM_213659, NM_008076, NM_011386, NM_010637, NM_001081417, NM_133748, NM_001025250, NM_009875, NM_144532, NM_008010, NM_144783, NM_010588, NM_010849, NM_146260, NM_008592, NM_001081142, NM_172441	1062	257	13588	1.04548	1	0.993581	99.9999
GOTERM_BP_FAT	GO:0042471~ear morphogenesis	7	0.4375	0.550318	NM_133748, NM_015743, NM_010104, NM_010849, NM_146260, NM_001081142, NM_001081417	1062	76	13588	1.17846	1	0.993998	99.9999
GOTERM_BP_FAT	GO:0042472~inner ear morphogenesis	5	0.3125	0.778189	NM_133748, NM_015743, NM_146260, NM_001081142, NM_001081417	1062	67	13588	0.95483	1	0.999647	100
Annotation Cluster 163	Enrichment Score: 0.3190509058344253
Category	Term	Count	%	PValue	Genes	List Total	Pop Hits	Pop Total	Fold Enrichment	Bonferroni	Benjamini	FDR
GOTERM_MF_FAT	GO:0043176~amine binding	7	0.4375	0.34346	NM_010076, NM_054087, NM_173765, NM_007420, NM_009121, NM_008777, NM_146214	1042	61	13288	1.46339	1	0.957041	99.8646
GOTERM_MF_FAT	GO:0016597~amino acid binding	4	0.25	0.484035	NM_054087, NM_173765, NM_008777, NM_146214	1042	33	13288	1.54575	1	0.984867	99.9969
GOTERM_MF_FAT	GO:0031406~carboxylic acid binding	7	0.4375	0.663887	NM_133904, NM_054087, NM_173765, NM_001142916, NM_008777, NM_001042451, NM_146214	1042	85	13288	1.0502	1	0.996298	100
Annotation Cluster 164	Enrichment Score: 0.31332678697346866
Category	Term	Count	%	PValue	Genes	List Total	Pop Hits	Pop Total	Fold Enrichment	Bonferroni	Benjamini	FDR
GOTERM_BP_FAT	GO:0009611~response to wounding	32	2	0.23897	NM_009849, NM_011580, NM_010781, NM_144792, NM_011315, NM_029094, NM_133211, NM_011820, NM_213659, NM_053094, NM_007926, NM_011704, NM_008160, NM_011330, NM_018811, NM_007976, NM_011027, NM_011337, NM_008711, NM_173068, NM_018763, NM_018762, NM_013737, NM_023635, NM_025772, NM_030612, NM_021469, NM_007940, NM_001033367, NM_011113, NM_013473, NM_009841	1062	347	13588	1.17992	1	0.943229	99.2889
GOTERM_BP_FAT	GO:0006954~inflammatory response	19	1.1875	0.49318	NM_011330, NM_011580, NM_010781, NM_144792, NM_011315, NM_011337, NM_011027, NM_011820, NM_133211, NM_213659, NM_018763, NM_013737, NM_053094, NM_007926, NM_030612, NM_011704, NM_007940, NM_001033367, NM_009841	1062	225	13588	1.08044	1	0.990354	99.9995
GOTERM_BP_FAT	GO:0006952~defense response	26	1.625	0.97425	NM_197889, NM_011580, NM_144792, NM_010781, NM_011315, NM_133211, NM_011820, NM_213659, NM_001085528, NM_053094, NM_007926, NM_011704, NM_011330, NM_011337, NM_011027, NM_018763, NM_013737, NM_023635, NM_030612, NM_007940, NM_001033367, NM_053109, NM_010076, NM_009841, NM_009761, NM_009760	1062	448	13588	0.742551	1	1	100
Annotation Cluster 165	Enrichment Score: 0.31252268869482613
Category	Term	Count	%	PValue	Genes	List Total	Pop Hits	Pop Total	Fold Enrichment	Bonferroni	Benjamini	FDR
GOTERM_BP_FAT	GO:0032675~regulation of interleukin-6 production	5	0.3125	0.237407	NM_175472, NM_011027, NM_133211, NM_028679, NM_010566	1062	32	13588	1.99918	1	0.943631	99.262
GOTERM_BP_FAT	GO:0032755~positive regulation of interleukin-6 production	3	0.1875	0.415785	NM_175472, NM_011027, NM_133211	1062	18	13588	2.13245	1	0.982348	99.9941
GOTERM_BP_FAT	GO:0001817~regulation of cytokine production	11	0.6875	0.652895	NM_013674, NM_175472, NM_010442, NM_033615, NM_011027, NM_133211, NM_009841, NM_001113379, NM_028679, NM_010566, NM_026972	1062	139	13588	1.01253	1	0.997962	100
GOTERM_BP_FAT	GO:0001819~positive regulation of cytokine production	4	0.25	0.872377	NM_175472, NM_011027, NM_133211, NM_009841	1062	62	13588	0.825466	1	0.999955	100
Annotation Cluster 166	Enrichment Score: 0.2967748316436436
Category	Term	Count	%	PValue	Genes	List Total	Pop Hits	Pop Total	Fold Enrichment	Bonferroni	Benjamini	FDR
GOTERM_BP_FAT	GO:0031669~cellular response to nutrient levels	4	0.25	0.375591	NM_009826, NM_010442, NM_144925, NM_019812	1062	28	13588	1.82782	1	0.976506	99.9803
GOTERM_BP_FAT	GO:0031668~cellular response to extracellular stimulus	5	0.3125	0.470975	NM_009826, NM_010442, NM_011027, NM_144925, NM_019812	1062	45	13588	1.42164	1	0.98814	99.999
GOTERM_BP_FAT	GO:0009267~cellular response to starvation	3	0.1875	0.54579	NM_009826, NM_144925, NM_019812	1062	23	13588	1.66888	1	0.993859	99.9999
GOTERM_BP_FAT	GO:0042594~response to starvation	3	0.1875	0.673227	NM_009826, NM_144925, NM_019812	1062	29	13588	1.32359	1	0.998444	100
Annotation Cluster 167	Enrichment Score: 0.2966642494169033
Category	Term	Count	%	PValue	Genes	List Total	Pop Hits	Pop Total	Fold Enrichment	Bonferroni	Benjamini	FDR
GOTERM_BP_FAT	GO:0001932~regulation of protein amino acid phosphorylation	14	0.875	0.149475	NM_013598, NM_009826, NM_011027, NM_178258, NM_008343, NM_019688, NM_001081282, NM_030168, NM_011104, NM_008010, NM_011057, NM_027924, NM_144855, NM_013931	1062	121	13588	1.48038	1	0.880471	94.673
GOTERM_BP_FAT	GO:0050730~regulation of peptidyl-tyrosine phosphorylation	7	0.4375	0.230698	NM_013598, NM_030168, NM_011104, NM_178258, NM_011057, NM_008010, NM_027924	1062	53	13588	1.68987	1	0.94101	99.1351
GOTERM_BP_FAT	GO:0031401~positive regulation of protein modification process	8	0.5	0.408755	NM_013598, NM_009826, NM_030168, NM_011027, NM_008010, NM_001037737, NM_207225, NM_011308	1062	78	13588	1.31228	1	0.981228	99.9927
GOTERM_BP_FAT	GO:0051247~positive regulation of protein metabolic process	9	0.5625	0.624598	NM_013598, NM_009826, NM_030168, NM_011027, NM_008010, NM_001037737, NM_001033238, NM_207225, NM_011308	1062	109	13588	1.05645	1	0.997324	100
GOTERM_BP_FAT	GO:0001934~positive regulation of protein amino acid phosphorylation	5	0.3125	0.646094	NM_013598, NM_009826, NM_030168, NM_011027, NM_008010	1062	56	13588	1.14239	1	0.997892	100
GOTERM_BP_FAT	GO:0032270~positive regulation of cellular protein metabolic process	8	0.5	0.672953	NM_013598, NM_009826, NM_030168, NM_011027, NM_008010, NM_001037737, NM_207225, NM_011308	1062	100	13588	1.02358	1	0.998455	100
GOTERM_BP_FAT	GO:0042327~positive regulation of phosphorylation	5	0.3125	0.699373	NM_013598, NM_009826, NM_030168, NM_011027, NM_008010	1062	60	13588	1.06623	1	0.998871	100
GOTERM_BP_FAT	GO:0045937~positive regulation of phosphate metabolic process	5	0.3125	0.723752	NM_013598, NM_009826, NM_030168, NM_011027, NM_008010	1062	62	13588	1.03183	1	0.999184	100
GOTERM_BP_FAT	GO:0010562~positive regulation of phosphorus metabolic process	5	0.3125	0.723752	NM_013598, NM_009826, NM_030168, NM_011027, NM_008010	1062	62	13588	1.03183	1	0.999184	100
GOTERM_BP_FAT	GO:0050731~positive regulation of peptidyl-tyrosine phosphorylation	3	0.1875	0.770041	NM_013598, NM_030168, NM_008010	1062	35	13588	1.09669	1	0.999611	100
Annotation Cluster 168	Enrichment Score: 0.29662926064040845
Category	Term	Count	%	PValue	Genes	List Total	Pop Hits	Pop Total	Fold Enrichment	Bonferroni	Benjamini	FDR
GOTERM_BP_FAT	GO:0030534~adult behavior	9	0.5625	0.441857	NM_015743, NM_010076, NM_016694, NM_009602, NM_178405, NM_013555, NM_001042451, NM_001081417, NM_009618	1062	93	13588	1.2382	1	0.985293	99.9974
GOTERM_BP_FAT	GO:0050806~positive regulation of synaptic transmission	3	0.1875	0.496233	NM_010076, NM_009602, NM_001042451	1062	21	13588	1.82782	1	0.990556	99.9996
GOTERM_BP_FAT	GO:0051971~positive regulation of transmission of nerve impulse	3	0.1875	0.521442	NM_010076, NM_009602, NM_001042451	1062	22	13588	1.74474	1	0.99275	99.9998
GOTERM_BP_FAT	GO:0031646~positive regulation of neurological system process	3	0.1875	0.569258	NM_010076, NM_009602, NM_001042451	1062	24	13588	1.59934	1	0.995241	100
Annotation Cluster 169	Enrichment Score: 0.2962566090583464
Category	Term	Count	%	PValue	Genes	List Total	Pop Hits	Pop Total	Fold Enrichment	Bonferroni	Benjamini	FDR
GOTERM_MF_FAT	GO:0030247~polysaccharide binding	12	0.75	0.420467	NM_015784, NM_011581, NM_011580, NM_010781, NM_001025250, NM_053110, NM_138673, NM_023476, NM_052994, NM_021400, NM_029620, NM_026972	1042	128	13288	1.19554	1	0.975322	99.9809
GOTERM_MF_FAT	GO:0001871~pattern binding	12	0.75	0.420467	NM_015784, NM_011581, NM_011580, NM_010781, NM_001025250, NM_053110, NM_138673, NM_023476, NM_052994, NM_021400, NM_029620, NM_026972	1042	128	13288	1.19554	1	0.975322	99.9809
GOTERM_MF_FAT	GO:0030246~carbohydrate binding	27	1.6875	0.429539	NM_015784, NM_011581, NM_011580, NM_010781, NM_053110, NM_025422, NM_030166, NM_010146, NM_001025250, NM_138673, NM_007995, NM_010706, NM_028802, NM_008478, NM_026972, AF358257, NM_198702, NM_023476, NM_010819, NM_052994, NM_178706, NM_021400, NM_173739, NM_008867, NM_053109, NM_029620, NM_175526	1042	317	13288	1.08617	1	0.976605	99.9851
GOTERM_MF_FAT	GO:0008201~heparin binding	7	0.4375	0.640917	NM_015784, NM_011581, NM_011580, NM_010781, NM_001025250, NM_053110, NM_029620	1042	83	13288	1.0755	1	0.995642	100
GOTERM_MF_FAT	GO:0005539~glycosaminoglycan binding	9	0.5625	0.678341	NM_015784, NM_011581, NM_011580, NM_010781, NM_001025250, NM_053110, NM_138673, NM_052994, NM_029620	1042	114	13288	1.00677	1	0.996453	100
Annotation Cluster 170	Enrichment Score: 0.29119064659184457
Category	Term	Count	%	PValue	Genes	List Total	Pop Hits	Pop Total	Fold Enrichment	Bonferroni	Benjamini	FDR
GOTERM_BP_FAT	GO:0030879~mammary gland development	9	0.5625	0.356919	NM_011330, NM_011535, NM_009504, NM_001025250, NM_010513, NM_013555, NM_018743, NM_001081212, NM_007700	1062	86	13588	1.33898	1	0.973124	99.9663
GOTERM_BP_FAT	GO:0060444~branching involved in mammary gland duct morphogenesis	3	0.1875	0.443358	NM_011330, NM_011535, NM_009504	1062	19	13588	2.02022	1	0.985295	99.9975
GOTERM_BP_FAT	GO:0022612~gland morphogenesis	8	0.5	0.486544	NM_011330, NM_011535, NM_009504, NM_008480, NM_010513, NM_011057, NM_008711, NM_001081171	1062	84	13588	1.21855	1	0.989766	99.9994
GOTERM_BP_FAT	GO:0060603~mammary gland duct morphogenesis	3	0.1875	0.613514	NM_011330, NM_011535, NM_009504	1062	26	13588	1.47631	1	0.997049	100
GOTERM_BP_FAT	GO:0060443~mammary gland morphogenesis	3	0.1875	0.740929	NM_011330, NM_011535, NM_009504	1062	33	13588	1.16316	1	0.999382	100
Annotation Cluster 171	Enrichment Score: 0.29103727951935093
Category	Term	Count	%	PValue	Genes	List Total	Pop Hits	Pop Total	Fold Enrichment	Bonferroni	Benjamini	FDR
GOTERM_BP_FAT	GO:0007049~cell cycle	59	3.6875	0.0691498	NM_133955, NM_007669, NM_144948, NM_008575, NM_019547, NM_178113, NM_016890, NM_001013370, NM_001110791, NM_028820, NM_144907, NM_029836, NM_001113533, NM_007857, NM_175445, NM_009352, NM_009009, NM_178609, NM_028298, NM_001146287, NM_018789, NM_020005, NM_007755, NM_019805, NM_024258, NM_021897, NM_144873, NM_001045483, NM_010831, NM_009061, NM_145438, NM_009826, NM_001031808, NM_026375, NM_0113…	1062	611	13588	1.2355	1	0.753067	72.6886
GOTERM_BP_FAT	GO:0022402~cell cycle process	37	2.3125	0.182147	NM_026375, NM_008722, NM_011386, NM_133955, NM_022889, NM_011517, NM_001004468, NM_007669, NM_144948, NM_008575, NM_009875, NM_028448, NM_009516, NM_019713, NM_178113, NM_016890, NM_001013370, NM_001110791, NM_144907, NM_007857, NM_009352, NM_009009, NM_010892, NM_008087, NM_028298, NM_001146287, NM_018789, NM_021310, NM_007755, NM_019805, NM_024258, NM_021897, NM_146078, NM_001045483, NM_133762,…	1062	393	13588	1.20459	1	0.912489	97.3797
GOTERM_CC_FAT	GO:0000793~condensed chromosome	9	0.5625	0.517833	NM_011517, NM_028448, NM_027973, NM_178113, NM_010892, NM_026375, NM_016890, NM_194342, NM_022889	908	107	12504	1.1583	1	0.912595	99.9966
GOTERM_BP_FAT	GO:0000278~mitotic cell cycle	19	1.1875	0.634974	NM_009352, NM_009009, NM_010892, NM_026375, NM_018789, NM_001146287, NM_133955, NM_022889, NM_011517, NM_019805, NM_024258, NM_028448, NM_011277, NM_009516, NM_178113, NM_133762, NM_016890, NM_021465, NM_001161362	1062	244	13588	0.996311	1	0.99758	100
GOTERM_BP_FAT	GO:0007067~mitosis	14	0.875	0.730177	NM_009352, NM_009009, NM_026375, NM_010892, NM_022889, NM_011517, NM_019805, NM_024258, NM_028448, NM_009516, NM_178113, NM_133762, NM_016890, NM_021465	1062	190	13588	0.942769	1	0.999266	100
GOTERM_BP_FAT	GO:0000280~nuclear division	14	0.875	0.730177	NM_009352, NM_009009, NM_026375, NM_010892, NM_022889, NM_011517, NM_019805, NM_024258, NM_028448, NM_009516, NM_178113, NM_133762, NM_016890, NM_021465	1062	190	13588	0.942769	1	0.999266	100
GOTERM_BP_FAT	GO:0022403~cell cycle phase	24	1.5	0.736233	NM_009352, NM_009009, NM_010892, NM_028298, NM_026375, NM_018789, NM_001146287, NM_133955, NM_022889, NM_007755, NM_019805, NM_011517, NM_001004468, NM_024258, NM_144948, NM_028448, NM_009516, NM_146078, NM_178113, NM_001045483, NM_133762, NM_016890, NM_021465, NM_001161362	1062	328	13588	0.9362	1	0.999327	100
GOTERM_BP_FAT	GO:0000087~M phase of mitotic cell cycle	14	0.875	0.756611	NM_009352, NM_009009, NM_026375, NM_010892, NM_022889, NM_011517, NM_019805, NM_024258, NM_028448, NM_009516, NM_178113, NM_133762, NM_016890, NM_021465	1062	194	13588	0.923331	1	0.999512	100
GOTERM_BP_FAT	GO:0048285~organelle fission	14	0.875	0.775256	NM_009352, NM_009009, NM_026375, NM_010892, NM_022889, NM_011517, NM_019805, NM_024258, NM_028448, NM_009516, NM_178113, NM_133762, NM_016890, NM_021465	1062	197	13588	0.90927	1	0.999641	100
GOTERM_BP_FAT	GO:0051301~cell division	20	1.25	0.776706	NM_009352, NM_029094, NM_009009, NM_010892, NM_026375, NM_001146287, NM_010459, NM_019805, NM_011517, NM_024258, NM_028448, NM_009516, NM_178113, NM_133762, NM_016890, NM_145438, NM_021465, NM_001033324, NM_028820, NM_019816	1062	281	13588	0.910657	1	0.999649	100
GOTERM_BP_FAT	GO:0000279~M phase	19	1.1875	0.84915	NM_009352, NM_009009, NM_010892, NM_026375, NM_022889, NM_007755, NM_011517, NM_019805, NM_001004468, NM_024258, NM_144948, NM_028448, NM_009516, NM_146078, NM_178113, NM_133762, NM_001045483, NM_016890, NM_021465	1062	283	13588	0.85901	1	0.999919	100
Annotation Cluster 172	Enrichment Score: 0.2861100881393014
Category	Term	Count	%	PValue	Genes	List Total	Pop Hits	Pop Total	Fold Enrichment	Bonferroni	Benjamini	FDR
GOTERM_MF_FAT	GO:0051537~2 iron, 2 sulfur cluster binding	3	0.1875	0.445088	NM_134007, NM_007996, NM_023617	1042	19	13288	2.01354	1	0.980011	99.9903
GOTERM_MF_FAT	GO:0051540~metal cluster binding	5	0.3125	0.557971	NM_134007, NM_170778, NM_007996, NM_023617, NM_001013381	1042	50	13288	1.27524	1	0.991418	99.9997
GOTERM_MF_FAT	GO:0051536~iron-sulfur cluster binding	5	0.3125	0.557971	NM_134007, NM_170778, NM_007996, NM_023617, NM_001013381	1042	50	13288	1.27524	1	0.991418	99.9997
Annotation Cluster 173	Enrichment Score: 0.27915893620406357
Category	Term	Count	%	PValue	Genes	List Total	Pop Hits	Pop Total	Fold Enrichment	Bonferroni	Benjamini	FDR
GOTERM_CC_FAT	GO:0000139~Golgi membrane	14	0.875	0.194036	NM_144792, NM_001024945, NM_011076, NM_011075, NM_018763, NM_001085495, NM_012028, NM_018784, NM_008548, NM_175550, NM_009180, NM_010492, NM_139306, NM_013931	908	137	12504	1.40725	1	0.782197	95.2237
GOTERM_CC_FAT	GO:0031228~intrinsic to Golgi membrane	5	0.3125	0.199327	NM_018784, NM_144792, NM_001024945, NM_009180, NM_012028	908	32	12504	2.15171	1	0.786766	95.6473
GOTERM_CC_FAT	GO:0030173~integral to Golgi membrane	5	0.3125	0.199327	NM_018784, NM_144792, NM_001024945, NM_009180, NM_012028	908	32	12504	2.15171	1	0.786766	95.6473
GOTERM_MF_FAT	GO:0008373~sialyltransferase activity	3	0.1875	0.471964	NM_018784, NM_009180, NM_012028	1042	20	13288	1.91286	1	0.983868	99.9956
GOTERM_BP_FAT	GO:0009100~glycoprotein metabolic process	8	0.5	0.946984	NM_018784, NM_033320, NM_009180, NM_016913, NM_052994, NM_010072, NM_021439, NM_012028	1062	147	13588	0.696312	1	0.999998	100
GOTERM_BP_FAT	GO:0009101~glycoprotein biosynthetic process	6	0.375	0.956339	NM_018784, NM_033320, NM_009180, NM_010072, NM_021439, NM_012028	1062	117	13588	0.65614	1	0.999999	100
GOTERM_BP_FAT	GO:0043413~biopolymer glycosylation	4	0.25	0.977004	NM_018784, NM_009180, NM_010072, NM_012028	1062	91	13588	0.562406	1	1	100
GOTERM_BP_FAT	GO:0070085~glycosylation	4	0.25	0.977004	NM_018784, NM_009180, NM_010072, NM_012028	1062	91	13588	0.562406	1	1	100
GOTERM_BP_FAT	GO:0006486~protein amino acid glycosylation	4	0.25	0.977004	NM_018784, NM_009180, NM_010072, NM_012028	1062	91	13588	0.562406	1	1	100
Annotation Cluster 174	Enrichment Score: 0.2760706982383967
Category	Term	Count	%	PValue	Genes	List Total	Pop Hits	Pop Total	Fold Enrichment	Bonferroni	Benjamini	FDR
GOTERM_BP_FAT	GO:0008217~regulation of blood pressure	7	0.4375	0.397725	NM_177322, NM_010442, NM_007940, NM_007904, NM_010104, NM_007420, NM_178405	1062	65	13588	1.37789	1	0.979968	99.9897
GOTERM_BP_FAT	GO:0006940~regulation of smooth muscle contraction	3	0.1875	0.591833	NM_010104, NM_007420, NM_178405	1062	25	13588	1.53537	1	0.996342	100
GOTERM_BP_FAT	GO:0006937~regulation of muscle contraction	4	0.25	0.630965	NM_010104, NM_007420, NM_178405, NM_207225	1062	41	13588	1.24827	1	0.997531	100
Annotation Cluster 175	Enrichment Score: 0.2760641266185493
Category	Term	Count	%	PValue	Genes	List Total	Pop Hits	Pop Total	Fold Enrichment	Bonferroni	Benjamini	FDR
GOTERM_CC_FAT	GO:0030662~coated vesicle membrane	6	0.375	0.339448	NM_207209, NM_145604, NM_175550, NM_172596, NM_010492, NM_001111015	908	53	12504	1.55897	1	0.835579	99.7111
GOTERM_CC_FAT	GO:0030120~vesicle coat	3	0.1875	0.612967	NM_207209, NM_175550, NM_172596	908	28	12504	1.47546	1	0.94393	99.9998
GOTERM_CC_FAT	GO:0030117~membrane coat	5	0.3125	0.614846	NM_026193, NM_207209, NM_029858, NM_175550, NM_172596	908	58	12504	1.18715	1	0.943622	99.9999
GOTERM_CC_FAT	GO:0048475~coated membrane	5	0.3125	0.614846	NM_026193, NM_207209, NM_029858, NM_175550, NM_172596	908	58	12504	1.18715	1	0.943622	99.9999
Annotation Cluster 176	Enrichment Score: 0.2694405310053228
Category	Term	Count	%	PValue	Genes	List Total	Pop Hits	Pop Total	Fold Enrichment	Bonferroni	Benjamini	FDR
GOTERM_BP_FAT	GO:0006644~phospholipid metabolic process	15	0.9375	0.395496	NM_021280, NM_144792, NM_013785, NM_029094, NM_027184, NM_010072, NM_018743, NM_001042451, NM_146251, NM_008869, NM_001039536, NM_138651, NM_183423, NM_008149, NM_001024385	1062	163	13588	1.17743	1	0.979777	99.989
GOTERM_BP_FAT	GO:0019637~organophosphate metabolic process	16	1	0.400885	NM_021280, NM_144792, NM_013785, NM_029094, NM_027184, NM_010072, NM_001145960, NM_018743, NM_001042451, NM_146251, NM_008869, NM_001039536, NM_138651, NM_183423, NM_008149, NM_001024385	1062	176	13588	1.16316	1	0.979636	99.9907
GOTERM_BP_FAT	GO:0008654~phospholipid biosynthetic process	7	0.4375	0.637666	NM_001039536, NM_138651, NM_144792, NM_010072, NM_008149, NM_018743, NM_001024385	1062	83	13588	1.07907	1	0.997658	100
GOTERM_BP_FAT	GO:0006650~glycerophospholipid metabolic process	6	0.375	0.826958	NM_146251, NM_001039536, NM_013785, NM_029094, NM_027184, NM_010072	1062	88	13588	0.872368	1	0.99986	100
Annotation Cluster 177	Enrichment Score: 0.26696044708835087
Category	Term	Count	%	PValue	Genes	List Total	Pop Hits	Pop Total	Fold Enrichment	Bonferroni	Benjamini	FDR
GOTERM_BP_FAT	GO:0001754~eye photoreceptor cell differentiation	4	0.25	0.265789	NM_001025250, NM_144532, NM_213659, NM_008076	1062	23	13588	2.22517	1	0.952327	99.6287
GOTERM_BP_FAT	GO:0046530~photoreceptor cell differentiation	4	0.25	0.375591	NM_001025250, NM_144532, NM_213659, NM_008076	1062	28	13588	1.82782	1	0.976506	99.9803
GOTERM_BP_FAT	GO:0042462~eye photoreceptor cell development	3	0.1875	0.496233	NM_001025250, NM_144532, NM_008076	1062	21	13588	1.82782	1	0.990556	99.9996
GOTERM_BP_FAT	GO:0042461~photoreceptor cell development	3	0.1875	0.613514	NM_001025250, NM_144532, NM_008076	1062	26	13588	1.47631	1	0.997049	100
GOTERM_BP_FAT	GO:0048592~eye morphogenesis	6	0.375	0.683658	NM_001025250, NM_144532, NM_053080, NM_213659, NM_008076, NM_172441	1062	73	13588	1.05162	1	0.998662	100
GOTERM_BP_FAT	GO:0001654~eye development	12	0.75	0.6899	NM_001113198, NM_001025250, NM_144532, NM_053080, NM_213659, NM_144783, NM_011386, NM_008076, NM_008592, NM_172441, NM_010637, NM_001081417	1062	157	13588	0.977941	1	0.998778	100
GOTERM_BP_FAT	GO:0043010~camera-type eye development	10	0.625	0.694618	NM_001113198, NM_001025250, NM_144532, NM_053080, NM_144783, NM_011386, NM_008592, NM_172441, NM_010637, NM_001081417	1062	130	13588	0.98421	1	0.998824	100
GOTERM_BP_FAT	GO:0048593~camera-type eye morphogenesis	4	0.25	0.734821	NM_001025250, NM_144532, NM_053080, NM_172441	1062	48	13588	1.06623	1	0.999324	100
Annotation Cluster 178	Enrichment Score: 0.26431429719300303
Category	Term	Count	%	PValue	Genes	List Total	Pop Hits	Pop Total	Fold Enrichment	Bonferroni	Benjamini	FDR
KEGG_PATHWAY	mmu00480:Glutathione metabolism	6	0.375	0.313293	NM_010361, NM_019946, NM_008160, NM_199476, NM_011820, NM_174995	411	52	5738	1.61089	1	0.700921	98.9657
GOTERM_BP_FAT	GO:0006749~glutathione metabolic process	3	0.1875	0.569258	NM_010361, NM_019946, NM_011820	1062	24	13588	1.59934	1	0.995241	100
GOTERM_BP_FAT	GO:0006790~sulfur metabolic process	8	0.5	0.607972	NM_010361, NM_019946, NM_033320, NM_011820, NM_052994, NM_016661, NM_021439, NM_144855	1062	94	13588	1.08891	1	0.996886	100
GOTERM_BP_FAT	GO:0006518~peptide metabolic process	3	0.1875	0.80835	NM_010361, NM_019946, NM_011820	1062	38	13588	1.01011	1	0.999792	100
Annotation Cluster 179	Enrichment Score: 0.2561436793192701
Category	Term	Count	%	PValue	Genes	List Total	Pop Hits	Pop Total	Fold Enrichment	Bonferroni	Benjamini	FDR
GOTERM_BP_FAT	GO:0043603~cellular amide metabolic process	5	0.3125	0.363195	NM_144533, NM_025396, NM_007494, EU155106, NM_030221	1062	39	13588	1.64035	1	0.97424	99.9718
GOTERM_BP_FAT	GO:0019748~secondary metabolic process	7	0.4375	0.454587	NM_010864, NM_144533, NM_053080, NM_009994, NM_025396, NM_026159, NM_030221	1062	69	13588	1.29802	1	0.986533	99.9983
GOTERM_BP_FAT	GO:0009820~alkaloid metabolic process	3	0.1875	0.569258	NM_144533, NM_025396, NM_030221	1062	24	13588	1.59934	1	0.995241	100
GOTERM_BP_FAT	GO:0046496~nicotinamide nucleotide metabolic process	3	0.1875	0.569258	NM_144533, NM_025396, NM_030221	1062	24	13588	1.59934	1	0.995241	100
GOTERM_BP_FAT	GO:0006769~nicotinamide metabolic process	3	0.1875	0.569258	NM_144533, NM_025396, NM_030221	1062	24	13588	1.59934	1	0.995241	100
GOTERM_BP_FAT	GO:0019362~pyridine nucleotide metabolic process	3	0.1875	0.654201	NM_144533, NM_025396, NM_030221	1062	28	13588	1.37086	1	0.997984	100
GOTERM_BP_FAT	GO:0006733~oxidoreduction coenzyme metabolic process	3	0.1875	0.80835	NM_144533, NM_025396, NM_030221	1062	38	13588	1.01011	1	0.999792	100
Annotation Cluster 180	Enrichment Score: 0.25166751915118396
Category	Term	Count	%	PValue	Genes	List Total	Pop Hits	Pop Total	Fold Enrichment	Bonferroni	Benjamini	FDR
GOTERM_BP_FAT	GO:0000398~nuclear mRNA splicing, via spliceosome	4	0.25	0.560186	NM_133701, NM_172429, NR_002883, NM_016799, NM_010447	1062	37	13588	1.38321	1	0.994625	100
GOTERM_BP_FAT	GO:0000377~RNA splicing, via transesterification reactions with bulged adenosine as nucleophile	4	0.25	0.560186	NM_133701, NM_172429, NR_002883, NM_016799, NM_010447	1062	37	13588	1.38321	1	0.994625	100
GOTERM_BP_FAT	GO:0000375~RNA splicing, via transesterification reactions	4	0.25	0.560186	NM_133701, NM_172429, NR_002883, NM_016799, NM_010447	1062	37	13588	1.38321	1	0.994625	100
Annotation Cluster 181	Enrichment Score: 0.25004569318572833
Category	Term	Count	%	PValue	Genes	List Total	Pop Hits	Pop Total	Fold Enrichment	Bonferroni	Benjamini	FDR
GOTERM_BP_FAT	GO:0000956~nuclear-transcribed mRNA catabolic process	4	0.25	0.481787	NM_201354, NM_007564, NM_133992, NM_008388	1062	33	13588	1.55088	1	0.98931	99.9993
GOTERM_BP_FAT	GO:0006401~RNA catabolic process	5	0.3125	0.522376	NM_175472, NM_201354, NM_007564, NM_133992, NM_008388	1062	48	13588	1.33278	1	0.992693	99.9998
GOTERM_BP_FAT	GO:0000184~nuclear-transcribed mRNA catabolic process, nonsense-mediated decay	3	0.1875	0.613514	NM_201354, NM_133992, NM_008388	1062	26	13588	1.47631	1	0.997049	100
GOTERM_BP_FAT	GO:0006402~mRNA catabolic process	4	0.25	0.647373	NM_201354, NM_007564, NM_133992, NM_008388	1062	42	13588	1.21855	1	0.997865	100
Annotation Cluster 182	Enrichment Score: 0.24863243036869995
Category	Term	Count	%	PValue	Genes	List Total	Pop Hits	Pop Total	Fold Enrichment	Bonferroni	Benjamini	FDR
GOTERM_CC_FAT	GO:0005764~lysosome	14	0.875	0.531646	NM_133206, NM_010893, NM_008720, XR_033982, NM_173068, NM_013602, NM_023635, NM_010062, NM_028427, NM_146251, NM_147219, NM_024413, NM_008010, NM_008325, NM_019861	908	178	12504	1.08311	1	0.917555	99.9977
GOTERM_CC_FAT	GO:0000323~lytic vacuole	14	0.875	0.539997	NM_133206, NM_010893, NM_008720, XR_033982, NM_173068, NM_013602, NM_023635, NM_010062, NM_028427, NM_146251, NM_147219, NM_024413, NM_008010, NM_008325, NM_019861	908	179	12504	1.07706	1	0.91925	99.9982
GOTERM_CC_FAT	GO:0005773~vacuole	15	0.9375	0.625301	NM_020590, NM_133206, NM_010893, NM_008720, XR_033982, NM_173068, NM_013602, NM_023635, NM_010062, NM_028427, NM_146251, NM_147219, NM_024413, NM_008010, NM_008325, NM_019861	908	204	12504	1.01257	1	0.945948	99.9999
Annotation Cluster 183	Enrichment Score: 0.24804094826824793
Category	Term	Count	%	PValue	Genes	List Total	Pop Hits	Pop Total	Fold Enrichment	Bonferroni	Benjamini	FDR
GOTERM_BP_FAT	GO:0030029~actin filament-based process	16	1	0.400885	NM_018825, NM_144557, NM_015763, NM_052976, NM_021883, NM_010230, NM_133955, NM_007925, NM_198411, NM_010864, NM_030168, NM_009606, NM_011057, NM_026509, NM_017398, NM_183428	1062	176	13588	1.16316	1	0.979636	99.9907
GOTERM_BP_FAT	GO:0030036~actin cytoskeleton organization	14	0.875	0.528635	NM_018825, NM_015763, NM_052976, NM_021883, NM_010230, NM_133955, NM_007925, NM_198411, NM_030168, NM_009606, NM_011057, NM_026509, NM_017398, NM_183428	1062	165	13588	1.08561	1	0.992876	99.9999
GOTERM_BP_FAT	GO:0007010~cytoskeleton organization	22	1.375	0.850554	NM_018825, NM_001109975, NM_008635, NM_015763, NM_052976, NM_021883, NM_008722, NM_010230, NM_182839, NM_133955, NM_007925, NM_178688, NM_198411, NM_001004468, NM_030168, NM_009606, NM_011057, NM_026509, NM_173437, NM_017379, NM_017398, NM_183428	1062	326	13588	0.863448	1	0.999919	100
Annotation Cluster 184	Enrichment Score: 0.24120641651801053
Category	Term	Count	%	PValue	Genes	List Total	Pop Hits	Pop Total	Fold Enrichment	Bonferroni	Benjamini	FDR
GOTERM_BP_FAT	GO:0055088~lipid homeostasis	4	0.25	0.502033	NM_008720, NM_011308, NM_010324, NM_008642	1062	34	13588	1.50526	1	0.991092	99.9997
GOTERM_BP_FAT	GO:0055092~sterol homeostasis	3	0.1875	0.613514	NM_008720, NM_011308, NM_008642	1062	26	13588	1.47631	1	0.997049	100
GOTERM_BP_FAT	GO:0042632~cholesterol homeostasis	3	0.1875	0.613514	NM_008720, NM_011308, NM_008642	1062	26	13588	1.47631	1	0.997049	100
Annotation Cluster 185	Enrichment Score: 0.23812535110824873
Category	Term	Count	%	PValue	Genes	List Total	Pop Hits	Pop Total	Fold Enrichment	Bonferroni	Benjamini	FDR
GOTERM_BP_FAT	GO:0040014~regulation of multicellular organism growth	8	0.5	0.369475	NM_008995, NM_007420, NM_213659, NM_008149, NM_018743, NM_009163, NM_001081417, NM_011308	1062	75	13588	1.36477	1	0.975309	99.9764
GOTERM_BP_FAT	GO:0040018~positive regulation of multicellular organism growth	3	0.1875	0.634301	NM_008995, NM_008149, NM_001081417	1062	27	13588	1.42164	1	0.997581	100
GOTERM_BP_FAT	GO:0045927~positive regulation of growth	4	0.25	0.823653	NM_008995, NM_007420, NM_008149, NM_001081417	1062	56	13588	0.913909	1	0.99985	100
Annotation Cluster 186	Enrichment Score: 0.23317116606190347
Category	Term	Count	%	PValue	Genes	List Total	Pop Hits	Pop Total	Fold Enrichment	Bonferroni	Benjamini	FDR
GOTERM_CC_FAT	GO:0005605~basal lamina	3	0.1875	0.242262	NM_009849, NM_008480, NM_001081171	908	13	12504	3.17791	1	0.779863	97.9988
GOTERM_CC_FAT	GO:0005604~basement membrane	4	0.25	0.907262	NM_009849, NM_001025250, NM_008480, NM_001081171	908	73	12504	0.754571	1	0.996304	100
GOTERM_CC_FAT	GO:0044420~extracellular matrix part	5	0.3125	0.908801	NM_009849, NM_010728, NM_001025250, NM_008480, NM_001081171	908	92	12504	0.74842	1	0.996337	100
Annotation Cluster 187	Enrichment Score: 0.2324031722201635
Category	Term	Count	%	PValue	Genes	List Total	Pop Hits	Pop Total	Fold Enrichment	Bonferroni	Benjamini	FDR
GOTERM_BP_FAT	GO:0046907~intracellular transport	38	2.375	0.294536	NM_026193, NM_026331, NM_009464, NM_025691, NM_001048057, NM_207682, NM_008720, NM_008722, NM_031173, NM_007483, NM_133917, NM_010864, NM_207209, NM_194355, NM_029858, NM_145604, NM_175550, NM_021296, NM_024413, NM_023579, NM_019444, NM_028850, NM_001025307, NM_019996, NM_144557, NM_011671, NM_008995, NM_010907, NM_010447, XR_033982, NM_001145960, NM_023635, NM_023045, NR_002883, NM_010076, NM_18…	1062	431	13588	1.12807	1	0.961394	99.8199
GOTERM_BP_FAT	GO:0017038~protein import	8	0.5	0.460852	NM_023045, NM_001048057, NM_021296, NM_010076, NM_023579, NM_181517, NM_178390, NM_010907	1062	82	13588	1.24827	1	0.987472	99.9986
GOTERM_BP_FAT	GO:0006605~protein targeting	12	0.75	0.467139	NM_023045, NM_001048057, NM_025691, NM_021296, NM_010076, NM_023579, NM_181517, NM_178390, NM_008995, NM_010907, NM_023635, NM_031173	1062	133	13588	1.15441	1	0.988005	99.9989
GOTERM_BP_FAT	GO:0033365~protein localization in organelle	9	0.5625	0.489851	NM_023045, NM_001048057, NM_025691, NM_021296, NM_010076, NM_023579, NM_181517, NM_178390, NM_010907	1062	97	13588	1.18714	1	0.990112	99.9995
GOTERM_BP_FAT	GO:0006886~intracellular protein transport	22	1.375	0.582745	NM_026193, NM_001025307, NM_144557, NM_025691, NM_001048057, NM_008995, NM_010907, NM_023635, NM_031173, NM_207209, NM_023045, NM_175550, NM_145604, NM_029858, NM_021296, NM_010076, NM_023579, NM_178390, NM_019444, NM_181517, NM_172596, NM_019518	1062	276	13588	1.01987	1	0.995891	100
GOTERM_BP_FAT	GO:0034613~cellular protein localization	23	1.4375	0.647101	NM_026193, NM_001025307, NM_144557, NM_025691, NM_001048057, NM_008995, NM_181848, NM_010907, NM_023635, NM_031173, NM_207209, NM_023045, NM_175550, NM_145604, NM_029858, NM_021296, NM_010076, NM_023579, NM_178390, NM_019444, NM_181517, NM_172596, NM_019518	1062	299	13588	0.98421	1	0.997904	100
GOTERM_BP_FAT	GO:0070727~cellular macromolecule localization	23	1.4375	0.659469	NM_026193, NM_001025307, NM_144557, NM_025691, NM_001048057, NM_008995, NM_181848, NM_010907, NM_023635, NM_031173, NM_207209, NM_023045, NM_175550, NM_145604, NM_029858, NM_021296, NM_010076, NM_023579, NM_178390, NM_019444, NM_181517, NM_172596, NM_019518	1062	301	13588	0.97767	1	0.998114	100
GOTERM_BP_FAT	GO:0008104~protein localization	54	3.375	0.809556	NM_026193, NM_001113199, NM_133895, NM_025691, NM_001048057, NM_001146059, NM_181848, NM_028965, NM_001081199, NM_031173, NM_007483, NM_177208, NM_175550, NM_145604, NM_021296, NM_023579, NM_027777, NM_001025307, NM_019996, NM_139147, NM_008995, NM_026006, NM_010076, NM_172596, NM_198304, NM_008642, NM_001033343, NM_009469, NM_011802, NM_026375, NM_008722, NM_010617, NM_031195, NM_207209, NM_1773…	1062	753	13588	0.91755	1	0.999796	100
GOTERM_BP_FAT	GO:0015031~protein transport	45	2.8125	0.864876	NM_026193, NM_001113199, NM_133895, NM_025691, NM_001048057, NM_011802, NM_026375, NM_028965, NM_010617, NM_001081199, NM_031173, NM_031195, NM_007483, NM_207209, NM_177322, NM_177208, NM_029858, NM_145604, NM_175550, NM_021296, NM_023579, NM_019444, NM_172277, NM_019400, NM_027777, NM_001025307, NM_019996, NM_144557, NM_139147, NM_001033172, NM_008995, NM_010907, NM_023635, NM_026006, NM_0010039…	1062	651	13588	0.884428	1	0.999944	100
GOTERM_BP_FAT	GO:0045184~establishment of protein localization	45	2.8125	0.876823	NM_026193, NM_001113199, NM_133895, NM_025691, NM_001048057, NM_011802, NM_026375, NM_028965, NM_010617, NM_001081199, NM_031173, NM_031195, NM_007483, NM_207209, NM_177322, NM_177208, NM_029858, NM_145604, NM_175550, NM_021296, NM_023579, NM_019444, NM_172277, NM_019400, NM_027777, NM_001025307, NM_019996, NM_144557, NM_139147, NM_001033172, NM_008995, NM_010907, NM_023635, NM_026006, NM_0010039…	1062	656	13588	0.877687	1	0.999959	100
Annotation Cluster 188	Enrichment Score: 0.2317646813428194
Category	Term	Count	%	PValue	Genes	List Total	Pop Hits	Pop Total	Fold Enrichment	Bonferroni	Benjamini	FDR
GOTERM_BP_FAT	GO:0019827~stem cell maintenance	3	0.1875	0.521442	NM_175472, NM_175238, NM_010637	1062	22	13588	1.74474	1	0.99275	99.9998
GOTERM_BP_FAT	GO:0048864~stem cell development	3	0.1875	0.54579	NM_175472, NM_175238, NM_010637	1062	23	13588	1.66888	1	0.993859	99.9999
GOTERM_BP_FAT	GO:0048863~stem cell differentiation	3	0.1875	0.708719	NM_175472, NM_175238, NM_010637	1062	31	13588	1.2382	1	0.998983	100
Annotation Cluster 189	Enrichment Score: 0.21478928199968117
Category	Term	Count	%	PValue	Genes	List Total	Pop Hits	Pop Total	Fold Enrichment	Bonferroni	Benjamini	FDR
GOTERM_MF_FAT	GO:0008009~chemokine activity	5	0.3125	0.347235	NM_011330, NM_001012477, NM_011337, NM_023785, NM_011338	1042	38	13288	1.67795	1	0.956768	99.8763
GOTERM_MF_FAT	GO:0042379~chemokine receptor binding	5	0.3125	0.365544	NM_011330, NM_001012477, NM_011337, NM_023785, NM_011338	1042	39	13288	1.63492	1	0.962165	99.9209
GOTERM_MF_FAT	GO:0005125~cytokine activity	13	0.8125	0.760616	NM_197889, NM_013598, NM_011330, NM_001012477, NM_023785, NM_011337, NM_011338, NM_001085528, NM_011825, NM_009379, NM_153582, NM_007926, NM_019952	1042	180	13288	0.921007	1	0.998798	100
GOTERM_BP_FAT	GO:0042330~taxis	6	0.375	0.934679	NM_011330, NM_001012477, NM_011337, NM_011338, NM_011349, NM_153582	1062	109	13588	0.704297	1	0.999996	100
GOTERM_BP_FAT	GO:0006935~chemotaxis	6	0.375	0.934679	NM_011330, NM_001012477, NM_011337, NM_011338, NM_011349, NM_153582	1062	109	13588	0.704297	1	0.999996	100
Annotation Cluster 190	Enrichment Score: 0.2099026632575064
Category	Term	Count	%	PValue	Genes	List Total	Pop Hits	Pop Total	Fold Enrichment	Bonferroni	Benjamini	FDR
GOTERM_BP_FAT	GO:0002028~regulation of sodium ion transport	3	0.1875	0.329385	NM_001161845, NM_007420, NM_007434	1062	15	13588	2.55895	1	0.968316	99.928
GOTERM_BP_FAT	GO:0043270~positive regulation of ion transport	3	0.1875	0.470192	NM_001161845, NM_009287, NM_007434	1062	20	13588	1.91921	1	0.98825	99.999
GOTERM_BP_FAT	GO:0010959~regulation of metal ion transport	4	0.25	0.734821	NM_001161845, NM_009287, NM_007420, NM_007434	1062	48	13588	1.06623	1	0.999324	100
GOTERM_BP_FAT	GO:0043269~regulation of ion transport	4	0.25	0.872377	NM_001161845, NM_009287, NM_007420, NM_007434	1062	62	13588	0.825466	1	0.999955	100
GOTERM_BP_FAT	GO:0051050~positive regulation of transport	8	0.5	0.898715	NM_001161845, NM_009287, NM_011027, NM_009602, NM_001042451, NM_007434, NM_008090, NM_026972	1062	132	13588	0.775438	1	0.99998	100
Annotation Cluster 191	Enrichment Score: 0.20956852587143893
Category	Term	Count	%	PValue	Genes	List Total	Pop Hits	Pop Total	Fold Enrichment	Bonferroni	Benjamini	FDR
GOTERM_CC_FAT	GO:0005643~nuclear pore	6	0.375	0.427718	NM_023045, NM_001048057, NM_023579, NM_181517, NM_026375, NM_198304	908	59	12504	1.40043	1	0.885494	99.9618
GOTERM_BP_FAT	GO:0051236~establishment of RNA localization	6	0.375	0.594482	NM_019996, NM_023045, NR_002883, NM_026375, NM_010447, NM_198304, NM_008722	1062	66	13588	1.16316	1	0.996448	100
GOTERM_BP_FAT	GO:0050658~RNA transport	6	0.375	0.594482	NM_019996, NM_023045, NR_002883, NM_026375, NM_010447, NM_198304, NM_008722	1062	66	13588	1.16316	1	0.996448	100
GOTERM_BP_FAT	GO:0050657~nucleic acid transport	6	0.375	0.594482	NM_019996, NM_023045, NR_002883, NM_026375, NM_010447, NM_198304, NM_008722	1062	66	13588	1.16316	1	0.996448	100
GOTERM_BP_FAT	GO:0006403~RNA localization	6	0.375	0.608048	NM_019996, NM_023045, NR_002883, NM_026375, NM_010447, NM_198304, NM_008722	1062	67	13588	1.1458	1	0.996855	100
GOTERM_CC_FAT	GO:0046930~pore complex	6	0.375	0.618345	NM_023045, NM_001048057, NM_023579, NM_181517, NM_026375, NM_198304	908	73	12504	1.13186	1	0.944035	99.9999
GOTERM_BP_FAT	GO:0051168~nuclear export	3	0.1875	0.634301	NM_019996, NR_002883, NM_010447, NM_008722	1062	27	13588	1.42164	1	0.997581	100
GOTERM_BP_FAT	GO:0015931~nucleobase, nucleoside, nucleotide and nucleic acid transport	6	0.375	0.695252	NM_019996, NM_023045, NR_002883, NM_026375, NM_010447, NM_198304, NM_008722	1062	74	13588	1.03741	1	0.998824	100
GOTERM_BP_FAT	GO:0051028~mRNA transport	4	0.25	0.872377	NM_023045, NR_002883, NM_026375, NM_010447, NM_198304	1062	62	13588	0.825466	1	0.999955	100
Annotation Cluster 192	Enrichment Score: 0.2079114940171321
Category	Term	Count	%	PValue	Genes	List Total	Pop Hits	Pop Total	Fold Enrichment	Bonferroni	Benjamini	FDR
GOTERM_MF_FAT	GO:0015294~solute:cation symporter activity	7	0.4375	0.513409	NM_011401, NM_009320, NM_011400, NM_009194, NM_009199, NM_018760, NM_029415	1042	73	13288	1.22283	1	0.988246	99.9988
GOTERM_MF_FAT	GO:0005343~organic acid:sodium symporter activity	3	0.1875	0.523274	NM_009320, NM_009199, NM_029415	1042	22	13288	1.73896	1	0.989017	99.9991
GOTERM_MF_FAT	GO:0015370~solute:sodium symporter activity	3	0.1875	0.885264	NM_009320, NM_009199, NM_029415	1042	46	13288	0.831678	1	0.999909	100
Annotation Cluster 193	Enrichment Score: 0.20631509002064746
Category	Term	Count	%	PValue	Genes	List Total	Pop Hits	Pop Total	Fold Enrichment	Bonferroni	Benjamini	FDR
GOTERM_CC_FAT	GO:0005815~microtubule organizing center	15	0.9375	0.507895	NM_030207, NM_001014974, NM_008722, NM_182995, NM_138686, NM_207204, NM_001017985, NM_001004468, NM_010123, NM_019713, NM_023873, NM_016890, NM_011056, NM_027594, NM_028852	908	189	12504	1.09293	1	0.909856	99.9954
GOTERM_CC_FAT	GO:0015630~microtubule cytoskeleton	32	2	0.646337	NM_030207, NM_207682, NM_001014974, NM_182995, NM_008722, NM_010617, NM_138686, XM_355934, BC051401, NM_001017985, NM_001004468, NM_010123, NM_001024602, NM_028448, NM_019713, NM_016890, NM_017379, NM_011056, NM_010849, NM_201610, NM_028852, NM_008635, NM_020590, NM_010892, NM_026160, NM_207204, NM_001145978, NM_019765, NM_023873, NM_001045483, NM_173437, NM_027594, NM_172441	908	450	12504	0.979266	1	0.951536	100
GOTERM_CC_FAT	GO:0005813~centrosome	11	0.6875	0.732523	NM_001004468, NM_010123, NM_030207, NM_019713, NM_023873, NM_016890, NM_011056, NM_182995, NM_008722, NM_207204, NM_028852	908	160	12504	0.946751	1	0.970057	100
Annotation Cluster 194	Enrichment Score: 0.20449245663351515
Category	Term	Count	%	PValue	Genes	List Total	Pop Hits	Pop Total	Fold Enrichment	Bonferroni	Benjamini	FDR
GOTERM_BP_FAT	GO:0051899~membrane depolarization	5	0.3125	0.308554	NM_011027, NM_010104, NM_009602, NM_008168, NM_001042451	1062	36	13588	1.77705	1	0.964667	99.8748
GOTERM_BP_FAT	GO:0051952~regulation of amine transport	3	0.1875	0.591833	NM_011027, NM_009602, NM_001042451	1062	25	13588	1.53537	1	0.996342	100
GOTERM_BP_FAT	GO:0051050~positive regulation of transport	8	0.5	0.898715	NM_001161845, NM_009287, NM_011027, NM_009602, NM_001042451, NM_007434, NM_008090, NM_026972	1062	132	13588	0.775438	1	0.99998	100
GOTERM_BP_FAT	GO:0051047~positive regulation of secretion	3	0.1875	0.926569	NM_011027, NM_009602, NM_001042451	1062	53	13588	0.72423	1	0.999994	100
Annotation Cluster 195	Enrichment Score: 0.19888868509485677
Category	Term	Count	%	PValue	Genes	List Total	Pop Hits	Pop Total	Fold Enrichment	Bonferroni	Benjamini	FDR
GOTERM_BP_FAT	GO:0006836~neurotransmitter transport	8	0.5	0.434889	NM_001025307, NM_009320, NM_011027, NM_016694, NM_010492, NM_178405, NM_020253, NM_001111015	1062	80	13588	1.27947	1	0.984514	99.9968
GOTERM_BP_FAT	GO:0003001~generation of a signal involved in cell-cell signaling	7	0.4375	0.64929	NM_011535, NM_010864, NM_022017, NM_011027, NM_019688, NM_020253, NM_001111015	1062	84	13588	1.06623	1	0.99786	100
GOTERM_BP_FAT	GO:0001505~regulation of neurotransmitter levels	5	0.3125	0.723752	NM_011027, NM_016694, NM_178405, NM_020253, NM_001111015	1062	62	13588	1.03183	1	0.999184	100
GOTERM_BP_FAT	GO:0007269~neurotransmitter secretion	3	0.1875	0.783499	NM_011027, NM_020253, NM_001111015	1062	36	13588	1.06623	1	0.999672	100
Annotation Cluster 196	Enrichment Score: 0.19169510070257023
Category	Term	Count	%	PValue	Genes	List Total	Pop Hits	Pop Total	Fold Enrichment	Bonferroni	Benjamini	FDR
GOTERM_BP_FAT	GO:0007498~mesoderm development	7	0.4375	0.312335	NM_011535, NM_007395, NM_011859, NM_001025250, NM_015743, NM_011538, NM_008592	1062	59	13588	1.51802	1	0.965062	99.8866
GOTERM_BP_FAT	GO:0048332~mesoderm morphogenesis	4	0.25	0.578635	NM_011535, NM_015743, NM_011538, NM_008592	1062	38	13588	1.34681	1	0.995677	100
GOTERM_BP_FAT	GO:0001707~mesoderm formation	3	0.1875	0.783499	NM_015743, NM_011538, NM_008592	1062	36	13588	1.06623	1	0.999672	100
GOTERM_BP_FAT	GO:0001704~formation of primary germ layer	3	0.1875	0.830626	NM_015743, NM_011538, NM_008592	1062	40	13588	0.959605	1	0.999869	100
GOTERM_BP_FAT	GO:0007369~gastrulation	4	0.25	0.935525	NM_015743, NM_011277, NM_011538, NM_008592	1062	74	13588	0.691607	1	0.999997	100
Annotation Cluster 197	Enrichment Score: 0.19137990349895026
Category	Term	Count	%	PValue	Genes	List Total	Pop Hits	Pop Total	Fold Enrichment	Bonferroni	Benjamini	FDR
GOTERM_MF_FAT	GO:0005070~SH3/SH2 adaptor activity	3	0.1875	0.389157	NM_001033306, NM_018825, NM_010345	1042	17	13288	2.25042	1	0.967223	99.9564
GOTERM_MF_FAT	GO:0030674~protein binding, bridging	3	0.1875	0.742642	NM_001033306, NM_018825, NM_010345	1042	33	13288	1.15931	1	0.998415	100
GOTERM_MF_FAT	GO:0060090~molecular adaptor activity	3	0.1875	0.922477	NM_001033306, NM_018825, NM_010345	1042	52	13288	0.735715	1	0.999981	100
Annotation Cluster 198	Enrichment Score: 0.17449785373401935
Category	Term	Count	%	PValue	Genes	List Total	Pop Hits	Pop Total	Fold Enrichment	Bonferroni	Benjamini	FDR
GOTERM_BP_FAT	GO:0048638~regulation of developmental growth	5	0.3125	0.326721	NM_009988, NM_009469, NM_008711, NM_007420, NM_011349	1062	37	13588	1.72902	1	0.967517	99.9227
GOTERM_BP_FAT	GO:0050771~negative regulation of axonogenesis	3	0.1875	0.358705	NM_009469, XM_985548, NM_011349	1062	16	13588	2.39901	1	0.973232	99.968
GOTERM_BP_FAT	GO:0031345~negative regulation of cell projection organization	3	0.1875	0.470192	NM_009469, XM_985548, NM_011349	1062	20	13588	1.91921	1	0.98825	99.999
GOTERM_BP_FAT	GO:0050768~negative regulation of neurogenesis	4	0.25	0.578635	NM_009469, NM_008711, XM_985548, NM_011349	1062	38	13588	1.34681	1	0.995677	100
GOTERM_BP_FAT	GO:0010721~negative regulation of cell development	4	0.25	0.614035	NM_009469, NM_008711, XM_985548, NM_011349	1062	40	13588	1.27947	1	0.997006	100
GOTERM_BP_FAT	GO:0060284~regulation of cell development	12	0.75	0.705728	NM_011535, NM_009504, NM_007569, NM_008343, NM_009469, NM_008393, NM_009602, NM_008711, XM_985548, NM_020570, NM_011349, NM_207225	1062	159	13588	0.96564	1	0.998949	100
GOTERM_BP_FAT	GO:0010975~regulation of neuron projection development	4	0.25	0.721543	NM_009469, NM_009602, XM_985548, NM_011349	1062	47	13588	1.08891	1	0.999168	100
GOTERM_BP_FAT	GO:0010769~regulation of cell morphogenesis involved in differentiation	4	0.25	0.759869	NM_009469, NM_009602, XM_985548, NM_011349	1062	50	13588	1.02358	1	0.99954	100
GOTERM_BP_FAT	GO:0022604~regulation of cell morphogenesis	7	0.4375	0.778664	NM_009469, NM_009602, NM_008087, XM_985548, NM_011349, NM_133955, NM_183428	1062	97	13588	0.923331	1	0.999646	100
GOTERM_BP_FAT	GO:0050770~regulation of axonogenesis	3	0.1875	0.819796	NM_009469, XM_985548, NM_011349	1062	39	13588	0.98421	1	0.999835	100
GOTERM_BP_FAT	GO:0031344~regulation of cell projection organization	4	0.25	0.832746	NM_009469, NM_009602, XM_985548, NM_011349	1062	57	13588	0.897876	1	0.999873	100
GOTERM_BP_FAT	GO:0050767~regulation of neurogenesis	7	0.4375	0.951161	NM_009469, NM_008393, NM_009602, NM_008711, XM_985548, NM_020570, NM_011349	1062	132	13588	0.678508	1	0.999999	100
GOTERM_BP_FAT	GO:0045664~regulation of neuron differentiation	5	0.3125	0.962724	NM_009469, NM_008393, NM_009602, XM_985548, NM_011349	1062	102	13588	0.627192	1	1	100
GOTERM_BP_FAT	GO:0051960~regulation of nervous system development	7	0.4375	0.977869	NM_009469, NM_008393, NM_009602, NM_008711, XM_985548, NM_020570, NM_011349	1062	148	13588	0.605156	1	1	100
Annotation Cluster 199	Enrichment Score: 0.16542268107431896
Category	Term	Count	%	PValue	Genes	List Total	Pop Hits	Pop Total	Fold Enrichment	Bonferroni	Benjamini	FDR
GOTERM_CC_FAT	GO:0005856~cytoskeleton	82	5.125	0.537016	NM_030207, NM_011366, NM_008909, XM_355934, NM_030690, NM_133955, BC051401, NM_001017985, NM_010864, NM_010123, NM_025451, NM_178736, NM_001024602, NM_007930, NM_133810, NM_144848, NM_054102, NM_016890, NM_017379, NM_011056, NM_201610, NM_028820, NM_026599, NM_019933, NM_008635, NM_009352, NM_016694, NM_026160, NM_026220, NM_020005, NM_011204, NM_007755, NM_175484, NM_009606, NM_001045483, NM_010…	908	1122	12504	1.00643	1	0.919086	99.9981
GOTERM_CC_FAT	GO:0015630~microtubule cytoskeleton	32	2	0.646337	NM_030207, NM_207682, NM_001014974, NM_182995, NM_008722, NM_010617, NM_138686, XM_355934, BC051401, NM_001017985, NM_001004468, NM_010123, NM_001024602, NM_028448, NM_019713, NM_016890, NM_017379, NM_011056, NM_010849, NM_201610, NM_028852, NM_008635, NM_020590, NM_010892, NM_026160, NM_207204, NM_001145978, NM_019765, NM_023873, NM_001045483, NM_173437, NM_027594, NM_172441	908	450	12504	0.979266	1	0.951536	100
GOTERM_CC_FAT	GO:0044430~cytoskeletal part	48	3	0.918937	NM_030207, XM_355934, NM_133955, BC051401, NM_001017985, NM_010123, NM_010864, NM_025451, NM_001024602, NM_016890, NM_017379, NM_011056, NM_201610, NM_028820, NM_008635, NM_026599, NM_016694, NM_026160, NM_020005, NM_007755, NM_009606, NM_001045483, NM_010664, NM_027594, NM_010567, NM_018825, NM_207682, NM_001014974, NM_008722, NM_182995, NM_138686, NM_010617, NM_207225, NM_001004468, NM_028448, …	908	774	12504	0.854011	1	0.997038	100
Annotation Cluster 200	Enrichment Score: 0.1650606518682831
Category	Term	Count	%	PValue	Genes	List Total	Pop Hits	Pop Total	Fold Enrichment	Bonferroni	Benjamini	FDR
GOTERM_CC_FAT	GO:0000793~condensed chromosome	9	0.5625	0.517833	NM_011517, NM_028448, NM_027973, NM_178113, NM_010892, NM_026375, NM_016890, NM_194342, NM_022889	908	107	12504	1.1583	1	0.912595	99.9966
GOTERM_CC_FAT	GO:0000776~kinetochore	5	0.3125	0.667398	NM_028448, NM_027973, NM_026375, NM_016890, NM_020005	908	62	12504	1.11056	1	0.954079	100
GOTERM_CC_FAT	GO:0000775~chromosome, centromeric region	8	0.5	0.703317	NM_001081145, NM_028448, NM_027973, NM_010892, NM_026375, NM_016890, NM_020005, NM_145600	908	111	12504	0.992499	1	0.962885	100
GOTERM_CC_FAT	GO:0000777~condensed chromosome kinetochore	4	0.25	0.749746	NM_028448, NM_027973, NM_026375, NM_016890	908	53	12504	1.03932	1	0.970779	100
GOTERM_CC_FAT	GO:0000779~condensed chromosome, centromeric region	4	0.25	0.820458	NM_028448, NM_027973, NM_026375, NM_016890	908	60	12504	0.918062	1	0.985087	100
Annotation Cluster 201	Enrichment Score: 0.15928890854397762
Category	Term	Count	%	PValue	Genes	List Total	Pop Hits	Pop Total	Fold Enrichment	Bonferroni	Benjamini	FDR
GOTERM_BP_FAT	GO:0003001~generation of a signal involved in cell-cell signaling	7	0.4375	0.64929	NM_011535, NM_010864, NM_022017, NM_011027, NM_019688, NM_020253, NM_001111015	1062	84	13588	1.06623	1	0.99786	100
GOTERM_BP_FAT	GO:0046903~secretion	17	1.0625	0.661171	NM_001025307, NM_011027, NM_019688, NM_010104, NM_009602, NM_183161, NM_011643, NM_023635, NM_011535, NM_010864, NM_177322, NM_022017, NM_001033367, NM_008101, NM_020253, NM_001111015, NM_145438	1062	221	13588	0.98421	1	0.998146	100
GOTERM_BP_FAT	GO:0032940~secretion by cell	14	0.875	0.701974	NM_001025307, NM_011027, NM_019688, NM_183161, NM_023635, NM_011535, NM_177322, NM_010864, NM_022017, NM_001033367, NM_008101, NM_020253, NM_001111015, NM_145438	1062	186	13588	0.963044	1	0.998885	100
GOTERM_BP_FAT	GO:0006887~exocytosis	8	0.5	0.765192	NM_010864, NM_001025307, NM_011027, NM_008101, NM_019688, NM_183161, NM_023635, NM_145438	1062	110	13588	0.930526	1	0.999587	100
Annotation Cluster 202	Enrichment Score: 0.15518298494032118
Category	Term	Count	%	PValue	Genes	List Total	Pop Hits	Pop Total	Fold Enrichment	Bonferroni	Benjamini	FDR
BIOCARTA	m_41bbPathway:The 4-1BB-dependent immune response	3	0.1875	0.542878	NM_008580, NM_010907, NM_007700	123	17	1171	1.68006	1	0.999998	99.9928
BIOCARTA	m_HivnefPathway:HIV-I Nef: negative effector of Fas and TNF	6	0.375	0.646988	NM_007465, NM_007987, NM_008580, NM_010907, NM_026121, NM_007700	123	52	1171	1.0985	1	0.999983	99.9997
BIOCARTA	m_keratinocytePathway:Keratinocyte Differentiation	4	0.25	0.791752	NM_007987, NM_008580, NM_010907, NM_007700	123	39	1171	0.976444	1	0.999994	100
BIOCARTA	m_mapkPathway:MAPKinase Signaling Pathway	7	0.4375	0.861154	NM_016693, NM_007746, NM_009582, NM_008580, NM_010907, NM_010849, NM_007700	123	80	1171	0.833028	1	0.999999	100
Annotation Cluster 203	Enrichment Score: 0.1524807769974528
Category	Term	Count	%	PValue	Genes	List Total	Pop Hits	Pop Total	Fold Enrichment	Bonferroni	Benjamini	FDR
GOTERM_MF_FAT	GO:0016410~N-acyltransferase activity	6	0.375	0.611052	NM_008708, NM_019425, NM_009653, NM_007935, NM_009121, NM_020005	1042	67	13288	1.14201	1	0.994569	100
GOTERM_MF_FAT	GO:0016407~acetyltransferase activity	5	0.3125	0.737799	NM_019425, NM_007935, NM_009121, NM_010322, NM_020005	1042	63	13288	1.0121	1	0.998323	100
GOTERM_MF_FAT	GO:0008080~N-acetyltransferase activity	4	0.25	0.773645	NM_019425, NM_007935, NM_009121, NM_020005	1042	51	13288	1.00019	1	0.999011	100
Annotation Cluster 204	Enrichment Score: 0.15048171366802474
Category	Term	Count	%	PValue	Genes	List Total	Pop Hits	Pop Total	Fold Enrichment	Bonferroni	Benjamini	FDR
GOTERM_CC_FAT	GO:0044421~extracellular region part	55	3.4375	0.641601	NM_009849, NM_011580, NM_007385, NM_001012477, NM_008343, NM_172845, NM_011825, NM_010072, NM_153582, NM_007926, NM_026730, NM_007925, NM_010929, NM_010728, NM_001025250, NM_001037722, BC034197, NM_012050, NM_027924, NM_001111017, NM_019952, NM_007857, NM_010104, NM_052994, NM_026220, NM_023114, NM_008480, NM_009695, NM_008606, NM_015784, NM_197889, NM_013598, NM_008608, NM_011315, NM_007695, NM_…	908	774	12504	0.978554	1	0.950635	99.9999
GOTERM_CC_FAT	GO:0031012~extracellular matrix	21	1.3125	0.735443	NM_008606, NM_015784, NM_009849, NM_008608, NM_029967, NM_172845, NM_052994, NM_026220, NM_009520, NM_007925, NM_009519, NM_033615, NM_001025250, NM_010728, NM_008480, BC034197, NM_001037722, NM_012050, NM_001081401, NM_001081171, NM_001111017	908	309	12504	0.935888	1	0.969637	100
GOTERM_CC_FAT	GO:0005578~proteinaceous extracellular matrix	20	1.25	0.749447	NM_008606, NM_015784, NM_009849, NM_008608, NM_029967, NM_172845, NM_052994, NM_026220, NM_009520, NM_007925, NM_009519, NM_033615, NM_001025250, NM_010728, NM_008480, BC034197, NM_001037722, NM_012050, NM_001081401, NM_001081171	908	297	12504	0.927335	1	0.971299	100
Annotation Cluster 205	Enrichment Score: 0.14556370847526726
Category	Term	Count	%	PValue	Genes	List Total	Pop Hits	Pop Total	Fold Enrichment	Bonferroni	Benjamini	FDR
GOTERM_BP_FAT	GO:0021587~cerebellum morphogenesis	3	0.1875	0.521442	NM_009469, NM_010322, NM_013646	1062	22	13588	1.74474	1	0.99275	99.9998
GOTERM_BP_FAT	GO:0021575~hindbrain morphogenesis	3	0.1875	0.613514	NM_009469, NM_010322, NM_013646	1062	26	13588	1.47631	1	0.997049	100
GOTERM_BP_FAT	GO:0021549~cerebellum development	3	0.1875	0.770041	NM_009469, NM_010322, NM_013646	1062	35	13588	1.09669	1	0.999611	100
GOTERM_BP_FAT	GO:0022037~metencephalon development	3	0.1875	0.840865	NM_009469, NM_010322, NM_013646	1062	41	13588	0.9362	1	0.9999	100
GOTERM_BP_FAT	GO:0030902~hindbrain development	4	0.25	0.903464	NM_009469, NM_008882, NM_010322, NM_013646	1062	67	13588	0.763864	1	0.999984	100
Annotation Cluster 206	Enrichment Score: 0.14297129188110094
Category	Term	Count	%	PValue	Genes	List Total	Pop Hits	Pop Total	Fold Enrichment	Bonferroni	Benjamini	FDR
GOTERM_BP_FAT	GO:0046879~hormone secretion	4	0.25	0.630965	NM_011535, NM_010864, NM_022017, NM_019688	1062	41	13588	1.24827	1	0.997531	100
GOTERM_BP_FAT	GO:0009914~hormone transport	4	0.25	0.647373	NM_011535, NM_010864, NM_022017, NM_019688	1062	42	13588	1.21855	1	0.997865	100
GOTERM_BP_FAT	GO:0003001~generation of a signal involved in cell-cell signaling	7	0.4375	0.64929	NM_011535, NM_010864, NM_022017, NM_011027, NM_019688, NM_020253, NM_001111015	1062	84	13588	1.06623	1	0.99786	100
GOTERM_BP_FAT	GO:0015833~peptide transport	4	0.25	0.721543	NM_010864, NM_022017, NM_133895, NM_019688	1062	47	13588	1.08891	1	0.999168	100
GOTERM_BP_FAT	GO:0030072~peptide hormone secretion	3	0.1875	0.75586	NM_010864, NM_022017, NM_019688	1062	34	13588	1.12895	1	0.99951	100
GOTERM_BP_FAT	GO:0002790~peptide secretion	3	0.1875	0.783499	NM_010864, NM_022017, NM_019688	1062	36	13588	1.06623	1	0.999672	100
GOTERM_BP_FAT	GO:0010817~regulation of hormone levels	8	0.5	0.880765	NM_011535, NM_010864, NM_022017, NM_027442, NM_019688, NM_053080, NM_009994, NM_026159	1062	128	13588	0.79967	1	0.999964	100
Annotation Cluster 207	Enrichment Score: 0.13888258722787392
Category	Term	Count	%	PValue	Genes	List Total	Pop Hits	Pop Total	Fold Enrichment	Bonferroni	Benjamini	FDR
GOTERM_MF_FAT	GO:0004540~ribonuclease activity	6	0.375	0.624338	NM_145938, NM_011917, NM_053255, NM_133982, NM_133992, NM_020583	1042	68	13288	1.12521	1	0.994932	100
GOTERM_MF_FAT	GO:0016891~endoribonuclease activity, producing 5'-phosphomonoesters	3	0.1875	0.656043	NM_145938, NM_053255, NM_133982	1042	28	13288	1.36633	1	0.996075	100
GOTERM_MF_FAT	GO:0004519~endonuclease activity	8	0.5	0.706115	NM_146114, NM_011729, NM_145938, NM_007948, NM_175016, NM_053255, NM_133982, NM_010062	1042	103	13288	0.990478	1	0.997356	100
GOTERM_MF_FAT	GO:0016893~endonuclease activity, active with either ribo- or deoxyribonucleic acids and producing 5'-phosphomonoesters	3	0.1875	0.757538	NM_145938, NM_053255, NM_133982	1042	34	13288	1.12521	1	0.998765	100
GOTERM_MF_FAT	GO:0004521~endoribonuclease activity	3	0.1875	0.922477	NM_145938, NM_053255, NM_133982	1042	52	13288	0.735715	1	0.999981	100
Annotation Cluster 208	Enrichment Score: 0.1380402240241053
Category	Term	Count	%	PValue	Genes	List Total	Pop Hits	Pop Total	Fold Enrichment	Bonferroni	Benjamini	FDR
GOTERM_BP_FAT	GO:0006939~smooth muscle contraction	3	0.1875	0.415785	NM_010076, NM_009602, NM_011056	1062	18	13588	2.13245	1	0.982348	99.9941
GOTERM_BP_FAT	GO:0006936~muscle contraction	3	0.1875	0.954034	NM_010076, NM_009602, NM_011056	1062	60	13588	0.639736	1	0.999999	100
GOTERM_BP_FAT	GO:0003012~muscle system process	3	0.1875	0.971509	NM_010076, NM_009602, NM_011056	1062	67	13588	0.572898	1	1	100
Annotation Cluster 209	Enrichment Score: 0.13515944253974813
Category	Term	Count	%	PValue	Genes	List Total	Pop Hits	Pop Total	Fold Enrichment	Bonferroni	Benjamini	FDR
GOTERM_CC_FAT	GO:0030863~cortical cytoskeleton	4	0.25	0.61243	NM_021883, NM_172441, NM_010567, NM_183428	908	43	12504	1.28102	1	0.944831	99.9998
GOTERM_CC_FAT	GO:0044448~cell cortex part	5	0.3125	0.785475	NM_021883, NM_172441, NM_028820, NM_010567, NM_183428	908	73	12504	0.943214	1	0.978874	100
GOTERM_CC_FAT	GO:0005938~cell cortex	8	0.5	0.817208	NM_021883, NM_139200, NM_030690, NM_172441, NM_028820, NM_010567, NM_183428, NM_001114665	908	126	12504	0.874344	1	0.985145	100
Annotation Cluster 210	Enrichment Score: 0.13242329454481405
Category	Term	Count	%	PValue	Genes	List Total	Pop Hits	Pop Total	Fold Enrichment	Bonferroni	Benjamini	FDR
GOTERM_BP_FAT	GO:0007126~meiosis	7	0.4375	0.693455	NM_011517, NM_144948, NM_146078, NM_001045483, NM_010892, NM_021465, NM_007755	1062	88	13588	1.01776	1	0.998813	100
GOTERM_BP_FAT	GO:0051327~M phase of meiotic cell cycle	7	0.4375	0.693455	NM_011517, NM_144948, NM_146078, NM_001045483, NM_010892, NM_021465, NM_007755	1062	88	13588	1.01776	1	0.998813	100
GOTERM_BP_FAT	GO:0051321~meiotic cell cycle	7	0.4375	0.714097	NM_011517, NM_144948, NM_146078, NM_001045483, NM_010892, NM_021465, NM_007755	1062	90	13588	0.995145	1	0.999061	100
GOTERM_BP_FAT	GO:0007059~chromosome segregation	5	0.3125	0.74663	NM_011517, NM_009009, NM_178113, NM_010892, NM_021465	1062	64	13588	0.999588	1	0.999431	100
GOTERM_BP_FAT	GO:0000279~M phase	19	1.1875	0.84915	NM_009352, NM_009009, NM_010892, NM_026375, NM_022889, NM_007755, NM_011517, NM_019805, NM_001004468, NM_024258, NM_144948, NM_028448, NM_009516, NM_146078, NM_178113, NM_133762, NM_001045483, NM_016890, NM_021465	1062	283	13588	0.85901	1	0.999919	100
Annotation Cluster 211	Enrichment Score: 0.1296971979083521
Category	Term	Count	%	PValue	Genes	List Total	Pop Hits	Pop Total	Fold Enrichment	Bonferroni	Benjamini	FDR
GOTERM_BP_FAT	GO:0045792~negative regulation of cell size	5	0.3125	0.602252	NM_022887, NM_197985, NM_009469, NM_173408, NM_011349	1062	53	13588	1.20705	1	0.99667	100
GOTERM_BP_FAT	GO:0030308~negative regulation of cell growth	4	0.25	0.721543	NM_197985, NM_009469, NM_173408, NM_011349	1062	47	13588	1.08891	1	0.999168	100
GOTERM_BP_FAT	GO:0045926~negative regulation of growth	5	0.3125	0.815329	NM_197985, NM_009469, NM_173408, NM_007420, NM_011349	1062	71	13588	0.901037	1	0.999816	100
GOTERM_BP_FAT	GO:0001558~regulation of cell growth	6	0.375	0.854747	NM_015800, NM_197985, NM_008343, NM_009469, NM_173408, NM_011349	1062	92	13588	0.834439	1	0.999925	100
Annotation Cluster 212	Enrichment Score: 0.12465229793029316
Category	Term	Count	%	PValue	Genes	List Total	Pop Hits	Pop Total	Fold Enrichment	Bonferroni	Benjamini	FDR
GOTERM_CC_FAT	GO:0044421~extracellular region part	55	3.4375	0.641601	NM_009849, NM_011580, NM_007385, NM_001012477, NM_008343, NM_172845, NM_011825, NM_010072, NM_153582, NM_007926, NM_026730, NM_007925, NM_010929, NM_010728, NM_001025250, NM_001037722, BC034197, NM_012050, NM_027924, NM_001111017, NM_019952, NM_007857, NM_010104, NM_052994, NM_026220, NM_023114, NM_008480, NM_009695, NM_008606, NM_015784, NM_197889, NM_013598, NM_008608, NM_011315, NM_007695, NM_…	908	774	12504	0.978554	1	0.950635	99.9999
GOTERM_CC_FAT	GO:0005615~extracellular space	36	2.25	0.665819	NM_197889, NM_013598, NM_007385, NM_011580, NM_001012477, NM_011315, NM_008343, NM_007695, NM_011825, NM_010072, NM_001085528, NM_153582, NM_007926, NM_031195, NM_026730, NM_011704, NM_010929, NM_001025250, NM_010728, NM_027924, NM_019952, NM_007857, NM_011330, NM_008358, NM_007976, NM_001024945, NM_011337, NM_010104, NM_008711, NM_011338, NM_009379, NM_013737, NM_023114, BC016112, NM_009285, NM_…	908	511	12504	0.970163	1	0.95439	100
GOTERM_CC_FAT	GO:0005576~extracellular region	101	6.3125	0.989514	NM_009849, NM_001012477, NM_010074, NM_010072, NM_007926, NM_007925, NM_026730, NM_009988, NM_010929, NM_001037155, NM_010728, NM_008675, NM_012050, BC034197, NM_027924, NM_016845, NM_007857, NM_001008700, NM_010104, NM_052994, NM_021400, NM_026220, NM_008480, NM_011113, NM_029620, NM_015784, NM_197889, NM_172205, NM_030711, NM_023785, NM_009520, NM_053094, NM_011704, NM_009519, NM_183423, NM_011…	908	1680	12504	0.827895	1	0.999962	100
Annotation Cluster 213	Enrichment Score: 0.12333207634245157
Category	Term	Count	%	PValue	Genes	List Total	Pop Hits	Pop Total	Fold Enrichment	Bonferroni	Benjamini	FDR
GOTERM_BP_FAT	GO:0032496~response to lipopolysaccharide	4	0.25	0.578635	NM_011027, NM_010907, NM_009841, NM_028679	1062	38	13588	1.34681	1	0.995677	100
GOTERM_BP_FAT	GO:0002237~response to molecule of bacterial origin	4	0.25	0.747594	NM_011027, NM_010907, NM_009841, NM_028679	1062	49	13588	1.04447	1	0.999436	100
GOTERM_BP_FAT	GO:0009617~response to bacterium	7	0.4375	0.986128	NM_008160, NM_001033367, NM_011027, NM_010907, NM_009841, NM_028679, NM_026972	1062	157	13588	0.570466	1	1	100
Annotation Cluster 214	Enrichment Score: 0.12311882866087065
Category	Term	Count	%	PValue	Genes	List Total	Pop Hits	Pop Total	Fold Enrichment	Bonferroni	Benjamini	FDR
GOTERM_MF_FAT	GO:0016712~oxidoreductase activity, acting on paired donors, with incorporation or reduction of molecular oxygen, reduced flavin or flavoprotein as one donor, and incorporation of one atom of oxygen	5	0.3125	0.455964	NM_007823, NM_009999, NM_019823, NM_009994, NM_001001446	1042	44	13288	1.44914	1	0.981469	99.9929
GOTERM_MF_FAT	GO:0070330~aromatase activity	3	0.1875	0.757538	NM_007823, NM_009999, NM_009994	1042	34	13288	1.12521	1	0.998765	100
GOTERM_MF_FAT	GO:0046906~tetrapyrrole binding	8	0.5	0.956812	NM_010442, NM_030206, NM_007823, NM_009999, NM_019823, NM_009994, NM_001001446, NM_015749	1042	151	13288	0.675624	1	0.999998	100
GOTERM_MF_FAT	GO:0020037~heme binding	7	0.4375	0.973561	NM_010442, NM_030206, NM_007823, NM_009999, NM_019823, NM_009994, NM_001001446	1042	144	13288	0.619908	1	1	100
Annotation Cluster 215	Enrichment Score: 0.1225875664290538
Category	Term	Count	%	PValue	Genes	List Total	Pop Hits	Pop Total	Fold Enrichment	Bonferroni	Benjamini	FDR
GOTERM_BP_FAT	GO:0002698~negative regulation of immune effector process	3	0.1875	0.470192	NM_008372, NM_010442, NM_053109	1062	20	13588	1.91921	1	0.98825	99.999
GOTERM_BP_FAT	GO:0001910~regulation of leukocyte mediated cytotoxicity	3	0.1875	0.691394	NM_008372, NM_053109, NM_011027	1062	30	13588	1.27947	1	0.998796	100
GOTERM_BP_FAT	GO:0031341~regulation of cell killing	3	0.1875	0.691394	NM_008372, NM_053109, NM_011027	1062	30	13588	1.27947	1	0.998796	100
GOTERM_BP_FAT	GO:0002703~regulation of leukocyte mediated immunity	4	0.25	0.918659	NM_008372, NM_010442, NM_053109, NM_011027	1062	70	13588	0.731127	1	0.999992	100
GOTERM_BP_FAT	GO:0002697~regulation of immune effector process	5	0.3125	0.920512	NM_008372, NM_010442, NM_053202, NM_053109, NM_011027	1062	88	13588	0.726973	1	0.999992	100
GOTERM_BP_FAT	GO:0002706~regulation of lymphocyte mediated immunity	3	0.1875	0.967307	NM_008372, NM_053109, NM_011027	1062	65	13588	0.590526	1	1	100
Annotation Cluster 216	Enrichment Score: 0.11849970449724119
Category	Term	Count	%	PValue	Genes	List Total	Pop Hits	Pop Total	Fold Enrichment	Bonferroni	Benjamini	FDR
GOTERM_BP_FAT	GO:0009612~response to mechanical stimulus	4	0.25	0.596589	NM_008608, NM_011027, NM_009194, NM_010849	1062	39	13588	1.31228	1	0.996523	100
GOTERM_BP_FAT	GO:0016485~protein processing	6	0.375	0.841352	NM_001017985, NM_008608, NM_011027, NM_001081401, NM_010849, NM_007857	1062	90	13588	0.852982	1	0.9999	100
GOTERM_BP_FAT	GO:0051604~protein maturation	6	0.375	0.878715	NM_001017985, NM_008608, NM_011027, NM_001081401, NM_010849, NM_007857	1062	96	13588	0.79967	1	0.999962	100
Annotation Cluster 217	Enrichment Score: 0.11487071946947307
Category	Term	Count	%	PValue	Genes	List Total	Pop Hits	Pop Total	Fold Enrichment	Bonferroni	Benjamini	FDR
GOTERM_BP_FAT	GO:0019226~transmission of nerve impulse	17	1.0625	0.695647	NM_022887, NM_021521, NM_207682, NM_011027, NM_016694, NM_009602, NM_010322, NM_001042451, NM_001003817, NM_010864, NM_010076, NM_007901, NM_008168, NM_178405, XM_985548, NM_020253, NM_001111015	1062	226	13588	0.962435	1	0.998818	100
GOTERM_BP_FAT	GO:0007268~synaptic transmission	13	0.8125	0.743163	NM_021521, NM_207682, NM_011027, NM_016694, NM_009602, NM_001042451, NM_010864, NM_010076, NM_178405, XM_985548, NM_008168, NM_020253, NM_001111015	1062	178	13588	0.934446	1	0.999403	100
GOTERM_BP_FAT	GO:0007267~cell-cell signaling	19	1.1875	0.874812	NM_021521, NM_207682, NM_011027, NM_016694, NM_019688, NM_009602, NM_009520, NM_001042451, NM_011535, NM_010864, NM_022017, NM_009519, NM_010076, NM_008168, NM_178405, XM_985548, NM_020253, NM_001111015, NM_007857	1062	290	13588	0.838275	1	0.999958	100
Annotation Cluster 218	Enrichment Score: 0.11328475899155574
Category	Term	Count	%	PValue	Genes	List Total	Pop Hits	Pop Total	Fold Enrichment	Bonferroni	Benjamini	FDR
GOTERM_BP_FAT	GO:0032989~cellular component morphogenesis	30	1.875	0.399097	NM_010110, NM_001012477, NM_009469, NM_021883, NM_009602, NM_001134461, NM_024200, NM_178688, NM_001017985, NM_144532, NM_026509, NM_133784, NM_013556, NM_015760, NM_011351, NM_008325, NM_008478, NM_013931, NM_008372, NM_008635, NM_010495, NM_011027, NM_008711, NM_010322, NM_001003817, NM_013649, NM_008480, NM_009606, NM_001081171, NM_172441	1062	351	13588	1.09357	1	0.979747	99.9901
GOTERM_BP_FAT	GO:0000902~cell morphogenesis	25	1.5625	0.542241	NM_010110, NM_001012477, NM_009469, NM_009602, NM_001134461, NM_178688, NM_001017985, NM_144532, NM_133784, NM_013556, NM_008325, NM_011351, NM_015760, NM_008478, NM_013931, NM_008372, NM_008635, NM_010495, NM_011027, NM_008711, NM_001003817, NM_013649, NM_008480, NM_001081171, NM_172441	1062	309	13588	1.03517	1	0.993609	99.9999
GOTERM_BP_FAT	GO:0032990~cell part morphogenesis	15	0.9375	0.780733	NM_010110, NM_001012477, NM_009469, NM_009602, NM_024200, NM_001003817, NM_178688, NM_001017985, NM_013649, NM_133784, NM_001081171, NM_013556, NM_011351, NM_008478, NM_013931	1062	212	13588	0.905287	1	0.999659	100
GOTERM_BP_FAT	GO:0007411~axon guidance	7	0.4375	0.786921	NM_010110, NM_001012477, NM_001003817, NM_011351, NM_008478, NM_178688, NM_013931	1062	98	13588	0.913909	1	0.999686	100
GOTERM_BP_FAT	GO:0048858~cell projection morphogenesis	14	0.875	0.804082	NM_010110, NM_001012477, NM_009469, NM_009602, NM_001003817, NM_178688, NM_001017985, NM_013649, NM_133784, NM_001081171, NM_013556, NM_011351, NM_008478, NM_013931	1062	202	13588	0.886763	1	0.99978	100
GOTERM_BP_FAT	GO:0030182~neuron differentiation	28	1.75	0.809623	NM_010110, NM_007570, NM_001012477, NM_009469, NM_009602, NM_213659, NM_008076, NM_178688, NM_001025250, NM_144532, NM_007901, NM_013555, NM_011245, NM_013556, NM_011351, NM_008478, NM_013931, NM_008090, NM_001081411, NM_008500, NM_008995, NM_001003817, NM_013649, NM_010076, NM_008010, XM_985548, NM_010588, NM_013646	1062	399	13588	0.897876	1	0.999794	100
GOTERM_BP_FAT	GO:0048666~neuron development	20	1.25	0.82797	NM_010110, NM_008500, NM_001012477, NM_009469, NM_009602, NM_008076, NM_001003817, NM_178688, NM_013649, NM_001025250, NM_010076, NM_144532, XM_985548, NM_013555, NM_011245, NM_013556, NM_011351, NM_008478, NM_001081411, NM_013931	1062	292	13588	0.876351	1	0.999862	100
GOTERM_BP_FAT	GO:0048667~cell morphogenesis involved in neuron differentiation	12	0.75	0.8502	NM_010110, NM_013649, NM_001012477, NM_144532, NM_009469, NM_009602, NM_013556, NM_001003817, NM_011351, NM_008478, NM_178688, NM_013931	1062	182	13588	0.843608	1	0.99992	100
GOTERM_BP_FAT	GO:0000904~cell morphogenesis involved in differentiation	14	0.875	0.853486	NM_010110, NM_001012477, NM_010495, NM_009469, NM_009602, NM_008711, NM_001003817, NM_178688, NM_013649, NM_144532, NM_013556, NM_011351, NM_008478, NM_013931	1062	212	13588	0.844935	1	0.999924	100
GOTERM_BP_FAT	GO:0030030~cell projection organization	21	1.3125	0.875567	NM_022887, NM_010110, NM_015763, NM_001012477, NM_009469, NM_011027, NM_009602, NM_001003817, NM_178688, NM_001017985, NM_013649, NM_001104617, NM_011057, XM_985548, NM_133784, NM_001081171, NM_011245, NM_013556, NM_011351, NM_008478, NM_013931	1062	319	13588	0.842286	1	0.999959	100
GOTERM_BP_FAT	GO:0048812~neuron projection morphogenesis	11	0.6875	0.889213	NM_010110, NM_013649, NM_001012477, NM_009469, NM_009602, NM_013556, NM_001003817, NM_011351, NM_008478, NM_178688, NM_013931	1062	176	13588	0.79967	1	0.999973	100
GOTERM_BP_FAT	GO:0007409~axonogenesis	10	0.625	0.898057	NM_010110, NM_013649, NM_001012477, NM_009469, NM_009602, NM_001003817, NM_011351, NM_008478, NM_178688, NM_013931	1062	163	13588	0.784953	1	0.99998	100
GOTERM_BP_FAT	GO:0031175~neuron projection development	13	0.8125	0.926145	NM_010110, NM_001012477, NM_009469, NM_009602, NM_001003817, NM_178688, NM_013649, XM_985548, NM_011245, NM_013556, NM_011351, NM_008478, NM_013931	1062	218	13588	0.762988	1	0.999994	100
Annotation Cluster 219	Enrichment Score: 0.11233668218380803
Category	Term	Count	%	PValue	Genes	List Total	Pop Hits	Pop Total	Fold Enrichment	Bonferroni	Benjamini	FDR
GOTERM_BP_FAT	GO:0009581~detection of external stimulus	5	0.3125	0.699373	NM_001033367, NM_144532, NM_009194, NM_010849, NM_026972	1062	60	13588	1.06623	1	0.998871	100
GOTERM_BP_FAT	GO:0051606~detection of stimulus	7	0.4375	0.714097	NM_009287, NM_001033367, NM_144532, NM_020502, NM_009194, NM_010849, NM_026972	1062	90	13588	0.995145	1	0.999061	100
GOTERM_BP_FAT	GO:0009582~detection of abiotic stimulus	3	0.1875	0.921559	NM_144532, NM_009194, NM_010849	1062	52	13588	0.738157	1	0.999993	100
Annotation Cluster 220	Enrichment Score: 0.11094033156638038
Category	Term	Count	%	PValue	Genes	List Total	Pop Hits	Pop Total	Fold Enrichment	Bonferroni	Benjamini	FDR
GOTERM_BP_FAT	GO:0019748~secondary metabolic process	7	0.4375	0.454587	NM_010864, NM_144533, NM_053080, NM_009994, NM_025396, NM_026159, NM_030221	1062	69	13588	1.29802	1	0.986533	99.9983
GOTERM_BP_FAT	GO:0010817~regulation of hormone levels	8	0.5	0.880765	NM_011535, NM_010864, NM_022017, NM_027442, NM_019688, NM_053080, NM_009994, NM_026159	1062	128	13588	0.79967	1	0.999964	100
GOTERM_BP_FAT	GO:0034754~cellular hormone metabolic process	3	0.1875	0.921559	NM_053080, NM_009994, NM_026159	1062	52	13588	0.738157	1	0.999993	100
GOTERM_BP_FAT	GO:0042445~hormone metabolic process	4	0.25	0.975525	NM_027442, NM_053080, NM_009994, NM_026159	1062	90	13588	0.568655	1	1	100
Annotation Cluster 221	Enrichment Score: 0.0927660560803179
Category	Term	Count	%	PValue	Genes	List Total	Pop Hits	Pop Total	Fold Enrichment	Bonferroni	Benjamini	FDR
GOTERM_MF_FAT	GO:0031402~sodium ion binding	8	0.5	0.706115	NM_175121, NM_009194, NM_133221, NM_178405, NM_011396, NM_018760, NM_029415, NM_178746	1042	103	13288	0.990478	1	0.997356	100
GOTERM_BP_FAT	GO:0006814~sodium ion transport	9	0.5625	0.769468	NM_175121, NM_009194, NM_172780, NM_133221, NM_178405, NM_011396, NM_018760, NM_029415, NM_178746	1062	125	13588	0.92122	1	0.999616	100
GOTERM_MF_FAT	GO:0031420~alkali metal ion binding	14	0.875	0.82862	NM_021342, NM_008422, NM_011830, NM_175121, NM_133221, NM_011396, NM_010608, NM_001025581, NM_018760, NM_029415, NM_009194, NM_178405, NM_001081142, NM_178746	1042	206	13288	0.866668	1	0.999617	100
GOTERM_BP_FAT	GO:0015672~monovalent inorganic cation transport	18	1.125	0.945179	NM_022887, NM_027782, NM_021342, NM_008422, NM_175121, NM_133221, NM_011396, NM_010608, NM_001025581, NM_018760, NM_029415, NM_009875, NM_009194, NM_172780, NM_175406, NM_178405, NM_178746, NM_001081142	1062	303	13588	0.760083	1	0.999998	100
Annotation Cluster 222	Enrichment Score: 0.09229854141182744
Category	Term	Count	%	PValue	Genes	List Total	Pop Hits	Pop Total	Fold Enrichment	Bonferroni	Benjamini	FDR
GOTERM_BP_FAT	GO:0006497~protein amino acid lipidation	4	0.25	0.759869	NM_008708, NM_001039536, NM_010072, NM_008642	1062	50	13588	1.02358	1	0.99954	100
GOTERM_BP_FAT	GO:0042158~lipoprotein biosynthetic process	4	0.25	0.814141	NM_008708, NM_001039536, NM_010072, NM_008642	1062	55	13588	0.930526	1	0.999813	100
GOTERM_BP_FAT	GO:0042157~lipoprotein metabolic process	5	0.3125	0.854409	NM_008708, NM_023114, NM_001039536, NM_010072, NM_008642	1062	76	13588	0.841758	1	0.999926	100
Annotation Cluster 223	Enrichment Score: 0.0877083282925321
Category	Term	Count	%	PValue	Genes	List Total	Pop Hits	Pop Total	Fold Enrichment	Bonferroni	Benjamini	FDR
GOTERM_MF_FAT	GO:0008237~metallopeptidase activity	15	0.9375	0.610483	NM_008606, AK089165, NM_030711, NM_008608, NM_029967, NM_027286, NM_007876, NM_172845, BC113158, NM_033615, NM_001037722, NM_008517, NM_001081401, NM_027468, NM_009618	1042	187	13288	1.02292	1	0.994689	100
GOTERM_MF_FAT	GO:0008233~peptidase activity	41	2.5625	0.934846	NM_008606, NM_008608, NM_030711, NM_010781, NM_027286, NM_001081020, NM_172845, NM_130879, NM_010074, NM_130877, NM_001017966, BC115562, NM_001033528, NM_007796, NM_001037722, NM_011414, NM_001033291, NM_173749, NM_146003, BC048657, NM_027468, NM_009618, NM_007857, AK089165, NM_146144, NM_029967, NM_007876, NM_008871, NM_023476, NM_133247, NM_175013, NM_024258, BC113158, NM_033615, NM_144937, BC0…	1042	629	13288	0.831237	1	0.99999	100
GOTERM_MF_FAT	GO:0070011~peptidase activity, acting on L-amino acid peptides	38	2.375	0.956008	NM_008606, NM_008608, NM_030711, NM_010781, NM_027286, NM_172845, NM_130879, NM_010074, NM_130877, NM_001017966, BC115562, NM_001033528, NM_007796, NM_001037722, NM_001033291, NM_146003, NM_173749, BC048657, NM_027468, NM_009618, AK089165, NM_146144, NM_029967, NM_007876, NM_008871, NM_023476, NM_133247, NM_175013, NM_024258, BC113158, NM_033615, NM_144937, BC049714, NM_008517, NM_001081401, NM_1…	1042	603	13288	0.803634	1	0.999998	100
Annotation Cluster 224	Enrichment Score: 0.08719207214991723
Category	Term	Count	%	PValue	Genes	List Total	Pop Hits	Pop Total	Fold Enrichment	Bonferroni	Benjamini	FDR
GOTERM_BP_FAT	GO:0007214~gamma-aminobutyric acid signaling pathway	3	0.1875	0.415785	NM_017369, NM_009194, NM_008076	1062	18	13588	2.13245	1	0.982348	99.9941
GOTERM_BP_FAT	GO:0006821~chloride transport	3	0.1875	0.957046	NM_017369, NM_009194, NM_008076	1062	61	13588	0.629249	1	0.999999	100
GOTERM_BP_FAT	GO:0015698~inorganic anion transport	4	0.25	0.962345	NM_017369, NM_009194, NM_008076, NM_018760	1062	83	13588	0.616613	1	1	100
GOTERM_BP_FAT	GO:0006820~anion transport	6	0.375	0.977996	NM_017369, NM_009194, NM_026646, NM_001081162, NM_008076, NM_018760	1062	130	13588	0.590526	1	1	100
GOTERM_MF_FAT	GO:0008509~anion transmembrane transporter activity	6	0.375	0.978522	NM_009194, NM_001081162, NM_008076, NM_009199, NM_001033336, NM_018760	1042	130	13288	0.588572	1	1	100
Annotation Cluster 225	Enrichment Score: 0.08562824994685264
Category	Term	Count	%	PValue	Genes	List Total	Pop Hits	Pop Total	Fold Enrichment	Bonferroni	Benjamini	FDR
GOTERM_BP_FAT	GO:0016052~carbohydrate catabolic process	6	0.375	0.768135	NM_007696, NM_007695, NM_008085, NM_025396, NM_007563, NM_007933	1062	81	13588	0.947758	1	0.999609	100
GOTERM_BP_FAT	GO:0019320~hexose catabolic process	4	0.25	0.782967	NM_008085, NM_025396, NM_007563, NM_007933	1062	52	13588	0.98421	1	0.999673	100
GOTERM_BP_FAT	GO:0006007~glucose catabolic process	4	0.25	0.782967	NM_008085, NM_025396, NM_007563, NM_007933	1062	52	13588	0.98421	1	0.999673	100
GOTERM_BP_FAT	GO:0046365~monosaccharide catabolic process	4	0.25	0.804197	NM_008085, NM_025396, NM_007563, NM_007933	1062	54	13588	0.947758	1	0.999778	100
GOTERM_BP_FAT	GO:0044275~cellular carbohydrate catabolic process	4	0.25	0.85764	NM_008085, NM_025396, NM_007563, NM_007933	1062	60	13588	0.852982	1	0.999931	100
GOTERM_BP_FAT	GO:0006096~glycolysis	3	0.1875	0.868297	NM_008085, NM_007563, NM_007933	1062	44	13588	0.872368	1	0.999949	100
GOTERM_BP_FAT	GO:0046164~alcohol catabolic process	4	0.25	0.891953	NM_008085, NM_025396, NM_007563, NM_007933	1062	65	13588	0.787368	1	0.999975	100
Annotation Cluster 226	Enrichment Score: 0.08348336245671927
Category	Term	Count	%	PValue	Genes	List Total	Pop Hits	Pop Total	Fold Enrichment	Bonferroni	Benjamini	FDR
GOTERM_BP_FAT	GO:0015674~di-, tri-valent inorganic cation transport	16	1	0.27518	NM_026331, NM_153075, NM_011027, NM_001135151, NM_009602, NM_133221, NM_011643, NM_031173, NM_015749, NM_001081282, NM_009504, NM_022017, NM_009287, NM_011706, NM_016917, NM_016745	1062	161	13588	1.27153	1	0.954639	99.7059
GOTERM_BP_FAT	GO:0006816~calcium ion transport	12	0.75	0.345021	NM_001081282, NM_009504, NM_153075, NM_022017, NM_009287, NM_011706, NM_011027, NM_009602, NM_133221, NM_011643, NM_016745, NM_031173	1062	121	13588	1.2689	1	0.971249	99.9531
GOTERM_MF_FAT	GO:0005230~extracellular ligand-gated ion channel activity	6	0.375	0.597496	NM_017369, NM_011027, NM_033321, NM_009602, NM_008168, NM_008076	1042	66	13288	1.15931	1	0.993998	99.9999
GOTERM_BP_FAT	GO:0030001~metal ion transport	34	2.125	0.633793	NM_022887, NM_026331, NM_027782, NM_021342, NM_153075, NM_175121, NM_009602, NM_011643, NM_029415, NM_031173, NM_001081282, NM_022017, NM_011706, NM_009875, NM_172780, NM_009194, NM_178405, NM_001081142, NM_001135149, NM_008422, NM_011027, NM_001135151, NM_133221, NM_011396, NM_010608, NM_001025581, NM_018760, NM_015749, NM_009504, NM_009579, NM_009287, NM_016917, NM_016745, NM_178746	1062	442	13588	0.98421	1	0.997588	100
GOTERM_CC_FAT	GO:0034705~potassium channel complex	5	0.3125	0.746993	NM_027782, NM_008422, NM_021342, NM_001025581, NM_001081142	908	69	12504	0.997893	1	0.971796	100
GOTERM_CC_FAT	GO:0008076~voltage-gated potassium channel complex	5	0.3125	0.746993	NM_027782, NM_008422, NM_021342, NM_001025581, NM_001081142	908	69	12504	0.997893	1	0.971796	100
GOTERM_MF_FAT	GO:0005262~calcium channel activity	5	0.3125	0.790197	NM_153075, NM_022017, NM_011706, NM_011643, NM_031173	1042	68	13288	0.937676	1	0.999255	100
GOTERM_MF_FAT	GO:0046873~metal ion transmembrane transporter activity	20	1.25	0.823603	NM_027782, NM_026331, NM_153075, NM_021342, NM_008422, NM_033321, NM_011027, NM_001135151, NM_009602, NM_011643, NM_010608, NM_001025581, NM_031173, NM_009579, NM_022017, NM_016917, NM_011706, NM_016745, NM_001081142, NM_001135149	1042	290	13288	0.879476	1	0.999595	100
GOTERM_MF_FAT	GO:0030955~potassium ion binding	8	0.5	0.82676	NM_008422, NM_011830, NM_021342, NM_009194, NM_178405, NM_010608, NM_001025581, NM_001081142	1042	118	13288	0.864569	1	0.999612	100
GOTERM_CC_FAT	GO:0034703~cation channel complex	6	0.375	0.828164	NM_027782, NM_008422, NM_021342, NM_001025581, NM_001081142, NM_031173	908	95	12504	0.869743	1	0.986276	100
GOTERM_BP_FAT	GO:0006812~cation transport	36	2.25	0.830285	NM_022887, NM_026331, NM_027782, NM_021342, NM_153075, NM_175121, NM_009602, NM_011643, NM_029415, NM_031173, NM_001081282, NM_022017, NM_011706, NM_009875, NM_172780, NM_009194, NM_178405, NM_001081142, NM_001135149, NM_008422, NM_021375, NM_011027, NM_001135151, NM_133221, NM_011396, NM_010608, NM_001025581, NM_018760, NM_015749, NM_009504, NM_009579, NM_009287, NM_016917, NM_175406, NM_016745,…	1062	515	13588	0.894389	1	0.99987	100
GOTERM_MF_FAT	GO:0022834~ligand-gated channel activity	7	0.4375	0.846965	NM_017369, NM_011027, NM_033321, NM_009602, NM_008168, NM_011643, NM_008076	1042	106	13288	0.84214	1	0.99974	100
GOTERM_MF_FAT	GO:0015276~ligand-gated ion channel activity	7	0.4375	0.846965	NM_017369, NM_011027, NM_033321, NM_009602, NM_008168, NM_011643, NM_008076	1042	106	13288	0.84214	1	0.99974	100
GOTERM_BP_FAT	GO:0006813~potassium ion transport	10	0.625	0.886053	NM_022887, NM_027782, NM_008422, NM_021342, NM_009875, NM_009194, NM_178405, NM_010608, NM_001025581, NM_001081142	1062	160	13588	0.79967	1	0.99997	100
GOTERM_BP_FAT	GO:0015672~monovalent inorganic cation transport	18	1.125	0.945179	NM_022887, NM_027782, NM_021342, NM_008422, NM_175121, NM_133221, NM_011396, NM_010608, NM_001025581, NM_018760, NM_029415, NM_009875, NM_009194, NM_172780, NM_175406, NM_178405, NM_178746, NM_001081142	1062	303	13588	0.760083	1	0.999998	100
GOTERM_CC_FAT	GO:0034702~ion channel complex	8	0.5	0.946106	NM_027782, NM_008422, NM_021342, NM_009602, NM_008076, NM_001025581, NM_001081142, NM_031173	908	158	12504	0.697262	1	0.998764	100
GOTERM_BP_FAT	GO:0006811~ion transport	46	2.875	0.947745	NM_022887, NM_026331, NM_027782, NM_021342, NM_153075, NM_017369, NM_175121, NM_009602, NM_011643, NM_008076, NM_029415, NM_031173, NM_016927, NM_001081282, NM_022017, NM_001039551, NM_009875, NM_011706, NM_172780, NM_009194, NM_001081162, NM_008168, NM_178405, NM_001033336, NM_001081142, NM_001135149, NM_008422, NM_021375, NM_033321, NM_011027, NM_001135151, NM_026646, NM_133221, NM_011396, NM_0…	1062	712	13588	0.826626	1	0.999998	100
GOTERM_MF_FAT	GO:0005249~voltage-gated potassium channel activity	5	0.3125	0.956795	NM_027782, NM_008422, NM_021342, NM_001025581, NM_001081142	1042	99	13288	0.644061	1	0.999998	100
GOTERM_MF_FAT	GO:0005261~cation channel activity	14	0.875	0.957516	NM_027782, NM_021342, NM_008422, NM_153075, NM_033321, NM_011027, NM_009602, NM_011643, NM_010608, NM_001025581, NM_031173, NM_022017, NM_011706, NM_001081142	1042	248	13288	0.719894	1	0.999998	100
GOTERM_MF_FAT	GO:0022843~voltage-gated cation channel activity	6	0.375	0.976067	NM_027782, NM_008422, NM_021342, NM_001025581, NM_001081142, NM_031173	1042	128	13288	0.597769	1	1	100
GOTERM_MF_FAT	GO:0005267~potassium channel activity	6	0.375	0.977325	NM_027782, NM_008422, NM_021342, NM_010608, NM_001025581, NM_001081142	1042	129	13288	0.593135	1	1	100
GOTERM_MF_FAT	GO:0022836~gated channel activity	15	0.9375	0.977829	NM_027782, NM_021342, NM_008422, NM_153075, NM_017369, NM_033321, NM_011027, NM_009602, NM_011643, NM_008076, NM_010608, NM_001025581, NM_031173, NM_008168, NM_001081142	1042	281	13288	0.680733	1	1	100
GOTERM_MF_FAT	GO:0005216~ion channel activity	19	1.1875	0.981421	NM_027782, NM_153075, NM_021342, NM_008422, NM_017369, NM_033321, NM_011027, NM_009602, NM_011643, NM_008076, NM_010608, NM_001025581, NM_031173, NM_016927, NM_022017, NM_011706, NM_008168, NM_001033336, NM_001081142	1042	349	13288	0.694257	1	1	100
GOTERM_MF_FAT	GO:0022838~substrate specific channel activity	19	1.1875	0.987581	NM_027782, NM_153075, NM_021342, NM_008422, NM_017369, NM_033321, NM_011027, NM_009602, NM_011643, NM_008076, NM_010608, NM_001025581, NM_031173, NM_016927, NM_022017, NM_011706, NM_008168, NM_001033336, NM_001081142	1042	360	13288	0.673043	1	1	100
GOTERM_MF_FAT	GO:0022832~voltage-gated channel activity	8	0.5	0.98897	NM_027782, NM_008422, NM_153075, NM_021342, NM_010608, NM_001025581, NM_001081142, NM_031173	1042	179	13288	0.56994	1	1	100
GOTERM_MF_FAT	GO:0005244~voltage-gated ion channel activity	8	0.5	0.98897	NM_027782, NM_008422, NM_153075, NM_021342, NM_010608, NM_001025581, NM_001081142, NM_031173	1042	179	13288	0.56994	1	1	100
GOTERM_MF_FAT	GO:0022803~passive transmembrane transporter activity	19	1.1875	0.989708	NM_027782, NM_153075, NM_021342, NM_008422, NM_017369, NM_033321, NM_011027, NM_009602, NM_011643, NM_008076, NM_010608, NM_001025581, NM_031173, NM_016927, NM_022017, NM_011706, NM_008168, NM_001033336, NM_001081142	1042	365	13288	0.663824	1	1	100
GOTERM_MF_FAT	GO:0015267~channel activity	19	1.1875	0.989708	NM_027782, NM_153075, NM_021342, NM_008422, NM_017369, NM_033321, NM_011027, NM_009602, NM_011643, NM_008076, NM_010608, NM_001025581, NM_031173, NM_016927, NM_022017, NM_011706, NM_008168, NM_001033336, NM_001081142	1042	365	13288	0.663824	1	1	100
GOTERM_MF_FAT	GO:0030594~neurotransmitter receptor activity	3	0.1875	0.993179	NM_017369, NM_009602, NM_008076	1042	87	13288	0.439738	1	1	100
GOTERM_MF_FAT	GO:0042165~neurotransmitter binding	3	0.1875	0.993179	NM_017369, NM_009602, NM_008076	1042	87	13288	0.439738	1	1	100
Annotation Cluster 227	Enrichment Score: 0.08243867572990292
Category	Term	Count	%	PValue	Genes	List Total	Pop Hits	Pop Total	Fold Enrichment	Bonferroni	Benjamini	FDR
GOTERM_BP_FAT	GO:0001942~hair follicle development	4	0.25	0.759869	NM_010864, NM_007395, NM_001005423, NM_001081171	1062	50	13588	1.02358	1	0.99954	100
GOTERM_BP_FAT	GO:0022404~molting cycle process	4	0.25	0.759869	NM_010864, NM_007395, NM_001005423, NM_001081171	1062	50	13588	1.02358	1	0.99954	100
GOTERM_BP_FAT	GO:0022405~hair cycle process	4	0.25	0.759869	NM_010864, NM_007395, NM_001005423, NM_001081171	1062	50	13588	1.02358	1	0.99954	100
GOTERM_BP_FAT	GO:0042303~molting cycle	4	0.25	0.782967	NM_010864, NM_007395, NM_001005423, NM_001081171	1062	52	13588	0.98421	1	0.999673	100
GOTERM_BP_FAT	GO:0042633~hair cycle	4	0.25	0.782967	NM_010864, NM_007395, NM_001005423, NM_001081171	1062	52	13588	0.98421	1	0.999673	100
GOTERM_BP_FAT	GO:0009913~epidermal cell differentiation	3	0.1875	0.916229	NM_026666, NM_008909, NM_010637	1062	51	13588	0.752631	1	0.999991	100
GOTERM_BP_FAT	GO:0008544~epidermis development	7	0.4375	0.932155	NM_026666, NM_010864, NM_007395, NM_001005423, NM_008909, NM_001081171, NM_010637	1062	125	13588	0.716505	1	0.999996	100
GOTERM_BP_FAT	GO:0007398~ectoderm development	7	0.4375	0.953444	NM_026666, NM_010864, NM_007395, NM_001005423, NM_008909, NM_001081171, NM_010637	1062	133	13588	0.673407	1	0.999999	100
Annotation Cluster 228	Enrichment Score: 0.07204620292323625
Category	Term	Count	%	PValue	Genes	List Total	Pop Hits	Pop Total	Fold Enrichment	Bonferroni	Benjamini	FDR
GOTERM_BP_FAT	GO:0002252~immune effector process	10	0.625	0.658431	NM_008372, NM_053202, NM_017401, NM_007987, NM_133211, NM_007948, NM_023635, NM_009761, NM_009760, NM_010566	1062	126	13588	1.01545	1	0.998102	100
GOTERM_BP_FAT	GO:0002250~adaptive immune response	6	0.375	0.795006	NM_001025250, NM_007987, NM_007948, NM_023635, NM_011817, NM_010566	1062	84	13588	0.913909	1	0.999733	100
GOTERM_BP_FAT	GO:0002460~adaptive immune response based on somatic recombination of immune receptors built from immunoglobulin superfamily domains	6	0.375	0.795006	NM_001025250, NM_007987, NM_007948, NM_023635, NM_011817, NM_010566	1062	84	13588	0.913909	1	0.999733	100
GOTERM_BP_FAT	GO:0002449~lymphocyte mediated immunity	4	0.25	0.94269	NM_007987, NM_007948, NM_023635, NM_010566	1062	76	13588	0.673407	1	0.999998	100
GOTERM_BP_FAT	GO:0019724~B cell mediated immunity	3	0.1875	0.967307	NM_007987, NM_007948, NM_010566	1062	65	13588	0.590526	1	1	100
GOTERM_BP_FAT	GO:0002443~leukocyte mediated immunity	4	0.25	0.973955	NM_007987, NM_007948, NM_023635, NM_010566	1062	89	13588	0.575044	1	1	100
Annotation Cluster 229	Enrichment Score: 0.03979311459126531
Category	Term	Count	%	PValue	Genes	List Total	Pop Hits	Pop Total	Fold Enrichment	Bonferroni	Benjamini	FDR
GOTERM_BP_FAT	GO:0052548~regulation of endopeptidase activity	3	0.1875	0.910559	NM_001033367, NM_009688, NM_010849	1062	50	13588	0.767684	1	0.999988	100
GOTERM_BP_FAT	GO:0043281~regulation of caspase activity	3	0.1875	0.910559	NM_001033367, NM_009688, NM_010849	1062	50	13588	0.767684	1	0.999988	100
GOTERM_BP_FAT	GO:0052547~regulation of peptidase activity	3	0.1875	0.916229	NM_001033367, NM_009688, NM_010849	1062	51	13588	0.752631	1	0.999991	100
Annotation Cluster 230	Enrichment Score: 0.03901958315662315
Category	Term	Count	%	PValue	Genes	List Total	Pop Hits	Pop Total	Fold Enrichment	Bonferroni	Benjamini	FDR
KEGG_PATHWAY	mmu04940:Type I diabetes mellitus	4	0.25	0.838395	NM_008205, NM_007987, NM_010492, NM_019388	411	63	5738	0.886417	1	0.963426	100
KEGG_PATHWAY	mmu05330:Allograft rejection	3	0.1875	0.926855	NM_008205, NM_007987, NM_019388	411	58	5738	0.722124	1	0.984998	100
KEGG_PATHWAY	mmu05332:Graft-versus-host disease	3	0.1875	0.926855	NM_008205, NM_007987, NM_019388	411	58	5738	0.722124	1	0.984998	100
KEGG_PATHWAY	mmu05320:Autoimmune thyroid disease	3	0.1875	0.969281	NM_008205, NM_007987, NM_019388	411	72	5738	0.581711	1	0.995186	100
Annotation Cluster 231	Enrichment Score: 0.030449953695452902
Category	Term	Count	%	PValue	Genes	List Total	Pop Hits	Pop Total	Fold Enrichment	Bonferroni	Benjamini	FDR
GOTERM_BP_FAT	GO:0006333~chromatin assembly or disassembly	7	0.4375	0.862801	NM_172937, NM_028448, NM_144811, NM_194262, NM_007690, NM_029836, NM_001081417	1062	109	13588	0.82168	1	0.99994	100
GOTERM_BP_FAT	GO:0006323~DNA packaging	6	0.375	0.903861	NM_172937, NM_028448, NM_001039194, NM_178113, NM_133762, NM_029836	1062	101	13588	0.760083	1	0.999984	100
GOTERM_BP_FAT	GO:0031497~chromatin assembly	3	0.1875	0.983671	NM_172937, NM_028448, NM_029836	1062	75	13588	0.511789	1	1	100
GOTERM_BP_FAT	GO:0065004~protein-DNA complex assembly	3	0.1875	0.984778	NM_172937, NM_028448, NM_029836	1062	76	13588	0.505055	1	1	100
Annotation Cluster 232	Enrichment Score: 0.022384041512193205
Category	Term	Count	%	PValue	Genes	List Total	Pop Hits	Pop Total	Fold Enrichment	Bonferroni	Benjamini	FDR
GOTERM_MF_FAT	GO:0008528~peptide receptor activity, G-protein coupled	6	0.375	0.938984	NM_177322, NM_007904, NM_013596, NM_021609, NM_053244, NM_017466	1042	110	13288	0.695585	1	0.999992	100
GOTERM_MF_FAT	GO:0001653~peptide receptor activity	6	0.375	0.938984	NM_177322, NM_007904, NM_013596, NM_021609, NM_053244, NM_017466	1042	110	13288	0.695585	1	0.999992	100
GOTERM_MF_FAT	GO:0042277~peptide binding	8	0.5	0.971699	NM_177322, NM_010568, NM_007904, NM_013596, NM_021609, NM_008995, NM_053244, NM_017466	1042	160	13288	0.63762	1	0.999999	100
Annotation Cluster 233	Enrichment Score: 0.01787640480332077
Category	Term	Count	%	PValue	Genes	List Total	Pop Hits	Pop Total	Fold Enrichment	Bonferroni	Benjamini	FDR
GOTERM_BP_FAT	GO:0002757~immune response-activating signal transduction	3	0.1875	0.898126	NM_018825, NM_021280, NM_010907	1062	48	13588	0.79967	1	0.99998	100
GOTERM_BP_FAT	GO:0002764~immune response-regulating signal transduction	3	0.1875	0.921559	NM_018825, NM_021280, NM_010907	1062	52	13588	0.738157	1	0.999993	100
GOTERM_BP_FAT	GO:0048584~positive regulation of response to stimulus	8	0.5	0.992061	NM_018825, NM_011580, NM_021280, NM_001012477, NM_011027, NM_007901, NM_010907, NM_011307	1062	186	13588	0.550311	1	1	100
GOTERM_BP_FAT	GO:0002253~activation of immune response	3	0.1875	0.992512	NM_018825, NM_021280, NM_010907	1062	86	13588	0.446328	1	1	100
GOTERM_BP_FAT	GO:0050778~positive regulation of immune response	4	0.25	0.99881	NM_018825, NM_021280, NM_011027, NM_010907	1062	136	13588	0.376315	1	1	100
Annotation Cluster 234	Enrichment Score: 0.012476446722905274
Category	Term	Count	%	PValue	Genes	List Total	Pop Hits	Pop Total	Fold Enrichment	Bonferroni	Benjamini	FDR
GOTERM_MF_FAT	GO:0003924~GTPase activity	7	0.4375	0.942184	NM_001039515, NM_017379, NM_024200, NM_027000, NM_023635, NM_133955, NM_010307	1042	128	13288	0.697397	1	0.999993	100
GOTERM_MF_FAT	GO:0032561~guanyl ribonucleotide binding	20	1.25	0.980328	NM_001081347, NM_025404, NM_139147, NM_139153, NM_153547, NM_024200, NM_023635, NM_133955, NM_010307, NM_026577, NM_007483, NM_001039515, NM_028994, NM_011866, NM_028810, NM_017379, NM_029466, NM_027000, NM_009647, NM_028820	1042	363	13288	0.702612	1	1	100
GOTERM_MF_FAT	GO:0019001~guanyl nucleotide binding	20	1.25	0.980328	NM_001081347, NM_025404, NM_139147, NM_139153, NM_153547, NM_024200, NM_023635, NM_133955, NM_010307, NM_026577, NM_007483, NM_001039515, NM_028994, NM_011866, NM_028810, NM_017379, NM_029466, NM_027000, NM_009647, NM_028820	1042	363	13288	0.702612	1	1	100
GOTERM_MF_FAT	GO:0005525~GTP binding	19	1.1875	0.984501	NM_001081347, NM_025404, NM_139147, NM_139153, NM_153547, NM_024200, NM_023635, NM_133955, NM_010307, NM_026577, NM_007483, NM_028994, NM_001039515, NM_028810, NM_017379, NM_029466, NM_027000, NM_009647, NM_028820	1042	354	13288	0.684451	1	1	100
Annotation Cluster 235	Enrichment Score: 0.010532749914820082
Category	Term	Count	%	PValue	Genes	List Total	Pop Hits	Pop Total	Fold Enrichment	Bonferroni	Benjamini	FDR
GOTERM_BP_FAT	GO:0007018~microtubule-based movement	5	0.3125	0.96059	NM_207682, NM_017379, XM_355934, NM_010617, BC051401, NM_008477	1062	101	13588	0.633402	1	1	100
GOTERM_MF_FAT	GO:0003777~microtubule motor activity	3	0.1875	0.981544	NM_207682, XM_355934, NM_010617, BC051401	1042	73	13288	0.524071	1	1	100
GOTERM_MF_FAT	GO:0003774~motor activity	6	0.375	0.986175	NM_010864, NM_026599, NM_207682, NM_001161817, XM_355934, NM_010617, BC051401	1042	138	13288	0.554452	1	1	100
Annotation Cluster 236	Enrichment Score: 0.0020917522662894056
Category	Term	Count	%	PValue	Genes	List Total	Pop Hits	Pop Total	Fold Enrichment	Bonferroni	Benjamini	FDR
GOTERM_MF_FAT	GO:0004857~enzyme inhibitor activity	12	0.75	0.985887	NM_001081282, NM_015800, NM_025451, NM_007669, NM_172471, NM_009875, NM_008871, NM_011414, NM_175093, NM_013470, NM_175934, NM_199306	1042	243	13288	0.629748	1	1	100
GOTERM_MF_FAT	GO:0004867~serine-type endopeptidase inhibitor activity	4	0.25	0.995229	NM_015800, NM_172471, NM_008871, NM_011414	1042	115	13288	0.443562	1	1	100
GOTERM_MF_FAT	GO:0004866~endopeptidase inhibitor activity	4	0.25	0.999799	NM_015800, NM_172471, NM_008871, NM_011414	1042	161	13288	0.31683	1	1	100
GOTERM_MF_FAT	GO:0030414~peptidase inhibitor activity	4	0.25	0.999931	NM_015800, NM_172471, NM_008871, NM_011414	1042	176	13288	0.289827	1	1	100
Annotation Cluster 237	Enrichment Score: 0.0015593555643984669
Category	Term	Count	%	PValue	Genes	List Total	Pop Hits	Pop Total	Fold Enrichment	Bonferroni	Benjamini	FDR
GOTERM_MF_FAT	GO:0004252~serine-type endopeptidase activity	8	0.5	0.993443	BC115562, NM_010781, BC049714, NM_010074, NM_008871, NM_173749, BC048657, NM_175013	1042	189	13288	0.539784	1	1	100
GOTERM_MF_FAT	GO:0004175~endopeptidase activity	21	1.3125	0.995883	NM_008606, NM_008608, NM_010781, NM_172845, NM_010074, NM_023476, NM_008871, NM_130877, NM_175013, NM_024258, NM_001017966, BC115562, NM_033615, NM_001037722, BC049714, NM_173749, NM_001081401, BC048657, NM_178098, NM_019861, NM_009618	1042	421	13288	0.636105	1	1	100
GOTERM_MF_FAT	GO:0008236~serine-type peptidase activity	8	0.5	0.998122	BC115562, NM_010781, BC049714, NM_010074, NM_008871, NM_173749, BC048657, NM_175013	1042	212	13288	0.481223	1	1	100
GOTERM_MF_FAT	GO:0017171~serine hydrolase activity	8	0.5	0.998224	BC115562, NM_010781, BC049714, NM_010074, NM_008871, NM_173749, BC048657, NM_175013	1042	213	13288	0.478963	1	1	100
Annotation Cluster 238	Enrichment Score: -0.0
Category	Term	Count	%	PValue	Genes	List Total	Pop Hits	Pop Total	Fold Enrichment	Bonferroni	Benjamini	FDR
GOTERM_BP_FAT	GO:0007606~sensory perception of chemical stimulus	5	0.3125	1	NM_146337, NM_146578, NM_020502, NM_146787, NM_010307	1062	1192	13588	0.0536692	1	1	100
GOTERM_BP_FAT	GO:0007608~sensory perception of smell	4	0.25	1	NM_146337, NM_146578, NM_146787, NM_010307	1062	1117	13588	0.0458182	1	1	100
GOTERM_MF_FAT	GO:0004984~olfactory receptor activity	3	0.1875	1	NM_146337, NM_146578, NM_146787	1042	1135	13288	0.0337068	1	1	100
KEGG_PATHWAY	mmu04740:Olfactory transduction	4	0.25	1	NM_146337, NM_146578, NM_146787, NM_010307	411	960	5738	0.0581711	1	1	100
Annotation Cluster 239	Enrichment Score: -0.0
Category	Term	Count	%	PValue	Genes	List Total	Pop Hits	Pop Total	Fold Enrichment	Bonferroni	Benjamini	FDR
GOTERM_BP_FAT	GO:0050890~cognition	30	1.875	1	NM_008800, NM_009602, NM_008076, NM_010864, NM_008160, NM_009875, NM_146578, NM_009194, NM_178405, NM_010849, NM_001081142, NM_009618, NM_007378, NM_146337, NM_021521, NM_011027, NM_020502, NM_016694, NM_010307, NM_001081417, NM_025772, NM_007940, NM_010076, NM_010137, NM_013565, XM_985548, NM_010588, NM_008032, NM_146787, NM_146260	1062	1480	13588	0.259353	1	1	100
GOTERM_BP_FAT	GO:0007600~sensory perception	21	1.3125	1	NM_007378, NM_146337, NM_011027, NM_020502, NM_009602, NM_008076, NM_001081417, NM_010307, NM_025772, NM_010864, NM_008160, NM_007940, NM_009875, NM_146578, NM_010137, NM_009194, NM_010588, NM_010849, NM_146260, NM_146787, NM_001081142	1062	1402	13588	0.191647	1	1	100
GOTERM_BP_FAT	GO:0050877~neurological system process	42	2.625	1	NM_022887, NM_207682, NM_008800, NM_009602, NM_008076, NM_001042451, NM_010864, NM_177322, NM_008160, NM_009875, NM_146578, NM_007901, NM_009194, NM_008168, NM_178405, NM_001111015, NM_010849, NM_001081142, NM_009618, NM_007378, NM_146337, NM_021521, NM_015743, NM_020502, NM_011027, NM_016694, NM_008995, NM_001003817, NM_010322, NM_001081417, NM_010307, NM_025772, NM_007940, NM_010076, NM_010137,…	1062	1681	13588	0.319678	1	1	100

## Sheet: Cluster_down
Annotation Cluster 1	Enrichment Score: 5.426820408036866	# of genes in cluster:		145
Category	Term	Count	%	PValue	Genes	List Total	Pop Hits	Pop Total	Fold Enrichment	Bonferroni	Benjamini	FDR
GOTERM_CC_FAT	GO:0044429~mitochondrial part	92	5.99349	9.81407e-12	NM_025877, NM_007861, NM_010477, NM_026154, NM_019694, NM_178639, NM_026444, NM_019698, NM_010922, NM_027244, NM_027204, NM_007383, NM_181423, NM_181325, NM_025407, NM_172745, NM_023538, NM_007621, NM_021299, NM_016804, NM_144844, NM_025961, NM_144784, NM_009944, NM_026401, NM_008819, NM_025784, NM_177470, NM_029673, NM_025578, NM_025485, NM_024211, NM_153168, NM_010325, NM_012019, NM_138665, NM_…	1049	524	12504	2.09281	4.57334e-09	2.28667e-09	1.39926e-08
[truncated: 1,966 more rows]

## Sheet: INPUT_up
UNIQID	NAME	WAT_fasted/fed	LIV_fasted/fed	SM_fasted/fed	WAT_p-value	LIV_p-value	SM_p-value
NM_011769	Zim1	21.7661	1.08729	2.56263	2.08141e-13	0.784331	1.98265e-05
[truncated: 1,849 more rows]

## Sheet: Input_down
UNIQID	NAME	WAT_fasted/fed	LIV_fasted/fed	SM_fasted/fed	WAT_p-value	LIV_p-value	SM_p-value
[truncated: 1,712 more rows]
