# Supplementary material for: Metabolite and transcriptome analysis during fasting suggest a role for the p53-Ddit4 axis in major metabolic tissues
Source: BMC Genomics. 2013 Nov 5;14:758. doi: 10.1186/1471-2164-14-758 (PMC3907060; doi:10.1186/1471-2164-14-758)
Supplement: Additional file 3 — Annotation of genes regulated in fasting WAT according to AnimalTFDB; Results of GSEA analysis testing for enrichment in AnimalTFDB categories (sub-categories of transcription factors (TF), cofactor (CoF), chromatin remodelers (ChrRem)); Manual mapping of differentially expressed WAT genes in the AnimalTFDB categories TF, CoF, and ChrRem; GSEA results for gene sets enriched in up- or downregulated genes (by fasting in WAT) using c2 and c5 (MSigDB) modules as gene sets. [file 1471-2164-14-758-S3.xlsx]

## Sheet: WAT_reg_AnimalTFDB
UNIQID	NAME	WAT_fasted/fed	WAT_p-value	AnimalTFDB	Zinc fingers	FOX	HOX	bZIP
NM_011769	Zim1	21.7661	2.08141e-13	TF_up	Zim1
NM_013674	Irf4	14.0799	1.74243e-11	TF_up
NM_008817	Peg3	6.05364	9.19748e-08	TF_up	Peg3
NM_008506	Mycl1	3.34048	2.5096e-08	TF_up
NM_011538	Tbx6	2.64133	6.00618e-08	TF_up
NM_009346	Tead1	2.60102	1.74458e-11	TF_up
NM_010755	Maff	2.37816	3.27204e-06	TF_up				Maff
NM_011281	Rorc	2.32477	4.90543e-08	TF_up
NM_010907	Nfkbia	2.28666	3.16541e-11	CoF_up
NM_001077364	Tsc22d3	2.22757	7.19003e-08	TF_up
NM_011535	Tbx3	2.18032	2.31244e-07	TF_up
NM_181848	Optn	2.1137	1.95685e-09	CoF_up
NM_010637	Klf4	2.09349	3.84314e-05	TF_up	Klf4
NM_015743	Nr4a3	2.04342	0.00704544	TF_up
NM_011441	Sox17	2.01296	1.24571e-07	TF_up
NM_010849	Myc	2.00252	0.00149685	TF_up
NM_175093	Trib3	1.93821	1.0617e-06	CoF_up
NM_011517	Sycp3	1.91685	0.0114431	CR_up
NM_008393	Irx3	1.91124	8.4842e-07	TF_up			Irx3
NM_007521	Bach2	1.90047	1.85784e-06	TF_up				Bach2
NM_133917	Mlxip	1.85578	8.43984e-09	TF_up
NM_008719	Npas2	1.83406	0.00839169	TF_up
NM_011567	Tead4	1.80045	5.10424e-06	TF_up
NM_007569	Btg1	1.77971	7.09321e-07	CoF_up
NM_001081024	Setdb2	1.74685	0.00014038	TF_up
NM_153778	Atoh8	1.73519	9.45211e-07	TF_up
NM_028298	Zfp655	1.73239	3.72661e-08	TF_up	Zfp655
NM_010495	Id1	1.71607	3.26322e-05	TF_up
NM_054056	Pawr	1.7123	4.9093e-05	CoF_up
NM_019740	Foxo3	1.71148	3.87933e-09	TF_up		Foxo3
NM_001083318	Etv3	1.68654	6.37613e-07	TF_up
NM_010638	Klf9	1.68508	4.28426e-09	TF_up	Klf9
NM_001145778	Zkscan3	1.66748	7.8624e-07	TF_up	Zkscan3
NM_172648	Ifi205	1.66488	0.000685063	CoF_up
NM_001113198	Mitf	1.65776	1.4001e-08	TF_up
NM_175480	Zfp612	1.65235	9.27199e-08	TF_up	Zfp612
NM_144811	Cbx7	1.64332	1.82628e-09	CR_up
ENSMUST00000105502	Foxo3	1.63647	5.22343e-05	TF_up		Foxo3
NM_178609	E2f7	1.63271	3.33198e-05	TF_up
NM_013464	Ahr	1.62475	8.82547e-07	TF_up
NM_025291	Sra1	1.61869	2.09754e-07	CoF_up
NM_023184	Klf15	1.61671	5.51573e-05	TF_up	Klf15
NM_001004176	Maml3	1.60977	6.9423e-07	CoF_up
NM_010827	Msc	1.60778	2.29808e-05	TF_up
NM_009234	Sox11	1.59838	1.50826e-05	TF_up
NM_172941	Zkscan17	1.59145	2.48665e-06	TF_up	Zkscan17
NM_011274	C80913	1.58608	2.70944e-07	CoF_up
NM_153194	Zfp740	1.57537	1.20371e-07	TF_up	Zfp740
NM_009939	Cops2	1.57202	1.5246e-07	CoF_up
NM_016684	Zscan12	1.57034	2.61932e-05	TF_up	Zscan12
NM_009760	Bnip3	1.57004	6.90057e-06	CR_up
NM_010757	Mafk	1.56936	2.48564e-06	TF_up				Mafk
BC150711	AI607873	1.56105	0.000232111	CoF_up
NM_010827	Msc	1.56061	0.0017031	TF_up
NM_023739	Nfx1	1.55808	4.28599e-08	TF_up	Nfx1
NM_013646	Rora	1.54742	8.61878e-06	TF_up
NM_001033324	Zbtb16	1.54191	0.000296489	TF_up	Zbtb16
NM_027973	Mlf1ip	1.54143	0.0481134	CR_up
NM_133249	Ppargc1b	1.54098	0.0051729	CoF_up
NM_016660	Hmga1	1.53755	1.0135e-06	TF_up
NM_144783	Wt1	1.53359	0.00091941	TF_up	Wt1
NM_028448	Cenpv	1.52358	3.66787e-10	CR_up
NM_025854	Cir1	1.52194	2.82418e-05	CoF_up
NM_146085	Apbb3	1.52194	0.000101326	CoF_up
NM_001081557	Camta1	1.52158	1.36958e-06	TF_up
NM_007690	Chd1	1.51851	6.40129e-05	CR_up
NM_001039967	Zfp869	1.51818	7.17647e-06	TF_up	Zfp869
NM_207225	Hdac4	1.51256	1.56916e-07	CR_up
NM_009504	Vdr	1.51181	0.000261662	TF_up
NM_023434	Tox4	1.50612	0.000176592	TF_up
NM_001048208	Med14	1.5037	2.79139e-09	CoF_up
NM_001038695	Kdm3a	1.502	1.01223e-07	CR_up
NM_183140	Zfp691	1.49724	0.000146826	TF_up	Zfp691
NM_213659	Stat3	1.48482	6.57308e-06	TF_up
NM_001110100	Banp	1.48367	0.000566729	CoF_up
NM_146185	Zfp790	1.48323	4.37868e-05	TF_up	Zfp790
NM_001039532	Zfp784	1.47792	0.000178924	TF_up	Zfp784
NM_031182	Tcfap4	1.4759	0.00161872	TF_up
NM_001110856	Crem	1.4723	0.00398398	TF_up				Crem
NM_001110791	Sf1	1.46534	6.05706e-09	CoF_up
NM_001037737	Arnt	1.46094	2.43587e-08	TF_up
NM_001013786	Zfp187	1.4594	3.32687e-06	TF_up	Zfp187
NM_172153	Lcorl	1.45411	1.8883e-06	TF_up
NM_009760	Bnip3	1.45241	3.11114e-07	CR_up
NM_011859	Osr1	1.45087	0.00719469	TF_up	Osr1
NM_025854	Cir1	1.4491	7.9163e-06	CoF_up
NM_133966	Taf5l	1.44874	0.000186227	CoF_up
NM_053202	Foxp1	1.44496	4.49117e-06	TF_up		Foxp1
NM_025780	Thap2	1.4421	0.00158635	TF_up
BC138187	Zfp236	1.43852	3.34407e-06	TF_up	Zfp236
NM_019812	Sirt1	1.43486	3.07789e-06	CR_up
NM_133701	Prpf6	1.43029	1.47002e-05	CoF_up
NM_013815	Baz1a	1.42691	0.000827359	CR_up
NM_019763	Spen	1.42644	6.9272e-08	CoF_up
NM_009236	Sox18	1.42491	0.000562585	TF_up
NM_008500	Lhx6	1.42036	0.00163372	TF_up			Lhx6
NM_207221	Jmjd1c	1.4189	6.41095e-06	CR_up
NM_008032	Aff2	1.41719	0.0025825	TF_up
NM_007520	Bach1	1.41333	2.07479e-06	TF_up				Bach1
NM_133345	Ing4	1.41293	0.000106071	CoF_up
NM_030887	Jdp2	1.41177	0.00409286	TF_up				Jdp2
NM_010847	Mxi1	1.41063	9.86448e-07	TF_up
NM_010914	Nfyb	1.4106	3.0519e-05	TF_up
NM_008037	Fosl2	1.40787	0.00963062	TF_up				Fosl2
NM_008722	Npm1	1.40721	0.00173661	CR_up
NM_008276	Hoxd8	1.40121	0.0183558	TF_up			Hoxd8
NM_011277	Rnf2	1.39556	1.72681e-05	CoF_up
NM_198169	Gmeb2	1.3927	1.41388e-05	TF_up
NM_011276	Rlim	1.39245	1.74852e-06	CoF_up
NM_030708	Zfhx4	1.39239	0.00280459	TF_up			Zfhx4
NM_181419	Zfp599	1.39208	0.00229829	TF_up	Zfp599
NM_001013387	Zfp182	1.39198	0.000306134	TF_up	Zfp182
NM_008592	Foxc1	1.3915	0.0280276	TF_up		Foxc1
NM_172339	Snapc4	1.39045	1.58593e-06	TF_up
NM_009837	Cct4	1.39012	3.70053e-05	CoF_up
NM_008090	Gata2	1.38739	0.000692824	TF_up	Gata2
NM_053085	Tcf23	1.38462	3.65109e-05	TF_up
NM_024258	Usp16	1.38395	0.000119297	CoF_up
ENSMUST00000098351	Foxf1a	1.38266	0.00469851	TF_up		Foxf1a
NM_194262	Arid4b	1.37726	7.51723e-06	TF_up
NM_011308	Ncor1	1.37509	1.67337e-09	TF_up
NM_145484	Zfp758	1.37421	0.0111809	TF_up	Zfp758
NM_011565	Tead2	1.37384	0.00811901	TF_up
NM_145151	Crebzf	1.37321	2.02465e-05	TF_up				Crebzf
NM_008722	Npm1	1.37309	0.000351777	CR_up
ENSMUST00000096143	Atf7	1.36652	9.76229e-05	TF_up				Atf7
NM_172699	Foxj3	1.3636	2.64203e-07	TF_up		Foxj3
NM_010453	Hoxa5	1.3617	0.00141532	TF_up			Hoxa5
ENSMUST00000084200	Prdm2	1.36014	0.0195854	TF_up	Prdm2
NM_007855	Twist2	1.36011	0.00117257	TF_up
NM_144789	Prdm15	1.35773	0.000517264	TF_up	Prdm15
NM_001079869	Hoxb3	1.35539	0.0399111	TF_up			Hoxb3
NM_001024928	Zfp667	1.35238	0.00261912	TF_up	Zfp667
NM_001010836	Ppp1r13l	1.35136	0.000449352	CoF_up
NM_183208	Zmiz1	1.35024	2.20224e-05	TF_up	Zmiz1
NM_008452	Klf2	1.34872	0.00979283	TF_up	Klf2
NM_009108	Nr1h4	1.34661	0.000169316	TF_up
NM_178922	Hic2	1.34521	0.0154242	TF_up	Hic2
NM_001115130	Zbtb44	1.34514	8.54628e-07	TF_up	Zbtb44
NM_008722	Npm1	1.34357	0.000104637	CR_up
NM_021521	Med12	1.3426	2.33395e-06	CoF_up
NM_207221	Jmjd1c	1.3421	0.000151853	CR_up
NM_001012325	Zfp708	1.34052	0.00257443	TF_up	Zfp708
NM_008542	Smad6	1.33912	0.0275326	TF_up
NM_177681	Zfp12	1.33665	0.000665079	TF_up	Zfp12
NM_175251	Arid2	1.33466	4.355e-07	TF_up
NM_027656	Zbtb46	1.33465	0.00207445	TF_up	Zbtb46
NM_010459	Hoxb4	1.33304	9.14388e-05	TF_up			Hoxb4
NM_027947	Zbtb43	1.33257	0.00158469	TF_up	Zbtb43
NM_013555	Hoxd9	1.33146	0.037102	TF_up			Hoxd9
NM_018789	Foxo4	1.33004	0.000126573	TF_up		Foxo4
NM_001081267	Rsf1	1.32742	4.6157e-05	CR_up
NM_010137	Epas1	1.32719	1.09409e-06	CoF_up
NM_011306	Rxrb	1.32641	5.1416e-05	TF_up
NM_010454	Hoxa6	1.32467	0.0155725	TF_up			Hoxa6
NM_178889	Zscan29	1.32381	0.00163372	TF_up	Zscan29
NM_145482	Setd4	1.32366	0.00297682	CR_up
NM_054081	Mta1	1.32106	1.9653e-06	TF_up	Mta1
NM_001033274	Brd1	1.31992	6.26336e-05	CoF_up
NM_139146	Satb2	1.31983	0.00390178	TF_up
NM_011386	Skil	1.31783	0.00247139	CoF_up
NM_023322	Zkscan14	1.31766	0.000447425	TF_up	Zkscan14
NM_001081256	Kdm3b	1.31743	5.02755e-06	CR_up
NM_173002	Zxdc	1.31687	3.5682e-06	TF_up	Zxdc
NM_139304	Gatad2b	1.313	2.46292e-08	TF_up	Gatad2b
NM_009122	Satb1	1.31101	0.00269	TF_up
NM_011765	Zfp97	1.31035	0.000145347	TF_up	Zfp97
NM_133784	Wwtr1	1.30953	0.000207167	CoF_up
NM_023699	Nfatc4	1.30897	0.00392416	TF_up
NM_020005	Kat2b	1.30854	9.63167e-05	CR_up
NM_008269	Hoxb6	1.30827	0.00821319	TF_up			Hoxb6
NM_146065	Atf7	1.306	6.69514e-06	TF_up				Atf7
NM_001146024	Zfp444	1.30593	0.000783463	TF_up	Zfp444
NM_010452	Hoxa3	1.30252	0.00451432	TF_up			Hoxa3
NM_001110832	Nfya	1.30247	0.00157229	TF_up
NM_009352	Terf1	1.30246	0.00210311	TF_up
NM_021876	Eed	1.30182	0.00224042	CR_up
NM_177739	Zfp507	1.30173	0.000466466	TF_up	Zfp507
NM_021310	Jmy	1.3012	0.000492366	CoF_up
NM_001025613	Otud7b	1.3004	0.000159961	CoF_up
NM_011545	Tcf21	-1.31323	0.0149655	TF_down
NM_033218	Srebf2	-1.32494	0.000482901	TF_down
NM_026530	Mpnd	-1.33168	0.000121899	CoF_down
NM_009031	Rbbp7	-1.33454	0.000161159	CR_down
NM_001101804	Gm14434	-1.33615	0.00454479	TF_down	Gm14434
NM_001100416	OTTMUSG00000016609	-1.33615	0.00454479	TF_down	OTTMUSG00000016609
NM_001100416	OTTMUSG00000016609	-1.33615	0.00454479	TF_down	OTTMUSG00000016609
NM_001099327	100043387	-1.33615	0.00454479	TF_down
NM_007960	Etv1	-1.33831	0.00213304	TF_down
NM_007921	Elf3	-1.34085	0.027685	TF_down
NM_021442	Mecom	-1.34467	3.17963e-05	TF_down	Mecom
NM_010449	Hoxa1	-1.35039	0.00179549	TF_down			Hoxa1
NM_001042438	Zhx1	-1.35333	1.75135e-09	TF_down			Zhx1
NM_008173	Nr3c1	-1.35587	1.2302e-07	TF_down
NM_019768	Morf4l2	-1.35818	0.000536996	CR_down
NM_001127259	Trp63	-1.35989	0.00374133	TF_down
NM_010774	Mbd4	-1.36266	0.000195056	TF_down
NM_008228	Hdac1	-1.36548	1.94117e-05	CR_down
NM_001113209	Nfib	-1.36827	0.000446062	TF_down
NM_015753	Zeb2	-1.37438	0.00908507	TF_down	Zeb2
NM_011763	Zfp9	-1.37872	0.0284206	TF_down	Zfp9
NM_008228	Hdac1	-1.37961	2.02832e-05	CR_down
NM_019673	Actl6a	-1.38323	0.000131597	CR_down
NM_173440	Nrip1	-1.38576	2.06117e-06	CoF_down
NM_030220	Sp2	-1.38892	0.000401718	TF_down	Sp2
NM_001013368	E2f8	-1.39485	0.0336827	TF_down
NM_007626	Cbx5	-1.40332	4.82431e-05	CR_down
NM_001159417	Irf9	-1.40419	0.00024746	TF_down
NM_009555	Zfp40	-1.41399	0.00887115	TF_down	Zfp40
NM_007548	Prdm1	-1.41888	0.00473669	TF_down	Prdm1
NM_025891	Smarcd3	-1.42951	0.00385357	CoF_down
NM_008690	Nfkbie	-1.43448	0.000230363	CoF_down
NM_013476	Ar	-1.43782	0.0018219	TF_down
NM_008235	Hes1	-1.44378	0.0149177	TF_down
NM_007826	Dach1	-1.44929	0.00210125	CoF_down
NM_032000	Trps1	-1.45454	1.58062e-05	TF_down	Trps1
NM_010430	Hic1	-1.46816	0.000391122	TF_down	Hic1
NM_011355	Sfpi1	-1.47604	0.0047742	TF_down
NM_019660	Mycbp	-1.47726	4.03279e-07	CoF_down
NM_008245	Hhex	-1.48034	0.00174722	TF_down			Hhex
ENSMUST00000098999	Etohi1	-1.48743	0.0193403	TF_down	Etohi1
NM_001160127	Smyd1	-1.4878	1.50868e-06	CR_down
NM_016850	Irf7	-1.48835	0.00239681	TF_down
NM_010437	Hivep2	-1.49608	0.000683437	TF_down	Hivep2
NM_015754	Rbbp9	-1.49753	1.1822e-07	CoF_down
NM_009238	Sox4	-1.5018	0.000342004	TF_down
NM_007956	Esr1	-1.50432	0.000534482	TF_down
NM_010496	Id2	-1.522	0.0274641	TF_down
NM_011639	Trip6	-1.52315	1.45121e-05	CoF_down
NM_011249	Rbl1	-1.53035	5.25627e-05	CoF_down
NM_007625	Cbx4	-1.53284	0.000116856	CR_down
NM_007633	Ccne1	-1.53779	5.0571e-05	CoF_down
NM_030241	Setd8	-1.54336	1.25135e-07	CoF_down
NM_023119	Eno1	-1.55216	8.6521e-06	CoF_down
NM_009687	Apex1	-1.56061	7.35143e-07	CoF_down
NM_054048	Rcor2	-1.567	3.46857e-06	TF_down
NM_011957	Creb3l1	-1.56736	0.00107393	TF_down				Creb3l1
NM_010118	Egr2	-1.57912	0.00135531	TF_down	Egr2
NM_175730	Hoxc5	-1.58015	1.80204e-05	TF_down			Hoxc5
NM_008688	Nfic	-1.64604	1.33416e-08	TF_down
NM_010433	Hipk2	-1.66692	4.28426e-09	CoF_down
NM_008261	Hnf4a	-1.69147	0.0187016	TF_down
NM_024469	Bhlhe41	-1.73083	0.00111997	TF_down
NM_023119	Eno1	-1.75306	3.42048e-07	CoF_down
NM_033601	Bcl3	-1.75635	5.10463e-05	CoF_down
NM_016974	Dbp	-1.77311	0.034242	TF_down				Dbp
NM_023119	Eno1	-1.77316	4.50739e-07	CoF_down
NM_009283	Stat1	-1.79107	1.9653e-06	TF_down
NM_032000	Trps1	-1.81955	1.36491e-06	TF_down	Trps1
NM_007913	Egr1	-1.87882	0.00545711	TF_down	Egr1
NM_008553	Ascl1	-1.95514	2.18847e-05	TF_down
NM_011809	Ets2	-2.00269	2.79548e-10	TF_down
NM_009107	Rxrg	-2.03687	1.72538e-07	TF_down
NM_015753	Zeb2	-2.08385	3.3808e-07	TF_down	Zeb2
NM_011498	Bhlhe40	-2.08938	1.17707e-05	TF_down
NM_011448	Sox9	-2.12936	1.17274e-06	TF_down
NM_007672	Cdr2	-2.59203	3.39204e-08	CoF_down
NM_025273	Pcbd1	-2.86685	1.14069e-05	CoF_down
NM_011480	Srebf1	-3.00978	9.30845e-08	TF_down
NM_007528	Bcl6b	-3.43852	7.28899e-08	TF_down	Bcl6b

## Sheet: GSEA_TF_ZF (Zinc finger)
Dataset	WAT_all (28815)_collapsed_to_symbols.WATonly phenotype.cls
	#WAT_fasted_versus_WAT_fed
Phenotype	WATonly phenotype.cls#WAT_fasted_versus_WAT_fed
Upregulated in class	WAT_fasted
GeneSet	TF-ZF
Enrichment Score (ES)	0.356439
Normalized Enrichment Score (NES)	1.63862
Nominal p-value	0
FDR q-value	0.012635
FWER p-Value	0.006

## Sheet: GSEA_TF_BZIP (Basic zippers)
Dataset	WAT_all (28815)_collapsed_to_symbols.WATonly phenotype.cls
	#WAT_fasted_versus_WAT_fed
Phenotype	WATonly phenotype.cls#WAT_fasted_versus_WAT_fed
Upregulated in class	WAT_fasted
GeneSet	TF-BZIP
Enrichment Score (ES)	0.500664
Normalized Enrichment Score (NES)	1.60875
Nominal p-value	0.00413223
FDR q-value	0.0106866
FWER p-Value	0.01

## Sheet: GSEA_TF_FOX (Forkhead box)
Dataset	WAT_all (28815)_collapsed_to_symbols.WATonly phenotype.cls
	#WAT_fasted_versus_WAT_fed
Phenotype	WATonly phenotype.cls#WAT_fasted_versus_WAT_fed
Upregulated in class	WAT_fasted
GeneSet	TF-FOX
Enrichment Score (ES)	0.439874
Normalized Enrichment Score (NES)	1.3742
Nominal p-value	0.0630252
FDR q-value	0.0575686
FWER p-Value	0.078

## Sheet: GSEA_TF_OTHER
Dataset	WAT_all (28815)_collapsed_to_symbols.WATonly phenotype.cls
	#WAT_fasted_versus_WAT_fed
Phenotype	WATonly phenotype.cls#WAT_fasted_versus_WAT_fed
Upregulated in class	WAT_fasted
GeneSet	TF-OTHER
Enrichment Score (ES)	0.283002
Normalized Enrichment Score (NES)	1.28402
Nominal p-value	0.00883002
FDR q-value	0.0973642
FWER p-Value	0.171

## Sheet: GSEA_CoF
Dataset	WAT_all (28815)_collapsed_to_symbols.WATonly phenotype.cls
	#WAT_fasted_versus_WAT_fed
Phenotype	WATonly phenotype.cls#WAT_fasted_versus_WAT_fed
Upregulated in class	WAT_fasted
GeneSet	COF
Enrichment Score (ES)	0.264226
Normalized Enrichment Score (NES)	1.13991
Nominal p-value	0.148387
FDR q-value	0.205001
FWER p-Value	0.453

## Sheet: GSEA_ChrRem
Dataset	WAT_all (28815)_collapsed_to_symbols.WATonly phenotype.cls
	#WAT_fasted_versus_WAT_fed
Phenotype	WATonly phenotype.cls#WAT_fasted_versus_WAT_fed
Upregulated in class	WAT_fasted
GeneSet	CHRREM
Enrichment Score (ES)	0.330603
Normalized Enrichment Score (NES)	1.24472
Nominal p-value	0.0952381
FDR q-value	0.111819
FWER p-Value	0.231

## Sheet: Manual mapping to AnimalTFDB
Significant enrichment of gene lists in transcription factors, cofactors, and chromatin remodelers was tested with a Chi-square test with Yate’s correction (http://graphpad.com/quickcalcs/contingency1.cfm).

## Sheet: GSEA c2 c5 UP
NAME	GS<br> follow link to MSigDB	GS DETAILS	SIZE	ES	NES	NOM p-val	FDR q-val	FWER p-val	RANK AT MAX	LEADING EDGE
REACTOME_PEPTIDE_CHAIN_ELONGATION	REACTOME_PEPTIDE_CHAIN_ELONGATION	Details ...	67	0.583887	2.08429	0	0.0164173	0.021	8206	tags=76%, list=36%, signal=118%
KEGG_RIBOSOME	KEGG_RIBOSOME	Details ...	68	0.574707	2.04007	0	0.0210188	0.053	8206	tags=75%, list=36%, signal=116%
REACTOME_3_UTR_MEDIATED_TRANSLATIONAL_REGULATION	REACTOME_3_UTR_MEDIATED_TRANSLATIONAL_REGULATION	Details ...	86	0.532473	2.00056	0	0.0291682	0.103	8206	tags=72%, list=36%, signal=112%
REACTOME_INFLUENZA_VIRAL_RNA_TRANSCRIPTION_AND_REPLICATION	REACTOME_INFLUENZA_VIRAL_RNA_TRANSCRIPTION_AND_REPLICATION	Details ...	82	0.516078	1.90052	0	0.0936974	0.387	8206	tags=71%, list=36%, signal=110%
ACTIVATION_OF_PROTEIN_KINASE_ACTIVITY	ACTIVATION_OF_PROTEIN_KINASE_ACTIVITY	Details ...	24	0.639465	1.82739	0.00207469	0.19526	0.718	466	tags=13%, list=2%, signal=13%
REACTOME_FORMATION_OF_THE_TERNARY_COMPLEX_AND_SUBSEQUENTLY_THE_43S_COMPLEX	REACTOME_FORMATION_OF_THE_TERNARY_COMPLEX_AND_SUBSEQUENTLY_THE_43S_COMPLEX	Details ...	38	0.562886	1.82462	0.00199203	0.169226	0.74	7774	tags=79%, list=34%, signal=119%
REACTOME_NONSENSE_MEDIATED_DECAY_ENHANCED_BY_THE_EXON_JUNCTION_COMPLEX	REACTOME_NONSENSE_MEDIATED_DECAY_ENHANCED_BY_THE_EXON_JUNCTION_COMPLEX	Details ...	86	0.47798	1.76983	0.00214133	0.274532	0.922	8206	tags=67%, list=36%, signal=105%
REACTOME_ACTIVATION_OF_THE_MRNA_UPON_BINDING_OF_THE_CAP_BINDING_COMPLEX_AND_EIFS_AND_SUBSEQUENT_BINDING_TO_43S	REACTOME_ACTIVATION_OF_THE_MRNA_UPON_BINDING_OF_THE_CAP_BINDING_COMPLEX_AND_EIFS_AND_SUBSEQUENT_BINDING_TO_43S	Details ...	46	0.519729	1.71476	0.00410678	0.429523	0.99	7774	tags=70%, list=34%, signal=105%
REACTOME_YAP1_AND_WWTR1_TAZ_STIMULATED_GENE_EXPRESSION	REACTOME_YAP1_AND_WWTR1_TAZ_STIMULATED_GENE_EXPRESSION	Details ...	22	0.597744	1.70348	0.0163934	0.429845	0.994	3037	tags=32%, list=13%, signal=37%
RIBONUCLEOPROTEIN_COMPLEX_BIOGENESIS_AND_ASSEMBLY	RIBONUCLEOPROTEIN_COMPLEX_BIOGENESIS_AND_ASSEMBLY	Details ...	70	0.468844	1.68025	0	0.481388	0.999	4958	tags=40%, list=22%, signal=51%
G_PROTEIN_COUPLED_RECEPTOR_ACTIVITY	G_PROTEIN_COUPLED_RECEPTOR_ACTIVITY	Details ...	158	0.406263	1.66019	0	0.53417	1	1687	tags=15%, list=7%, signal=16%
REACTOME_TRANSLATION	REACTOME_TRANSLATION	Details ...	125	0.419405	1.64852	0.00208333	0.540872	1	7950	tags=58%, list=35%, signal=88%
PROTEIN_RNA_COMPLEX_ASSEMBLY	PROTEIN_RNA_COMPLEX_ASSEMBLY	Details ...	52	0.48189	1.64653	0.00879121	0.508559	1	4510	tags=38%, list=20%, signal=48%
REACTOME_LIPOPROTEIN_METABOLISM	REACTOME_LIPOPROTEIN_METABOLISM	Details ...	25	0.562651	1.63916	0.0207469	0.503795	1	4309	tags=40%, list=19%, signal=49%
TRANSLATIONAL_INITIATION	TRANSLATIONAL_INITIATION	Details ...	36	0.509039	1.62721	0.0087146	0.520831	1	4287	tags=42%, list=19%, signal=51%
REACTOME_INFLUENZA_LIFE_CYCLE	REACTOME_INFLUENZA_LIFE_CYCLE	Details ...	111	0.410732	1.60253	0.0021645	0.603018	1	8206	tags=59%, list=36%, signal=91%
REACTOME_SRP_DEPENDENT_COTRANSLATIONAL_PROTEIN_TARGETING_TO_MEMBRANE	REACTOME_SRP_DEPENDENT_COTRANSLATIONAL_PROTEIN_TARGETING_TO_MEMBRANE	Details ...	89	0.420135	1.57706	0.00594059	0.693498	1	8206	tags=61%, list=36%, signal=94%
REACTOME_LIPID_DIGESTION_MOBILIZATION_AND_TRANSPORT	REACTOME_LIPID_DIGESTION_MOBILIZATION_AND_TRANSPORT	Details ...	40	0.48509	1.57337	0.0238569	0.674104	1	1683	tags=15%, list=7%, signal=16%
LIPID_TRANSPORTER_ACTIVITY	LIPID_TRANSPORTER_ACTIVITY	Details ...	24	0.548511	1.56886	0.0203252	0.660132	1	1683	tags=25%, list=7%, signal=27%
NUCLEOLUS	NUCLEOLUS	Details ...	102	0.410261	1.56116	0.00998004	0.664242	1	5199	tags=49%, list=23%, signal=63%
RNA_PROCESSING	RNA_PROCESSING		144	0.386016	1.5602	0	0.637377	1	6932	tags=48%, list=30%, signal=68%
PROTEIN_UBIQUITINATION	PROTEIN_UBIQUITINATION		35	0.496351	1.54989	0.0224215	0.66158	1	2470	tags=29%, list=11%, signal=32%
REGULATION_OF_TRANSLATIONAL_INITIATION	REGULATION_OF_TRANSLATIONAL_INITIATION		30	0.50447	1.54465	0.0313808	0.658714	1	4287	tags=37%, list=19%, signal=45%
RNA_SPLICING	RNA_SPLICING		69	0.429617	1.53212	0.0161616	0.691654	1	6930	tags=49%, list=30%, signal=70%
UBIQUITIN_CYCLE	UBIQUITIN_CYCLE		43	0.467303	1.52625	0.0182556	0.692401	1	2470	tags=26%, list=11%, signal=29%
REACTOME_GLUTAMATE_NEUROTRANSMITTER_RELEASE_CYCLE	REACTOME_GLUTAMATE_NEUROTRANSMITTER_RELEASE_CYCLE		15	0.590337	1.51915	0.0398406	0.703444	1	5380	tags=40%, list=23%, signal=52%
ACTIVATION_OF_MAPK_ACTIVITY	ACTIVATION_OF_MAPK_ACTIVITY		37	0.485972	1.5174	0.0168067	0.685646	1	2625	tags=19%, list=11%, signal=21%
REACTOME_GRB2_SOS_PROVIDES_LINKAGE_TO_MAPK_SIGNALING_FOR_INTERGRINS_	REACTOME_GRB2_SOS_PROVIDES_LINKAGE_TO_MAPK_SIGNALING_FOR_INTERGRINS_		15	0.60966	1.51274	0.0445736	0.684451	1	828	tags=20%, list=4%, signal=21%
KEGG_DRUG_METABOLISM_CYTOCHROME_P450	KEGG_DRUG_METABOLISM_CYTOCHROME_P450		33	0.484775	1.51002	0.0327198	0.674574	1	1117	tags=21%, list=5%, signal=22%
POSITIVE_REGULATION_OF_MAP_KINASE_ACTIVITY	POSITIVE_REGULATION_OF_MAP_KINASE_ACTIVITY		42	0.468439	1.50059	0.0430108	0.696337	1	2625	tags=19%, list=11%, signal=21%
BIOCARTA_CARDIACEGF_PATHWAY	BIOCARTA_CARDIACEGF_PATHWAY		16	0.57672	1.49867	0.0497925	0.683275	1	1535	tags=38%, list=7%, signal=40%
REACTOME_SPHINGOLIPID_DE_NOVO_BIOSYNTHESIS	REACTOME_SPHINGOLIPID_DE_NOVO_BIOSYNTHESIS		25	0.519226	1.4969	0.0376984	0.670266	1	2456	tags=24%, list=11%, signal=27%
REACTOME_P130CAS_LINKAGE_TO_MAPK_SIGNALING_FOR_INTEGRINS	REACTOME_P130CAS_LINKAGE_TO_MAPK_SIGNALING_FOR_INTEGRINS		15	0.600755	1.48677	0.0635246	0.697258	1	828	tags=20%, list=4%, signal=21%
POSITIVE_REGULATION_OF_TRANSFERASE_ACTIVITY	POSITIVE_REGULATION_OF_TRANSFERASE_ACTIVITY		77	0.408498	1.48107	0.0183673	0.703295	1	1467	tags=12%, list=6%, signal=12%
REACTOME_CIRCADIAN_REPRESSION_OF_EXPRESSION_BY_REV_ERBA	REACTOME_CIRCADIAN_REPRESSION_OF_EXPRESSION_BY_REV_ERBA		20	0.536855	1.47945	0.0481172	0.691168	1	7566	tags=65%, list=33%, signal=97%
SPLICEOSOME	SPLICEOSOME		43	0.450065	1.47643	0.0264766	0.687271	1	3904	tags=35%, list=17%, signal=42%
PROTEIN_MODIFICATION_BY_SMALL_PROTEIN_CONJUGATION	PROTEIN_MODIFICATION_BY_SMALL_PROTEIN_CONJUGATION		38	0.468874	1.47638	0.0332681	0.66897	1	2470	tags=26%, list=11%, signal=29%
BIOCARTA_HIF_PATHWAY	BIOCARTA_HIF_PATHWAY		15	0.573449	1.47234	0.0686071	0.670179	1	1982	tags=33%, list=9%, signal=36%
RIBOSOME_BIOGENESIS_AND_ASSEMBLY	RIBOSOME_BIOGENESIS_AND_ASSEMBLY		17	0.562227	1.47111	0.063786	0.658749	1	4958	tags=59%, list=22%, signal=75%
GENERAL_RNA_POLYMERASE_II_TRANSCRIPTION_FACTOR_ACTIVITY	GENERAL_RNA_POLYMERASE_II_TRANSCRIPTION_FACTOR_ACTIVITY		30	0.477739	1.47048	0.0351648	0.64489	1	6594	tags=53%, list=29%, signal=75%
REACTOME_G_ALPHA_S_SIGNALLING_EVENTS	REACTOME_G_ALPHA_S_SIGNALLING_EVENTS		111	0.382113	1.47031	0.0148305	0.629751	1	1156	tags=14%, list=5%, signal=15%
REACTOME_SIGNALING_BY_TGF_BETA_RECEPTOR_COMPLEX	REACTOME_SIGNALING_BY_TGF_BETA_RECEPTOR_COMPLEX		57	0.425572	1.46797	0.0160321	0.625241	1	5198	tags=40%, list=23%, signal=52%
BIOCARTA_41BB_PATHWAY	BIOCARTA_41BB_PATHWAY		17	0.552744	1.4383	0.072	0.746133	1	2220	tags=24%, list=10%, signal=26%
STRUCTURAL_CONSTITUENT_OF_RIBOSOME	STRUCTURAL_CONSTITUENT_OF_RIBOSOME		65	0.410276	1.43233	0.0313808	0.757485	1	8184	tags=68%, list=36%, signal=105%
REGULATION_OF_PEPTIDYL_TYROSINE_PHOSPHORYLATION	REGULATION_OF_PEPTIDYL_TYROSINE_PHOSPHORYLATION		17	0.541215	1.42907	0.0707269	0.756775	1	822	tags=18%, list=4%, signal=18%
REACTOME_REGULATION_OF_HYPOXIA_INDUCIBLE_FACTOR_HIF_BY_OXYGEN	REACTOME_REGULATION_OF_HYPOXIA_INDUCIBLE_FACTOR_HIF_BY_OXYGEN		21	0.517095	1.42888	0.0665281	0.741221	1	5088	tags=52%, list=22%, signal=67%
HORMONE_RECEPTOR_BINDING	HORMONE_RECEPTOR_BINDING		24	0.486189	1.42874	0.0675381	0.726117	1	4311	tags=33%, list=19%, signal=41%
MEDIATOR_COMPLEX	MEDIATOR_COMPLEX		18	0.546439	1.42785	0.0623701	0.71466	1	4409	tags=39%, list=19%, signal=48%
REACTOME_SIGNALING_BY_BMP	REACTOME_SIGNALING_BY_BMP		22	0.504282	1.42387	0.0802348	0.718043	1	5045	tags=36%, list=22%, signal=47%
KEGG_ABC_TRANSPORTERS	KEGG_ABC_TRANSPORTERS		40	0.440781	1.41968	0.0607843	0.723506	1	1531	tags=23%, list=7%, signal=24%
SYMPORTER_ACTIVITY	SYMPORTER_ACTIVITY		29	0.470241	1.41345	0.0665189	0.739507	1	4122	tags=38%, list=18%, signal=46%
TRANSMEMBRANE_RECEPTOR_ACTIVITY	TRANSMEMBRANE_RECEPTOR_ACTIVITY		355	0.315422	1.41304	0.0042735	0.726924	1	2756	tags=18%, list=12%, signal=20%
NUCLEAR_HORMONE_RECEPTOR_BINDING	NUCLEAR_HORMONE_RECEPTOR_BINDING		23	0.49127	1.41267	0.0736842	0.71489	1	4311	tags=35%, list=19%, signal=43%
REACTOME_GENERIC_TRANSCRIPTION_PATHWAY	REACTOME_GENERIC_TRANSCRIPTION_PATHWAY		134	0.355353	1.41099	0.0204082	0.708939	1	5344	tags=36%, list=23%, signal=46%
REGULATION_OF_PROTEIN_AMINO_ACID_PHOSPHORYLATION	REGULATION_OF_PROTEIN_AMINO_ACID_PHOSPHORYLATION		25	0.486211	1.41075	0.0798319	0.697353	1	822	tags=16%, list=4%, signal=17%
ANION_CATION_SYMPORTER_ACTIVITY	ANION_CATION_SYMPORTER_ACTIVITY		16	0.542538	1.40828	0.104	0.695346	1	5800	tags=56%, list=25%, signal=75%
REGULATION_OF_PROTEIN_MODIFICATION_PROCESS	REGULATION_OF_PROTEIN_MODIFICATION_PROCESS		36	0.45156	1.40763	0.0631808	0.685963	1	2050	tags=22%, list=9%, signal=24%
REACTOME_CHYLOMICRON_MEDIATED_LIPID_TRANSPORT	REACTOME_CHYLOMICRON_MEDIATED_LIPID_TRANSPORT		16	0.547444	1.40702	0.0869565	0.676825	1	1683	tags=25%, list=7%, signal=27%
KEGG_BLADDER_CANCER	KEGG_BLADDER_CANCER		36	0.437076	1.39933	0.0712831	0.698446	1	1816	tags=19%, list=8%, signal=21%
INTERLEUKIN_RECEPTOR_ACTIVITY	INTERLEUKIN_RECEPTOR_ACTIVITY		18	0.518662	1.39687	0.0851927	0.697342	1	3533	tags=33%, list=15%, signal=39%
REACTOME_PLATELET_AGGREGATION_PLUG_FORMATION	REACTOME_PLATELET_AGGREGATION_PLUG_FORMATION		33	0.451585	1.39519	0.0623608	0.692721	1	1397	tags=18%, list=6%, signal=19%
REGULATION_OF_MAP_KINASE_ACTIVITY	REGULATION_OF_MAP_KINASE_ACTIVITY		62	0.394462	1.39471	0.0433839	0.683501	1	1995	tags=13%, list=9%, signal=14%
TRANSMEMBRANE_RECEPTOR_PROTEIN_TYROSINE_KINASE_SIGNALING_PATHWAY	TRANSMEMBRANE_RECEPTOR_PROTEIN_TYROSINE_KINASE_SIGNALING_PATHWAY		81	0.376362	1.39061	0.0398323	0.689415	1	2058	tags=19%, list=9%, signal=20%
G_PROTEIN_SIGNALING_COUPLED_TO_CAMP_NUCLEOTIDE_SECOND_MESSENGER	G_PROTEIN_SIGNALING_COUPLED_TO_CAMP_NUCLEOTIDE_SECOND_MESSENGER		60	0.396639	1.38594	0.0542986	0.698315	1	1535	tags=13%, list=7%, signal=14%
REACTOME_PIP3_ACTIVATES_AKT_SIGNALING	REACTOME_PIP3_ACTIVATES_AKT_SIGNALING		25	0.470431	1.38127	0.0953347	0.707136	1	5171	tags=40%, list=23%, signal=52%
TRANSFERASE_ACTIVITY_TRANSFERRING_PENTOSYL_GROUPS	TRANSFERASE_ACTIVITY_TRANSFERRING_PENTOSYL_GROUPS		16	0.528504	1.38028	0.104126	0.700535	1	4338	tags=50%, list=19%, signal=62%
CALMODULIN_BINDING	CALMODULIN_BINDING		25	0.475621	1.3765	0.0570825	0.706269	1	1691	tags=16%, list=7%, signal=17%
REACTOME_INTEGRIN_ALPHAIIB_BETA3_SIGNALING	REACTOME_INTEGRIN_ALPHAIIB_BETA3_SIGNALING		26	0.46694	1.37371	0.0962343	0.707681	1	828	tags=15%, list=4%, signal=16%
REACTOME_PPARA_ACTIVATES_GENE_EXPRESSION	REACTOME_PPARA_ACTIVATES_GENE_EXPRESSION		94	0.362095	1.36999	0.043379	0.712788	1	2731	tags=22%, list=12%, signal=25%
RNA_SPLICINGVIA_TRANSESTERIFICATION_REACTIONS	RNA_SPLICINGVIA_TRANSESTERIFICATION_REACTIONS		23	0.482763	1.36793	0.125786	0.711123	1	3849	tags=26%, list=17%, signal=31%
REGULATION_OF_G_PROTEIN_COUPLED_RECEPTOR_PROTEIN_SIGNALING_PATHWAY	REGULATION_OF_G_PROTEIN_COUPLED_RECEPTOR_PROTEIN_SIGNALING_PATHWAY		23	0.478465	1.36277	0.106426	0.723454	1	819	tags=13%, list=4%, signal=14%
CAMP_MEDIATED_SIGNALING	CAMP_MEDIATED_SIGNALING		61	0.386861	1.36203	0.0441767	0.716175	1	1535	tags=13%, list=7%, signal=14%
INTERLEUKIN_BINDING	INTERLEUKIN_BINDING		23	0.473985	1.35844	0.104938	0.721654	1	5402	tags=39%, list=24%, signal=51%
N_ACYLTRANSFERASE_ACTIVITY	N_ACYLTRANSFERASE_ACTIVITY		17	0.52323	1.35667	0.125761	0.718807	1	4667	tags=47%, list=20%, signal=59%
PATTERN_BINDING	PATTERN_BINDING		41	0.422951	1.35634	0.0847458	0.710744	1	1943	tags=17%, list=8%, signal=19%
REACTOME_BMAL1_CLOCK_NPAS2_ACTIVATES_CIRCADIAN_EXPRESSION	REACTOME_BMAL1_CLOCK_NPAS2_ACTIVATES_CIRCADIAN_EXPRESSION		30	0.443417	1.35587	0.10241	0.703124	1	2703	tags=30%, list=12%, signal=34%
POSITIVE_REGULATION_OF_TRANSCRIPTION_FROM_RNA_POLYMERASE_II_PROMOTER	POSITIVE_REGULATION_OF_TRANSCRIPTION_FROM_RNA_POLYMERASE_II_PROMOTER		61	0.38255	1.3556	0.0574949	0.695109	1	5533	tags=43%, list=24%, signal=56%
RESPONSE_TO_TEMPERATURE_STIMULUS	RESPONSE_TO_TEMPERATURE_STIMULUS		16	0.514686	1.35556	0.104478	0.686409	1	4535	tags=44%, list=20%, signal=54%
EXTRACELLULAR_MATRIX_STRUCTURAL_CONSTITUENT	EXTRACELLULAR_MATRIX_STRUCTURAL_CONSTITUENT		24	0.47873	1.35382	0.11691	0.684408	1	598	tags=13%, list=3%, signal=13%
AMINE_BINDING	AMINE_BINDING		23	0.48714	1.35317	0.109827	0.678574	1	3397	tags=22%, list=15%, signal=25%
TRANSCRIPTION_REPRESSOR_ACTIVITY	TRANSCRIPTION_REPRESSOR_ACTIVITY		122	0.341891	1.35229	0.0224215	0.673748	1	3801	tags=26%, list=17%, signal=31%
RNA_HELICASE_ACTIVITY	RNA_HELICASE_ACTIVITY		22	0.473372	1.34834	0.105603	0.681556	1	5159	tags=41%, list=22%, signal=53%
TRANSLATION_INITIATION_FACTOR_ACTIVITY	TRANSLATION_INITIATION_FACTOR_ACTIVITY		23	0.481547	1.34796	0.10148	0.674777	1	4510	tags=43%, list=20%, signal=54%
REACTOME_IRON_UPTAKE_AND_TRANSPORT	REACTOME_IRON_UPTAKE_AND_TRANSPORT		30	0.442767	1.34456	0.0969072	0.680031	1	1034	tags=17%, list=5%, signal=17%
ENDOSOME_TRANSPORT	ENDOSOME_TRANSPORT		20	0.498825	1.3443	0.124506	0.672911	1	3125	tags=20%, list=14%, signal=23%
BIOCARTA_MTOR_PATHWAY	BIOCARTA_MTOR_PATHWAY		22	0.47942	1.34226	0.120858	0.672812	1	2614	tags=23%, list=11%, signal=26%
NEGATIVE_REGULATION_OF_DNA_METABOLIC_PROCESS	NEGATIVE_REGULATION_OF_DNA_METABOLIC_PROCESS		16	0.504501	1.33675	0.134172	0.686866	1	4464	tags=50%, list=19%, signal=62%
REGULATION_OF_CELLULAR_COMPONENT_ORGANIZATION_AND_BIOGENESIS	REGULATION_OF_CELLULAR_COMPONENT_ORGANIZATION_AND_BIOGENESIS		117	0.341894	1.33416	0.0283401	0.689055	1	4017	tags=31%, list=18%, signal=37%
MRNA_METABOLIC_PROCESS	MRNA_METABOLIC_PROCESS		66	0.379419	1.33405	0.0709939	0.681708	1	4899	tags=30%, list=21%, signal=38%
REACTOME_MRNA_3_END_PROCESSING	REACTOME_MRNA_3_END_PROCESSING		25	0.459999	1.3333	0.106472	0.676969	1	3010	tags=32%, list=13%, signal=37%
REACTOME_PI3K_AKT_ACTIVATION	REACTOME_PI3K_AKT_ACTIVATION		33	0.430049	1.33319	0.111954	0.669906	1	2625	tags=24%, list=11%, signal=27%
REACTOME_ASSOCIATION_OF_TRIC_CCT_WITH_TARGET_PROTEINS_DURING_BIOSYNTHESIS	REACTOME_ASSOCIATION_OF_TRIC_CCT_WITH_TARGET_PROTEINS_DURING_BIOSYNTHESIS		26	0.453281	1.33185	0.11	0.667892	1	2803	tags=31%, list=12%, signal=35%
REACTOME_SIGNALING_BY_NODAL	REACTOME_SIGNALING_BY_NODAL		17	0.508525	1.32804	0.145315	0.675473	1	7948	tags=59%, list=35%, signal=90%
TRANSCRIPTION_FROM_RNA_POLYMERASE_II_PROMOTER	TRANSCRIPTION_FROM_RNA_POLYMERASE_II_PROMOTER		400	0.295146	1.32578	0.00630252	0.676656	1	6064	tags=36%, list=26%, signal=48%
CYTOKINE_BINDING	CYTOKINE_BINDING		46	0.410794	1.32511	0.0882353	0.672044	1	4248	tags=35%, list=19%, signal=43%
MESODERM_DEVELOPMENT	MESODERM_DEVELOPMENT		20	0.49215	1.32509	0.132035	0.665158	1	227	tags=15%, list=1%, signal=15%
NEGATIVE_REGULATION_OF_CELL_DIFFERENTIATION	NEGATIVE_REGULATION_OF_CELL_DIFFERENTIATION		27	0.452644	1.32494	0.118577	0.658831	1	3398	tags=37%, list=15%, signal=43%
MAPKKK_CASCADE_GO_0000165	MAPKKK_CASCADE_GO_0000165		93	0.349071	1.32488	0.0553191	0.652363	1	1593	tags=10%, list=7%, signal=10%
RESPONSE_TO_NUTRIENT	RESPONSE_TO_NUTRIENT		16	0.513096	1.32399	0.15222	0.648843	1	1035	tags=19%, list=5%, signal=20%
REGULATION_OF_CELL_DIFFERENTIATION	REGULATION_OF_CELL_DIFFERENTIATION		57	0.385179	1.32224	0.0854167	0.648511	1	4108	tags=33%, list=18%, signal=41%
REACTOME_TRANSCRIPTIONAL_ACTIVITY_OF_SMAD2_SMAD3_SMAD4_HETEROTRIMER	REACTOME_TRANSCRIPTIONAL_ACTIVITY_OF_SMAD2_SMAD3_SMAD4_HETEROTRIMER		35	0.420624	1.32128	0.113169	0.645675	1	5198	tags=46%, list=23%, signal=59%
REACTOME_ABCA_TRANSPORTERS_IN_LIPID_HOMEOSTASIS	REACTOME_ABCA_TRANSPORTERS_IN_LIPID_HOMEOSTASIS		16	0.509581	1.32096	0.131631	0.64049	1	1683	tags=25%, list=7%, signal=27%
KEGG_P53_SIGNALING_PATHWAY	KEGG_P53_SIGNALING_PATHWAY		58	0.377417	1.31693	0.0733198	0.649097	1	912	tags=16%, list=4%, signal=16%
STEROID_HORMONE_RECEPTOR_SIGNALING_PATHWAY	STEROID_HORMONE_RECEPTOR_SIGNALING_PATHWAY		19	0.480927	1.31498	0.133745	0.650047	1	4311	tags=37%, list=19%, signal=45%
PROTEIN_DNA_COMPLEX_ASSEMBLY	PROTEIN_DNA_COMPLEX_ASSEMBLY		47	0.39506	1.31356	0.10124	0.648734	1	4518	tags=36%, list=20%, signal=45%
HYDROLASE_ACTIVITY_ACTING_ON_ACID_ANHYDRIDESCATALYZING_TRANSMEMBRANE_MOVEMENT_OF_SUBSTANCES	HYDROLASE_ACTIVITY_ACTING_ON_ACID_ANHYDRIDESCATALYZING_TRANSMEMBRANE_MOVEMENT_OF_SUBSTANCES		37	0.406807	1.30861	0.122917	0.660169	1	3755	tags=27%, list=16%, signal=32%
TRANSLATION_FACTOR_ACTIVITY_NUCLEIC_ACID_BINDING	TRANSLATION_FACTOR_ACTIVITY_NUCLEIC_ACID_BINDING		36	0.41685	1.30855	0.137097	0.654198	1	4510	tags=36%, list=20%, signal=45%
FEMALE_GAMETE_GENERATION	FEMALE_GAMETE_GENERATION		16	0.509566	1.30503	0.15565	0.660814	1	3081	tags=25%, list=13%, signal=29%
HELICASE_ACTIVITY	HELICASE_ACTIVITY		43	0.40311	1.30123	0.12115	0.668644	1	5970	tags=40%, list=26%, signal=53%
POLYSACCHARIDE_BINDING	POLYSACCHARIDE_BINDING		33	0.424534	1.30094	0.1174	0.663552	1	1816	tags=15%, list=8%, signal=16%
POSITIVE_REGULATION_OF_CATALYTIC_ACTIVITY	POSITIVE_REGULATION_OF_CATALYTIC_ACTIVITY		148	0.320401	1.29677	0.0435685	0.672727	1	4139	tags=20%, list=18%, signal=24%
TRANSCRIPTION_INITIATION	TRANSCRIPTION_INITIATION		35	0.4097	1.29569	0.111765	0.670499	1	4518	tags=37%, list=20%, signal=46%
RECEPTOR_SIGNALING_PROTEIN_ACTIVITY	RECEPTOR_SIGNALING_PROTEIN_ACTIVITY		76	0.356173	1.29272	0.0842333	0.675504	1	1982	tags=21%, list=9%, signal=23%
ATP_DEPENDENT_HELICASE_ACTIVITY	ATP_DEPENDENT_HELICASE_ACTIVITY		22	0.460961	1.29223	0.156057	0.671356	1	2518	tags=27%, list=11%, signal=31%
KEGG_PHENYLALANINE_METABOLISM	KEGG_PHENYLALANINE_METABOLISM		16	0.488244	1.29219	0.153696	0.665647	1	1376	tags=38%, list=6%, signal=40%
TRANSCRIPTION_COFACTOR_ACTIVITY	TRANSCRIPTION_COFACTOR_ACTIVITY		199	0.307085	1.29015	0.0298211	0.667679	1	6060	tags=38%, list=26%, signal=51%
RNA_BINDING	RNA_BINDING		219	0.301831	1.28955	0.0305011	0.664182	1	6208	tags=38%, list=27%, signal=51%
HEMATOPOIETIN_INTERFERON_CLASSD200_DOMAIN_CYTOKINE_RECEPTOR_ACTIVITY	HEMATOPOIETIN_INTERFERON_CLASSD200_DOMAIN_CYTOKINE_RECEPTOR_ACTIVITY		31	0.434457	1.28769	0.140787	0.665479	1	3533	tags=32%, list=15%, signal=38%
GLYCOSAMINOGLYCAN_BINDING	GLYCOSAMINOGLYCAN_BINDING		31	0.425554	1.28735	0.129707	0.661069	1	1816	tags=16%, list=8%, signal=17%
NEUROTRANSMITTER_BINDING	NEUROTRANSMITTER_BINDING		51	0.383208	1.28623	0.117172	0.659645	1	2704	tags=14%, list=12%, signal=16%
INTRACELLULAR_RECEPTOR_MEDIATED_SIGNALING_PATHWAY	INTRACELLULAR_RECEPTOR_MEDIATED_SIGNALING_PATHWAY		19	0.480927	1.28602	0.153082	0.655052	1	4311	tags=37%, list=19%, signal=45%
ATPASE_ACTIVITY_COUPLED_TO_MOVEMENT_OF_SUBSTANCES	ATPASE_ACTIVITY_COUPLED_TO_MOVEMENT_OF_SUBSTANCES		38	0.4036	1.28504	0.140998	0.653154	1	3755	tags=26%, list=16%, signal=31%
NEGATIVE_REGULATION_OF_NUCLEOBASENUCLEOSIDENUCLEOTIDE_AND_NUCLEIC_ACID_METABOLIC_PROCESS	NEGATIVE_REGULATION_OF_NUCLEOBASENUCLEOSIDENUCLEOTIDE_AND_NUCLEIC_ACID_METABOLIC_PROCESS		175	0.31431	1.28423	0.05	0.650554	1	4535	tags=31%, list=20%, signal=39%
TRANSLATION_REGULATOR_ACTIVITY	TRANSLATION_REGULATOR_ACTIVITY		37	0.408929	1.28392	0.132632	0.646395	1	4510	tags=35%, list=20%, signal=44%
COFACTOR_BINDING	COFACTOR_BINDING		22	0.442674	1.28345	0.144603	0.642799	1	3552	tags=36%, list=15%, signal=43%
RHODOPSIN_LIKE_RECEPTOR_ACTIVITY	RHODOPSIN_LIKE_RECEPTOR_ACTIVITY		107	0.335274	1.28344	0.0742268	0.637722	1	581	tags=7%, list=3%, signal=8%
PRIMARY_ACTIVE_TRANSMEMBRANE_TRANSPORTER_ACTIVITY	PRIMARY_ACTIVE_TRANSMEMBRANE_TRANSPORTER_ACTIVITY		38	0.40072	1.28305	0.126733	0.634	1	3755	tags=26%, list=16%, signal=31%
NUCLEAR_LUMEN	NUCLEAR_LUMEN		332	0.285365	1.27667	0.021978	0.650042	1	5553	tags=36%, list=24%, signal=47%
G_PROTEIN_COUPLED_RECEPTOR_PROTEIN_SIGNALING_PATHWAY	G_PROTEIN_COUPLED_RECEPTOR_PROTEIN_SIGNALING_PATHWAY		305	0.287443	1.27622	0.0247748	0.646574	1	2335	tags=14%, list=10%, signal=15%
REACTOME_TAK1_ACTIVATES_NFKB_BY_PHOSPHORYLATION_AND_ACTIVATION_OF_IKKS_COMPLEX	REACTOME_TAK1_ACTIVATES_NFKB_BY_PHOSPHORYLATION_AND_ACTIVATION_OF_IKKS_COMPLEX		20	0.469361	1.2739	0.172269	0.649818	1	4428	tags=30%, list=19%, signal=37%
INOSITOL_OR_PHOSPHATIDYLINOSITOL_KINASE_ACTIVITY	INOSITOL_OR_PHOSPHATIDYLINOSITOL_KINASE_ACTIVITY		18	0.485653	1.26576	0.177694	0.673824	1	4818	tags=44%, list=21%, signal=56%
TRANSLATION	TRANSLATION		157	0.313152	1.26253	0.0665281	0.680209	1	4953	tags=32%, list=22%, signal=40%
POSITIVE_REGULATION_OF_CYTOKINE_BIOSYNTHETIC_PROCESS	POSITIVE_REGULATION_OF_CYTOKINE_BIOSYNTHETIC_PROCESS		23	0.448249	1.26235	0.188641	0.675706	1	1544	tags=22%, list=7%, signal=23%
TRANSCRIPTION_ACTIVATOR_ACTIVITY	TRANSCRIPTION_ACTIVATOR_ACTIVITY		155	0.311216	1.25871	0.0690377	0.683772	1	5584	tags=36%, list=24%, signal=47%
RESPONSE_TO_HYPOXIA	RESPONSE_TO_HYPOXIA		26	0.436199	1.25672	0.168959	0.685525	1	5088	tags=42%, list=22%, signal=54%
REGULATION_OF_DNA_METABOLIC_PROCESS	REGULATION_OF_DNA_METABOLIC_PROCESS		41	0.385388	1.2537	0.153374	0.691544	1	4869	tags=37%, list=21%, signal=46%
NEGATIVE_REGULATION_OF_TRANSCRIPTION	NEGATIVE_REGULATION_OF_TRANSCRIPTION		156	0.305468	1.25179	0.0669746	0.693539	1	4535	tags=30%, list=20%, signal=37%
REACTOME_ION_TRANSPORT_BY_P_TYPE_ATPASES	REACTOME_ION_TRANSPORT_BY_P_TYPE_ATPASES		33	0.404298	1.2502	0.153518	0.694194	1	3351	tags=30%, list=15%, signal=35%
REACTOME_ABC_FAMILY_PROTEINS_MEDIATED_TRANSPORT	REACTOME_ABC_FAMILY_PROTEINS_MEDIATED_TRANSPORT		29	0.414622	1.2502	0.152893	0.6892	1	1683	tags=21%, list=7%, signal=22%
RECEPTOR_SIGNALING_PROTEIN_SERINE_THREONINE_KINASE_ACTIVITY	RECEPTOR_SIGNALING_PROTEIN_SERINE_THREONINE_KINASE_ACTIVITY		31	0.402466	1.24748	0.168627	0.694074	1	6561	tags=45%, list=29%, signal=63%
EXONUCLEASE_ACTIVITY	EXONUCLEASE_ACTIVITY		16	0.488198	1.24707	0.170385	0.690771	1	2198	tags=25%, list=10%, signal=28%
INSULIN_RECEPTOR_SIGNALING_PATHWAY	INSULIN_RECEPTOR_SIGNALING_PATHWAY		18	0.46707	1.24602	0.194779	0.689865	1	2058	tags=33%, list=9%, signal=37%
BIOCARTA_UCALPAIN_PATHWAY	BIOCARTA_UCALPAIN_PATHWAY		17	0.4813	1.24533	0.205761	0.687689	1	485	tags=12%, list=2%, signal=12%
TRANSCRIPTION_INITIATION_FROM_RNA_POLYMERASE_II_PROMOTER	TRANSCRIPTION_INITIATION_FROM_RNA_POLYMERASE_II_PROMOTER		29	0.423716	1.2449	0.152941	0.684384	1	4518	tags=38%, list=20%, signal=47%
TRANSCRIPTION_COREPRESSOR_ACTIVITY	TRANSCRIPTION_COREPRESSOR_ACTIVITY		74	0.34145	1.2349	0.12249	0.715704	1	6060	tags=39%, list=26%, signal=53%
REACTOME_TRAF6_MEDIATED_NFKB_ACTIVATION	REACTOME_TRAF6_MEDIATED_NFKB_ACTIVATION		19	0.452321	1.23441	0.194499	0.712692	1	2220	tags=21%, list=10%, signal=23%
RAS_GTPASE_BINDING	RAS_GTPASE_BINDING		24	0.428198	1.23282	0.200405	0.713618	1	3442	tags=38%, list=15%, signal=44%
TRANSCRIPTION_COACTIVATOR_ACTIVITY	TRANSCRIPTION_COACTIVATOR_ACTIVITY		112	0.319333	1.23001	0.0987395	0.718779	1	5863	tags=39%, list=26%, signal=53%
MAGNESIUM_ION_BINDING	MAGNESIUM_ION_BINDING		51	0.364377	1.22946	0.149312	0.715948	1	3865	tags=27%, list=17%, signal=33%
NEGATIVE_REGULATION_OF_RNA_METABOLIC_PROCESS	NEGATIVE_REGULATION_OF_RNA_METABOLIC_PROCESS		108	0.319145	1.22693	0.119748	0.720414	1	4535	tags=30%, list=20%, signal=37%
TRANSCRIPTION_FACTOR_BINDING	TRANSCRIPTION_FACTOR_BINDING		270	0.283419	1.22566	0.0571429	0.720317	1	6060	tags=37%, list=26%, signal=49%
ACTIVE_TRANSMEMBRANE_TRANSPORTER_ACTIVITY	ACTIVE_TRANSMEMBRANE_TRANSPORTER_ACTIVITY		113	0.31528	1.22408	0.105708	0.721414	1	3876	tags=27%, list=17%, signal=32%
PEPTIDYL_TYROSINE_PHOSPHORYLATION	PEPTIDYL_TYROSINE_PHOSPHORYLATION		25	0.426	1.22288	0.190776	0.721055	1	822	tags=12%, list=4%, signal=12%
ADENYLATE_CYCLASE_ACTIVATION	ADENYLATE_CYCLASE_ACTIVATION		17	0.457445	1.21911	0.223529	0.729795	1	2335	tags=18%, list=10%, signal=20%
REACTOME_TGF_BETA_RECEPTOR_SIGNALING_ACTIVATES_SMADS	REACTOME_TGF_BETA_RECEPTOR_SIGNALING_ACTIVATES_SMADS		21	0.429834	1.21798	0.216867	0.729275	1	5062	tags=33%, list=22%, signal=43%
SECONDARY_ACTIVE_TRANSMEMBRANE_TRANSPORTER_ACTIVITY	SECONDARY_ACTIVE_TRANSMEMBRANE_TRANSPORTER_ACTIVITY		42	0.375739	1.21789	0.189453	0.72497	1	4122	tags=36%, list=18%, signal=43%
NEGATIVE_REGULATION_OF_TRANSCRIPTION_DNA_DEPENDENT	NEGATIVE_REGULATION_OF_TRANSCRIPTION_DNA_DEPENDENT		108	0.319145	1.2178	0.109649	0.720637	1	4535	tags=30%, list=20%, signal=37%
REACTOME_DEADENYLATION_OF_MRNA	REACTOME_DEADENYLATION_OF_MRNA		17	0.464589	1.21761	0.192623	0.716794	1	4813	tags=35%, list=21%, signal=45%
JAK_STAT_CASCADE	JAK_STAT_CASCADE		30	0.404016	1.21645	0.201699	0.7164	1	1903	tags=20%, list=8%, signal=22%
KEGG_MTOR_SIGNALING_PATHWAY	KEGG_MTOR_SIGNALING_PATHWAY		50	0.360742	1.21499	0.164436	0.716975	1	2625	tags=18%, list=11%, signal=20%
REACTOME_INSULIN_SYNTHESIS_AND_PROCESSING	REACTOME_INSULIN_SYNTHESIS_AND_PROCESSING		18	0.453809	1.21497	0.224242	0.712581	1	891	tags=17%, list=4%, signal=17%
ACETYLTRANSFERASE_ACTIVITY	ACETYLTRANSFERASE_ACTIVITY		20	0.442273	1.21285	0.202869	0.715905	1	4667	tags=40%, list=20%, signal=50%
REGULATION_OF_TRANSLATION	REGULATION_OF_TRANSLATION		85	0.327834	1.20861	0.14123	0.726395	1	4510	tags=29%, list=20%, signal=36%
BIOCARTA_NO1_PATHWAY	BIOCARTA_NO1_PATHWAY		29	0.406018	1.20777	0.2167	0.725256	1	2630	tags=21%, list=11%, signal=23%
REACTOME_SPHINGOLIPID_METABOLISM	REACTOME_SPHINGOLIPID_METABOLISM		56	0.347898	1.20544	0.180556	0.728903	1	2456	tags=18%, list=11%, signal=20%
REACTOME_GPCR_DOWNSTREAM_SIGNALING	REACTOME_GPCR_DOWNSTREAM_SIGNALING		425	0.266827	1.20413	0.0386364	0.729679	1	2630	tags=15%, list=11%, signal=17%
KEGG_SELENOAMINO_ACID_METABOLISM	KEGG_SELENOAMINO_ACID_METABOLISM		24	0.428028	1.20361	0.214137	0.727344	1	968	tags=21%, list=4%, signal=22%
PROTEIN_SERINE_THREONINE_KINASE_ACTIVITY	PROTEIN_SERINE_THREONINE_KINASE_ACTIVITY		185	0.290816	1.20197	0.100642	0.728891	1	4869	tags=27%, list=21%, signal=34%
MRNA_PROCESSING_GO_0006397	MRNA_PROCESSING_GO_0006397		56	0.354393	1.19968	0.179266	0.73316	1	4899	tags=27%, list=21%, signal=34%
KEGG_SPHINGOLIPID_METABOLISM	KEGG_SPHINGOLIPID_METABOLISM		38	0.37784	1.19824	0.205029	0.734443	1	2456	tags=21%, list=11%, signal=24%
SULFUR_METABOLIC_PROCESS	SULFUR_METABOLIC_PROCESS		35	0.37531	1.19754	0.223656	0.73275	1	3400	tags=29%, list=15%, signal=33%
TRANSCRIPTION_FACTOR_COMPLEX	TRANSCRIPTION_FACTOR_COMPLEX		83	0.323567	1.19749	0.151515	0.72869	1	6484	tags=43%, list=28%, signal=60%
ATPASE_ACTIVITY_COUPLED	ATPASE_ACTIVITY_COUPLED		83	0.327555	1.19734	0.167411	0.724989	1	3351	tags=23%, list=15%, signal=27%
REGULATION_OF_CELL_PROLIFERATION	REGULATION_OF_CELL_PROLIFERATION		278	0.274306	1.19726	0.0812065	0.721145	1	2594	tags=17%, list=11%, signal=19%
REACTOME_O_LINKED_GLYCOSYLATION_OF_MUCINS	REACTOME_O_LINKED_GLYCOSYLATION_OF_MUCINS		46	0.361185	1.19605	0.199187	0.721392	1	1154	tags=11%, list=5%, signal=11%
HORMONE_ACTIVITY	HORMONE_ACTIVITY		40	0.371049	1.19509	0.194444	0.72076	1	1188	tags=10%, list=5%, signal=11%
DNA_HELICASE_ACTIVITY	DNA_HELICASE_ACTIVITY		20	0.434106	1.19509	0.228346	0.716724	1	5970	tags=45%, list=26%, signal=61%
RNA_CATABOLIC_PROCESS	RNA_CATABOLIC_PROCESS		19	0.447612	1.19282	0.246465	0.720648	1	3855	tags=37%, list=17%, signal=44%
GUANYL_NUCLEOTIDE_EXCHANGE_FACTOR_ACTIVITY	GUANYL_NUCLEOTIDE_EXCHANGE_FACTOR_ACTIVITY		40	0.371986	1.19206	0.198718	0.719315	1	3822	tags=35%, list=17%, signal=42%
NEGATIVE_REGULATION_OF_CELLULAR_METABOLIC_PROCESS	NEGATIVE_REGULATION_OF_CELLULAR_METABOLIC_PROCESS		218	0.28038	1.19177	0.112335	0.716462	1	4535	tags=30%, list=20%, signal=37%
N_ACETYLTRANSFERASE_ACTIVITY	N_ACETYLTRANSFERASE_ACTIVITY		16	0.463388	1.19121	0.25813	0.714453	1	4667	tags=44%, list=20%, signal=55%
REGULATION_OF_PROTEIN_METABOLIC_PROCESS	REGULATION_OF_PROTEIN_METABOLIC_PROCESS		155	0.291415	1.19089	0.0986842	0.71153	1	4352	tags=25%, list=19%, signal=30%
POST_TRANSLATIONAL_PROTEIN_MODIFICATION	POST_TRANSLATIONAL_PROTEIN_MODIFICATION		431	0.260474	1.19016	0.0511111	0.71004	1	3054	tags=16%, list=13%, signal=19%
GTPASE_REGULATOR_ACTIVITY	GTPASE_REGULATOR_ACTIVITY		116	0.304102	1.18776	0.134328	0.714449	1	3575	tags=25%, list=16%, signal=29%
REACTOME_BOTULINUM_NEUROTOXICITY	REACTOME_BOTULINUM_NEUROTOXICITY		15	0.472004	1.18761	0.241237	0.71106	1	2980	tags=27%, list=13%, signal=31%
REACTOME_CD28_DEPENDENT_PI3K_AKT_SIGNALING	REACTOME_CD28_DEPENDENT_PI3K_AKT_SIGNALING		20	0.429627	1.18696	0.224242	0.709531	1	4750	tags=45%, list=21%, signal=57%
ANATOMICAL_STRUCTURE_FORMATION	ANATOMICAL_STRUCTURE_FORMATION		52	0.352286	1.18546	0.1841	0.711176	1	4537	tags=33%, list=20%, signal=41%
LIPID_TRANSPORT	LIPID_TRANSPORT		27	0.405558	1.18415	0.221135	0.711814	1	3045	tags=22%, list=13%, signal=26%
COENZYME_BINDING	COENZYME_BINDING		16	0.45691	1.18414	0.267327	0.708068	1	3403	tags=38%, list=15%, signal=44%
ADENYL_NUCLEOTIDE_BINDING	ADENYL_NUCLEOTIDE_BINDING		151	0.296716	1.18316	0.141129	0.707736	1	3559	tags=21%, list=16%, signal=25%
REACTOME_DOWNREGULATION_OF_SMAD2_3_SMAD4_TRANSCRIPTIONAL_ACTIVITY	REACTOME_DOWNREGULATION_OF_SMAD2_3_SMAD4_TRANSCRIPTIONAL_ACTIVITY		18	0.447351	1.18303	0.245399	0.704439	1	6298	tags=50%, list=27%, signal=69%
REGULATION_OF_CELLULAR_PROTEIN_METABOLIC_PROCESS	REGULATION_OF_CELLULAR_PROTEIN_METABOLIC_PROCESS		146	0.293366	1.18261	0.106918	0.702231	1	4352	tags=25%, list=19%, signal=30%
REACTOME_SIGNALING_BY_INSULIN_RECEPTOR	REACTOME_SIGNALING_BY_INSULIN_RECEPTOR		98	0.314388	1.18223	0.155925	0.699866	1	1727	tags=13%, list=8%, signal=14%
REGULATION_OF_BLOOD_PRESSURE	REGULATION_OF_BLOOD_PRESSURE		20	0.430151	1.18105	0.231405	0.700097	1	2335	tags=15%, list=10%, signal=17%
REGULATION_OF_TRANSCRIPTION	REGULATION_OF_TRANSCRIPTION		487	0.256907	1.18068	0.0708155	0.697699	1	4708	tags=26%, list=21%, signal=32%
ATP_DEPENDENT_RNA_HELICASE_ACTIVITY	ATP_DEPENDENT_RNA_HELICASE_ACTIVITY		15	0.476634	1.18006	0.258727	0.696008	1	7193	tags=53%, list=31%, signal=78%
REACTOME_DOWNREGULATION_OF_TGF_BETA_RECEPTOR_SIGNALING	REACTOME_DOWNREGULATION_OF_TGF_BETA_RECEPTOR_SIGNALING		18	0.439209	1.17805	0.259184	0.699076	1	5062	tags=33%, list=22%, signal=43%
REACTOME_INSULIN_RECEPTOR_RECYCLING	REACTOME_INSULIN_RECEPTOR_RECYCLING		20	0.428329	1.17763	0.25498	0.696933	1	1292	tags=10%, list=6%, signal=11%
DEPHOSPHORYLATION	DEPHOSPHORYLATION		66	0.329987	1.17649	0.173913	0.697341	1	4340	tags=30%, list=19%, signal=37%
REACTOME_ION_CHANNEL_TRANSPORT	REACTOME_ION_CHANNEL_TRANSPORT		53	0.35053	1.17582	0.194274	0.69629	1	3351	tags=26%, list=15%, signal=31%
REGULATION_OF_MAPKKK_CASCADE	REGULATION_OF_MAPKKK_CASCADE		17	0.452287	1.17466	0.242553	0.696515	1	1593	tags=12%, list=7%, signal=13%
IDENTICAL_PROTEIN_BINDING	IDENTICAL_PROTEIN_BINDING		269	0.271338	1.17416	0.105023	0.694699	1	2336	tags=16%, list=10%, signal=17%
RRNA_METABOLIC_PROCESS	RRNA_METABOLIC_PROCESS		15	0.453177	1.17294	0.263617	0.69533	1	4958	tags=47%, list=22%, signal=59%
REGULATION_OF_ENDOCYTOSIS	REGULATION_OF_ENDOCYTOSIS		15	0.459714	1.17292	0.273085	0.691995	1	3828	tags=33%, list=17%, signal=40%
KEGG_ALDOSTERONE_REGULATED_SODIUM_REABSORPTION	KEGG_ALDOSTERONE_REGULATED_SODIUM_REABSORPTION		40	0.369722	1.1727	0.23251	0.689407	1	2625	tags=20%, list=11%, signal=23%
MULTI_ORGANISM_PROCESS	MULTI_ORGANISM_PROCESS		122	0.30366	1.1718	0.169197	0.688912	1	1995	tags=16%, list=9%, signal=17%
REACTOME_OXYGEN_DEPENDENT_PROLINE_HYDROXYLATION_OF_HYPOXIA_INDUCIBLE_FACTOR_ALPHA	REACTOME_OXYGEN_DEPENDENT_PROLINE_HYDROXYLATION_OF_HYPOXIA_INDUCIBLE_FACTOR_ALPHA		15	0.460539	1.17101	0.269547	0.688068	1	1557	tags=20%, list=7%, signal=21%
PEPTIDYL_TYROSINE_MODIFICATION	PEPTIDYL_TYROSINE_MODIFICATION		27	0.397373	1.1708	0.248954	0.685448	1	822	tags=11%, list=4%, signal=12%
SMALL_GTPASE_BINDING	SMALL_GTPASE_BINDING		31	0.389032	1.16859	0.232816	0.689355	1	3574	tags=39%, list=16%, signal=46%
GTPASE_BINDING	GTPASE_BINDING		32	0.380971	1.16367	0.219008	0.701994	1	3574	tags=38%, list=16%, signal=44%
REACTOME_SMAD2_SMAD3_SMAD4_HETEROTRIMER_REGULATES_TRANSCRIPTION	REACTOME_SMAD2_SMAD3_SMAD4_HETEROTRIMER_REGULATES_TRANSCRIPTION		24	0.409247	1.16091	0.257862	0.7077	1	5198	tags=50%, list=23%, signal=65%
REACTOME_GAB1_SIGNALOSOME	REACTOME_GAB1_SIGNALOSOME		34	0.3696	1.15985	0.242545	0.707869	1	2425	tags=21%, list=11%, signal=23%
PURINE_NUCLEOTIDE_BINDING	PURINE_NUCLEOTIDE_BINDING		191	0.278128	1.15799	0.14218	0.710964	1	3755	tags=23%, list=16%, signal=27%
ACTIN_FILAMENT_ORGANIZATION	ACTIN_FILAMENT_ORGANIZATION		20	0.418979	1.15596	0.280665	0.714515	1	1529	tags=20%, list=7%, signal=21%
REACTOME_TERMINATION_OF_O_GLYCAN_BIOSYNTHESIS	REACTOME_TERMINATION_OF_O_GLYCAN_BIOSYNTHESIS		16	0.441435	1.15546	0.285714	0.712943	1	1154	tags=13%, list=5%, signal=13%
POSITIVE_REGULATION_OF_TRANSLATION	POSITIVE_REGULATION_OF_TRANSLATION		30	0.381145	1.155	0.25625	0.711174	1	1544	tags=17%, list=7%, signal=18%
REACTOME_PI3K_EVENTS_IN_ERBB2_SIGNALING	REACTOME_PI3K_EVENTS_IN_ERBB2_SIGNALING		40	0.364184	1.15272	0.241667	0.715338	1	2425	tags=23%, list=11%, signal=25%
RNA_DEPENDENT_ATPASE_ACTIVITY	RNA_DEPENDENT_ATPASE_ACTIVITY		16	0.450447	1.1526	0.276471	0.712469	1	5159	tags=38%, list=22%, signal=48%
KEGG_SMALL_CELL_LUNG_CANCER	KEGG_SMALL_CELL_LUNG_CANCER		79	0.3139	1.15153	0.211066	0.712799	1	3693	tags=30%, list=16%, signal=36%
REACTOME_SIGNALING_BY_SCF_KIT	REACTOME_SIGNALING_BY_SCF_KIT		69	0.319146	1.14799	0.223158	0.721331	1	2425	tags=19%, list=11%, signal=21%
RECEPTOR_MEDIATED_ENDOCYTOSIS	RECEPTOR_MEDIATED_ENDOCYTOSIS		29	0.390527	1.14725	0.242678	0.720544	1	1460	tags=17%, list=6%, signal=18%
SODIUM_ION_TRANSPORT	SODIUM_ION_TRANSPORT		20	0.417881	1.14696	0.274029	0.718248	1	219	tags=10%, list=1%, signal=10%
REACTOME_INSULIN_RECEPTOR_SIGNALLING_CASCADE	REACTOME_INSULIN_RECEPTOR_SIGNALLING_CASCADE		79	0.31162	1.14584	0.195122	0.71872	1	1727	tags=15%, list=8%, signal=16%
REACTOME_TRANSCRIPTION	REACTOME_TRANSCRIPTION		147	0.285357	1.14565	0.203463	0.716151	1	5589	tags=34%, list=24%, signal=45%
BIOCARTA_GCR_PATHWAY	BIOCARTA_GCR_PATHWAY		19	0.409697	1.14171	0.288618	0.726271	1	11	tags=5%, list=0%, signal=5%
NEGATIVE_REGULATION_OF_CELL_PROLIFERATION	NEGATIVE_REGULATION_OF_CELL_PROLIFERATION		140	0.28376	1.14053	0.208068	0.726945	1	2751	tags=19%, list=12%, signal=22%
BIOCARTA_MCALPAIN_PATHWAY	BIOCARTA_MCALPAIN_PATHWAY		23	0.402246	1.14015	0.280412	0.725032	1	1588	tags=13%, list=7%, signal=14%
BIOCARTA_AKT_PATHWAY	BIOCARTA_AKT_PATHWAY		19	0.418973	1.13795	0.312369	0.729112	1	2220	tags=21%, list=10%, signal=23%
ENZYME_LINKED_RECEPTOR_PROTEIN_SIGNALING_PATHWAY	ENZYME_LINKED_RECEPTOR_PROTEIN_SIGNALING_PATHWAY		136	0.28458	1.13773	0.190377	0.726645	1	2058	tags=14%, list=9%, signal=15%
G_PROTEIN_SIGNALING_ADENYLATE_CYCLASE_ACTIVATING_PATHWAY	G_PROTEIN_SIGNALING_ADENYLATE_CYCLASE_ACTIVATING_PATHWAY		22	0.409155	1.1371	0.278106	0.725539	1	1035	tags=9%, list=5%, signal=10%
NEGATIVE_REGULATION_OF_METABOLIC_PROCESS	NEGATIVE_REGULATION_OF_METABOLIC_PROCESS		220	0.266337	1.13348	0.163265	0.734703	1	2766	tags=21%, list=12%, signal=24%
DENDRITE	DENDRITE		15	0.449754	1.13311	0.300952	0.732765	1	2554	tags=27%, list=11%, signal=30%
BIOCARTA_VIP_PATHWAY	BIOCARTA_VIP_PATHWAY		25	0.392561	1.13193	0.294235	0.733514	1	2220	tags=20%, list=10%, signal=22%
HEPARIN_BINDING	HEPARIN_BINDING		20	0.417793	1.13024	0.298947	0.736062	1	6	tags=5%, list=0%, signal=5%
GLUTAMATE_RECEPTOR_ACTIVITY	GLUTAMATE_RECEPTOR_ACTIVITY		20	0.409762	1.12917	0.28876	0.736511	1	1481	tags=15%, list=6%, signal=16%
KEGG_TYROSINE_METABOLISM	KEGG_TYROSINE_METABOLISM		32	0.365036	1.12795	0.288703	0.737211	1	1376	tags=22%, list=6%, signal=23%
G_PROTEIN_SIGNALING_COUPLED_TO_CYCLIC_NUCLEOTIDE_SECOND_MESSENGER	G_PROTEIN_SIGNALING_COUPLED_TO_CYCLIC_NUCLEOTIDE_SECOND_MESSENGER		95	0.302559	1.12776	0.239669	0.734774	1	1535	tags=9%, list=7%, signal=10%
NUCLEOPLASM_PART	NUCLEOPLASM_PART		191	0.268725	1.12773	0.171875	0.731756	1	5540	tags=32%, list=24%, signal=42%
REGULATION_OF_RNA_METABOLIC_PROCESS	REGULATION_OF_RNA_METABOLIC_PROCESS		401	0.246795	1.12765	0.132159	0.728964	1	4601	tags=25%, list=20%, signal=31%
MYOBLAST_DIFFERENTIATION	MYOBLAST_DIFFERENTIATION		16	0.429369	1.12736	0.299795	0.726906	1	207	tags=19%, list=1%, signal=19%
KEGG_NEUROACTIVE_LIGAND_RECEPTOR_INTERACTION	KEGG_NEUROACTIVE_LIGAND_RECEPTOR_INTERACTION		251	0.26262	1.12688	0.167401	0.725538	1	2704	tags=15%, list=12%, signal=17%
DNA_DIRECTED_RNA_POLYMERASEII_HOLOENZYME	DNA_DIRECTED_RNA_POLYMERASEII_HOLOENZYME		58	0.321457	1.12651	0.245902	0.72378	1	4601	tags=28%, list=20%, signal=34%
MICROSOME	MICROSOME		32	0.375832	1.12632	0.285115	0.721412	1	1597	tags=13%, list=7%, signal=13%
BIOCARTA_MAL_PATHWAY	BIOCARTA_MAL_PATHWAY		17	0.428258	1.1248	0.293033	0.723394	1	152	tags=6%, list=1%, signal=6%
HOMOPHILIC_CELL_ADHESION	HOMOPHILIC_CELL_ADHESION		15	0.442847	1.12433	0.322981	0.722064	1	3729	tags=27%, list=16%, signal=32%
ADENYL_RIBONUCLEOTIDE_BINDING	ADENYL_RIBONUCLEOTIDE_BINDING		145	0.274772	1.12165	0.195122	0.727918	1	3559	tags=19%, list=16%, signal=23%
REACTOME_IL1_SIGNALING	REACTOME_IL1_SIGNALING		36	0.35775	1.12095	0.269939	0.72742	1	4857	tags=36%, list=21%, signal=46%
REGULATION_OF_GENE_EXPRESSION_EPIGENETIC	REGULATION_OF_GENE_EXPRESSION_EPIGENETIC		27	0.37743	1.11962	0.277344	0.728765	1	3167	tags=26%, list=14%, signal=30%
REACTOME_RESPONSE_TO_ELEVATED_PLATELET_CYTOSOLIC_CA2_	REACTOME_RESPONSE_TO_ELEVATED_PLATELET_CYTOSOLIC_CA2_		74	0.313019	1.11936	0.235412	0.726752	1	2876	tags=20%, list=13%, signal=23%
VACUOLE	VACUOLE		58	0.318466	1.11871	0.282561	0.725829	1	4006	tags=26%, list=17%, signal=31%
POSITIVE_REGULATION_OF_JNK_ACTIVITY	POSITIVE_REGULATION_OF_JNK_ACTIVITY		16	0.427586	1.11852	0.307385	0.723518	1	1220	tags=13%, list=5%, signal=13%
GTPASE_ACTIVATOR_ACTIVITY	GTPASE_ACTIVATOR_ACTIVITY		58	0.32026	1.11546	0.260437	0.730512	1	3575	tags=24%, list=16%, signal=29%
CYCLIC_NUCLEOTIDE_MEDIATED_SIGNALING	CYCLIC_NUCLEOTIDE_MEDIATED_SIGNALING		97	0.29465	1.11541	0.254989	0.727757	1	1535	tags=9%, list=7%, signal=10%
REACTOME_INTEGRIN_CELL_SURFACE_INTERACTIONS	REACTOME_INTEGRIN_CELL_SURFACE_INTERACTIONS		75	0.304331	1.11521	0.245119	0.725607	1	1680	tags=16%, list=7%, signal=17%
KEGG_PANTOTHENATE_AND_COA_BIOSYNTHESIS	KEGG_PANTOTHENATE_AND_COA_BIOSYNTHESIS		15	0.432721	1.11419	0.289528	0.726076	1	208	tags=13%, list=1%, signal=13%
REACTOME_RNA_POL_I_TRANSCRIPTION_INITIATION	REACTOME_RNA_POL_I_TRANSCRIPTION_INITIATION		21	0.407462	1.11099	0.313646	0.733625	1	6484	tags=48%, list=28%, signal=66%
PROTEIN_AMINO_ACID_PHOSPHORYLATION	PROTEIN_AMINO_ACID_PHOSPHORYLATION		252	0.260328	1.11084	0.20362	0.731291	1	3054	tags=16%, list=13%, signal=18%
NUCLEOTIDE_BINDING	NUCLEOTIDE_BINDING		201	0.266587	1.11075	0.200873	0.728718	1	3755	tags=23%, list=16%, signal=27%
REGULATION_OF_TRANSCRIPTIONDNA_DEPENDENT	REGULATION_OF_TRANSCRIPTIONDNA_DEPENDENT		394	0.24552	1.11041	0.157647	0.727001	1	4601	tags=25%, list=20%, signal=31%
ACTIN_FILAMENT	ACTIN_FILAMENT		18	0.421773	1.11031	0.324786	0.72452	1	1529	tags=17%, list=7%, signal=18%
ENZYME_ACTIVATOR_ACTIVITY	ENZYME_ACTIVATOR_ACTIVITY		116	0.286724	1.10949	0.242236	0.724463	1	3347	tags=21%, list=15%, signal=24%
KEGG_PPAR_SIGNALING_PATHWAY	KEGG_PPAR_SIGNALING_PATHWAY		58	0.321201	1.10632	0.287755	0.732132	1	4766	tags=29%, list=21%, signal=37%
POSITIVE_REGULATION_OF_CELL_DIFFERENTIATION	POSITIVE_REGULATION_OF_CELL_DIFFERENTIATION		24	0.381157	1.10488	0.30064	0.733939	1	4099	tags=33%, list=18%, signal=41%
RECEPTOR_COMPLEX	RECEPTOR_COMPLEX		52	0.333145	1.10471	0.301653	0.73171	1	485	tags=10%, list=2%, signal=10%
SODIUM_CHANNEL_ACTIVITY	SODIUM_CHANNEL_ACTIVITY		15	0.441669	1.10283	0.352818	0.735025	1	392	tags=13%, list=2%, signal=14%
VESICULAR_FRACTION	VESICULAR_FRACTION		33	0.363832	1.09943	0.307217	0.743174	1	1597	tags=12%, list=7%, signal=13%
KEGG_GLYCOSPHINGOLIPID_BIOSYNTHESIS_GANGLIO_SERIES	KEGG_GLYCOSPHINGOLIPID_BIOSYNTHESIS_GANGLIO_SERIES		15	0.430629	1.09922	0.348606	0.740987	1	41	tags=7%, list=0%, signal=7%
PROTEIN_KINASE_ACTIVITY	PROTEIN_KINASE_ACTIVITY		262	0.2523	1.09507	0.202151	0.751917	1	1946	tags=12%, list=8%, signal=13%
REACTOME_RNA_POL_II_TRANSCRIPTION	REACTOME_RNA_POL_II_TRANSCRIPTION		84	0.297915	1.09009	0.275862	0.765373	1	5589	tags=33%, list=24%, signal=44%
MICROTUBULE_BINDING	MICROTUBULE_BINDING		28	0.367657	1.089	0.311741	0.766123	1	3726	tags=21%, list=16%, signal=26%
REGULATION_OF_PHOSPHORYLATION	REGULATION_OF_PHOSPHORYLATION		40	0.341973	1.08892	0.324211	0.763558	1	1467	tags=15%, list=6%, signal=16%
PROTEIN_N_TERMINUS_BINDING	PROTEIN_N_TERMINUS_BINDING		35	0.346453	1.08882	0.323529	0.761076	1	2741	tags=23%, list=12%, signal=26%
REACTOME_CIRCADIAN_CLOCK	REACTOME_CIRCADIAN_CLOCK		44	0.332301	1.08677	0.329918	0.765182	1	3187	tags=25%, list=14%, signal=29%
GOLGI_MEMBRANE	GOLGI_MEMBRANE		40	0.344745	1.08568	0.334061	0.766183	1	4130	tags=33%, list=18%, signal=40%
KEGG_ACUTE_MYELOID_LEUKEMIA	KEGG_ACUTE_MYELOID_LEUKEMIA		54	0.317938	1.08437	0.344017	0.767748	1	4750	tags=28%, list=21%, signal=35%
BIOCARTA_GATA3_PATHWAY	BIOCARTA_GATA3_PATHWAY		15	0.419392	1.0843	0.366864	0.765155	1	7574	tags=47%, list=33%, signal=70%
PURINE_RIBONUCLEOTIDE_BINDING	PURINE_RIBONUCLEOTIDE_BINDING		185	0.260464	1.08396	0.253863	0.763414	1	3755	tags=21%, list=16%, signal=25%
NEURON_PROJECTION	NEURON_PROJECTION		20	0.395501	1.08369	0.342629	0.761538	1	3740	tags=30%, list=16%, signal=36%
REACTOME_NA_CL_DEPENDENT_NEUROTRANSMITTER_TRANSPORTERS	REACTOME_NA_CL_DEPENDENT_NEUROTRANSMITTER_TRANSPORTERS		15	0.426567	1.08116	0.367387	0.76687	1	554	tags=13%, list=2%, signal=14%
INTERACTION_WITH_HOST	INTERACTION_WITH_HOST		15	0.42199	1.08065	0.354639	0.7659	1	94	tags=7%, list=0%, signal=7%
BIOCARTA_TNFR2_PATHWAY	BIOCARTA_TNFR2_PATHWAY		17	0.411752	1.08032	0.357285	0.764302	1	4776	tags=35%, list=21%, signal=45%
ATPASE_ACTIVITY	ATPASE_ACTIVITY		101	0.283014	1.07886	0.295806	0.766206	1	3351	tags=21%, list=15%, signal=24%
AMINE_RECEPTOR_ACTIVITY	AMINE_RECEPTOR_ACTIVITY		32	0.345117	1.07842	0.326446	0.764769	1	4254	tags=19%, list=19%, signal=23%
REACTOME_APC_CDC20_MEDIATED_DEGRADATION_OF_NEK2A	REACTOME_APC_CDC20_MEDIATED_DEGRADATION_OF_NEK2A		17	0.406162	1.07657	0.369168	0.768112	1	1483	tags=12%, list=6%, signal=13%
ORGANELLE_LUMEN	ORGANELLE_LUMEN		398	0.238646	1.07457	0.218341	0.771915	1	5553	tags=33%, list=24%, signal=43%
REACTOME_NEUROTRANSMITTER_RELEASE_CYCLE	REACTOME_NEUROTRANSMITTER_RELEASE_CYCLE		33	0.353817	1.07451	0.352	0.769424	1	5380	tags=30%, list=23%, signal=40%
PROTEIN_AMINO_ACID_DEPHOSPHORYLATION	PROTEIN_AMINO_ACID_DEPHOSPHORYLATION		60	0.313275	1.07425	0.330629	0.767532	1	4340	tags=30%, list=19%, signal=37%
KEGG_DRUG_METABOLISM_OTHER_ENZYMES	KEGG_DRUG_METABOLISM_OTHER_ENZYMES		24	0.377438	1.07418	0.36214	0.765093	1	4412	tags=42%, list=19%, signal=52%
REGULATION_OF_TRANSCRIPTION_FROM_RNA_POLYMERASE_II_PROMOTER	REGULATION_OF_TRANSCRIPTION_FROM_RNA_POLYMERASE_II_PROMOTER		248	0.252615	1.07321	0.280778	0.765687	1	6064	tags=34%, list=26%, signal=46%
RESPONSE_TO_ORGANIC_SUBSTANCE	RESPONSE_TO_ORGANIC_SUBSTANCE		28	0.361047	1.07083	0.34638	0.770835	1	4428	tags=43%, list=19%, signal=53%
REGULATION_OF_BIOLOGICAL_QUALITY	REGULATION_OF_BIOLOGICAL_QUALITY		371	0.238619	1.07051	0.232019	0.769267	1	4235	tags=24%, list=18%, signal=29%
KEGG_CYSTEINE_AND_METHIONINE_METABOLISM	KEGG_CYSTEINE_AND_METHIONINE_METABOLISM		31	0.35414	1.06992	0.360947	0.768657	1	1853	tags=19%, list=8%, signal=21%
MEMBRANE_ENCLOSED_LUMEN	MEMBRANE_ENCLOSED_LUMEN		398	0.238646	1.06958	0.213333	0.767204	1	5553	tags=33%, list=24%, signal=43%
REACTOME_INTRINSIC_PATHWAY	REACTOME_INTRINSIC_PATHWAY		15	0.418719	1.06951	0.379747	0.764842	1	5014	tags=53%, list=22%, signal=68%
KEGG_CHRONIC_MYELOID_LEUKEMIA	KEGG_CHRONIC_MYELOID_LEUKEMIA		69	0.30196	1.06918	0.342268	0.763328	1	2625	tags=16%, list=11%, signal=18%
BIOCARTA_VEGF_PATHWAY	BIOCARTA_VEGF_PATHWAY		27	0.365622	1.06882	0.349112	0.761869	1	3822	tags=33%, list=17%, signal=40%
REACTOME_CLEAVAGE_OF_GROWING_TRANSCRIPT_IN_THE_TERMINATION_REGION_	REACTOME_CLEAVAGE_OF_GROWING_TRANSCRIPT_IN_THE_TERMINATION_REGION_		32	0.351094	1.06788	0.352083	0.762168	1	3010	tags=25%, list=13%, signal=29%
NUCLEOLAR_PART	NUCLEOLAR_PART		16	0.409409	1.067	0.366397	0.76242	1	4191	tags=38%, list=18%, signal=46%
EXTRACELLULAR_LIGAND_GATED_ION_CHANNEL_ACTIVITY	EXTRACELLULAR_LIGAND_GATED_ION_CHANNEL_ACTIVITY		21	0.384658	1.06678	0.369168	0.760591	1	2578	tags=19%, list=11%, signal=21%
KEGG_BETA_ALANINE_METABOLISM	KEGG_BETA_ALANINE_METABOLISM		21	0.393836	1.06464	0.362745	0.764995	1	1987	tags=24%, list=9%, signal=26%
EXCITATORY_EXTRACELLULAR_LIGAND_GATED_ION_CHANNEL_ACTIVITY	EXCITATORY_EXTRACELLULAR_LIGAND_GATED_ION_CHANNEL_ACTIVITY		21	0.384658	1.06331	0.375254	0.766845	1	2578	tags=19%, list=11%, signal=21%
PHOSPHORYLATION	PHOSPHORYLATION		279	0.246607	1.06178	0.266958	0.769334	1	3054	tags=16%, list=13%, signal=18%
ACETYLCHOLINE_BINDING	ACETYLCHOLINE_BINDING		17	0.402315	1.06021	0.372984	0.771755	1	4254	tags=24%, list=19%, signal=29%
RHO_PROTEIN_SIGNAL_TRANSDUCTION	RHO_PROTEIN_SIGNAL_TRANSDUCTION		35	0.340087	1.05809	0.366109	0.775854	1	3575	tags=26%, list=16%, signal=30%
CHEMICAL_HOMEOSTASIS	CHEMICAL_HOMEOSTASIS		135	0.26574	1.05655	0.300207	0.778135	1	2658	tags=16%, list=12%, signal=17%
PATTERN_SPECIFICATION_PROCESS	PATTERN_SPECIFICATION_PROCESS		29	0.352024	1.05642	0.363057	0.776068	1	3563	tags=21%, list=16%, signal=24%
REACTOME_GPCR_LIGAND_BINDING	REACTOME_GPCR_LIGAND_BINDING		352	0.234981	1.05627	0.264368	0.77401	1	2704	tags=14%, list=12%, signal=16%
DOUBLE_STRANDED_DNA_BINDING	DOUBLE_STRANDED_DNA_BINDING		26	0.363773	1.05599	0.356994	0.772359	1	2198	tags=23%, list=10%, signal=25%
SECOND_MESSENGER_MEDIATED_SIGNALING	SECOND_MESSENGER_MEDIATED_SIGNALING		141	0.263154	1.05446	0.341004	0.774802	1	1535	tags=9%, list=7%, signal=10%
BIOCARTA_PTEN_PATHWAY	BIOCARTA_PTEN_PATHWAY		17	0.402914	1.05425	0.379455	0.772939	1	845	tags=12%, list=4%, signal=12%
PERINUCLEAR_REGION_OF_CYTOPLASM	PERINUCLEAR_REGION_OF_CYTOPLASM		47	0.317597	1.05397	0.37155	0.771342	1	2157	tags=17%, list=9%, signal=19%
REACTOME_MRNA_SPLICING	REACTOME_MRNA_SPLICING		88	0.281713	1.05249	0.355469	0.773586	1	7121	tags=36%, list=31%, signal=53%
REGULATION_OF_PROTEIN_STABILITY	REGULATION_OF_PROTEIN_STABILITY		18	0.396928	1.05158	0.411405	0.774042	1	5528	tags=56%, list=24%, signal=73%
REGULATION_OF_ACTION_POTENTIAL	REGULATION_OF_ACTION_POTENTIAL		17	0.404881	1.04673	0.388998	0.787388	1	5406	tags=47%, list=24%, signal=62%
HOMEOSTATIC_PROCESS	HOMEOSTATIC_PROCESS		181	0.251923	1.04549	0.351474	0.788928	1	4147	tags=23%, list=18%, signal=28%
ACID_AMINO_ACID_LIGASE_ACTIVITY	ACID_AMINO_ACID_LIGASE_ACTIVITY		50	0.309756	1.04431	0.396552	0.790183	1	6641	tags=38%, list=29%, signal=53%
MONOOXYGENASE_ACTIVITY	MONOOXYGENASE_ACTIVITY		20	0.378015	1.04367	0.378543	0.789688	1	743	tags=20%, list=3%, signal=21%
REACTOME_PI3K_CASCADE	REACTOME_PI3K_CASCADE		64	0.29751	1.04255	0.376033	0.790791	1	1727	tags=16%, list=8%, signal=17%
ANGIOGENESIS	ANGIOGENESIS		45	0.314842	1.04135	0.362	0.792309	1	4537	tags=31%, list=20%, signal=39%
KEGG_SPLICEOSOME	KEGG_SPLICEOSOME		98	0.274851	1.0393	0.376016	0.796434	1	7121	tags=42%, list=31%, signal=60%
REACTOME_PI_3K_CASCADE	REACTOME_PI_3K_CASCADE		50	0.308812	1.03671	0.392562	0.802446	1	2425	tags=16%, list=11%, signal=18%
SULFUR_COMPOUND_BIOSYNTHETIC_PROCESS	SULFUR_COMPOUND_BIOSYNTHETIC_PROCESS		17	0.397697	1.03669	0.408247	0.800034	1	3400	tags=29%, list=15%, signal=35%
REACTOME_BASIGIN_INTERACTIONS	REACTOME_BASIGIN_INTERACTIONS		21	0.375177	1.0362	0.419878	0.799064	1	481	tags=14%, list=2%, signal=15%
POSITIVE_REGULATION_OF_CELLULAR_PROTEIN_METABOLIC_PROCESS	POSITIVE_REGULATION_OF_CELLULAR_PROTEIN_METABOLIC_PROCESS		63	0.291081	1.03612	0.39413	0.796872	1	1544	tags=13%, list=7%, signal=14%
KEGG_TGF_BETA_SIGNALING_PATHWAY	KEGG_TGF_BETA_SIGNALING_PATHWAY		80	0.288123	1.03567	0.381743	0.795819	1	838	tags=8%, list=4%, signal=8%
KEGG_BASAL_TRANSCRIPTION_FACTORS	KEGG_BASAL_TRANSCRIPTION_FACTORS		30	0.347632	1.03428	0.400786	0.797905	1	5584	tags=30%, list=24%, signal=40%
REACTOME_PI3K_EVENTS_IN_ERBB4_SIGNALING	REACTOME_PI3K_EVENTS_IN_ERBB4_SIGNALING		34	0.333062	1.03119	0.394958	0.805736	1	2425	tags=21%, list=11%, signal=23%
BIOCARTA_CDMAC_PATHWAY	BIOCARTA_CDMAC_PATHWAY		15	0.403489	1.03115	0.425819	0.803397	1	1291	tags=20%, list=6%, signal=21%
REACTOME_DESTABILIZATION_OF_MRNA_BY_TRISTETRAPROLIN_TTP	REACTOME_DESTABILIZATION_OF_MRNA_BY_TRISTETRAPROLIN_TTP		15	0.403203	1.03062	0.432596	0.802539	1	7547	tags=47%, list=33%, signal=70%
NEGATIVE_REGULATION_OF_BINDING	NEGATIVE_REGULATION_OF_BINDING		16	0.393018	1.02787	0.413306	0.80887	1	2741	tags=31%, list=12%, signal=35%
REGULATION_OF_HYDROLASE_ACTIVITY	REGULATION_OF_HYDROLASE_ACTIVITY		68	0.287664	1.02785	0.391753	0.806499	1	4139	tags=29%, list=18%, signal=36%
DIGESTION	DIGESTION		38	0.328487	1.02722	0.398374	0.806114	1	2323	tags=13%, list=10%, signal=15%
KEGG_HEMATOPOIETIC_CELL_LINEAGE	KEGG_HEMATOPOIETIC_CELL_LINEAGE		65	0.294379	1.02627	0.408163	0.806721	1	2536	tags=18%, list=11%, signal=21%
REACTOME_PHASE1_FUNCTIONALIZATION_OF_COMPOUNDS	REACTOME_PHASE1_FUNCTIONALIZATION_OF_COMPOUNDS		42	0.318387	1.02583	0.402893	0.80564	1	743	tags=10%, list=3%, signal=10%
PHOSPHORIC_DIESTER_HYDROLASE_ACTIVITY	PHOSPHORIC_DIESTER_HYDROLASE_ACTIVITY		38	0.325275	1.02393	0.421158	0.809112	1	1156	tags=16%, list=5%, signal=17%
REACTOME_SIGNALING_BY_PDGF	REACTOME_SIGNALING_BY_PDGF		110	0.262605	1.02367	0.405858	0.807571	1	1821	tags=13%, list=8%, signal=14%
MEMBRANE_ORGANIZATION_AND_BIOGENESIS	MEMBRANE_ORGANIZATION_AND_BIOGENESIS		120	0.261261	1.02314	0.406883	0.806806	1	2797	tags=15%, list=12%, signal=17%
REGULATION_OF_PROTEIN_KINASE_ACTIVITY	REGULATION_OF_PROTEIN_KINASE_ACTIVITY		139	0.255861	1.02305	0.374728	0.804719	1	2625	tags=12%, list=11%, signal=14%
REACTOME_PRE_NOTCH_TRANSCRIPTION_AND_TRANSLATION	REACTOME_PRE_NOTCH_TRANSCRIPTION_AND_TRANSLATION		26	0.342106	1.02197	0.408	0.805889	1	5746	tags=46%, list=25%, signal=62%
POSITIVE_REGULATION_OF_HYDROLASE_ACTIVITY	POSITIVE_REGULATION_OF_HYDROLASE_ACTIVITY		49	0.304599	1.02043	0.389978	0.808495	1	4139	tags=24%, list=18%, signal=30%
BIOCARTA_IL2RB_PATHWAY	BIOCARTA_IL2RB_PATHWAY		32	0.332425	1.02029	0.413306	0.806545	1	2039	tags=13%, list=9%, signal=14%
REACTOME_DOWNSTREAM_SIGNALING_OF_ACTIVATED_FGFR	REACTOME_DOWNSTREAM_SIGNALING_OF_ACTIVATED_FGFR		88	0.273803	1.01467	0.423581	0.822044	1	1588	tags=13%, list=7%, signal=13%
PROGRAMMED_CELL_DEATH	PROGRAMMED_CELL_DEATH		383	0.225613	1.01462	0.427938	0.819814	1	3652	tags=21%, list=16%, signal=24%
APOPTOSIS_GO	APOPTOSIS_GO		383	0.225613	1.01369	0.387991	0.820222	1	3652	tags=21%, list=16%, signal=24%
PROTEIN_TYROSINE_KINASE_ACTIVITY	PROTEIN_TYROSINE_KINASE_ACTIVITY		61	0.292783	1.01297	0.451346	0.820226	1	1859	tags=18%, list=8%, signal=20%
KEGG_BUTANOATE_METABOLISM	KEGG_BUTANOATE_METABOLISM		29	0.33827	1.01248	0.444206	0.819489	1	1132	tags=14%, list=5%, signal=14%
REGULATION_OF_MYELOID_CELL_DIFFERENTIATION	REGULATION_OF_MYELOID_CELL_DIFFERENTIATION		17	0.390149	1.01157	0.435743	0.819905	1	5211	tags=53%, list=23%, signal=68%
REACTOME_METABOLISM_OF_RNA	REACTOME_METABOLISM_OF_RNA		219	0.23878	1.01028	0.43508	0.821733	1	7950	tags=43%, list=35%, signal=65%
RNA_POLYMERASE_II_TRANSCRIPTION_FACTOR_ACTIVITY	RNA_POLYMERASE_II_TRANSCRIPTION_FACTOR_ACTIVITY		160	0.245704	1.00875	0.432203	0.824387	1	5656	tags=31%, list=25%, signal=40%
CYTOKINE_BIOSYNTHETIC_PROCESS	CYTOKINE_BIOSYNTHETIC_PROCESS		37	0.31272	1.00827	0.470588	0.82353	1	2576	tags=19%, list=11%, signal=21%
BIOCARTA_NFAT_PATHWAY	BIOCARTA_NFAT_PATHWAY		49	0.300368	1.00794	0.436735	0.822241	1	2024	tags=10%, list=9%, signal=11%
REACTOME_GLUCAGON_TYPE_LIGAND_RECEPTORS	REACTOME_GLUCAGON_TYPE_LIGAND_RECEPTORS		31	0.331042	1.0069	0.432432	0.823242	1	1499	tags=16%, list=7%, signal=17%
REACTOME_SIGNALING_BY_RHO_GTPASES	REACTOME_SIGNALING_BY_RHO_GTPASES		98	0.264122	1.00567	0.433107	0.824787	1	4826	tags=30%, list=21%, signal=37%
REGULATION_OF_JNK_ACTIVITY	REGULATION_OF_JNK_ACTIVITY		18	0.378186	1.00427	0.43361	0.826875	1	1220	tags=11%, list=5%, signal=12%
BRAIN_DEVELOPMENT	BRAIN_DEVELOPMENT		47	0.306011	1.00418	0.42827	0.824802	1	4860	tags=32%, list=21%, signal=40%
BIOCARTA_TOLL_PATHWAY	BIOCARTA_TOLL_PATHWAY		34	0.319293	1.0008	0.434	0.833407	1	4672	tags=29%, list=20%, signal=37%
REACTOME_METABOLISM_OF_MRNA	REACTOME_METABOLISM_OF_MRNA		182	0.243049	1.00025	0.461025	0.832786	1	7950	tags=45%, list=35%, signal=68%
CYTOKINE_METABOLIC_PROCESS	CYTOKINE_METABOLIC_PROCESS		38	0.310195	1.00011	0.447732	0.830905	1	2576	tags=18%, list=11%, signal=21%
REGULATION_OF_CATALYTIC_ACTIVITY	REGULATION_OF_CATALYTIC_ACTIVITY		248	0.234525	0.999498	0.432836	0.830524	1	3081	tags=15%, list=13%, signal=17%
UBIQUITIN_PROTEIN_LIGASE_ACTIVITY	UBIQUITIN_PROTEIN_LIGASE_ACTIVITY		42	0.311307	0.999017	0.463221	0.829709	1	6641	tags=40%, list=29%, signal=57%
REGULATION_OF_KINASE_ACTIVITY	REGULATION_OF_KINASE_ACTIVITY		141	0.247543	0.998278	0.452381	0.829805	1	2625	tags=12%, list=11%, signal=14%
REACTOME_CGMP_EFFECTS	REACTOME_CGMP_EFFECTS		19	0.372257	0.998022	0.45776	0.828387	1	2630	tags=32%, list=11%, signal=36%
RIBONUCLEASE_ACTIVITY	RIBONUCLEASE_ACTIVITY		18	0.369773	0.996282	0.442149	0.831588	1	3849	tags=28%, list=17%, signal=33%
CELLULAR_COMPONENT_ASSEMBLY	CELLULAR_COMPONENT_ASSEMBLY		269	0.228146	0.995081	0.452328	0.833183	1	4566	tags=25%, list=20%, signal=31%
ACETYLGLUCOSAMINYLTRANSFERASE_ACTIVITY	ACETYLGLUCOSAMINYLTRANSFERASE_ACTIVITY		16	0.38214	0.993701	0.493927	0.83514	1	690	tags=13%, list=3%, signal=13%
POSITIVE_REGULATION_OF_CELLULAR_COMPONENT_ORGANIZATION_AND_BIOGENESIS	POSITIVE_REGULATION_OF_CELLULAR_COMPONENT_ORGANIZATION_AND_BIOGENESIS		34	0.323672	0.992869	0.472441	0.83545	1	3828	tags=32%, list=17%, signal=39%
PROTEIN_KINASE_CASCADE	PROTEIN_KINASE_CASCADE		267	0.228497	0.992097	0.451542	0.83555	1	1995	tags=9%, list=9%, signal=10%
POSITIVE_REGULATION_OF_PROTEIN_METABOLIC_PROCESS	POSITIVE_REGULATION_OF_PROTEIN_METABOLIC_PROCESS		65	0.286291	0.991471	0.474138	0.835234	1	1544	tags=12%, list=7%, signal=13%
ENDONUCLEASE_ACTIVITY	ENDONUCLEASE_ACTIVITY		18	0.373196	0.990954	0.470703	0.834642	1	3849	tags=28%, list=17%, signal=33%
HOMEOSTASIS_OF_NUMBER_OF_CELLS	HOMEOSTASIS_OF_NUMBER_OF_CELLS		19	0.375143	0.990467	0.458	0.833892	1	5771	tags=42%, list=25%, signal=56%
REACTOME_DEGRADATION_OF_THE_EXTRACELLULAR_MATRIX	REACTOME_DEGRADATION_OF_THE_EXTRACELLULAR_MATRIX		24	0.34238	0.990402	0.454724	0.83186	1	2810	tags=25%, list=12%, signal=28%
SMALL_CONJUGATING_PROTEIN_LIGASE_ACTIVITY	SMALL_CONJUGATING_PROTEIN_LIGASE_ACTIVITY		44	0.306198	0.989644	0.473577	0.832032	1	6641	tags=41%, list=29%, signal=57%
DI___TRI_VALENT_INORGANIC_CATION_TRANSMEMBRANE_TRANSPORTER_ACTIVITY	DI___TRI_VALENT_INORGANIC_CATION_TRANSMEMBRANE_TRANSPORTER_ACTIVITY		22	0.349541	0.989573	0.486815	0.83003	1	3164	tags=23%, list=14%, signal=26%
KEGG_O_GLYCAN_BIOSYNTHESIS	KEGG_O_GLYCAN_BIOSYNTHESIS		28	0.331682	0.986506	0.459245	0.837159	1	690	tags=11%, list=3%, signal=11%
REGULATION_OF_CYTOKINE_BIOSYNTHETIC_PROCESS	REGULATION_OF_CYTOKINE_BIOSYNTHETIC_PROCESS		34	0.321346	0.985971	0.473118	0.836619	1	2576	tags=21%, list=11%, signal=23%
MACROMOLECULAR_COMPLEX_ASSEMBLY	MACROMOLECULAR_COMPLEX_ASSEMBLY		252	0.227921	0.985261	0.496718	0.836505	1	4566	tags=25%, list=20%, signal=31%
KEGG_JAK_STAT_SIGNALING_PATHWAY	KEGG_JAK_STAT_SIGNALING_PATHWAY		134	0.24941	0.982809	0.484375	0.841817	1	3779	tags=20%, list=16%, signal=24%
PHOSPHOLIPID_BINDING	PHOSPHOLIPID_BINDING		43	0.305506	0.980407	0.484444	0.846885	1	2148	tags=21%, list=9%, signal=23%
LIGAND_DEPENDENT_NUCLEAR_RECEPTOR_ACTIVITY	LIGAND_DEPENDENT_NUCLEAR_RECEPTOR_ACTIVITY		22	0.349468	0.978666	0.453061	0.850134	1	1952	tags=23%, list=9%, signal=25%
REGULATION_OF_DNA_REPLICATION	REGULATION_OF_DNA_REPLICATION		19	0.366286	0.978554	0.486542	0.84823	1	4464	tags=37%, list=19%, signal=46%
REGULATION_OF_BINDING	REGULATION_OF_BINDING		53	0.289987	0.978513	0.467213	0.846131	1	4667	tags=32%, list=20%, signal=40%
PHOSPHOTRANSFERASE_ACTIVITY_ALCOHOL_GROUP_AS_ACCEPTOR	PHOSPHOTRANSFERASE_ACTIVITY_ALCOHOL_GROUP_AS_ACCEPTOR		310	0.221484	0.975103	0.529412	0.85485	1	4869	tags=25%, list=21%, signal=32%
REACTOME_SIGNALING_BY_ERBB2	REACTOME_SIGNALING_BY_ERBB2		87	0.258159	0.974975	0.510684	0.853033	1	3688	tags=22%, list=16%, signal=26%
ION_HOMEOSTASIS	ION_HOMEOSTASIS		112	0.252439	0.973507	0.509719	0.855384	1	3405	tags=20%, list=15%, signal=23%
TRANS_GOLGI_NETWORK	TRANS_GOLGI_NETWORK		15	0.382791	0.973305	0.477495	0.853792	1	3574	tags=40%, list=16%, signal=47%
REGULATION_OF_TRANSFERASE_ACTIVITY	REGULATION_OF_TRANSFERASE_ACTIVITY		145	0.241438	0.972668	0.489888	0.8536	1	2625	tags=12%, list=11%, signal=13%
LIGAND_GATED_CHANNEL_ACTIVITY	LIGAND_GATED_CHANNEL_ACTIVITY		38	0.303483	0.971421	0.476	0.855215	1	2578	tags=16%, list=11%, signal=18%
ENZYME_BINDING	ENZYME_BINDING		158	0.23871	0.971039	0.522954	0.85417	1	3590	tags=20%, list=16%, signal=24%
BIOCARTA_EIF4_PATHWAY	BIOCARTA_EIF4_PATHWAY		24	0.338671	0.968925	0.506329	0.858622	1	1087	tags=8%, list=5%, signal=9%
REACTOME_SIGNALING_BY_FGFR_IN_DISEASE	REACTOME_SIGNALING_BY_FGFR_IN_DISEASE		110	0.248962	0.968693	0.510204	0.857139	1	4010	tags=22%, list=17%, signal=26%
GENERATION_OF_A_SIGNAL_INVOLVED_IN_CELL_CELL_SIGNALING	GENERATION_OF_A_SIGNAL_INVOLVED_IN_CELL_CELL_SIGNALING		26	0.331347	0.968487	0.483333	0.855534	1	881	tags=12%, list=4%, signal=12%
ATP_BINDING	ATP_BINDING		138	0.24401	0.966607	0.54334	0.859202	1	3559	tags=18%, list=16%, signal=21%
SMALL_PROTEIN_CONJUGATING_ENZYME_ACTIVITY	SMALL_PROTEIN_CONJUGATING_ENZYME_ACTIVITY		44	0.294292	0.965753	0.509921	0.859667	1	5528	tags=32%, list=24%, signal=42%
ION_BINDING	ION_BINDING		234	0.22754	0.964698	0.569536	0.860746	1	3765	tags=21%, list=16%, signal=25%
CATION_TRANSMEMBRANE_TRANSPORTER_ACTIVITY	CATION_TRANSMEMBRANE_TRANSPORTER_ACTIVITY		201	0.229507	0.963295	0.544469	0.862973	1	3201	tags=16%, list=14%, signal=19%
APICAL_PART_OF_CELL	APICAL_PART_OF_CELL		16	0.370056	0.962836	0.489066	0.862256	1	1792	tags=25%, list=8%, signal=27%
REACTOME_PROTEIN_FOLDING	REACTOME_PROTEIN_FOLDING		41	0.29585	0.962395	0.518367	0.861432	1	4788	tags=37%, list=21%, signal=46%
TRANSITION_METAL_ION_BINDING	TRANSITION_METAL_ION_BINDING		94	0.255633	0.962234	0.529897	0.859742	1	3698	tags=23%, list=16%, signal=28%
REGULATION_OF_ORGANELLE_ORGANIZATION_AND_BIOGENESIS	REGULATION_OF_ORGANELLE_ORGANIZATION_AND_BIOGENESIS		37	0.303804	0.962225	0.513131	0.857611	1	4017	tags=30%, list=18%, signal=36%
REACTOME_SIGNALING_BY_FGFR	REACTOME_SIGNALING_BY_FGFR		97	0.252709	0.961976	0.553846	0.856187	1	4010	tags=22%, list=17%, signal=26%
REACTOME_DOWNSTREAM_SIGNAL_TRANSDUCTION	REACTOME_DOWNSTREAM_SIGNAL_TRANSDUCTION		84	0.260754	0.9619	0.534591	0.854281	1	3688	tags=23%, list=16%, signal=27%
REACTOME_NUCLEOTIDE_BINDING_DOMAIN_LEUCINE_RICH_REPEAT_CONTAINING_RECEPTOR_NLR_SIGNALING_PATHWAYS	REACTOME_NUCLEOTIDE_BINDING_DOMAIN_LEUCINE_RICH_REPEAT_CONTAINING_RECEPTOR_NLR_SIGNALING_PATHWAYS		40	0.297816	0.96102	0.52381	0.85491	1	5767	tags=38%, list=25%, signal=50%
CENTRAL_NERVOUS_SYSTEM_DEVELOPMENT	CENTRAL_NERVOUS_SYSTEM_DEVELOPMENT		113	0.246159	0.960864	0.545652	0.853282	1	4549	tags=27%, list=20%, signal=33%
REACTOME_RIP_MEDIATED_NFKB_ACTIVATION_VIA_DAI	REACTOME_RIP_MEDIATED_NFKB_ACTIVATION_VIA_DAI		16	0.377556	0.959748	0.501006	0.854691	1	2220	tags=19%, list=10%, signal=21%
SULFOTRANSFERASE_ACTIVITY	SULFOTRANSFERASE_ACTIVITY		25	0.33022	0.958476	0.507431	0.856486	1	3305	tags=24%, list=14%, signal=28%
REGULATION_OF_RAS_PROTEIN_SIGNAL_TRANSDUCTION	REGULATION_OF_RAS_PROTEIN_SIGNAL_TRANSDUCTION		17	0.364838	0.957653	0.518293	0.856959	1	3575	tags=29%, list=16%, signal=35%
REGULATION_OF_NEUROTRANSMITTER_LEVELS	REGULATION_OF_NEUROTRANSMITTER_LEVELS		21	0.342588	0.957121	0.504931	0.856378	1	4714	tags=29%, list=21%, signal=36%
DNA_BINDING	DNA_BINDING		496	0.206001	0.955192	0.641204	0.859899	1	5961	tags=32%, list=26%, signal=42%
REACTOME_METAL_ION_SLC_TRANSPORTERS	REACTOME_METAL_ION_SLC_TRANSPORTERS		21	0.345783	0.952608	0.519068	0.865636	1	352	tags=10%, list=2%, signal=10%
CELL_MATRIX_ADHESION	CELL_MATRIX_ADHESION		36	0.30107	0.952251	0.544662	0.86463	1	1680	tags=17%, list=7%, signal=18%
POSITIVE_REGULATION_OF_NUCLEOBASENUCLEOSIDENUCLEOTIDE_AND_NUCLEIC_ACID_METABOLIC_PROCESS	POSITIVE_REGULATION_OF_NUCLEOBASENUCLEOSIDENUCLEOTIDE_AND_NUCLEIC_ACID_METABOLIC_PROCESS		131	0.237804	0.950918	0.592018	0.866515	1	5533	tags=31%, list=24%, signal=40%
REACTOME_LOSS_OF_NLP_FROM_MITOTIC_CENTROSOMES	REACTOME_LOSS_OF_NLP_FROM_MITOTIC_CENTROSOMES		48	0.284812	0.950658	0.532946	0.865192	1	2128	tags=13%, list=9%, signal=14%
KEGG_B_CELL_RECEPTOR_SIGNALING_PATHWAY	KEGG_B_CELL_RECEPTOR_SIGNALING_PATHWAY		71	0.260953	0.950045	0.546748	0.86489	1	2682	tags=18%, list=12%, signal=21%
LIGASE_ACTIVITY_FORMING_CARBON_NITROGEN_BONDS	LIGASE_ACTIVITY_FORMING_CARBON_NITROGEN_BONDS		61	0.273029	0.949882	0.546584	0.863247	1	5528	tags=31%, list=24%, signal=41%
BIOCARTA_ACTINY_PATHWAY	BIOCARTA_ACTINY_PATHWAY		18	0.362366	0.948975	0.531568	0.864047	1	3071	tags=17%, list=13%, signal=19%
ION_TRANSMEMBRANE_TRANSPORTER_ACTIVITY	ION_TRANSMEMBRANE_TRANSPORTER_ACTIVITY		255	0.220756	0.948399	0.620833	0.86374	1	3201	tags=16%, list=14%, signal=18%
REGULATION_OF_MOLECULAR_FUNCTION	REGULATION_OF_MOLECULAR_FUNCTION		292	0.215733	0.948033	0.601227	0.862732	1	3081	tags=15%, list=13%, signal=17%
TRANSCRIPTION_FACTOR_ACTIVITY	TRANSCRIPTION_FACTOR_ACTIVITY		298	0.217623	0.946211	0.624402	0.866031	1	6073	tags=34%, list=26%, signal=45%
LYTIC_VACUOLE	LYTIC_VACUOLE		52	0.27758	0.945474	0.527197	0.866133	1	4363	tags=25%, list=19%, signal=31%
KEGG_PATHOGENIC_ESCHERICHIA_COLI_INFECTION	KEGG_PATHOGENIC_ESCHERICHIA_COLI_INFECTION		43	0.285343	0.944824	0.54661	0.865834	1	4459	tags=28%, list=19%, signal=35%
MUSCLE_CELL_DIFFERENTIATION	MUSCLE_CELL_DIFFERENTIATION		20	0.348883	0.943726	0.541226	0.8671	1	207	tags=15%, list=1%, signal=15%
OXIDOREDUCTASE_ACTIVITY_GO_0016705	OXIDOREDUCTASE_ACTIVITY_GO_0016705		29	0.316922	0.942745	0.564315	0.867982	1	1415	tags=21%, list=6%, signal=22%
GOLGI_APPARATUS	GOLGI_APPARATUS		197	0.225418	0.940369	0.625268	0.872907	1	3805	tags=19%, list=17%, signal=22%
KEGG_DORSO_VENTRAL_AXIS_FORMATION	KEGG_DORSO_VENTRAL_AXIS_FORMATION		22	0.337091	0.940031	0.543388	0.871792	1	3790	tags=32%, list=17%, signal=38%
LYSOSOME	LYSOSOME		52	0.27758	0.939407	0.557851	0.871681	1	4363	tags=25%, list=19%, signal=31%
REACTOME_METABOLISM_OF_PROTEINS	REACTOME_METABOLISM_OF_PROTEINS		364	0.209911	0.938125	0.684964	0.87314	1	5252	tags=27%, list=23%, signal=34%
REACTOME_AMINE_LIGAND_BINDING_RECEPTORS	REACTOME_AMINE_LIGAND_BINDING_RECEPTORS		34	0.297608	0.93774	0.54185	0.872197	1	4169	tags=21%, list=18%, signal=25%
CARBON_OXYGEN_LYASE_ACTIVITY	CARBON_OXYGEN_LYASE_ACTIVITY		16	0.356557	0.936832	0.541667	0.872843	1	1731	tags=19%, list=8%, signal=20%
NUCLEOPLASM	NUCLEOPLASM		246	0.21553	0.935777	0.668172	0.873777	1	5540	tags=31%, list=24%, signal=40%
REACTOME_DEADENYLATION_DEPENDENT_MRNA_DECAY	REACTOME_DEADENYLATION_DEPENDENT_MRNA_DECAY		40	0.289085	0.93563	0.559072	0.872162	1	5239	tags=30%, list=23%, signal=39%
KEGG_APOPTOSIS	KEGG_APOPTOSIS		71	0.261726	0.934567	0.594883	0.873214	1	4428	tags=25%, list=19%, signal=31%
KEGG_FC_GAMMA_R_MEDIATED_PHAGOCYTOSIS	KEGG_FC_GAMMA_R_MEDIATED_PHAGOCYTOSIS		86	0.255421	0.934261	0.614754	0.87201	1	2625	tags=16%, list=11%, signal=18%
REACTOME_FORMATION_OF_FIBRIN_CLOT_CLOTTING_CASCADE	REACTOME_FORMATION_OF_FIBRIN_CLOT_CLOTTING_CASCADE		29	0.316628	0.933433	0.548936	0.872293	1	5014	tags=41%, list=22%, signal=53%
AMINO_ACID_CATABOLIC_PROCESS	AMINO_ACID_CATABOLIC_PROCESS		24	0.328484	0.933011	0.535211	0.871449	1	2123	tags=21%, list=9%, signal=23%
CELL_SUBSTRATE_ADHESION	CELL_SUBSTRATE_ADHESION		37	0.295315	0.932326	0.534043	0.871401	1	1680	tags=16%, list=7%, signal=17%
REACTOME_PLATELET_CALCIUM_HOMEOSTASIS	REACTOME_PLATELET_CALCIUM_HOMEOSTASIS		16	0.361934	0.932076	0.559596	0.870131	1	3164	tags=25%, list=14%, signal=29%
BIOCARTA_KERATINOCYTE_PATHWAY	BIOCARTA_KERATINOCYTE_PATHWAY		40	0.288462	0.93086	0.555336	0.87179	1	4672	tags=33%, list=20%, signal=41%
NEGATIVE_REGULATION_OF_PROTEIN_METABOLIC_PROCESS	NEGATIVE_REGULATION_OF_PROTEIN_METABOLIC_PROCESS		41	0.285154	0.929734	0.556452	0.872984	1	2576	tags=24%, list=11%, signal=27%
POSITIVE_REGULATION_OF_CELLULAR_METABOLIC_PROCESS	POSITIVE_REGULATION_OF_CELLULAR_METABOLIC_PROCESS		194	0.22146	0.929004	0.646186	0.873018	1	4580	tags=25%, list=20%, signal=31%
VESICLE_MEDIATED_TRANSPORT	VESICLE_MEDIATED_TRANSPORT		171	0.226042	0.927592	0.640919	0.875014	1	2132	tags=13%, list=9%, signal=14%
MYELOID_CELL_DIFFERENTIATION	MYELOID_CELL_DIFFERENTIATION		32	0.307436	0.927385	0.564854	0.873618	1	5771	tags=44%, list=25%, signal=58%
CHROMATIN_ASSEMBLY	CHROMATIN_ASSEMBLY		15	0.356105	0.926635	0.566116	0.873731	1	1986	tags=20%, list=9%, signal=22%
POSITIVE_REGULATION_OF_TRANSCRIPTION	POSITIVE_REGULATION_OF_TRANSCRIPTION		123	0.235111	0.92645	0.609342	0.872255	1	5533	tags=30%, list=24%, signal=39%
NEGATIVE_REGULATION_OF_TRANSCRIPTION_FROM_RNA_POLYMERASE_II_PROMOTER	NEGATIVE_REGULATION_OF_TRANSCRIPTION_FROM_RNA_POLYMERASE_II_PROMOTER		66	0.253722	0.925272	0.606765	0.873644	1	6064	tags=36%, list=26%, signal=49%
ENZYME_REGULATOR_ACTIVITY	ENZYME_REGULATOR_ACTIVITY		293	0.212745	0.924409	0.745495	0.87414	1	3390	tags=18%, list=15%, signal=21%
KEGG_VIBRIO_CHOLERAE_INFECTION	KEGG_VIBRIO_CHOLERAE_INFECTION		46	0.283014	0.923963	0.601677	0.873419	1	1111	tags=7%, list=5%, signal=7%
ESTABLISHMENT_AND_OR_MAINTENANCE_OF_CHROMATIN_ARCHITECTURE	ESTABLISHMENT_AND_OR_MAINTENANCE_OF_CHROMATIN_ARCHITECTURE		64	0.262077	0.923279	0.600406	0.873419	1	6055	tags=31%, list=26%, signal=42%
REACTOME_SIGNALLING_BY_NGF	REACTOME_SIGNALLING_BY_NGF		194	0.218746	0.921459	0.685969	0.876639	1	4826	tags=23%, list=21%, signal=29%
REACTOME_DESTABILIZATION_OF_MRNA_BY_BRF1	REACTOME_DESTABILIZATION_OF_MRNA_BY_BRF1		15	0.367314	0.919639	0.57582	0.879761	1	7547	tags=40%, list=33%, signal=60%
REACTOME_TRANSCRIPTIONAL_REGULATION_OF_WHITE_ADIPOCYTE_DIFFERENTIATION	REACTOME_TRANSCRIPTIONAL_REGULATION_OF_WHITE_ADIPOCYTE_DIFFERENTIATION		68	0.251619	0.918785	0.61144	0.880094	1	2703	tags=16%, list=12%, signal=18%
STRUCTURAL_CONSTITUENT_OF_CYTOSKELETON	STRUCTURAL_CONSTITUENT_OF_CYTOSKELETON		48	0.271488	0.918381	0.586275	0.879279	1	1668	tags=10%, list=7%, signal=11%
BIOCARTA_IL6_PATHWAY	BIOCARTA_IL6_PATHWAY		19	0.332489	0.916973	0.580838	0.881042	1	1920	tags=16%, list=8%, signal=17%
RHYTHMIC_PROCESS	RHYTHMIC_PROCESS		26	0.312184	0.916304	0.600402	0.880938	1	5981	tags=35%, list=26%, signal=47%
REACTOME_CLASS_B_2_SECRETIN_FAMILY_RECEPTORS	REACTOME_CLASS_B_2_SECRETIN_FAMILY_RECEPTORS		83	0.24948	0.915487	0.618736	0.881304	1	1754	tags=13%, list=8%, signal=14%
SPHINGOLIPID_METABOLIC_PROCESS	SPHINGOLIPID_METABOLIC_PROCESS		26	0.319817	0.914879	0.606238	0.880971	1	4464	tags=27%, list=19%, signal=33%
AMINE_CATABOLIC_PROCESS	AMINE_CATABOLIC_PROCESS		26	0.314909	0.914878	0.592132	0.879041	1	2123	tags=19%, list=9%, signal=21%
KEGG_ERBB_SIGNALING_PATHWAY	KEGG_ERBB_SIGNALING_PATHWAY		83	0.246448	0.913481	0.62423	0.880957	1	1576	tags=12%, list=7%, signal=13%
REGULATION_OF_CELL_CYCLE	REGULATION_OF_CELL_CYCLE		160	0.223953	0.91299	0.703786	0.880355	1	3903	tags=24%, list=17%, signal=28%
REACTOME_PROCESSING_OF_CAPPED_INTRON_CONTAINING_PRE_MRNA	REACTOME_PROCESSING_OF_CAPPED_INTRON_CONTAINING_PRE_MRNA		112	0.236113	0.912329	0.690871	0.88019	1	6932	tags=31%, list=30%, signal=45%
FEMALE_PREGNANCY	FEMALE_PREGNANCY		37	0.287814	0.910402	0.613248	0.883589	1	1948	tags=14%, list=8%, signal=15%
POSITIVE_REGULATION_OF_PHOSPHORYLATION	POSITIVE_REGULATION_OF_PHOSPHORYLATION		20	0.331179	0.909627	0.586345	0.883895	1	1467	tags=15%, list=6%, signal=16%
CELLULAR_PROTEIN_COMPLEX_ASSEMBLY	CELLULAR_PROTEIN_COMPLEX_ASSEMBLY		31	0.299823	0.909547	0.584362	0.88222	1	11	tags=3%, list=0%, signal=3%
BIOCARTA_DEATH_PATHWAY	BIOCARTA_DEATH_PATHWAY		27	0.305486	0.906213	0.591422	0.889256	1	2220	tags=22%, list=10%, signal=25%
BIOCARTA_AMI_PATHWAY	BIOCARTA_AMI_PATHWAY		19	0.336099	0.903933	0.620825	0.893547	1	3390	tags=21%, list=15%, signal=25%
NEGATIVE_REGULATION_OF_SIGNAL_TRANSDUCTION	NEGATIVE_REGULATION_OF_SIGNAL_TRANSDUCTION		33	0.291633	0.902907	0.610895	0.894391	1	135	tags=6%, list=1%, signal=6%
POSITIVE_REGULATION_OF_METABOLIC_PROCESS	POSITIVE_REGULATION_OF_METABOLIC_PROCESS		200	0.215352	0.902427	0.736842	0.89375	1	4580	tags=24%, list=20%, signal=30%
HORMONE_SECRETION	HORMONE_SECRETION		16	0.3515	0.901793	0.580645	0.893468	1	2375	tags=19%, list=10%, signal=21%
GAMETE_GENERATION	GAMETE_GENERATION		95	0.241166	0.901077	0.67184	0.893473	1	4200	tags=22%, list=18%, signal=27%
STRUCTURE_SPECIFIC_DNA_BINDING	STRUCTURE_SPECIFIC_DNA_BINDING		44	0.274402	0.900998	0.589744	0.891781	1	2677	tags=20%, list=12%, signal=23%
KEGG_COMPLEMENT_AND_COAGULATION_CASCADES	KEGG_COMPLEMENT_AND_COAGULATION_CASCADES		59	0.259531	0.900833	0.637131	0.890284	1	5164	tags=27%, list=23%, signal=35%
BIOCARTA_INTRINSIC_PATHWAY	BIOCARTA_INTRINSIC_PATHWAY		22	0.323381	0.900683	0.566148	0.888774	1	3390	tags=23%, list=15%, signal=27%
PROTEIN_FOLDING	PROTEIN_FOLDING		50	0.270365	0.898749	0.668803	0.89204	1	5054	tags=26%, list=22%, signal=33%
CYTOSKELETAL_PROTEIN_BINDING	CYTOSKELETAL_PROTEIN_BINDING		141	0.22627	0.897858	0.72479	0.892399	1	4079	tags=20%, list=18%, signal=24%
BIOCARTA_EIF_PATHWAY	BIOCARTA_EIF_PATHWAY		15	0.351458	0.896016	0.60396	0.895248	1	2614	tags=20%, list=11%, signal=23%
TRANSFERASE_ACTIVITY_TRANSFERRING_ALKYL_OR_ARYLOTHER_THAN_METHYLGROUPS	TRANSFERASE_ACTIVITY_TRANSFERRING_ALKYL_OR_ARYLOTHER_THAN_METHYLGROUPS		27	0.302587	0.894727	0.641473	0.896875	1	1853	tags=15%, list=8%, signal=16%
CYTOKINE_PRODUCTION	CYTOKINE_PRODUCTION		65	0.254549	0.894201	0.63125	0.896367	1	4352	tags=26%, list=19%, signal=32%
REACTOME_TRANSPORT_OF_MATURE_TRANSCRIPT_TO_CYTOPLASM	REACTOME_TRANSPORT_OF_MATURE_TRANSCRIPT_TO_CYTOPLASM		40	0.276977	0.892858	0.625263	0.898006	1	3289	tags=18%, list=14%, signal=20%
PROTEOGLYCAN_BIOSYNTHETIC_PROCESS	PROTEOGLYCAN_BIOSYNTHETIC_PROCESS		15	0.347799	0.890449	0.577154	0.902378	1	3400	tags=27%, list=15%, signal=31%
REACTOME_AMINE_COMPOUND_SLC_TRANSPORTERS	REACTOME_AMINE_COMPOUND_SLC_TRANSPORTERS		25	0.306051	0.887143	0.622222	0.908945	1	1422	tags=12%, list=6%, signal=13%
BIOCARTA_WNT_PATHWAY	BIOCARTA_WNT_PATHWAY		26	0.310976	0.886965	0.650424	0.907533	1	4854	tags=23%, list=21%, signal=29%
DETECTION_OF_STIMULUS	DETECTION_OF_STIMULUS		41	0.270332	0.886622	0.651805	0.906532	1	1943	tags=15%, list=8%, signal=16%
POSITIVE_REGULATION_OF_RNA_METABOLIC_PROCESS	POSITIVE_REGULATION_OF_RNA_METABOLIC_PROCESS		107	0.232644	0.886042	0.706131	0.906032	1	5533	tags=32%, list=24%, signal=42%
KEGG_INTESTINAL_IMMUNE_NETWORK_FOR_IGA_PRODUCTION	KEGG_INTESTINAL_IMMUNE_NETWORK_FOR_IGA_PRODUCTION		30	0.28574	0.884524	0.656051	0.908027	1	1995	tags=17%, list=9%, signal=18%
BIOCARTA_CALCINEURIN_PATHWAY	BIOCARTA_CALCINEURIN_PATHWAY		18	0.330444	0.884319	0.615385	0.906633	1	1260	tags=17%, list=5%, signal=18%
BIOCARTA_EPO_PATHWAY	BIOCARTA_EPO_PATHWAY		18	0.33381	0.882101	0.640816	0.910301	1	1542	tags=17%, list=7%, signal=18%
REACTOME_CD28_CO_STIMULATION	REACTOME_CD28_CO_STIMULATION		29	0.293708	0.881501	0.631179	0.909884	1	1277	tags=14%, list=6%, signal=15%
NUCLEOTIDE_BIOSYNTHETIC_PROCESS	NUCLEOTIDE_BIOSYNTHETIC_PROCESS		16	0.339018	0.88085	0.628684	0.909598	1	4309	tags=38%, list=19%, signal=46%
NEUROTRANSMITTER_RECEPTOR_ACTIVITY	NEUROTRANSMITTER_RECEPTOR_ACTIVITY		48	0.262185	0.878443	0.66	0.913718	1	2704	tags=13%, list=12%, signal=14%
REACTOME_GPVI_MEDIATED_ACTIVATION_CASCADE	REACTOME_GPVI_MEDIATED_ACTIVATION_CASCADE		30	0.291143	0.875765	0.662309	0.91837	1	4750	tags=33%, list=21%, signal=42%
REACTOME_PRE_NOTCH_EXPRESSION_AND_PROCESSING	REACTOME_PRE_NOTCH_EXPRESSION_AND_PROCESSING		38	0.27282	0.87451	0.666667	0.919507	1	3520	tags=26%, list=15%, signal=31%
RIBONUCLEOPROTEIN_COMPLEX	RIBONUCLEOPROTEIN_COMPLEX		128	0.221331	0.874132	0.7875	0.918527	1	4074	tags=21%, list=18%, signal=26%
REACTOME_DAG_AND_IP3_SIGNALING	REACTOME_DAG_AND_IP3_SIGNALING		27	0.29461	0.873062	0.64898	0.919216	1	3688	tags=30%, list=16%, signal=35%
BIOCARTA_BAD_PATHWAY	BIOCARTA_BAD_PATHWAY		22	0.308209	0.872238	0.654886	0.919398	1	1588	tags=14%, list=7%, signal=15%
RESPONSE_TO_UV	RESPONSE_TO_UV		20	0.319656	0.869844	0.63745	0.923283	1	6379	tags=55%, list=28%, signal=76%
REACTOME_RNA_POL_I_RNA_POL_III_AND_MITOCHONDRIAL_TRANSCRIPTION	REACTOME_RNA_POL_I_RNA_POL_III_AND_MITOCHONDRIAL_TRANSCRIPTION		77	0.238976	0.869385	0.731278	0.922512	1	4748	tags=27%, list=21%, signal=34%
POSITIVE_REGULATION_OF_PROTEIN_AMINO_ACID_PHOSPHORYLATION	POSITIVE_REGULATION_OF_PROTEIN_AMINO_ACID_PHOSPHORYLATION		16	0.335246	0.868794	0.65261	0.921998	1	822	tags=13%, list=4%, signal=13%
POSITIVE_REGULATION_OF_TRANSCRIPTIONDNA_DEPENDENT	POSITIVE_REGULATION_OF_TRANSCRIPTIONDNA_DEPENDENT		105	0.226498	0.868252	0.763949	0.921403	1	5533	tags=31%, list=24%, signal=41%
PHOSPHOPROTEIN_PHOSPHATASE_ACTIVITY	PHOSPHOPROTEIN_PHOSPHATASE_ACTIVITY		76	0.237475	0.866823	0.72314	0.922982	1	4340	tags=25%, list=19%, signal=31%
SEXUAL_REPRODUCTION	SEXUAL_REPRODUCTION		115	0.223459	0.863646	0.76971	0.928634	1	4200	tags=21%, list=18%, signal=25%
RESPONSE_TO_ABIOTIC_STIMULUS	RESPONSE_TO_ABIOTIC_STIMULUS		81	0.238166	0.861176	0.742126	0.932531	1	4706	tags=27%, list=21%, signal=34%
INTEGRAL_TO_ORGANELLE_MEMBRANE	INTEGRAL_TO_ORGANELLE_MEMBRANE		45	0.262591	0.860786	0.713115	0.931567	1	4130	tags=24%, list=18%, signal=30%
KEGG_GLYCOSPHINGOLIPID_BIOSYNTHESIS_LACTO_AND_NEOLACTO_SERIES	KEGG_GLYCOSPHINGOLIPID_BIOSYNTHESIS_LACTO_AND_NEOLACTO_SERIES		20	0.3169	0.860155	0.668663	0.931149	1	771	tags=10%, list=3%, signal=10%
RAS_GTPASE_ACTIVATOR_ACTIVITY	RAS_GTPASE_ACTIVATOR_ACTIVITY		29	0.286645	0.859791	0.680244	0.930182	1	4804	tags=31%, list=21%, signal=39%
ANION_TRANSPORT	ANION_TRANSPORT		26	0.297404	0.859607	0.680412	0.9287	1	4954	tags=27%, list=22%, signal=34%
BIOCARTA_IGF1MTOR_PATHWAY	BIOCARTA_IGF1MTOR_PATHWAY		18	0.320967	0.858886	0.654471	0.928548	1	1543	tags=11%, list=7%, signal=12%
RAS_PROTEIN_SIGNAL_TRANSDUCTION	RAS_PROTEIN_SIGNAL_TRANSDUCTION		60	0.246521	0.856299	0.722458	0.932497	1	3782	tags=20%, list=16%, signal=24%
TUBULIN_BINDING	TUBULIN_BINDING		42	0.260303	0.854703	0.694143	0.93419	1	6003	tags=29%, list=26%, signal=39%
REACTOME_SYNTHESIS_OF_PIPS_AT_THE_PLASMA_MEMBRANE	REACTOME_SYNTHESIS_OF_PIPS_AT_THE_PLASMA_MEMBRANE		30	0.284661	0.85378	0.674518	0.934408	1	5270	tags=33%, list=23%, signal=43%
NUCLEAR_BODY	NUCLEAR_BODY		27	0.284264	0.853449	0.683983	0.933329	1	3961	tags=33%, list=17%, signal=40%
CARBON_CARBON_LYASE_ACTIVITY	CARBON_CARBON_LYASE_ACTIVITY		18	0.316056	0.853237	0.690909	0.93201	1	2140	tags=28%, list=9%, signal=31%
ANTIGEN_BINDING	ANTIGEN_BINDING		15	0.330612	0.852772	0.65996	0.931189	1	1717	tags=27%, list=7%, signal=29%
FATTY_ACID_OXIDATION	FATTY_ACID_OXIDATION		16	0.323552	0.851027	0.67002	0.933254	1	2308	tags=19%, list=10%, signal=21%
REACTOME_DARPP_32_EVENTS	REACTOME_DARPP_32_EVENTS		21	0.303044	0.85095	0.680672	0.931636	1	1588	tags=14%, list=7%, signal=15%
STRUCTURAL_MOLECULE_ACTIVITY	STRUCTURAL_MOLECULE_ACTIVITY		201	0.204456	0.850699	0.877315	0.930364	1	4930	tags=23%, list=21%, signal=30%
INTRINSIC_TO_ORGANELLE_MEMBRANE	INTRINSIC_TO_ORGANELLE_MEMBRANE		47	0.254093	0.848586	0.723404	0.933177	1	4130	tags=23%, list=18%, signal=28%
METALLOENDOPEPTIDASE_ACTIVITY	METALLOENDOPEPTIDASE_ACTIVITY		24	0.300353	0.847356	0.695279	0.934012	1	2659	tags=17%, list=12%, signal=19%
INTEGRAL_TO_ENDOPLASMIC_RETICULUM_MEMBRANE	INTEGRAL_TO_ENDOPLASMIC_RETICULUM_MEMBRANE		22	0.298517	0.84728	0.656379	0.932398	1	567	tags=9%, list=2%, signal=9%
VASCULATURE_DEVELOPMENT	VASCULATURE_DEVELOPMENT		50	0.250408	0.847047	0.76383	0.931132	1	4537	tags=28%, list=20%, signal=35%
REACTOME_NOTCH1_INTRACELLULAR_DOMAIN_REGULATES_TRANSCRIPTION	REACTOME_NOTCH1_INTRACELLULAR_DOMAIN_REGULATES_TRANSCRIPTION		42	0.261806	0.846851	0.733189	0.929755	1	5920	tags=38%, list=26%, signal=51%
POSITIVE_REGULATION_OF_PHOSPHATE_METABOLIC_PROCESS	POSITIVE_REGULATION_OF_PHOSPHATE_METABOLIC_PROCESS		22	0.302749	0.845379	0.685039	0.931149	1	1467	tags=14%, list=6%, signal=15%
SEQUENCE_SPECIFIC_DNA_BINDING	SEQUENCE_SPECIFIC_DNA_BINDING		48	0.253213	0.843536	0.750529	0.93321	1	5890	tags=40%, list=26%, signal=53%
BIOCARTA_RELA_PATHWAY	BIOCARTA_RELA_PATHWAY		16	0.330833	0.843281	0.659836	0.931975	1	4667	tags=38%, list=20%, signal=47%
PEPTIDYL_AMINO_ACID_MODIFICATION	PEPTIDYL_AMINO_ACID_MODIFICATION		57	0.248926	0.843029	0.753247	0.930743	1	1237	tags=7%, list=5%, signal=7%
GOLGI_APPARATUS_PART	GOLGI_APPARATUS_PART		87	0.225051	0.84217	0.811594	0.930734	1	3805	tags=23%, list=17%, signal=27%
KEGG_NICOTINATE_AND_NICOTINAMIDE_METABOLISM	KEGG_NICOTINATE_AND_NICOTINAMIDE_METABOLISM		23	0.294612	0.842136	0.705179	0.929033	1	2895	tags=22%, list=13%, signal=25%
REACTOME_MITOTIC_G2_G2_M_PHASES	REACTOME_MITOTIC_G2_G2_M_PHASES		68	0.237531	0.841038	0.743697	0.929568	1	2228	tags=13%, list=10%, signal=15%
INTRINSIC_TO_ENDOPLASMIC_RETICULUM_MEMBRANE	INTRINSIC_TO_ENDOPLASMIC_RETICULUM_MEMBRANE		22	0.298517	0.839157	0.690979	0.931595	1	567	tags=9%, list=2%, signal=9%
PROTEIN_CATABOLIC_PROCESS	PROTEIN_CATABOLIC_PROCESS		58	0.238898	0.83894	0.782516	0.930283	1	2454	tags=16%, list=11%, signal=17%
REACTOME_NGF_SIGNALLING_VIA_TRKA_FROM_THE_PLASMA_MEMBRANE	REACTOME_NGF_SIGNALLING_VIA_TRKA_FROM_THE_PLASMA_MEMBRANE		123	0.216677	0.837567	0.838428	0.931347	1	4245	tags=21%, list=19%, signal=26%
BIOCARTA_TEL_PATHWAY	BIOCARTA_TEL_PATHWAY		16	0.327719	0.837274	0.673267	0.930215	1	4338	tags=31%, list=19%, signal=39%
REACTOME_RNA_POL_II_PRE_TRANSCRIPTION_EVENTS	REACTOME_RNA_POL_II_PRE_TRANSCRIPTION_EVENTS		52	0.246132	0.836437	0.747036	0.930255	1	4736	tags=25%, list=21%, signal=31%
REACTOME_FACTORS_INVOLVED_IN_MEGAKARYOCYTE_DEVELOPMENT_AND_PLATELET_PRODUCTION	REACTOME_FACTORS_INVOLVED_IN_MEGAKARYOCYTE_DEVELOPMENT_AND_PLATELET_PRODUCTION		95	0.22304	0.835842	0.800412	0.929753	1	4667	tags=25%, list=20%, signal=32%
REACTOME_METABOLISM_OF_POLYAMINES	REACTOME_METABOLISM_OF_POLYAMINES		15	0.323249	0.83581	0.663968	0.928067	1	2174	tags=27%, list=9%, signal=29%
INORGANIC_ANION_TRANSPORT	INORGANIC_ANION_TRANSPORT		16	0.323652	0.835525	0.681909	0.926897	1	4954	tags=25%, list=22%, signal=32%
REACTOME_SHC_RELATED_EVENTS	REACTOME_SHC_RELATED_EVENTS		15	0.332468	0.834518	0.682828	0.927165	1	1576	tags=13%, list=7%, signal=14%
KEGG_GLIOMA	KEGG_GLIOMA		60	0.238987	0.834158	0.787281	0.92614	1	1576	tags=13%, list=7%, signal=14%
KEGG_ENDOMETRIAL_CANCER	KEGG_ENDOMETRIAL_CANCER		49	0.246501	0.833459	0.764948	0.925789	1	4239	tags=24%, list=18%, signal=30%
CHROMATIN_REMODELING	CHROMATIN_REMODELING		20	0.301027	0.833455	0.688391	0.924077	1	4345	tags=25%, list=19%, signal=31%
NUCLEASE_ACTIVITY	NUCLEASE_ACTIVITY		42	0.255676	0.831299	0.746331	0.926694	1	2333	tags=17%, list=10%, signal=19%
KEGG_REGULATION_OF_AUTOPHAGY	KEGG_REGULATION_OF_AUTOPHAGY		21	0.300051	0.830587	0.694387	0.926339	1	1247	tags=10%, list=5%, signal=10%
PHOSPHOINOSITIDE_BINDING	PHOSPHOINOSITIDE_BINDING		18	0.31193	0.827256	0.699374	0.931254	1	1968	tags=17%, list=9%, signal=18%
REACTOME_RNA_POL_I_TRANSCRIPTION_TERMINATION	REACTOME_RNA_POL_I_TRANSCRIPTION_TERMINATION		18	0.302196	0.825932	0.707566	0.932104	1	6484	tags=39%, list=28%, signal=54%
CHROMATIN_ASSEMBLY_OR_DISASSEMBLY	CHROMATIN_ASSEMBLY_OR_DISASSEMBLY		23	0.294662	0.824091	0.726899	0.933843	1	2562	tags=17%, list=11%, signal=20%
REACTOME_RECRUITMENT_OF_MITOTIC_CENTROSOME_PROTEINS_AND_COMPLEXES	REACTOME_RECRUITMENT_OF_MITOTIC_CENTROSOME_PROTEINS_AND_COMPLEXES		54	0.237703	0.823321	0.812641	0.93361	1	2128	tags=11%, list=9%, signal=12%
REGULATION_OF_MITOTIC_CELL_CYCLE	REGULATION_OF_MITOTIC_CELL_CYCLE		21	0.299774	0.82055	0.716505	0.93701	1	3803	tags=29%, list=17%, signal=34%
PHOSPHORIC_ESTER_HYDROLASE_ACTIVITY	PHOSPHORIC_ESTER_HYDROLASE_ACTIVITY		143	0.204122	0.82048	0.890985	0.935456	1	4865	tags=26%, list=21%, signal=33%
REACTOME_SIGNALING_BY_ERBB4	REACTOME_SIGNALING_BY_ERBB4		78	0.223207	0.818821	0.789362	0.936805	1	2703	tags=13%, list=12%, signal=14%
REACTOME_NRAGE_SIGNALS_DEATH_THROUGH_JNK	REACTOME_NRAGE_SIGNALS_DEATH_THROUGH_JNK		39	0.254327	0.818743	0.808036	0.935247	1	4826	tags=31%, list=21%, signal=39%
REGULATION_OF_CELL_ADHESION	REGULATION_OF_CELL_ADHESION		32	0.269303	0.817793	0.747368	0.935303	1	2262	tags=19%, list=10%, signal=21%
HISTONE_DEACETYLASE_COMPLEX	HISTONE_DEACETYLASE_COMPLEX		19	0.298654	0.816852	0.706334	0.935313	1	1150	tags=16%, list=5%, signal=17%
REACTOME_ELONGATION_ARREST_AND_RECOVERY	REACTOME_ELONGATION_ARREST_AND_RECOVERY		28	0.27126	0.815465	0.724951	0.936127	1	4736	tags=25%, list=21%, signal=31%
KEGG_NON_SMALL_CELL_LUNG_CANCER	KEGG_NON_SMALL_CELL_LUNG_CANCER		49	0.24597	0.813836	0.779352	0.937424	1	4239	tags=24%, list=18%, signal=30%
REACTOME_FORMATION_OF_TRANSCRIPTION_COUPLED_NER_TC_NER_REPAIR_COMPLEX	REACTOME_FORMATION_OF_TRANSCRIPTION_COUPLED_NER_TC_NER_REPAIR_COMPLEX		25	0.281864	0.812936	0.708419	0.937276	1	6779	tags=40%, list=30%, signal=57%
REACTOME_RNA_POL_III_TRANSCRIPTION_INITIATION_FROM_TYPE_2_PROMOTER	REACTOME_RNA_POL_III_TRANSCRIPTION_INITIATION_FROM_TYPE_2_PROMOTER		23	0.293704	0.812738	0.748954	0.935938	1	7512	tags=52%, list=33%, signal=78%
BIOCARTA_CXCR4_PATHWAY	BIOCARTA_CXCR4_PATHWAY		23	0.282022	0.81257	0.756	0.934551	1	1995	tags=13%, list=9%, signal=14%
PROTEIN_DOMAIN_SPECIFIC_BINDING	PROTEIN_DOMAIN_SPECIFIC_BINDING		62	0.230041	0.812204	0.843621	0.933497	1	4742	tags=26%, list=21%, signal=32%
REACTOME_LATE_PHASE_OF_HIV_LIFE_CYCLE	REACTOME_LATE_PHASE_OF_HIV_LIFE_CYCLE		89	0.215841	0.810729	0.872951	0.934544	1	4736	tags=22%, list=21%, signal=28%
REACTOME_LIGAND_GATED_ION_CHANNEL_TRANSPORT	REACTOME_LIGAND_GATED_ION_CHANNEL_TRANSPORT		20	0.287517	0.809587	0.743697	0.93485	1	3923	tags=25%, list=17%, signal=30%
TRNA_METABOLIC_PROCESS	TRNA_METABOLIC_PROCESS		17	0.300042	0.809129	0.712215	0.934	1	1709	tags=18%, list=7%, signal=19%
KEGG_RNA_DEGRADATION	KEGG_RNA_DEGRADATION		54	0.239694	0.808721	0.809709	0.933045	1	5239	tags=30%, list=23%, signal=38%
REACTOME_SIGNAL_TRANSDUCTION_BY_L1	REACTOME_SIGNAL_TRANSDUCTION_BY_L1		34	0.261033	0.806988	0.805195	0.934449	1	828	tags=9%, list=4%, signal=9%
NITROGEN_COMPOUND_CATABOLIC_PROCESS	NITROGEN_COMPOUND_CATABOLIC_PROCESS		28	0.276862	0.806627	0.783784	0.933397	1	2123	tags=18%, list=9%, signal=20%
RNA_EXPORT_FROM_NUCLEUS	RNA_EXPORT_FROM_NUCLEUS		18	0.297855	0.804666	0.724	0.935131	1	3855	tags=22%, list=17%, signal=27%
REACTOME_MRNA_PROCESSING	REACTOME_MRNA_PROCESSING		129	0.20435	0.804047	0.90372	0.934562	1	6932	tags=32%, list=30%, signal=45%
REACTOME_RNA_POL_III_TRANSCRIPTION_INITIATION_FROM_TYPE_3_PROMOTER	REACTOME_RNA_POL_III_TRANSCRIPTION_INITIATION_FROM_TYPE_3_PROMOTER		24	0.278685	0.801948	0.759494	0.936448	1	7512	tags=50%, list=33%, signal=74%
NEGATIVE_REGULATION_OF_DNA_BINDING	NEGATIVE_REGULATION_OF_DNA_BINDING		15	0.313139	0.801025	0.754237	0.936363	1	4013	tags=33%, list=17%, signal=40%
BIOCARTA_GPCR_PATHWAY	BIOCARTA_GPCR_PATHWAY		32	0.257729	0.80002	0.762475	0.936457	1	1588	tags=13%, list=7%, signal=13%
TIGHT_JUNCTION	TIGHT_JUNCTION		29	0.257275	0.798841	0.774262	0.936704	1	1241	tags=10%, list=5%, signal=11%
PROTEIN_TYROSINE_PHOSPHATASE_ACTIVITY	PROTEIN_TYROSINE_PHOSPHATASE_ACTIVITY		52	0.229209	0.798788	0.85078	0.935145	1	4340	tags=23%, list=19%, signal=28%
BIOCARTA_ARF_PATHWAY	BIOCARTA_ARF_PATHWAY		16	0.304163	0.797802	0.745935	0.935093	1	6251	tags=38%, list=27%, signal=52%
BIOCARTA_FCER1_PATHWAY	BIOCARTA_FCER1_PATHWAY		35	0.254987	0.797272	0.806517	0.934404	1	1291	tags=11%, list=6%, signal=12%
REACTOME_RNA_POL_I_TRANSCRIPTION	REACTOME_RNA_POL_I_TRANSCRIPTION		47	0.243848	0.796661	0.805328	0.933724	1	3747	tags=26%, list=16%, signal=30%
BIOCARTA_IL7_PATHWAY	BIOCARTA_IL7_PATHWAY		15	0.309611	0.795667	0.735849	0.933661	1	178	tags=7%, list=1%, signal=7%
CHROMATIN_MODIFICATION	CHROMATIN_MODIFICATION		46	0.240249	0.792532	0.814103	0.937021	1	6055	tags=33%, list=26%, signal=44%
KEGG_PRIMARY_BILE_ACID_BIOSYNTHESIS	KEGG_PRIMARY_BILE_ACID_BIOSYNTHESIS		15	0.309061	0.791605	0.747454	0.936853	1	4766	tags=33%, list=21%, signal=42%
PIGMENT_BIOSYNTHETIC_PROCESS	PIGMENT_BIOSYNTHETIC_PROCESS		17	0.293971	0.791071	0.766316	0.936095	1	1721	tags=12%, list=8%, signal=13%
POSITIVE_REGULATION_OF_CASPASE_ACTIVITY	POSITIVE_REGULATION_OF_CASPASE_ACTIVITY		26	0.272338	0.787572	0.793103	0.939835	1	4812	tags=31%, list=21%, signal=39%
DNA_REPAIR	DNA_REPAIR		101	0.20842	0.787457	0.891616	0.938389	1	4734	tags=26%, list=21%, signal=32%
ANION_TRANSMEMBRANE_TRANSPORTER_ACTIVITY	ANION_TRANSMEMBRANE_TRANSPORTER_ACTIVITY		50	0.232477	0.785092	0.831984	0.940449	1	6455	tags=40%, list=28%, signal=56%
ZINC_ION_BINDING	ZINC_ION_BINDING		74	0.219528	0.784931	0.861407	0.939079	1	3698	tags=22%, list=16%, signal=26%
BIOCARTA_NFKB_PATHWAY	BIOCARTA_NFKB_PATHWAY		21	0.278349	0.781665	0.772994	0.942274	1	4428	tags=24%, list=19%, signal=29%
REACTOME_RNA_POL_III_TRANSCRIPTION	REACTOME_RNA_POL_III_TRANSCRIPTION		31	0.259408	0.771348	0.808554	0.955727	1	7512	tags=48%, list=33%, signal=72%
BIOCARTA_TID_PATHWAY	BIOCARTA_TID_PATHWAY		18	0.287747	0.770912	0.784114	0.954748	1	901	tags=11%, list=4%, signal=12%
PROTEIN_SECRETION	PROTEIN_SECRETION		22	0.269798	0.765253	0.819578	0.96101	1	4309	tags=32%, list=19%, signal=39%
REACTOME_RORA_ACTIVATES_CIRCADIAN_EXPRESSION	REACTOME_RORA_ACTIVATES_CIRCADIAN_EXPRESSION		21	0.280078	0.764901	0.806122	0.959861	1	7566	tags=57%, list=33%, signal=85%
CELLULAR_PROTEIN_CATABOLIC_PROCESS	CELLULAR_PROTEIN_CATABOLIC_PROCESS		50	0.226659	0.761819	0.896552	0.962368	1	2365	tags=14%, list=10%, signal=16%
REACTOME_TRANSFERRIN_ENDOCYTOSIS_AND_RECYCLING	REACTOME_TRANSFERRIN_ENDOCYTOSIS_AND_RECYCLING		22	0.274194	0.76054	0.811203	0.962419	1	115	tags=5%, list=1%, signal=5%
MEIOTIC_CELL_CYCLE	MEIOTIC_CELL_CYCLE		29	0.252702	0.758608	0.830149	0.963319	1	1886	tags=14%, list=8%, signal=15%
BIOCARTA_AGR_PATHWAY	BIOCARTA_AGR_PATHWAY		36	0.239175	0.758489	0.849594	0.96182	1	756	tags=6%, list=3%, signal=6%
REGULATION_OF_ANGIOGENESIS	REGULATION_OF_ANGIOGENESIS		25	0.260848	0.755464	0.801587	0.964233	1	3645	tags=20%, list=16%, signal=24%
REACTOME_SIGNALING_BY_EGFR_IN_CANCER	REACTOME_SIGNALING_BY_EGFR_IN_CANCER		97	0.202166	0.755351	0.92809	0.962767	1	5171	tags=25%, list=23%, signal=32%
REACTOME_HIV_LIFE_CYCLE	REACTOME_HIV_LIFE_CYCLE		100	0.197707	0.75357	0.936123	0.96339	1	4736	tags=22%, list=21%, signal=28%
BIOCARTA_ERK_PATHWAY	BIOCARTA_ERK_PATHWAY		27	0.256826	0.749114	0.845545	0.967253	1	1821	tags=11%, list=8%, signal=12%
BIOCARTA_RARRXR_PATHWAY	BIOCARTA_RARRXR_PATHWAY		15	0.294569	0.748051	0.800821	0.966998	1	7566	tags=53%, list=33%, signal=80%
RHO_GTPASE_ACTIVATOR_ACTIVITY	RHO_GTPASE_ACTIVATOR_ACTIVITY		19	0.272028	0.744139	0.838	0.970006	1	3575	tags=26%, list=16%, signal=31%
APICOLATERAL_PLASMA_MEMBRANE	APICOLATERAL_PLASMA_MEMBRANE		32	0.241421	0.736875	0.858824	0.977022	1	1241	tags=9%, list=5%, signal=10%
PIGMENT_METABOLIC_PROCESS	PIGMENT_METABOLIC_PROCESS		18	0.270761	0.733597	0.824635	0.979149	1	1721	tags=11%, list=8%, signal=12%
APICAL_JUNCTION_COMPLEX	APICAL_JUNCTION_COMPLEX		32	0.241421	0.727249	0.877083	0.984233	1	1241	tags=9%, list=5%, signal=10%
BIOCARTA_RAS_PATHWAY	BIOCARTA_RAS_PATHWAY		21	0.26318	0.727056	0.859244	0.982796	1	4428	tags=24%, list=19%, signal=29%
BIOCARTA_GLEEVEC_PATHWAY	BIOCARTA_GLEEVEC_PATHWAY		21	0.265057	0.724999	0.850807	0.983348	1	1291	tags=10%, list=6%, signal=10%
PHOSPHATASE_REGULATOR_ACTIVITY	PHOSPHATASE_REGULATOR_ACTIVITY		24	0.253081	0.719101	0.86037	0.987766	1	2035	tags=17%, list=9%, signal=18%
REACTOME_P75_NTR_RECEPTOR_MEDIATED_SIGNALLING	REACTOME_P75_NTR_RECEPTOR_MEDIATED_SIGNALLING		71	0.198286	0.717762	0.951417	0.98747	1	5229	tags=27%, list=23%, signal=35%
EARLY_ENDOSOME	EARLY_ENDOSOME		15	0.279592	0.71775	0.851562	0.985842	1	3235	tags=20%, list=14%, signal=23%
DETECTION_OF_EXTERNAL_STIMULUS	DETECTION_OF_EXTERNAL_STIMULUS		21	0.257778	0.716412	0.889362	0.985542	1	1943	tags=14%, list=8%, signal=16%
TRANSPORT_VESICLE	TRANSPORT_VESICLE		27	0.242531	0.714998	0.858333	0.985289	1	3351	tags=19%, list=15%, signal=22%
MEIOSIS_I	MEIOSIS_I		16	0.279122	0.71425	0.848	0.984354	1	1886	tags=13%, list=8%, signal=14%
HISTONE_MODIFICATION	HISTONE_MODIFICATION		20	0.25653	0.713017	0.858607	0.983892	1	6837	tags=45%, list=30%, signal=64%
KEGG_SNARE_INTERACTIONS_IN_VESICULAR_TRANSPORT	KEGG_SNARE_INTERACTIONS_IN_VESICULAR_TRANSPORT		33	0.226825	0.704048	0.920477	0.99073	1	5376	tags=30%, list=23%, signal=40%
BIOCARTA_HIVNEF_PATHWAY	BIOCARTA_HIVNEF_PATHWAY		52	0.205469	0.701148	0.951064	0.991681	1	2580	tags=15%, list=11%, signal=17%
INORGANIC_ANION_TRANSMEMBRANE_TRANSPORTER_ACTIVITY	INORGANIC_ANION_TRANSMEMBRANE_TRANSPORTER_ACTIVITY		18	0.260275	0.699634	0.851153	0.991381	1	3702	tags=22%, list=16%, signal=26%
KEGG_RNA_POLYMERASE	KEGG_RNA_POLYMERASE		26	0.239838	0.698523	0.876289	0.990689	1	7512	tags=50%, list=33%, signal=74%
PROTEOGLYCAN_METABOLIC_PROCESS	PROTEOGLYCAN_METABOLIC_PROCESS		20	0.255642	0.698054	0.858628	0.989465	1	3400	tags=20%, list=15%, signal=23%
MITOCHONDRIAL_OUTER_MEMBRANE	MITOCHONDRIAL_OUTER_MEMBRANE		16	0.267399	0.695962	0.878193	0.989603	1	5559	tags=31%, list=24%, signal=41%
REACTOME_SIGNALING_BY_ILS	REACTOME_SIGNALING_BY_ILS		98	0.183727	0.694673	0.971888	0.989144	1	4857	tags=22%, list=21%, signal=28%
REACTOME_FORMATION_OF_INCISION_COMPLEX_IN_GG_NER	REACTOME_FORMATION_OF_INCISION_COMPLEX_IN_GG_NER		16	0.263758	0.69318	0.876712	0.988767	1	2197	tags=19%, list=10%, signal=21%
LAMELLIPODIUM	LAMELLIPODIUM		22	0.244742	0.688188	0.884328	0.991226	1	4712	tags=27%, list=21%, signal=34%
REACTOME_METABOLISM_OF_NON_CODING_RNA	REACTOME_METABOLISM_OF_NON_CODING_RNA		40	0.21442	0.686894	0.946921	0.990557	1	4693	tags=20%, list=20%, signal=25%
PROTEIN_PROCESSING	PROTEIN_PROCESSING		44	0.208782	0.682686	0.945378	0.992197	1	1543	tags=7%, list=7%, signal=7%
REACTOME_CA_DEPENDENT_EVENTS	REACTOME_CA_DEPENDENT_EVENTS		25	0.240369	0.682449	0.928131	0.990746	1	1588	tags=16%, list=7%, signal=17%
NUCLEAR_MEMBRANE	NUCLEAR_MEMBRANE		47	0.205587	0.68163	0.951271	0.989784	1	3289	tags=19%, list=14%, signal=22%
MYOFIBRIL	MYOFIBRIL		19	0.252096	0.680717	0.890086	0.988854	1	1561	tags=11%, list=7%, signal=11%
REACTOME_RNA_POL_II_TRANSCRIPTION_PRE_INITIATION_AND_PROMOTER_OPENING	REACTOME_RNA_POL_II_TRANSCRIPTION_PRE_INITIATION_AND_PROMOTER_OPENING		35	0.219232	0.673681	0.950413	0.992297	1	5584	tags=26%, list=24%, signal=34%
REACTOME_RNA_POL_III_CHAIN_ELONGATION	REACTOME_RNA_POL_III_CHAIN_ELONGATION		17	0.257325	0.673302	0.896078	0.99094	1	7512	tags=47%, list=33%, signal=70%
REACTOME_PI_METABOLISM	REACTOME_PI_METABOLISM		44	0.205268	0.672388	0.93083	0.989994	1	5572	tags=32%, list=24%, signal=42%
CASPASE_ACTIVATION	CASPASE_ACTIVATION		23	0.235563	0.667612	0.923541	0.991544	1	4812	tags=26%, list=21%, signal=33%
KEGG_PRIMARY_IMMUNODEFICIENCY	KEGG_PRIMARY_IMMUNODEFICIENCY		31	0.226816	0.664754	0.930097	0.991847	1	2858	tags=16%, list=12%, signal=18%
DNA_DEPENDENT_ATPASE_ACTIVITY	DNA_DEPENDENT_ATPASE_ACTIVITY		19	0.232527	0.656295	0.88755	0.995539	1	2256	tags=16%, list=10%, signal=17%
CHROMOSOME_ORGANIZATION_AND_BIOGENESIS	CHROMOSOME_ORGANIZATION_AND_BIOGENESIS		105	0.171036	0.652869	0.993576	0.9959	1	4566	tags=21%, list=20%, signal=26%
BIOCARTA_BCR_PATHWAY	BIOCARTA_BCR_PATHWAY		32	0.213878	0.652336	0.939516	0.994642	1	1291	tags=9%, list=6%, signal=10%
REACTOME_REGULATION_OF_SIGNALING_BY_CBL	REACTOME_REGULATION_OF_SIGNALING_BY_CBL		16	0.24681	0.650478	0.912424	0.994104	1	8589	tags=56%, list=37%, signal=90%
REACTOME_SIGNALING_BY_CONSTITUTIVELY_ACTIVE_EGFR	REACTOME_SIGNALING_BY_CONSTITUTIVELY_ACTIVE_EGFR		15	0.251494	0.645717	0.885177	0.995086	1	1467	tags=13%, list=6%, signal=14%
HORMONE_METABOLIC_PROCESS	HORMONE_METABOLIC_PROCESS		26	0.220633	0.641952	0.928571	0.995529	1	3051	tags=15%, list=13%, signal=18%
REACTOME_FANCONI_ANEMIA_PATHWAY	REACTOME_FANCONI_ANEMIA_PATHWAY		17	0.243211	0.637929	0.901099	0.996055	1	3808	tags=29%, list=17%, signal=35%
LEADING_EDGE	LEADING_EDGE		44	0.195764	0.637813	0.976139	0.99455	1	4865	tags=23%, list=21%, signal=29%
KEGG_UBIQUITIN_MEDIATED_PROTEOLYSIS	KEGG_UBIQUITIN_MEDIATED_PROTEOLYSIS		121	0.163027	0.634831	0.997788	0.99448	1	3693	tags=14%, list=16%, signal=17%
REACTOME_REGULATORY_RNA_PATHWAYS	REACTOME_REGULATORY_RNA_PATHWAYS		23	0.225365	0.634253	0.953216	0.993191	1	7758	tags=48%, list=34%, signal=72%
PROTEIN_SERINE_THREONINE_PHOSPHATASE_ACTIVITY	PROTEIN_SERINE_THREONINE_PHOSPHATASE_ACTIVITY		21	0.223359	0.610717	0.952	1	1	746	tags=10%, list=3%, signal=10%
KEGG_AUTOIMMUNE_THYROID_DISEASE	KEGG_AUTOIMMUNE_THYROID_DISEASE		23	0.213227	0.610027	0.943277	1	1	2039	tags=13%, list=9%, signal=14%
REACTOME_PROLONGED_ERK_ACTIVATION_EVENTS	REACTOME_PROLONGED_ERK_ACTIVATION_EVENTS		17	0.225038	0.596831	0.934426	1	1	6921	tags=29%, list=30%, signal=42%
CONDENSED_NUCLEAR_CHROMOSOME	CONDENSED_NUCLEAR_CHROMOSOME		17	0.227564	0.595637	0.948617	1	1	3079	tags=18%, list=13%, signal=20%
REACTOME_FORMATION_OF_RNA_POL_II_ELONGATION_COMPLEX_	REACTOME_FORMATION_OF_RNA_POL_II_ELONGATION_COMPLEX_		38	0.183393	0.58804	0.985944	1	1	4736	tags=21%, list=21%, signal=26%
COVALENT_CHROMATIN_MODIFICATION	COVALENT_CHROMATIN_MODIFICATION		21	0.212443	0.582067	0.948164	1	1	6837	tags=43%, list=30%, signal=61%
REACTOME_CYTOSOLIC_TRNA_AMINOACYLATION	REACTOME_CYTOSOLIC_TRNA_AMINOACYLATION		22	0.210792	0.579333	0.965021	1	1	5549	tags=23%, list=24%, signal=30%
ANTIOXIDANT_ACTIVITY	ANTIOXIDANT_ACTIVITY		15	0.230947	0.577589	0.952479	1	1	6361	tags=33%, list=28%, signal=46%
REACTOME_RNA_POL_III_TRANSCRIPTION_TERMINATION	REACTOME_RNA_POL_III_TRANSCRIPTION_TERMINATION		19	0.213258	0.573906	0.965587	1	1	2114	tags=11%, list=9%, signal=12%
UBIQUITIN_LIGASE_COMPLEX	UBIQUITIN_LIGASE_COMPLEX		25	0.194045	0.561729	0.971311	1	1	1486	tags=8%, list=6%, signal=9%
INTERMEDIATE_FILAMENT_CYTOSKELETON	INTERMEDIATE_FILAMENT_CYTOSKELETON		23	0.198456	0.558249	0.979381	1	1	1572	tags=9%, list=7%, signal=9%
REACTOME_GABA_SYNTHESIS_RELEASE_REUPTAKE_AND_DEGRADATION	REACTOME_GABA_SYNTHESIS_RELEASE_REUPTAKE_AND_DEGRADATION		16	0.219228	0.554491	0.950538	1	1	881	tags=6%, list=4%, signal=6%
INTERMEDIATE_FILAMENT	INTERMEDIATE_FILAMENT		23	0.198456	0.549775	0.985507	1	1	1572	tags=9%, list=7%, signal=9%
NUCLEAR_EXPORT	NUCLEAR_EXPORT		31	0.184402	0.549201	0.988	0.999292	1	4512	tags=19%, list=20%, signal=24%
REACTOME_PURINE_METABOLISM	REACTOME_PURINE_METABOLISM		32	0.178745	0.539368	0.99044	0.999572	1	4940	tags=22%, list=22%, signal=28%
ONE_CARBON_COMPOUND_METABOLIC_PROCESS	ONE_CARBON_COMPOUND_METABOLIC_PROCESS		23	0.188395	0.526694	0.99187	1	1	6245	tags=30%, list=27%, signal=42%
KEGG_GLYCOSAMINOGLYCAN_BIOSYNTHESIS_HEPARAN_SULFATE	KEGG_GLYCOSAMINOGLYCAN_BIOSYNTHESIS_HEPARAN_SULFATE		25	0.177389	0.518732	0.990099	0.999775	1	3305	tags=16%, list=14%, signal=19%
REACTOME_DESTABILIZATION_OF_MRNA_BY_KSRP	REACTOME_DESTABILIZATION_OF_MRNA_BY_KSRP		15	0.196224	0.495947	0.982726	1	1	4958	tags=20%, list=22%, signal=25%
BIOCARTA_MYOSIN_PATHWAY	BIOCARTA_MYOSIN_PATHWAY		30	0.160322	0.482524	1	1	1	4826	tags=20%, list=21%, signal=25%
AXON_GUIDANCE	AXON_GUIDANCE		19	0.170958	0.452057	0.990138	1	1	4860	tags=21%, list=21%, signal=27%
KEGG_PROTEIN_EXPORT	KEGG_PROTEIN_EXPORT		22	0.144896	0.407795	0.997899	1	1	19614	tags=100%, list=86%, signal=690%
BIOCARTA_PITX2_PATHWAY	BIOCARTA_PITX2_PATHWAY		15	0.157904	0.401974	0.996124	0.999445	1	7852	tags=40%, list=34%, signal=61%

## Sheet: GSEA c2 c5 DOWN
NAME	GS<br> follow link to MSigDB	GS DETAILS	SIZE	ES	NES	NOM p-val	FDR q-val	FWER p-val	RANK AT MAX	LEADING EDGE
REACTOME_CHOLESTEROL_BIOSYNTHESIS	REACTOME_CHOLESTEROL_BIOSYNTHESIS	Details ...	19	-0.892483	-2.38474	0	0	0	600	tags=58%, list=3%, signal=59%
KEGG_STARCH_AND_SUCROSE_METABOLISM	KEGG_STARCH_AND_SUCROSE_METABOLISM	Details ...	27	-0.716246	-2.0589	0	0.024634	0.039	3044	tags=48%, list=13%, signal=55%
REACTOME_FATTY_ACYL_COA_BIOSYNTHESIS	REACTOME_FATTY_ACYL_COA_BIOSYNTHESIS	Details ...	17	-0.768876	-2.00253	0	0.0425666	0.101	2348	tags=35%, list=10%, signal=39%
REACTOME_GLUCOSE_METABOLISM	REACTOME_GLUCOSE_METABOLISM	Details ...	55	-0.597842	-1.99055	0	0.03737	0.115	3974	tags=58%, list=17%, signal=70%
REACTOME_METABOLISM_OF_CARBOHYDRATES	REACTOME_METABOLISM_OF_CARBOHYDRATES	Details ...	206	-0.477468	-1.98628	0	0.0337588	0.127	4039	tags=39%, list=18%, signal=47%
REACTOME_TIE2_SIGNALING	REACTOME_TIE2_SIGNALING	Details ...	16	-0.751526	-1.97186	0	0.0371458	0.169	1872	tags=44%, list=8%, signal=48%
REACTOME_TRIGLYCERIDE_BIOSYNTHESIS	REACTOME_TRIGLYCERIDE_BIOSYNTHESIS	Details ...	35	-0.631313	-1.93888	0	0.0511077	0.258	2348	tags=34%, list=10%, signal=38%
KEGG_GLYCOLYSIS_GLUCONEOGENESIS	KEGG_GLYCOLYSIS_GLUCONEOGENESIS	Details ...	52	-0.58879	-1.93025	0	0.0517939	0.293	2484	tags=44%, list=11%, signal=49%
KEGG_ARGININE_AND_PROLINE_METABOLISM	KEGG_ARGININE_AND_PROLINE_METABOLISM	Details ...	48	-0.592478	-1.92628	0	0.0476318	0.3	1644	tags=27%, list=7%, signal=29%
ECTODERM_DEVELOPMENT	ECTODERM_DEVELOPMENT	Details ...	69	-0.545831	-1.91236	0	0.0527663	0.351	4775	tags=39%, list=21%, signal=49%
KEGG_FRUCTOSE_AND_MANNOSE_METABOLISM	KEGG_FRUCTOSE_AND_MANNOSE_METABOLISM	Details ...	32	-0.629872	-1.91081	0	0.0489665	0.357	3906	tags=50%, list=17%, signal=60%
KEGG_GLYCINE_SERINE_AND_THREONINE_METABOLISM	KEGG_GLYCINE_SERINE_AND_THREONINE_METABOLISM	Details ...	29	-0.639905	-1.90331	0	0.048911	0.377	2189	tags=52%, list=10%, signal=57%
KEGG_DNA_REPLICATION	KEGG_DNA_REPLICATION	Details ...	33	-0.617665	-1.89675	0	0.0491441	0.404	3920	tags=45%, list=17%, signal=55%
KEGG_GALACTOSE_METABOLISM	KEGG_GALACTOSE_METABOLISM	Details ...	22	-0.680551	-1.88845	0.002	0.0523443	0.454	5130	tags=59%, list=22%, signal=76%
REGULATION_OF_HEART_CONTRACTION	REGULATION_OF_HEART_CONTRACTION	Details ...	23	-0.670241	-1.88663	0	0.0503023	0.464	4139	tags=61%, list=18%, signal=74%
REACTOME_COLLAGEN_FORMATION	REACTOME_COLLAGEN_FORMATION	Details ...	54	-0.55269	-1.86269	0	0.0651525	0.585	1760	tags=26%, list=8%, signal=28%
EPIDERMIS_DEVELOPMENT	EPIDERMIS_DEVELOPMENT	Details ...	61	-0.549471	-1.86145	0	0.0623085	0.592	4775	tags=38%, list=21%, signal=47%
COLLAGEN	COLLAGEN	Details ...	21	-0.685492	-1.85572	0.00185874	0.0626622	0.619	1760	tags=38%, list=8%, signal=41%
LIPID_BIOSYNTHETIC_PROCESS	LIPID_BIOSYNTHETIC_PROCESS	Details ...	87	-0.507002	-1.84808	0.00194932	0.064931	0.652	4825	tags=43%, list=21%, signal=54%
REACTOME_DNA_STRAND_ELONGATION	REACTOME_DNA_STRAND_ELONGATION	Details ...	27	-0.647417	-1.84511	0	0.0645339	0.664	3920	tags=56%, list=17%, signal=67%
REACTOME_RESPIRATORY_ELECTRON_TRANSPORT	REACTOME_RESPIRATORY_ELECTRON_TRANSPORT		62	-0.532803	-1.83235	0	0.0717992	0.721	6584	tags=60%, list=29%, signal=83%
REACTOME_THROMBIN_SIGNALLING_THROUGH_PROTEINASE_ACTIVATED_RECEPTORS_PARS	REACTOME_THROMBIN_SIGNALLING_THROUGH_PROTEINASE_ACTIVATED_RECEPTORS_PARS		30	-0.613776	-1.82169	0	0.0800601	0.769	1434	tags=23%, list=6%, signal=25%
REACTOME_EXTENSION_OF_TELOMERES	REACTOME_EXTENSION_OF_TELOMERES		24	-0.644306	-1.81385	0.00592885	0.0839177	0.8	5777	tags=63%, list=25%, signal=83%
REACTOME_AMINO_ACID_SYNTHESIS_AND_INTERCONVERSION_TRANSAMINATION	REACTOME_AMINO_ACID_SYNTHESIS_AND_INTERCONVERSION_TRANSAMINATION		16	-0.706942	-1.80293	0.00986193	0.091117	0.835	1742	tags=44%, list=8%, signal=47%
REACTOME_INHIBITION_OF_INSULIN_SECRETION_BY_ADRENALINE_NORADRENALINE	REACTOME_INHIBITION_OF_INSULIN_SECRETION_BY_ADRENALINE_NORADRENALINE		23	-0.624321	-1.7915	0.0037594	0.0998319	0.874	1705	tags=30%, list=7%, signal=33%
REACTOME_NCAM1_INTERACTIONS	REACTOME_NCAM1_INTERACTIONS		38	-0.571633	-1.7884	0.00192678	0.0997094	0.878	1760	tags=29%, list=8%, signal=31%
BIOCARTA_NO2IL12_PATHWAY	BIOCARTA_NO2IL12_PATHWAY		16	-0.690971	-1.78377	0.0116732	0.101104	0.895	2631	tags=38%, list=11%, signal=42%
REACTOME_SYNTHESIS_OF_DNA	REACTOME_SYNTHESIS_OF_DNA		79	-0.495176	-1.78156	0	0.0997398	0.898	4022	tags=39%, list=18%, signal=47%
REACTOME_CITRIC_ACID_CYCLE_TCA_CYCLE	REACTOME_CITRIC_ACID_CYCLE_TCA_CYCLE		18	-0.67554	-1.77983	0.0020202	0.0986161	0.904	5589	tags=72%, list=24%, signal=95%
REACTOME_ACTIVATION_OF_THE_PRE_REPLICATIVE_COMPLEX	REACTOME_ACTIVATION_OF_THE_PRE_REPLICATIVE_COMPLEX		23	-0.611585	-1.76635	0.0095057	0.110998	0.934	3788	tags=52%, list=17%, signal=62%
KEGG_MATURITY_ONSET_DIABETES_OF_THE_YOUNG	KEGG_MATURITY_ONSET_DIABETES_OF_THE_YOUNG		24	-0.625348	-1.76374	0.0040568	0.111069	0.937	3074	tags=38%, list=13%, signal=43%
REACTOME_A_TETRASACCHARIDE_LINKER_SEQUENCE_IS_REQUIRED_FOR_GAG_SYNTHESIS	REACTOME_A_TETRASACCHARIDE_LINKER_SEQUENCE_IS_REQUIRED_FOR_GAG_SYNTHESIS		24	-0.632612	-1.76341	0.00199601	0.107785	0.938	1965	tags=33%, list=9%, signal=36%
PROTEIN_AMINO_ACID_LIPIDATION	PROTEIN_AMINO_ACID_LIPIDATION		19	-0.655527	-1.75977	0.00826446	0.108519	0.948	4684	tags=53%, list=20%, signal=66%
REPLICATION_FORK	REPLICATION_FORK		16	-0.686296	-1.75298	0.00375235	0.11323	0.959	3788	tags=56%, list=17%, signal=67%
REACTOME_DNA_REPLICATION	REACTOME_DNA_REPLICATION		166	-0.435516	-1.75285	0	0.110063	0.959	4022	tags=35%, list=18%, signal=42%
MOTOR_ACTIVITY	MOTOR_ACTIVITY		25	-0.611286	-1.75209	0.00793651	0.107882	0.962	3643	tags=36%, list=16%, signal=43%
REACTOME_GLYCOLYSIS	REACTOME_GLYCOLYSIS		25	-0.611337	-1.74399	0.00608519	0.113571	0.972	2932	tags=52%, list=13%, signal=60%
REACTOME_ADP_SIGNALLING_THROUGH_P2RY12	REACTOME_ADP_SIGNALLING_THROUGH_P2RY12		19	-0.650984	-1.74329	0.00994036	0.111404	0.972	5506	tags=58%, list=24%, signal=76%
SYNAPSE_ORGANIZATION_AND_BIOGENESIS	SYNAPSE_ORGANIZATION_AND_BIOGENESIS		21	-0.625331	-1.74139	0.00581395	0.110652	0.974	5058	tags=62%, list=22%, signal=79%
CELL_DIVISION	CELL_DIVISION		18	-0.659555	-1.74095	0.00619835	0.108373	0.976	3757	tags=56%, list=16%, signal=66%
SERINE_TYPE_ENDOPEPTIDASE_INHIBITOR_ACTIVITY	SERINE_TYPE_ENDOPEPTIDASE_INHIBITOR_ACTIVITY		20	-0.628626	-1.73579	0.0138614	0.110946	0.981	5175	tags=50%, list=23%, signal=65%
REACTOME_PROSTACYCLIN_SIGNALLING_THROUGH_PROSTACYCLIN_RECEPTOR	REACTOME_PROSTACYCLIN_SIGNALLING_THROUGH_PROSTACYCLIN_RECEPTOR		17	-0.659213	-1.73112	0.00784314	0.113961	0.986	1393	tags=29%, list=6%, signal=31%
SYNAPTOGENESIS	SYNAPTOGENESIS		17	-0.655383	-1.7304	0.00583658	0.112156	0.986	5058	tags=71%, list=22%, signal=90%
REACTOME_MITOTIC_M_M_G1_PHASES	REACTOME_MITOTIC_M_M_G1_PHASES		149	-0.431385	-1.72239	0	0.118479	0.991	4704	tags=38%, list=21%, signal=47%
KEGG_CITRATE_CYCLE_TCA_CYCLE	KEGG_CITRATE_CYCLE_TCA_CYCLE		27	-0.58746	-1.7214	0.00929368	0.117079	0.991	5589	tags=70%, list=24%, signal=93%
INTRAMOLECULAR_OXIDOREDUCTASE_ACTIVITY	INTRAMOLECULAR_OXIDOREDUCTASE_ACTIVITY		18	-0.658982	-1.71917	0.00792079	0.1166	0.992	5099	tags=50%, list=22%, signal=64%
REACTOME_LAGGING_STRAND_SYNTHESIS	REACTOME_LAGGING_STRAND_SYNTHESIS		17	-0.653562	-1.71904	0.00590551	0.114273	0.992	3920	tags=53%, list=17%, signal=64%
REACTOME_G_PROTEIN_ACTIVATION	REACTOME_G_PROTEIN_ACTIVATION		25	-0.588907	-1.71882	0.011257	0.112095	0.992	5506	tags=52%, list=24%, signal=68%
BIOCARTA_IL12_PATHWAY	BIOCARTA_IL12_PATHWAY		20	-0.632264	-1.71525	0.013308	0.113473	0.992	2115	tags=25%, list=9%, signal=28%
SPINDLE	SPINDLE		38	-0.553103	-1.70477	0.011583	0.12324	0.993	3745	tags=34%, list=16%, signal=41%
AMINO_ACID_DERIVATIVE_METABOLIC_PROCESS	AMINO_ACID_DERIVATIVE_METABOLIC_PROCESS		21	-0.614583	-1.70147	0.0114723	0.124511	0.993	1854	tags=29%, list=8%, signal=31%
GROWTH_FACTOR_ACTIVITY	GROWTH_FACTOR_ACTIVITY		51	-0.498079	-1.69562	0.0018797	0.129018	0.995	2847	tags=35%, list=12%, signal=40%
KEGG_GLYCEROLIPID_METABOLISM	KEGG_GLYCEROLIPID_METABOLISM		44	-0.520752	-1.69458	0.0146252	0.127968	0.996	1456	tags=20%, list=6%, signal=22%
REACTOME_MITOTIC_G1_G1_S_PHASES	REACTOME_MITOTIC_G1_G1_S_PHASES		110	-0.443388	-1.68731	0.0019084	0.135147	0.997	4022	tags=35%, list=18%, signal=43%
KEGG_PENTOSE_PHOSPHATE_PATHWAY	KEGG_PENTOSE_PHOSPHATE_PATHWAY		24	-0.603734	-1.67966	0.00766283	0.143384	0.999	3687	tags=58%, list=16%, signal=69%
REACTOME_M_G1_TRANSITION	REACTOME_M_G1_TRANSITION		69	-0.47898	-1.67619	0.00181488	0.145343	1	5447	tags=46%, list=24%, signal=61%
MITOCHONDRIAL_RESPIRATORY_CHAIN	MITOCHONDRIAL_RESPIRATORY_CHAIN		20	-0.622982	-1.67292	0.0135659	0.147545	1	6325	tags=70%, list=28%, signal=97%
REACTOME_THROMBOXANE_SIGNALLING_THROUGH_TP_RECEPTOR	REACTOME_THROMBOXANE_SIGNALLING_THROUGH_TP_RECEPTOR		21	-0.616203	-1.6718	0.0142857	0.14672	1	1434	tags=24%, list=6%, signal=25%
REACTOME_G_BETA_GAMMA_SIGNALLING_THROUGH_PLC_BETA	REACTOME_G_BETA_GAMMA_SIGNALLING_THROUGH_PLC_BETA		18	-0.629392	-1.6629	0.00772201	0.155056	1	5263	tags=50%, list=23%, signal=65%
KEGG_GLYCEROPHOSPHOLIPID_METABOLISM	KEGG_GLYCEROPHOSPHOLIPID_METABOLISM		71	-0.472621	-1.66043	0.0037037	0.156576	1	1971	tags=30%, list=9%, signal=32%
REACTOME_SIGNAL_AMPLIFICATION	REACTOME_SIGNAL_AMPLIFICATION		29	-0.56644	-1.65705	0.00595238	0.158244	1	4416	tags=41%, list=19%, signal=51%
CYTOKINESIS	CYTOKINESIS		16	-0.650059	-1.65097	0.0143149	0.164398	1	3757	tags=56%, list=16%, signal=67%
REACTOME_S_PHASE	REACTOME_S_PHASE		93	-0.446936	-1.65079	0.00190476	0.162035	1	4022	tags=38%, list=18%, signal=45%
DNA_DAMAGE_RESPONSESIGNAL_TRANSDUCTION	DNA_DAMAGE_RESPONSESIGNAL_TRANSDUCTION		27	-0.563628	-1.64616	0.00984252	0.16646	1	371	tags=19%, list=2%, signal=19%
SPINDLE_POLE	SPINDLE_POLE		18	-0.622359	-1.63698	0.0146138	0.177026	1	2207	tags=44%, list=10%, signal=49%
REACTOME_EXTRACELLULAR_MATRIX_ORGANIZATION	REACTOME_EXTRACELLULAR_MATRIX_ORGANIZATION		78	-0.455811	-1.63443	0.00194175	0.178062	1	1895	tags=22%, list=8%, signal=24%
EXTRACELLULAR_STRUCTURE_ORGANIZATION_AND_BIOGENESIS	EXTRACELLULAR_STRUCTURE_ORGANIZATION_AND_BIOGENESIS		30	-0.550883	-1.63113	0.0159363	0.180603	1	5058	tags=50%, list=22%, signal=64%
REACTOME_ADP_SIGNALLING_THROUGH_P2RY1	REACTOME_ADP_SIGNALLING_THROUGH_P2RY1		23	-0.577261	-1.62806	0.0228571	0.182938	1	4416	tags=43%, list=19%, signal=54%
CELLULAR_CARBOHYDRATE_CATABOLIC_PROCESS	CELLULAR_CARBOHYDRATE_CATABOLIC_PROCESS		21	-0.593243	-1.62569	0.0223881	0.184384	1	3032	tags=43%, list=13%, signal=49%
KEGG_PARKINSONS_DISEASE	KEGG_PARKINSONS_DISEASE		105	-0.434355	-1.62532	0.00573614	0.182388	1	6356	tags=52%, list=28%, signal=72%
REACTOME_TRAFFICKING_OF_AMPA_RECEPTORS	REACTOME_TRAFFICKING_OF_AMPA_RECEPTORS		24	-0.576825	-1.62252	0.030888	0.184737	1	5912	tags=54%, list=26%, signal=73%
CARBOHYDRATE_CATABOLIC_PROCESS	CARBOHYDRATE_CATABOLIC_PROCESS		22	-0.583989	-1.62193	0.0235294	0.183276	1	3032	tags=41%, list=13%, signal=47%
KEGG_ALZHEIMERS_DISEASE	KEGG_ALZHEIMERS_DISEASE		143	-0.409025	-1.62124	0.00191939	0.181906	1	6356	tags=46%, list=28%, signal=63%
REACTOME_METABOLISM_OF_STEROID_HORMONES_AND_VITAMINS_A_AND_D	REACTOME_METABOLISM_OF_STEROID_HORMONES_AND_VITAMINS_A_AND_D		32	-0.539344	-1.61958	0.0113636	0.182374	1	3747	tags=44%, list=16%, signal=52%
REACTOME_METABOLISM_OF_AMINO_ACIDS_AND_DERIVATIVES	REACTOME_METABOLISM_OF_AMINO_ACIDS_AND_DERIVATIVES		183	-0.401165	-1.61541	0.0017762	0.186787	1	4022	tags=31%, list=18%, signal=37%
BIOCARTA_INFLAM_PATHWAY	BIOCARTA_INFLAM_PATHWAY		25	-0.564423	-1.61493	0.0247148	0.185073	1	5162	tags=52%, list=23%, signal=67%
REGULATION_OF_INTRACELLULAR_TRANSPORT	REGULATION_OF_INTRACELLULAR_TRANSPORT		22	-0.580754	-1.61482	0.0181452	0.183011	1	2109	tags=36%, list=9%, signal=40%
REACTOME_REGULATION_OF_BETA_CELL_DEVELOPMENT	REACTOME_REGULATION_OF_BETA_CELL_DEVELOPMENT		29	-0.533605	-1.61339	0.0123711	0.18275	1	3074	tags=31%, list=13%, signal=36%
KEGG_OXIDATIVE_PHOSPHORYLATION	KEGG_OXIDATIVE_PHOSPHORYLATION		109	-0.427197	-1.61103	0.00575816	0.183939	1	6356	tags=51%, list=28%, signal=71%
ENERGY_DERIVATION_BY_OXIDATION_OF_ORGANIC_COMPOUNDS	ENERGY_DERIVATION_BY_OXIDATION_OF_ORGANIC_COMPOUNDS		32	-0.536085	-1.61023	0.0116732	0.18262	1	3087	tags=38%, list=13%, signal=43%
OXIDOREDUCTASE_ACTIVITY_ACTING_ON_CH_OH_GROUP_OF_DONORS	OXIDOREDUCTASE_ACTIVITY_ACTING_ON_CH_OH_GROUP_OF_DONORS		53	-0.48593	-1.60941	0.00806452	0.181673	1	2016	tags=25%, list=9%, signal=27%
PHOSPHOLIPASE_ACTIVITY	PHOSPHOLIPASE_ACTIVITY		39	-0.504587	-1.60734	0.0153551	0.18251	1	2779	tags=28%, list=12%, signal=32%
REACTOME_STEROID_HORMONES	REACTOME_STEROID_HORMONES		26	-0.557992	-1.6054	0.0196078	0.183168	1	3747	tags=46%, list=16%, signal=55%
ORGANIC_ACID_METABOLIC_PROCESS	ORGANIC_ACID_METABOLIC_PROCESS		159	-0.404682	-1.60508	0.00176056	0.181404	1	1814	tags=23%, list=8%, signal=24%
KEGG_RETINOL_METABOLISM	KEGG_RETINOL_METABOLISM		27	-0.548309	-1.60078	0.0226843	0.185929	1	5197	tags=48%, list=23%, signal=62%
REACTOME_INHIBITION_OF_VOLTAGE_GATED_CA2_CHANNELS_VIA_GBETA_GAMMA_SUBUNITS	REACTOME_INHIBITION_OF_VOLTAGE_GATED_CA2_CHANNELS_VIA_GBETA_GAMMA_SUBUNITS		24	-0.562423	-1.60041	0.0246212	0.184436	1	1393	tags=17%, list=6%, signal=18%
REACTOME_HEPARAN_SULFATE_HEPARIN_HS_GAG_METABOLISM	REACTOME_HEPARAN_SULFATE_HEPARIN_HS_GAG_METABOLISM		49	-0.475337	-1.59829	0.01341	0.185179	1	2889	tags=27%, list=13%, signal=30%
REACTOME_GLYCEROPHOSPHOLIPID_BIOSYNTHESIS	REACTOME_GLYCEROPHOSPHOLIPID_BIOSYNTHESIS		79	-0.447229	-1.59629	0.00402414	0.185919	1	1865	tags=27%, list=8%, signal=29%
KEGG_TERPENOID_BACKBONE_BIOSYNTHESIS	KEGG_TERPENOID_BACKBONE_BIOSYNTHESIS		15	-0.62254	-1.59538	0.0394477	0.185209	1	1868	tags=40%, list=8%, signal=44%
REACTOME_MUSCLE_CONTRACTION	REACTOME_MUSCLE_CONTRACTION		43	-0.492302	-1.59425	0.010101	0.185112	1	3240	tags=28%, list=14%, signal=32%
REACTOME_ACTIVATION_OF_NMDA_RECEPTOR_UPON_GLUTAMATE_BINDING_AND_POSTSYNAPTIC_EVENTS	REACTOME_ACTIVATION_OF_NMDA_RECEPTOR_UPON_GLUTAMATE_BINDING_AND_POSTSYNAPTIC_EVENTS		35	-0.514892	-1.59324	0.0131827	0.184617	1	2719	tags=29%, list=12%, signal=32%
OXIDOREDUCTASE_ACTIVITY	OXIDOREDUCTASE_ACTIVITY		248	-0.380403	-1.59295	0	0.182886	1	3774	tags=29%, list=16%, signal=34%
CARBOXYLIC_ACID_METABOLIC_PROCESS	CARBOXYLIC_ACID_METABOLIC_PROCESS		157	-0.398228	-1.59259	0	0.181579	1	1814	tags=22%, list=8%, signal=24%
REACTOME_RESPIRATORY_ELECTRON_TRANSPORT_ATP_SYNTHESIS_BY_CHEMIOSMOTIC_COUPLING_AND_HEAT_PRODUCTION_BY_UNCOUPLING_PROTEINS_	REACTOME_RESPIRATORY_ELECTRON_TRANSPORT_ATP_SYNTHESIS_BY_CHEMIOSMOTIC_COUPLING_AND_HEAT_PRODUCTION_BY_UNCOUPLING_PROTEINS_		75	-0.444943	-1.59026	0.00390625	0.183001	1	6356	tags=56%, list=28%, signal=77%
POLYSACCHARIDE_METABOLIC_PROCESS	POLYSACCHARIDE_METABOLIC_PROCESS		16	-0.614739	-1.58723	0.0358566	0.185914	1	2898	tags=44%, list=13%, signal=50%
OXIDOREDUCTASE_ACTIVITY_GO_0016616	OXIDOREDUCTASE_ACTIVITY_GO_0016616		47	-0.489243	-1.5865	0.0197487	0.184969	1	2016	tags=26%, list=9%, signal=28%
INDUCTION_OF_APOPTOSIS_BY_INTRACELLULAR_SIGNALS	INDUCTION_OF_APOPTOSIS_BY_INTRACELLULAR_SIGNALS		20	-0.571608	-1.58429	0.0362173	0.186444	1	345	tags=20%, list=2%, signal=20%
TISSUE_DEVELOPMENT	TISSUE_DEVELOPMENT		121	-0.409816	-1.58219	0	0.188115	1	2465	tags=21%, list=11%, signal=24%
REACTOME_TCA_CYCLE_AND_RESPIRATORY_ELECTRON_TRANSPORT	REACTOME_TCA_CYCLE_AND_RESPIRATORY_ELECTRON_TRANSPORT		108	-0.417519	-1.57879	0.0036036	0.191609	1	6400	tags=57%, list=28%, signal=79%
REGULATION_OF_MULTICELLULAR_ORGANISMAL_PROCESS	REGULATION_OF_MULTICELLULAR_ORGANISMAL_PROCESS		129	-0.407288	-1.57848	0.00189394	0.190091	1	5110	tags=36%, list=22%, signal=47%
TRANSFERASE_ACTIVITY_TRANSFERRING_ONE_CARBON_GROUPS	TRANSFERASE_ACTIVITY_TRANSFERRING_ONE_CARBON_GROUPS		35	-0.505787	-1.57747	0.0196464	0.189691	1	1591	tags=17%, list=7%, signal=18%
KEGG_CELL_ADHESION_MOLECULES_CAMS	KEGG_CELL_ADHESION_MOLECULES_CAMS		105	-0.4189	-1.57332	0.00764818	0.194008	1	4970	tags=43%, list=22%, signal=54%
NUCLEOBASENUCLEOSIDE_AND_NUCLEOTIDE_METABOLIC_PROCESS	NUCLEOBASENUCLEOSIDE_AND_NUCLEOTIDE_METABOLIC_PROCESS		45	-0.49337	-1.57299	0.0132325	0.192698	1	3246	tags=36%, list=14%, signal=41%
AUXILIARY_TRANSPORT_PROTEIN_ACTIVITY	AUXILIARY_TRANSPORT_PROTEIN_ACTIVITY		24	-0.547815	-1.57075	0.0338983	0.19431	1	4309	tags=38%, list=19%, signal=46%
EXTRACELLULAR_MATRIX_PART	EXTRACELLULAR_MATRIX_PART		50	-0.472839	-1.56933	0.012024	0.194762	1	2465	tags=26%, list=11%, signal=29%
EXTRACELLULAR_REGION_PART	EXTRACELLULAR_REGION_PART		290	-0.366626	-1.56887	0	0.193653	1	2999	tags=21%, list=13%, signal=24%
STEROID_BIOSYNTHETIC_PROCESS	STEROID_BIOSYNTHETIC_PROCESS		22	-0.55828	-1.56763	0.0256917	0.194001	1	281	tags=18%, list=1%, signal=18%
KEGG_PRION_DISEASES	KEGG_PRION_DISEASES		32	-0.526134	-1.5653	0.0176125	0.195584	1	6024	tags=50%, list=26%, signal=68%
REACTOME_NCAM_SIGNALING_FOR_NEURITE_OUT_GROWTH	REACTOME_NCAM_SIGNALING_FOR_NEURITE_OUT_GROWTH		55	-0.46694	-1.56199	0.0156556	0.198788	1	1760	tags=20%, list=8%, signal=22%
REACTOME_CELL_CYCLE_MITOTIC	REACTOME_CELL_CYCLE_MITOTIC		265	-0.368746	-1.56159	0	0.197485	1	4110	tags=32%, list=18%, signal=38%
ISOMERASE_ACTIVITY	ISOMERASE_ACTIVITY		30	-0.533215	-1.55972	0.0225141	0.198406	1	931	tags=20%, list=4%, signal=21%
REACTOME_UNBLOCKING_OF_NMDA_RECEPTOR_GLUTAMATE_BINDING_AND_ACTIVATION	REACTOME_UNBLOCKING_OF_NMDA_RECEPTOR_GLUTAMATE_BINDING_AND_ACTIVATION		15	-0.617883	-1.55547	0.03125	0.202901	1	6266	tags=60%, list=27%, signal=83%
KEGG_MISMATCH_REPAIR	KEGG_MISMATCH_REPAIR		20	-0.574236	-1.55534	0.0221774	0.201286	1	3920	tags=45%, list=17%, signal=54%
REACTOME_ACTIVATED_POINT_MUTANTS_OF_FGFR2	REACTOME_ACTIVATED_POINT_MUTANTS_OF_FGFR2		15	-0.613213	-1.5516	0.0348837	0.205217	1	2847	tags=40%, list=12%, signal=46%
REACTOME_REGULATION_OF_APOPTOSIS	REACTOME_REGULATION_OF_APOPTOSIS		54	-0.462692	-1.54928	0.016	0.207142	1	5356	tags=43%, list=23%, signal=55%
LIPOPROTEIN_METABOLIC_PROCESS	LIPOPROTEIN_METABOLIC_PROCESS		27	-0.539008	-1.54836	0.0253411	0.206736	1	4684	tags=48%, list=20%, signal=60%
REACTOME_SCFSKP2_MEDIATED_DEGRADATION_OF_P27_P21	REACTOME_SCFSKP2_MEDIATED_DEGRADATION_OF_P27_P21		49	-0.467443	-1.5481	0.0187617	0.205421	1	5356	tags=45%, list=23%, signal=58%
REACTOME_PEROXISOMAL_LIPID_METABOLISM	REACTOME_PEROXISOMAL_LIPID_METABOLISM		18	-0.581099	-1.54631	0.0316832	0.206327	1	4109	tags=50%, list=18%, signal=61%
CELLULAR_DEFENSE_RESPONSE	CELLULAR_DEFENSE_RESPONSE		40	-0.484631	-1.54319	0.0204842	0.209314	1	3691	tags=30%, list=16%, signal=36%
MORPHOGENESIS_OF_AN_EPITHELIUM	MORPHOGENESIS_OF_AN_EPITHELIUM		15	-0.614979	-1.54252	0.0343511	0.208619	1	2300	tags=33%, list=10%, signal=37%
KEGG_PYRUVATE_METABOLISM	KEGG_PYRUVATE_METABOLISM		34	-0.498143	-1.54207	0.0470588	0.207594	1	3130	tags=47%, list=14%, signal=54%
REGULATION_OF_NUCLEOCYTOPLASMIC_TRANSPORT	REGULATION_OF_NUCLEOCYTOPLASMIC_TRANSPORT		20	-0.570315	-1.54188	0.0373281	0.206176	1	2109	tags=35%, list=9%, signal=39%
REACTOME_CHONDROITIN_SULFATE_DERMATAN_SULFATE_METABOLISM	REACTOME_CHONDROITIN_SULFATE_DERMATAN_SULFATE_METABOLISM		44	-0.476815	-1.54174	0.0271739	0.204769	1	3602	tags=36%, list=16%, signal=43%
REACTOME_SMOOTH_MUSCLE_CONTRACTION	REACTOME_SMOOTH_MUSCLE_CONTRACTION		23	-0.547583	-1.54168	0.0282486	0.203195	1	3240	tags=39%, list=14%, signal=46%
ENDOPLASMIC_RETICULUM	ENDOPLASMIC_RETICULUM		258	-0.363976	-1.54094	0	0.202722	1	5347	tags=37%, list=23%, signal=47%
MITOCHONDRIAL_MEMBRANE_PART	MITOCHONDRIAL_MEMBRANE_PART		45	-0.470678	-1.54077	0.0162455	0.201313	1	7131	tags=58%, list=31%, signal=84%
REACTOME_CELL_CYCLE	REACTOME_CELL_CYCLE		323	-0.354048	-1.54061	0	0.200087	1	4033	tags=30%, list=18%, signal=36%
MICROTUBULE_ORGANIZING_CENTER_PART	MICROTUBULE_ORGANIZING_CENTER_PART		18	-0.573217	-1.53203	0.0488281	0.212134	1	6210	tags=61%, list=27%, signal=84%
CARBOXYLIC_ACID_TRANSPORT	CARBOXYLIC_ACID_TRANSPORT		36	-0.494814	-1.53112	0.0213178	0.212114	1	968	tags=17%, list=4%, signal=17%
KEGG_STEROID_HORMONE_BIOSYNTHESIS	KEGG_STEROID_HORMONE_BIOSYNTHESIS		25	-0.538718	-1.52801	0.0368932	0.215606	1	7014	tags=68%, list=31%, signal=98%
REACTOME_G1_S_TRANSITION	REACTOME_G1_S_TRANSITION		89	-0.418868	-1.52589	0.00904159	0.217079	1	4022	tags=35%, list=18%, signal=42%
REACTOME_ANTIGEN_PROCESSING_CROSS_PRESENTATION	REACTOME_ANTIGEN_PROCESSING_CROSS_PRESENTATION		63	-0.444831	-1.52396	0.00769231	0.218283	1	7011	tags=52%, list=31%, signal=75%
MICROTUBULE_CYTOSKELETON_ORGANIZATION_AND_BIOGENESIS	MICROTUBULE_CYTOSKELETON_ORGANIZATION_AND_BIOGENESIS		31	-0.508327	-1.517	0.0387597	0.228466	1	3745	tags=39%, list=16%, signal=46%
ORGANIC_ACID_TRANSPORT	ORGANIC_ACID_TRANSPORT		37	-0.482747	-1.51667	0.0327553	0.227237	1	968	tags=16%, list=4%, signal=17%
REACTOME_G_ALPHA_Z_SIGNALLING_EVENTS	REACTOME_G_ALPHA_Z_SIGNALLING_EVENTS		39	-0.482286	-1.5139	0.0350553	0.230351	1	4416	tags=38%, list=19%, signal=48%
ELECTRON_CARRIER_ACTIVITY	ELECTRON_CARRIER_ACTIVITY		66	-0.435253	-1.51309	0.0224299	0.229914	1	3888	tags=38%, list=17%, signal=45%
REACTOME_ASSEMBLY_OF_THE_PRE_REPLICATIVE_COMPLEX	REACTOME_ASSEMBLY_OF_THE_PRE_REPLICATIVE_COMPLEX		55	-0.450134	-1.51066	0.0271845	0.232551	1	5447	tags=44%, list=24%, signal=57%
REACTOME_APOPTOSIS	REACTOME_APOPTOSIS		130	-0.386596	-1.50854	0.0093985	0.234862	1	4861	tags=38%, list=21%, signal=48%
INTERPHASE	INTERPHASE		65	-0.438265	-1.5056	0.0132827	0.238225	1	3633	tags=32%, list=16%, signal=38%
REACTOME_APOPTOTIC_EXECUTION_PHASE	REACTOME_APOPTOTIC_EXECUTION_PHASE		47	-0.461614	-1.5041	0.0322581	0.238956	1	4861	tags=45%, list=21%, signal=57%
REACTOME_GLUCONEOGENESIS	REACTOME_GLUCONEOGENESIS		27	-0.525382	-1.50402	0.036965	0.237432	1	3974	tags=59%, list=17%, signal=72%
LIPID_CATABOLIC_PROCESS	LIPID_CATABOLIC_PROCESS		33	-0.500138	-1.50033	0.0390144	0.242219	1	2813	tags=27%, list=12%, signal=31%
CHANNEL_REGULATOR_ACTIVITY	CHANNEL_REGULATOR_ACTIVITY		22	-0.538074	-1.49856	0.0350877	0.24341	1	4309	tags=36%, list=19%, signal=45%
EXTRACELLULAR_REGION	EXTRACELLULAR_REGION		382	-0.342076	-1.49814	0	0.242305	1	2999	tags=21%, list=13%, signal=24%
NUCLEOTIDYLTRANSFERASE_ACTIVITY	NUCLEOTIDYLTRANSFERASE_ACTIVITY		44	-0.461289	-1.49277	0.0200803	0.249823	1	4758	tags=43%, list=21%, signal=54%
REACTOME_VIF_MEDIATED_DEGRADATION_OF_APOBEC3G	REACTOME_VIF_MEDIATED_DEGRADATION_OF_APOBEC3G		46	-0.456033	-1.49198	0.0235294	0.249383	1	5356	tags=46%, list=23%, signal=59%
BIOCARTA_CHREBP2_PATHWAY	BIOCARTA_CHREBP2_PATHWAY		37	-0.476282	-1.49184	0.034749	0.247916	1	6132	tags=54%, list=27%, signal=74%
REACTOME_CELL_SURFACE_INTERACTIONS_AT_THE_VASCULAR_WALL	REACTOME_CELL_SURFACE_INTERACTIONS_AT_THE_VASCULAR_WALL		76	-0.418899	-1.49171	0.0153257	0.246453	1	4765	tags=42%, list=21%, signal=53%
KEGG_PYRIMIDINE_METABOLISM	KEGG_PYRIMIDINE_METABOLISM		90	-0.404128	-1.48846	0.0160428	0.250641	1	2782	tags=30%, list=12%, signal=34%
VITAMIN_METABOLIC_PROCESS	VITAMIN_METABOLIC_PROCESS		16	-0.570773	-1.48727	0.0406977	0.250955	1	1629	tags=31%, list=7%, signal=34%
OXIDOREDUCTASE_ACTIVITY_ACTING_ON_THE_CH_CH_GROUP_OF_DONORS	OXIDOREDUCTASE_ACTIVITY_ACTING_ON_THE_CH_CH_GROUP_OF_DONORS		20	-0.542958	-1.48054	0.0527383	0.261186	1	5570	tags=55%, list=24%, signal=73%
REACTOME_METABOLISM_OF_LIPIDS_AND_LIPOPROTEINS	REACTOME_METABOLISM_OF_LIPIDS_AND_LIPOPROTEINS		421	-0.33348	-1.47641	0	0.267194	1	2996	tags=23%, list=13%, signal=25%
REACTOME_REGULATION_OF_IFNA_SIGNALING	REACTOME_REGULATION_OF_IFNA_SIGNALING		16	-0.56945	-1.47581	0.0662768	0.266416	1	7201	tags=63%, list=31%, signal=91%
EXTRACELLULAR_SPACE	EXTRACELLULAR_SPACE		205	-0.357837	-1.4736	0.0018315	0.269002	1	2962	tags=19%, list=13%, signal=22%
CARBOXYLIC_ACID_TRANSMEMBRANE_TRANSPORTER_ACTIVITY	CARBOXYLIC_ACID_TRANSMEMBRANE_TRANSPORTER_ACTIVITY		40	-0.471795	-1.47097	0.0505837	0.272022	1	968	tags=18%, list=4%, signal=18%
REACTOME_G1_PHASE	REACTOME_G1_PHASE		30	-0.488196	-1.47073	0.037594	0.270732	1	2697	tags=30%, list=12%, signal=34%
REACTOME_GLYCOSAMINOGLYCAN_METABOLISM	REACTOME_GLYCOSAMINOGLYCAN_METABOLISM		99	-0.396212	-1.47056	0.0216963	0.26933	1	2913	tags=27%, list=13%, signal=31%
GLYCEROPHOSPHOLIPID_BIOSYNTHETIC_PROCESS	GLYCEROPHOSPHOLIPID_BIOSYNTHETIC_PROCESS		25	-0.524886	-1.47014	0.0447471	0.26832	1	4756	tags=44%, list=21%, signal=55%
AMINO_ACID_AND_DERIVATIVE_METABOLIC_PROCESS	AMINO_ACID_AND_DERIVATIVE_METABOLIC_PROCESS		91	-0.401175	-1.46867	0.0213178	0.269217	1	1854	tags=22%, list=8%, signal=24%
ORGANIC_ACID_TRANSMEMBRANE_TRANSPORTER_ACTIVITY	ORGANIC_ACID_TRANSMEMBRANE_TRANSPORTER_ACTIVITY		41	-0.461773	-1.46739	0.028626	0.269587	1	968	tags=17%, list=4%, signal=18%
BIOCARTA_CDC42RAC_PATHWAY	BIOCARTA_CDC42RAC_PATHWAY		15	-0.576927	-1.46656	0.0651731	0.269438	1	4085	tags=40%, list=18%, signal=49%
REACTOME_INWARDLY_RECTIFYING_K_CHANNELS	REACTOME_INWARDLY_RECTIFYING_K_CHANNELS		30	-0.486753	-1.46646	0.0360721	0.267968	1	1393	tags=13%, list=6%, signal=14%
RECEPTOR_BINDING	RECEPTOR_BINDING		321	-0.337849	-1.46627	0.00381679	0.266715	1	3890	tags=26%, list=17%, signal=31%
LIPASE_ACTIVITY	LIPASE_ACTIVITY		47	-0.445573	-1.46568	0.0242991	0.266248	1	2779	tags=26%, list=12%, signal=29%
L_AMINO_ACID_TRANSMEMBRANE_TRANSPORTER_ACTIVITY	L_AMINO_ACID_TRANSMEMBRANE_TRANSPORTER_ACTIVITY		15	-0.578508	-1.46524	0.0414201	0.265547	1	1975	tags=27%, list=9%, signal=29%
MITOCHONDRION	MITOCHONDRION		292	-0.341123	-1.46268	0	0.268409	1	5109	tags=40%, list=22%, signal=51%
REACTOME_CELL_CYCLE_CHECKPOINTS	REACTOME_CELL_CYCLE_CHECKPOINTS		94	-0.388923	-1.46112	0.0210728	0.26988	1	5356	tags=40%, list=23%, signal=53%
SUGAR_BINDING	SUGAR_BINDING		23	-0.510856	-1.46062	0.0497018	0.269105	1	5222	tags=57%, list=23%, signal=73%
REACTOME_CHONDROITIN_SULFATE_BIOSYNTHESIS	REACTOME_CHONDROITIN_SULFATE_BIOSYNTHESIS		18	-0.546124	-1.45987	0.0687732	0.269029	1	2815	tags=39%, list=12%, signal=44%
CELL_RECOGNITION	CELL_RECOGNITION		15	-0.579733	-1.45985	0.0737705	0.267482	1	6095	tags=67%, list=27%, signal=91%
INTERPHASE_OF_MITOTIC_CELL_CYCLE	INTERPHASE_OF_MITOTIC_CELL_CYCLE		59	-0.431271	-1.45797	0.0363289	0.269125	1	3633	tags=32%, list=16%, signal=38%
KEGG_GLYOXYLATE_AND_DICARBOXYLATE_METABOLISM	KEGG_GLYOXYLATE_AND_DICARBOXYLATE_METABOLISM		15	-0.577517	-1.45653	0.0831556	0.270041	1	3870	tags=47%, list=17%, signal=56%
KEGG_GLYCOSYLPHOSPHATIDYLINOSITOL_GPI_ANCHOR_BIOSYNTHESIS	KEGG_GLYCOSYLPHOSPHATIDYLINOSITOL_GPI_ANCHOR_BIOSYNTHESIS		21	-0.52974	-1.4519	0.0558882	0.27701	1	4684	tags=52%, list=20%, signal=66%
PHOSPHOLIPID_BIOSYNTHETIC_PROCESS	PHOSPHOLIPID_BIOSYNTHETIC_PROCESS		34	-0.469587	-1.44835	0.046729	0.282222	1	4756	tags=44%, list=21%, signal=56%
CELL_STRUCTURE_DISASSEMBLY_DURING_APOPTOSIS	CELL_STRUCTURE_DISASSEMBLY_DURING_APOPTOSIS		17	-0.546821	-1.44788	0.0876866	0.28164	1	3774	tags=41%, list=16%, signal=49%
TRANSFERASE_ACTIVITY_TRANSFERRING_HEXOSYL_GROUPS	TRANSFERASE_ACTIVITY_TRANSFERRING_HEXOSYL_GROUPS		70	-0.414132	-1.44756	0.0301811	0.28059	1	4983	tags=41%, list=22%, signal=53%
REACTOME_E2F_MEDIATED_REGULATION_OF_DNA_REPLICATION	REACTOME_E2F_MEDIATED_REGULATION_OF_DNA_REPLICATION		22	-0.517728	-1.44467	0.0809249	0.284249	1	3252	tags=36%, list=14%, signal=42%
CELL_CELL_ADHESION	CELL_CELL_ADHESION		78	-0.400883	-1.44462	0.0195695	0.282707	1	2221	tags=18%, list=10%, signal=20%
KEGG_HUNTINGTONS_DISEASE	KEGG_HUNTINGTONS_DISEASE		148	-0.366109	-1.44028	0.00907441	0.289224	1	6788	tags=47%, list=30%, signal=66%
KEGG_DILATED_CARDIOMYOPATHY	KEGG_DILATED_CARDIOMYOPATHY		83	-0.396513	-1.4393	0.0178218	0.289525	1	3859	tags=34%, list=17%, signal=40%
REACTOME_G2_M_CHECKPOINTS	REACTOME_G2_M_CHECKPOINTS		31	-0.478155	-1.4384	0.0591837	0.289609	1	3788	tags=42%, list=17%, signal=50%
KEGG_HISTIDINE_METABOLISM	KEGG_HISTIDINE_METABOLISM		26	-0.502981	-1.43828	0.0626223	0.288243	1	2309	tags=35%, list=10%, signal=38%
REACTOME_THE_ROLE_OF_NEF_IN_HIV1_REPLICATION_AND_DISEASE_PATHOGENESIS	REACTOME_THE_ROLE_OF_NEF_IN_HIV1_REPLICATION_AND_DISEASE_PATHOGENESIS		24	-0.492022	-1.43672	0.0704225	0.289523	1	6788	tags=58%, list=30%, signal=83%
REACTOME_HS_GAG_DEGRADATION	REACTOME_HS_GAG_DEGRADATION		19	-0.528767	-1.43386	0.0895833	0.293413	1	1965	tags=37%, list=9%, signal=40%
ALCOHOL_METABOLIC_PROCESS	ALCOHOL_METABOLIC_PROCESS		78	-0.395055	-1.43026	0.0280374	0.298402	1	3044	tags=28%, list=13%, signal=32%
PROTEIN_AMINO_ACID_O_LINKED_GLYCOSYLATION	PROTEIN_AMINO_ACID_O_LINKED_GLYCOSYLATION		17	-0.539779	-1.42834	0.0803922	0.300493	1	642	tags=18%, list=3%, signal=18%
BIOCARTA_PROTEASOME_PATHWAY	BIOCARTA_PROTEASOME_PATHWAY		27	-0.500888	-1.42795	0.0590551	0.299536	1	5726	tags=48%, list=25%, signal=64%
REACTOME_REGULATION_OF_MITOTIC_CELL_CYCLE	REACTOME_REGULATION_OF_MITOTIC_CELL_CYCLE		70	-0.400634	-1.4242	0.0438095	0.305011	1	5356	tags=37%, list=23%, signal=48%
CYTOKINE_ACTIVITY	CYTOKINE_ACTIVITY		87	-0.39168	-1.42397	0.0261194	0.303952	1	2852	tags=25%, list=12%, signal=29%
REACTOME_P53_INDEPENDENT_G1_S_DNA_DAMAGE_CHECKPOINT	REACTOME_P53_INDEPENDENT_G1_S_DNA_DAMAGE_CHECKPOINT		46	-0.443996	-1.42315	0.0484496	0.303914	1	5356	tags=43%, list=23%, signal=57%
KEGG_PROXIMAL_TUBULE_BICARBONATE_RECLAMATION	KEGG_PROXIMAL_TUBULE_BICARBONATE_RECLAMATION		20	-0.52142	-1.42175	0.0898204	0.305271	1	2879	tags=35%, list=13%, signal=40%
BIOCARTA_CELLCYCLE_PATHWAY	BIOCARTA_CELLCYCLE_PATHWAY		21	-0.515733	-1.42115	0.0837989	0.304921	1	2697	tags=33%, list=12%, signal=38%
KEGG_HYPERTROPHIC_CARDIOMYOPATHY_HCM	KEGG_HYPERTROPHIC_CARDIOMYOPATHY_HCM		79	-0.39246	-1.41995	0.0405904	0.305658	1	3859	tags=35%, list=17%, signal=42%
CHROMOSOMAL_PART	CHROMOSOMAL_PART		87	-0.391803	-1.4199	0.0141988	0.304225	1	6218	tags=44%, list=27%, signal=60%
REACTOME_POTASSIUM_CHANNELS	REACTOME_POTASSIUM_CHANNELS		96	-0.387926	-1.41898	0.02	0.304339	1	1393	tags=14%, list=6%, signal=14%
LIPID_METABOLIC_PROCESS	LIPID_METABOLIC_PROCESS		268	-0.332246	-1.4187	0.00715563	0.303305	1	2813	tags=22%, list=12%, signal=25%
G_PROTEIN_COUPLED_RECEPTOR_BINDING	G_PROTEIN_COUPLED_RECEPTOR_BINDING		40	-0.44764	-1.41537	0.0542169	0.308309	1	2954	tags=28%, list=13%, signal=32%
KEGG_PROTEASOME	KEGG_PROTEASOME		43	-0.435945	-1.41422	0.0622642	0.309031	1	6810	tags=49%, list=30%, signal=69%
LIPOPROTEIN_BIOSYNTHETIC_PROCESS	LIPOPROTEIN_BIOSYNTHETIC_PROCESS		21	-0.508701	-1.41396	0.0678643	0.308017	1	4684	tags=48%, list=20%, signal=60%
APOPTOTIC_NUCLEAR_CHANGES	APOPTOTIC_NUCLEAR_CHANGES		17	-0.532527	-1.41345	0.106796	0.307423	1	2737	tags=29%, list=12%, signal=33%
CYTOSKELETON	CYTOSKELETON		321	-0.327156	-1.41205	0.00353357	0.308505	1	3865	tags=25%, list=17%, signal=30%
MEMBRANE_LIPID_BIOSYNTHETIC_PROCESS	MEMBRANE_LIPID_BIOSYNTHETIC_PROCESS		42	-0.434674	-1.40685	0.0651341	0.31794	1	4756	tags=38%, list=21%, signal=48%
REACTOME_ERK_MAPK_TARGETS	REACTOME_ERK_MAPK_TARGETS		20	-0.522395	-1.40522	0.0861057	0.319574	1	4193	tags=40%, list=18%, signal=49%
NUCLEOTIDE_METABOLIC_PROCESS	NUCLEOTIDE_METABOLIC_PROCESS		36	-0.45666	-1.40506	0.0712946	0.31835	1	3246	tags=36%, list=14%, signal=42%
REACTOME_AUTODEGRADATION_OF_CDH1_BY_CDH1_APC_C	REACTOME_AUTODEGRADATION_OF_CDH1_BY_CDH1_APC_C		51	-0.422969	-1.40421	0.0496032	0.318424	1	5641	tags=43%, list=25%, signal=57%
METHYLTRANSFERASE_ACTIVITY	METHYLTRANSFERASE_ACTIVITY		34	-0.454329	-1.40413	0.0651341	0.31707	1	1591	tags=15%, list=7%, signal=16%
BIOSYNTHETIC_PROCESS	BIOSYNTHETIC_PROCESS		420	-0.316586	-1.40308	0.00700525	0.317558	1	5165	tags=30%, list=23%, signal=38%
CHROMOSOMEPERICENTRIC_REGION	CHROMOSOMEPERICENTRIC_REGION		29	-0.478357	-1.40224	0.0680412	0.317575	1	5290	tags=41%, list=23%, signal=54%
CARBOHYDRATE_METABOLIC_PROCESS	CARBOHYDRATE_METABOLIC_PROCESS		159	-0.359644	-1.40219	0.00729927	0.31613	1	3123	tags=26%, list=14%, signal=30%
SPINDLE_MICROTUBULE	SPINDLE_MICROTUBULE		15	-0.557925	-1.40193	0.0790514	0.315091	1	3359	tags=33%, list=15%, signal=39%
REACTOME_ORC1_REMOVAL_FROM_CHROMATIN	REACTOME_ORC1_REMOVAL_FROM_CHROMATIN		57	-0.41296	-1.40081	0.0375494	0.315854	1	5356	tags=40%, list=23%, signal=53%
REACTOME_APC_C_CDH1_MEDIATED_DEGRADATION_OF_CDC20_AND_OTHER_APC_C_CDH1_TARGETED_PROTEINS_IN_LATE_MITOSIS_EARLY_G1	REACTOME_APC_C_CDH1_MEDIATED_DEGRADATION_OF_CDC20_AND_OTHER_APC_C_CDH1_TARGETED_PROTEINS_IN_LATE_MITOSIS_EARLY_G1		59	-0.41484	-1.40017	0.0537037	0.315583	1	5641	tags=42%, list=25%, signal=56%
KEGG_AMINO_SUGAR_AND_NUCLEOTIDE_SUGAR_METABOLISM	KEGG_AMINO_SUGAR_AND_NUCLEOTIDE_SUGAR_METABOLISM		40	-0.442265	-1.39616	0.0576541	0.322287	1	3906	tags=38%, list=17%, signal=45%
REACTOME_TELOMERE_MAINTENANCE	REACTOME_TELOMERE_MAINTENANCE		48	-0.424272	-1.39572	0.0574257	0.321777	1	2981	tags=31%, list=13%, signal=36%
BEHAVIOR	BEHAVIOR		123	-0.361536	-1.39569	0.0188324	0.320325	1	3115	tags=20%, list=14%, signal=22%
CHROMATIN_BINDING	CHROMATIN_BINDING		28	-0.477382	-1.39238	0.0910891	0.325951	1	3184	tags=32%, list=14%, signal=37%
REACTOME_MITOTIC_PROMETAPHASE	REACTOME_MITOTIC_PROMETAPHASE		78	-0.389704	-1.39193	0.0247619	0.325456	1	3745	tags=31%, list=16%, signal=37%
REACTOME_AMINE_DERIVED_HORMONES	REACTOME_AMINE_DERIVED_HORMONES		15	-0.549615	-1.39099	0.0948767	0.325885	1	2317	tags=27%, list=10%, signal=30%
KEGG_LEISHMANIA_INFECTION	KEGG_LEISHMANIA_INFECTION		51	-0.414917	-1.39041	0.0598911	0.325502	1	4598	tags=29%, list=20%, signal=37%
REACTOME_NEF_MEDIATES_DOWN_MODULATION_OF_CELL_SURFACE_RECEPTORS_BY_RECRUITING_THEM_TO_CLATHRIN_ADAPTERS	REACTOME_NEF_MEDIATES_DOWN_MODULATION_OF_CELL_SURFACE_RECEPTORS_BY_RECRUITING_THEM_TO_CLATHRIN_ADAPTERS		17	-0.539542	-1.39035	0.100971	0.324142	1	5707	tags=59%, list=25%, signal=78%
PROTEIN_AMINO_ACID_N_LINKED_GLYCOSYLATION	PROTEIN_AMINO_ACID_N_LINKED_GLYCOSYLATION		30	-0.468861	-1.39015	0.0639535	0.323085	1	5659	tags=50%, list=25%, signal=66%
REACTOME_ACYL_CHAIN_REMODELLING_OF_PE	REACTOME_ACYL_CHAIN_REMODELLING_OF_PE		21	-0.514851	-1.38932	0.0738636	0.323367	1	1494	tags=29%, list=7%, signal=31%
MITOCHONDRIAL_PART	MITOCHONDRIAL_PART		129	-0.357397	-1.38857	0.0114068	0.323267	1	5858	tags=45%, list=26%, signal=60%
CHEMOKINE_RECEPTOR_BINDING	CHEMOKINE_RECEPTOR_BINDING		30	-0.463229	-1.38774	0.0773585	0.323498	1	2852	tags=30%, list=12%, signal=34%
MITOCHONDRIAL_INNER_MEMBRANE	MITOCHONDRIAL_INNER_MEMBRANE		59	-0.405386	-1.38458	0.0451977	0.328255	1	5858	tags=49%, list=26%, signal=66%
CELLULAR_CARBOHYDRATE_METABOLIC_PROCESS	CELLULAR_CARBOHYDRATE_METABOLIC_PROCESS		113	-0.368461	-1.38416	0.0330882	0.327583	1	3044	tags=30%, list=13%, signal=35%
TRANSFERASE_ACTIVITY_TRANSFERRING_ACYL_GROUPS	TRANSFERASE_ACTIVITY_TRANSFERRING_ACYL_GROUPS		50	-0.414432	-1.38277	0.0693878	0.329076	1	3582	tags=30%, list=16%, signal=35%
REGULATION_OF_MUSCLE_CONTRACTION	REGULATION_OF_MUSCLE_CONTRACTION		16	-0.540112	-1.38238	0.0848485	0.328469	1	4825	tags=50%, list=21%, signal=63%
KEGG_PEROXISOME	KEGG_PEROXISOME		70	-0.393092	-1.38064	0.0559846	0.33018	1	4151	tags=34%, list=18%, signal=42%
REACTOME_CROSS_PRESENTATION_OF_SOLUBLE_EXOGENOUS_ANTIGENS_ENDOSOMES	REACTOME_CROSS_PRESENTATION_OF_SOLUBLE_EXOGENOUS_ANTIGENS_ENDOSOMES		44	-0.438896	-1.38019	0.0623701	0.329699	1	5356	tags=43%, list=23%, signal=56%
CHROMOSOME_SEGREGATION	CHROMOSOME_SEGREGATION		29	-0.456573	-1.37794	0.0728347	0.332852	1	6895	tags=45%, list=30%, signal=64%
REACTOME_POST_NMDA_RECEPTOR_ACTIVATION_EVENTS	REACTOME_POST_NMDA_RECEPTOR_ACTIVATION_EVENTS		31	-0.454524	-1.37446	0.0734463	0.338724	1	6266	tags=45%, list=27%, signal=62%
GTPASE_ACTIVITY	GTPASE_ACTIVITY		90	-0.372654	-1.37229	0.0451977	0.341749	1	4578	tags=38%, list=20%, signal=47%
REACTOME_APOPTOTIC_CLEAVAGE_OF_CELLULAR_PROTEINS	REACTOME_APOPTOTIC_CLEAVAGE_OF_CELLULAR_PROTEINS		34	-0.440916	-1.36629	0.0938776	0.353299	1	4861	tags=44%, list=21%, signal=56%
VIRAL_GENOME_REPLICATION	VIRAL_GENOME_REPLICATION		17	-0.527812	-1.36461	0.106262	0.355424	1	240	tags=12%, list=1%, signal=12%
REACTOME_ER_PHAGOSOME_PATHWAY	REACTOME_ER_PHAGOSOME_PATHWAY		51	-0.411261	-1.36239	0.0753296	0.358677	1	5356	tags=41%, list=23%, signal=54%
REACTOME_CDK_MEDIATED_PHOSPHORYLATION_AND_REMOVAL_OF_CDC6	REACTOME_CDK_MEDIATED_PHOSPHORYLATION_AND_REMOVAL_OF_CDC6		44	-0.426247	-1.36005	0.0794297	0.362219	1	5356	tags=43%, list=23%, signal=56%
CALCIUM_CHANNEL_ACTIVITY	CALCIUM_CHANNEL_ACTIVITY		32	-0.449689	-1.35679	0.100604	0.367849	1	1866	tags=25%, list=8%, signal=27%
REACTOME_HOST_INTERACTIONS_OF_HIV_FACTORS	REACTOME_HOST_INTERACTIONS_OF_HIV_FACTORS		108	-0.357457	-1.35645	0.0372439	0.367146	1	5980	tags=39%, list=26%, signal=52%
REGULATION_OF_RESPONSE_TO_STIMULUS	REGULATION_OF_RESPONSE_TO_STIMULUS		51	-0.397552	-1.35615	0.0699029	0.366159	1	4924	tags=33%, list=21%, signal=42%
ER_TO_GOLGI_VESICLE_MEDIATED_TRANSPORT	ER_TO_GOLGI_VESICLE_MEDIATED_TRANSPORT		17	-0.524401	-1.35489	0.129363	0.367285	1	5145	tags=53%, list=22%, signal=68%
I_KAPPAB_KINASE_NF_KAPPAB_CASCADE	I_KAPPAB_KINASE_NF_KAPPAB_CASCADE		103	-0.360121	-1.35316	0.0331384	0.369454	1	4390	tags=28%, list=19%, signal=35%
REACTOME_ASPARAGINE_N_LINKED_GLYCOSYLATION	REACTOME_ASPARAGINE_N_LINKED_GLYCOSYLATION		74	-0.382288	-1.35257	0.0437376	0.369277	1	6411	tags=53%, list=28%, signal=73%
REACTOME_SULFUR_AMINO_ACID_METABOLISM	REACTOME_SULFUR_AMINO_ACID_METABOLISM		24	-0.479753	-1.35182	0.104854	0.36923	1	1995	tags=29%, list=9%, signal=32%
CARBOXYLESTERASE_ACTIVITY	CARBOXYLESTERASE_ACTIVITY		30	-0.455465	-1.34848	0.116505	0.375136	1	2454	tags=27%, list=11%, signal=30%
POSITIVE_REGULATION_OF_T_CELL_ACTIVATION	POSITIVE_REGULATION_OF_T_CELL_ACTIVATION		17	-0.512746	-1.34775	0.123288	0.375342	1	3221	tags=35%, list=14%, signal=41%
CELL_CYCLE_PROCESS	CELL_CYCLE_PROCESS		176	-0.332846	-1.34493	0.0288462	0.379729	1	5641	tags=37%, list=25%, signal=49%
REACTOME_BIOSYNTHESIS_OF_THE_N_GLYCAN_PRECURSOR_DOLICHOL_LIPID_LINKED_OLIGOSACCHARIDE_LLO_AND_TRANSFER_TO_A_NASCENT_PROTEIN	REACTOME_BIOSYNTHESIS_OF_THE_N_GLYCAN_PRECURSOR_DOLICHOL_LIPID_LINKED_OLIGOSACCHARIDE_LLO_AND_TRANSFER_TO_A_NASCENT_PROTEIN		24	-0.468733	-1.3445	0.114228	0.379235	1	5427	tags=58%, list=24%, signal=76%
NUCLEAR_ENVELOPE_ENDOPLASMIC_RETICULUM_NETWORK	NUCLEAR_ENVELOPE_ENDOPLASMIC_RETICULUM_NETWORK		87	-0.363649	-1.34377	0.0603622	0.379381	1	5347	tags=38%, list=23%, signal=49%
PROTEIN_KINASE_INHIBITOR_ACTIVITY	PROTEIN_KINASE_INHIBITOR_ACTIVITY		23	-0.47507	-1.34367	0.114	0.378056	1	755	tags=17%, list=3%, signal=18%
REACTOME_NUCLEAR_EVENTS_KINASE_AND_TRANSCRIPTION_FACTOR_ACTIVATION	REACTOME_NUCLEAR_EVENTS_KINASE_AND_TRANSCRIPTION_FACTOR_ACTIVATION		23	-0.481207	-1.3418	0.110476	0.380819	1	4193	tags=35%, list=18%, signal=43%
REACTOME_ACTIVATION_OF_ATR_IN_RESPONSE_TO_REPLICATION_STRESS	REACTOME_ACTIVATION_OF_ATR_IN_RESPONSE_TO_REPLICATION_STRESS		26	-0.468862	-1.34136	0.0862423	0.380224	1	3788	tags=42%, list=17%, signal=51%
KEGG_CARDIAC_MUSCLE_CONTRACTION	KEGG_CARDIAC_MUSCLE_CONTRACTION		68	-0.38249	-1.34111	0.0876866	0.379231	1	5098	tags=37%, list=22%, signal=47%
PROTEINACEOUS_EXTRACELLULAR_MATRIX	PROTEINACEOUS_EXTRACELLULAR_MATRIX		88	-0.363227	-1.33924	0.0556586	0.381794	1	2642	tags=24%, list=12%, signal=27%
MITOTIC_CELL_CYCLE	MITOTIC_CELL_CYCLE		142	-0.33736	-1.33853	0.0363985	0.381868	1	3633	tags=26%, list=16%, signal=31%
GLYCOPROTEIN_BIOSYNTHETIC_PROCESS	GLYCOPROTEIN_BIOSYNTHETIC_PROCESS		69	-0.378067	-1.33781	0.0677966	0.381915	1	4983	tags=33%, list=22%, signal=42%
KEGG_ALANINE_ASPARTATE_AND_GLUTAMATE_METABOLISM	KEGG_ALANINE_ASPARTATE_AND_GLUTAMATE_METABOLISM		29	-0.45282	-1.33712	0.0943026	0.381929	1	3164	tags=28%, list=14%, signal=32%
REACTOME_REGULATION_OF_ORNITHINE_DECARBOXYLASE_ODC	REACTOME_REGULATION_OF_ORNITHINE_DECARBOXYLASE_ODC		46	-0.410322	-1.336	0.0782443	0.382962	1	5356	tags=41%, list=23%, signal=54%
REACTOME_GABA_B_RECEPTOR_ACTIVATION	REACTOME_GABA_B_RECEPTOR_ACTIVATION		36	-0.433684	-1.3358	0.0934394	0.381888	1	246	tags=11%, list=1%, signal=11%
REACTOME_DOUBLE_STRAND_BREAK_REPAIR	REACTOME_DOUBLE_STRAND_BREAK_REPAIR		21	-0.490967	-1.3349	0.13035	0.382555	1	6199	tags=52%, list=27%, signal=72%
REACTOME_SCF_BETA_TRCP_MEDIATED_DEGRADATION_OF_EMI1	REACTOME_SCF_BETA_TRCP_MEDIATED_DEGRADATION_OF_EMI1		46	-0.408737	-1.33312	0.0927022	0.385433	1	5356	tags=39%, list=23%, signal=51%
KINASE_INHIBITOR_ACTIVITY	KINASE_INHIBITOR_ACTIVITY		24	-0.458715	-1.33218	0.116635	0.385921	1	755	tags=17%, list=3%, signal=17%
REACTOME_ACYL_CHAIN_REMODELLING_OF_PC	REACTOME_ACYL_CHAIN_REMODELLING_OF_PC		22	-0.484114	-1.33066	0.120582	0.387924	1	2649	tags=32%, list=12%, signal=36%
RIBOSOME	RIBOSOME		37	-0.429635	-1.33044	0.0917782	0.38693	1	4667	tags=38%, list=20%, signal=47%
REACTOME_PYRUVATE_METABOLISM_AND_CITRIC_ACID_TCA_CYCLE	REACTOME_PYRUVATE_METABOLISM_AND_CITRIC_ACID_TCA_CYCLE		37	-0.427028	-1.32964	0.105263	0.387268	1	5630	tags=59%, list=25%, signal=79%
POTASSIUM_ION_TRANSPORT	POTASSIUM_ION_TRANSPORT		56	-0.389508	-1.329	0.0828625	0.387354	1	1273	tags=13%, list=6%, signal=13%
REACTOME_PLATELET_HOMEOSTASIS	REACTOME_PLATELET_HOMEOSTASIS		72	-0.375379	-1.32856	0.0658915	0.38689	1	4416	tags=32%, list=19%, signal=39%
MITOCHONDRIAL_ENVELOPE	MITOCHONDRIAL_ENVELOPE		86	-0.365461	-1.32803	0.0587084	0.386545	1	5858	tags=47%, list=26%, signal=62%
REACTOME_INTEGRATION_OF_ENERGY_METABOLISM	REACTOME_INTEGRATION_OF_ENERGY_METABOLISM		107	-0.352816	-1.3276	0.059387	0.385997	1	1705	tags=17%, list=7%, signal=18%
REACTOME_CREB_PHOSPHORYLATION_THROUGH_THE_ACTIVATION_OF_CAMKII	REACTOME_CREB_PHOSPHORYLATION_THROUGH_THE_ACTIVATION_OF_CAMKII		15	-0.516224	-1.3244	0.131783	0.391598	1	7268	tags=53%, list=32%, signal=78%
REGULATION_OF_TRANSPORT	REGULATION_OF_TRANSPORT		57	-0.386877	-1.32381	0.0868687	0.391481	1	3246	tags=25%, list=14%, signal=29%
KEGG_OOCYTE_MEIOSIS	KEGG_OOCYTE_MEIOSIS		94	-0.356597	-1.32327	0.0682657	0.391265	1	5731	tags=33%, list=25%, signal=44%
REGULATION_OF_CYCLIN_DEPENDENT_PROTEIN_KINASE_ACTIVITY	REGULATION_OF_CYCLIN_DEPENDENT_PROTEIN_KINASE_ACTIVITY		38	-0.424888	-1.32265	0.102041	0.391125	1	5283	tags=42%, list=23%, signal=55%
GLUTAMATE_SIGNALING_PATHWAY	GLUTAMATE_SIGNALING_PATHWAY		16	-0.513825	-1.32255	0.129225	0.389974	1	6266	tags=50%, list=27%, signal=69%
AMINE_METABOLIC_PROCESS	AMINE_METABOLIC_PROCESS		127	-0.346355	-1.32029	0.0662768	0.393883	1	2813	tags=24%, list=12%, signal=28%
BIOCARTA_HCMV_PATHWAY	BIOCARTA_HCMV_PATHWAY		17	-0.515613	-1.31807	0.132797	0.397271	1	1224	tags=12%, list=5%, signal=12%
REACTOME_AXON_GUIDANCE	REACTOME_AXON_GUIDANCE		220	-0.316586	-1.31794	0.0253623	0.396126	1	3297	tags=21%, list=14%, signal=24%
PROTON_TRANSPORTING_TWO_SECTOR_ATPASE_COMPLEX	PROTON_TRANSPORTING_TWO_SECTOR_ATPASE_COMPLEX		15	-0.523182	-1.31674	0.154158	0.397401	1	7131	tags=60%, list=31%, signal=87%
REACTOME_CHEMOKINE_RECEPTORS_BIND_CHEMOKINES	REACTOME_CHEMOKINE_RECEPTORS_BIND_CHEMOKINES		43	-0.416115	-1.31631	0.105263	0.396862	1	813	tags=16%, list=4%, signal=17%
NITROGEN_COMPOUND_METABOLIC_PROCESS	NITROGEN_COMPOUND_METABOLIC_PROCESS		139	-0.338961	-1.31506	0.0339623	0.398342	1	2813	tags=23%, list=12%, signal=26%
REACTOME_CDT1_ASSOCIATION_WITH_THE_CDC6_ORC_ORIGIN_COMPLEX	REACTOME_CDT1_ASSOCIATION_WITH_THE_CDC6_ORC_ORIGIN_COMPLEX		46	-0.404843	-1.31447	0.10119	0.398348	1	5356	tags=41%, list=23%, signal=54%
NEGATIVE_REGULATION_OF_GROWTH	NEGATIVE_REGULATION_OF_GROWTH		35	-0.420673	-1.3136	0.117188	0.398748	1	2737	tags=31%, list=12%, signal=36%
KEGG_CYTOKINE_CYTOKINE_RECEPTOR_INTERACTION	KEGG_CYTOKINE_CYTOKINE_RECEPTOR_INTERACTION		217	-0.314637	-1.31338	0.0323194	0.397824	1	3865	tags=24%, list=17%, signal=29%
NUCLEAR_ORGANIZATION_AND_BIOGENESIS	NUCLEAR_ORGANIZATION_AND_BIOGENESIS		25	-0.459198	-1.31032	0.128713	0.403086	1	2737	tags=28%, list=12%, signal=32%
REACTOME_ACTIVATION_OF_CHAPERONE_GENES_BY_XBP1S	REACTOME_ACTIVATION_OF_CHAPERONE_GENES_BY_XBP1S		40	-0.412283	-1.31024	0.113971	0.401873	1	6366	tags=43%, list=28%, signal=59%
CELLULAR_LIPID_CATABOLIC_PROCESS	CELLULAR_LIPID_CATABOLIC_PROCESS		30	-0.446323	-1.31015	0.134615	0.400599	1	5344	tags=43%, list=23%, signal=56%
PROTEASOME_COMPLEX	PROTEASOME_COMPLEX		22	-0.469391	-1.31001	0.127737	0.399582	1	6810	tags=50%, list=30%, signal=71%
KEGG_VASCULAR_SMOOTH_MUSCLE_CONTRACTION	KEGG_VASCULAR_SMOOTH_MUSCLE_CONTRACTION		101	-0.348655	-1.30948	0.073724	0.399464	1	4064	tags=25%, list=18%, signal=30%
KEGG_METABOLISM_OF_XENOBIOTICS_BY_CYTOCHROME_P450	KEGG_METABOLISM_OF_XENOBIOTICS_BY_CYTOCHROME_P450		29	-0.444886	-1.30775	0.122047	0.402194	1	2915	tags=34%, list=13%, signal=39%
CHROMOSOME	CHROMOSOME		112	-0.343807	-1.30773	0.0798479	0.400849	1	6230	tags=40%, list=27%, signal=55%
KEGG_CHEMOKINE_SIGNALING_PATHWAY	KEGG_CHEMOKINE_SIGNALING_PATHWAY		160	-0.32594	-1.30635	0.0373134	0.402488	1	4537	tags=26%, list=20%, signal=32%
MICROTUBULE_CYTOSKELETON	MICROTUBULE_CYTOSKELETON		128	-0.335909	-1.30548	0.0481481	0.403252	1	3757	tags=25%, list=16%, signal=30%
REACTOME_CHROMOSOME_MAINTENANCE	REACTOME_CHROMOSOME_MAINTENANCE		81	-0.362579	-1.30504	0.0656934	0.40292	1	3920	tags=31%, list=17%, signal=37%
KEGG_PROPANOATE_METABOLISM	KEGG_PROPANOATE_METABOLISM		29	-0.449164	-1.30452	0.153101	0.40267	1	5344	tags=59%, list=23%, signal=76%
COENZYME_METABOLIC_PROCESS	COENZYME_METABOLIC_PROCESS		36	-0.419933	-1.30386	0.122605	0.402763	1	2460	tags=28%, list=11%, signal=31%
REACTOME_AUTODEGRADATION_OF_THE_E3_UBIQUITIN_LIGASE_COP1	REACTOME_AUTODEGRADATION_OF_THE_E3_UBIQUITIN_LIGASE_COP1		44	-0.40857	-1.30205	0.0858779	0.405356	1	5356	tags=41%, list=23%, signal=53%
REGULATION_OF_IMMUNE_RESPONSE	REGULATION_OF_IMMUNE_RESPONSE		29	-0.443121	-1.30031	0.145098	0.407916	1	4924	tags=41%, list=21%, signal=53%
CELLULAR_CATABOLIC_PROCESS	CELLULAR_CATABOLIC_PROCESS		187	-0.319708	-1.30011	0.0460405	0.406969	1	3911	tags=25%, list=17%, signal=29%
REACTOME_CLASS_I_MHC_MEDIATED_ANTIGEN_PROCESSING_PRESENTATION	REACTOME_CLASS_I_MHC_MEDIATED_ANTIGEN_PROCESSING_PRESENTATION		211	-0.315749	-1.29957	0.0299296	0.406719	1	5264	tags=29%, list=23%, signal=37%
MONOCARBOXYLIC_ACID_METABOLIC_PROCESS	MONOCARBOXYLIC_ACID_METABOLIC_PROCESS		75	-0.360444	-1.29875	0.088632	0.407145	1	2932	tags=28%, list=13%, signal=32%
MICROTUBULE_ORGANIZING_CENTER	MICROTUBULE_ORGANIZING_CENTER		60	-0.377725	-1.29647	0.108779	0.410658	1	4008	tags=30%, list=17%, signal=36%
KEGG_INSULIN_SIGNALING_PATHWAY	KEGG_INSULIN_SIGNALING_PATHWAY		126	-0.336755	-1.29633	0.0711382	0.40968	1	1910	tags=16%, list=8%, signal=17%
KEGG_ECM_RECEPTOR_INTERACTION	KEGG_ECM_RECEPTOR_INTERACTION		80	-0.354644	-1.29579	0.082218	0.409469	1	2675	tags=31%, list=12%, signal=35%
EXTRACELLULAR_MATRIX	EXTRACELLULAR_MATRIX		90	-0.356214	-1.29408	0.0718232	0.411851	1	2642	tags=23%, list=12%, signal=26%
REACTOME_REGULATION_OF_INSULIN_SECRETION	REACTOME_REGULATION_OF_INSULIN_SECRETION		83	-0.359372	-1.2929	0.0827206	0.41317	1	1705	tags=14%, list=7%, signal=16%
REGULATION_OF_CYTOKINE_PRODUCTION	REGULATION_OF_CYTOKINE_PRODUCTION		23	-0.466778	-1.29143	0.159681	0.415008	1	3825	tags=26%, list=17%, signal=31%
BIOCARTA_CYTOKINE_PATHWAY	BIOCARTA_CYTOKINE_PATHWAY		19	-0.477945	-1.28926	0.148289	0.41858	1	6916	tags=47%, list=30%, signal=68%
ADAPTIVE_IMMUNE_RESPONSE_GO_0002460	ADAPTIVE_IMMUNE_RESPONSE_GO_0002460		21	-0.466419	-1.28896	0.146484	0.417883	1	6679	tags=48%, list=29%, signal=67%
REACTOME_DESTABILIZATION_OF_MRNA_BY_AUF1_HNRNP_D0	REACTOME_DESTABILIZATION_OF_MRNA_BY_AUF1_HNRNP_D0		46	-0.39112	-1.28848	0.121032	0.417702	1	5356	tags=39%, list=23%, signal=51%
POSITIVE_REGULATION_OF_I_KAPPAB_KINASE_NF_KAPPAB_CASCADE	POSITIVE_REGULATION_OF_I_KAPPAB_KINASE_NF_KAPPAB_CASCADE		81	-0.357734	-1.28809	0.09375	0.417211	1	4390	tags=27%, list=19%, signal=33%
MITOCHONDRIAL_MEMBRANE	MITOCHONDRIAL_MEMBRANE		76	-0.362364	-1.28791	0.0896414	0.416327	1	5858	tags=45%, list=26%, signal=60%
KEGG_SYSTEMIC_LUPUS_ERYTHEMATOSUS	KEGG_SYSTEMIC_LUPUS_ERYTHEMATOSUS		67	-0.369406	-1.28561	0.0948767	0.420192	1	2730	tags=22%, list=12%, signal=25%
REACTOME_SIGNALING_BY_WNT	REACTOME_SIGNALING_BY_WNT		58	-0.382356	-1.2847	0.113725	0.420952	1	5356	tags=38%, list=23%, signal=49%
PROTEIN_KINASE_REGULATOR_ACTIVITY	PROTEIN_KINASE_REGULATOR_ACTIVITY		36	-0.415298	-1.28408	0.140741	0.421108	1	755	tags=14%, list=3%, signal=14%
HUMORAL_IMMUNE_RESPONSE	HUMORAL_IMMUNE_RESPONSE		29	-0.432476	-1.28389	0.101833	0.420189	1	4022	tags=28%, list=18%, signal=33%
KEGG_AXON_GUIDANCE	KEGG_AXON_GUIDANCE		126	-0.332129	-1.28333	0.0505618	0.420188	1	2549	tags=20%, list=11%, signal=22%
REACTOME_SLC_MEDIATED_TRANSMEMBRANE_TRANSPORT	REACTOME_SLC_MEDIATED_TRANSMEMBRANE_TRANSPORT		223	-0.308664	-1.28248	0.0285171	0.420829	1	2963	tags=19%, list=13%, signal=22%
KEGG_TRYPTOPHAN_METABOLISM	KEGG_TRYPTOPHAN_METABOLISM		35	-0.410968	-1.28198	0.153119	0.420775	1	5344	tags=43%, list=23%, signal=56%
REACTOME_DEVELOPMENTAL_BIOLOGY	REACTOME_DEVELOPMENTAL_BIOLOGY		357	-0.293599	-1.28193	0.018622	0.419569	1	3110	tags=18%, list=14%, signal=21%
REACTOME_NEUROTRANSMITTER_RECEPTOR_BINDING_AND_DOWNSTREAM_TRANSMISSION_IN_THE_POSTSYNAPTIC_CELL	REACTOME_NEUROTRANSMITTER_RECEPTOR_BINDING_AND_DOWNSTREAM_TRANSMISSION_IN_THE_POSTSYNAPTIC_CELL		127	-0.33561	-1.28126	0.0584071	0.419726	1	2719	tags=18%, list=12%, signal=20%
CHEMOKINE_ACTIVITY	CHEMOKINE_ACTIVITY		29	-0.435951	-1.28112	0.138067	0.418756	1	2852	tags=28%, list=12%, signal=31%
REGULATION_OF_IMMUNE_SYSTEM_PROCESS	REGULATION_OF_IMMUNE_SYSTEM_PROCESS		55	-0.381385	-1.27963	0.115312	0.420765	1	4924	tags=36%, list=21%, signal=46%
REACTOME_G_ALPHA_I_SIGNALLING_EVENTS	REACTOME_G_ALPHA_I_SIGNALLING_EVENTS		166	-0.319893	-1.27892	0.0676692	0.421081	1	5606	tags=31%, list=24%, signal=40%
KEGG_PURINE_METABOLISM	KEGG_PURINE_METABOLISM		149	-0.324855	-1.27889	0.0569853	0.419875	1	2908	tags=23%, list=13%, signal=26%
POSITIVE_REGULATION_OF_LYMPHOCYTE_ACTIVATION	POSITIVE_REGULATION_OF_LYMPHOCYTE_ACTIVATION		19	-0.482791	-1.27821	0.157685	0.419999	1	7429	tags=63%, list=32%, signal=93%
REACTOME_AQUAPORIN_MEDIATED_TRANSPORT	REACTOME_AQUAPORIN_MEDIATED_TRANSPORT		43	-0.399301	-1.27673	0.161034	0.421989	1	1393	tags=14%, list=6%, signal=15%
REACTOME_SYNTHESIS_OF_PA	REACTOME_SYNTHESIS_OF_PA		26	-0.438359	-1.27646	0.145068	0.421218	1	2325	tags=31%, list=10%, signal=34%
REACTOME_INTERFERON_SIGNALING	REACTOME_INTERFERON_SIGNALING		117	-0.328135	-1.27563	0.0844278	0.42177	1	5105	tags=37%, list=22%, signal=47%
G1_S_TRANSITION_OF_MITOTIC_CELL_CYCLE	G1_S_TRANSITION_OF_MITOTIC_CELL_CYCLE		25	-0.443946	-1.27332	0.166023	0.42593	1	3633	tags=32%, list=16%, signal=38%
REACTOME_ACTIVATION_OF_KAINATE_RECEPTORS_UPON_GLUTAMATE_BINDING	REACTOME_ACTIVATION_OF_KAINATE_RECEPTORS_UPON_GLUTAMATE_BINDING		28	-0.425281	-1.27317	0.128968	0.42499	1	5263	tags=39%, list=23%, signal=51%
CARBOHYDRATE_TRANSPORT	CARBOHYDRATE_TRANSPORT		15	-0.497135	-1.27189	0.177606	0.426497	1	3716	tags=53%, list=16%, signal=64%
ENDOPLASMIC_RETICULUM_MEMBRANE	ENDOPLASMIC_RETICULUM_MEMBRANE		78	-0.359946	-1.27188	0.09375	0.425249	1	5347	tags=41%, list=23%, signal=53%
KEGG_LONG_TERM_POTENTIATION	KEGG_LONG_TERM_POTENTIATION		62	-0.365052	-1.2705	0.128544	0.427037	1	6266	tags=34%, list=27%, signal=46%
ENVELOPE	ENVELOPE		151	-0.321942	-1.27023	0.0558659	0.426432	1	5347	tags=34%, list=23%, signal=45%
PHOSPHOINOSITIDE_BIOSYNTHETIC_PROCESS	PHOSPHOINOSITIDE_BIOSYNTHETIC_PROCESS		20	-0.473976	-1.26996	0.173307	0.425799	1	4684	tags=40%, list=20%, signal=50%
BIOCARTA_PGC1A_PATHWAY	BIOCARTA_PGC1A_PATHWAY		22	-0.449964	-1.26872	0.147303	0.427239	1	5114	tags=36%, list=22%, signal=47%
AMINO_SUGAR_METABOLIC_PROCESS	AMINO_SUGAR_METABOLIC_PROCESS		16	-0.488488	-1.26776	0.188285	0.427995	1	2685	tags=50%, list=12%, signal=57%
ORGANELLE_ENVELOPE	ORGANELLE_ENVELOPE		151	-0.321942	-1.26742	0.0596745	0.427467	1	5347	tags=34%, list=23%, signal=45%
REGULATION_OF_I_KAPPAB_KINASE_NF_KAPPAB_CASCADE	REGULATION_OF_I_KAPPAB_KINASE_NF_KAPPAB_CASCADE		85	-0.348927	-1.26713	0.109195	0.426875	1	4390	tags=28%, list=19%, signal=35%
REACTOME_SEMAPHORIN_INTERACTIONS	REACTOME_SEMAPHORIN_INTERACTIONS		61	-0.364728	-1.26535	0.119608	0.429891	1	5809	tags=39%, list=25%, signal=53%
KEGG_MAPK_SIGNALING_PATHWAY	KEGG_MAPK_SIGNALING_PATHWAY		239	-0.299879	-1.26502	0.0412758	0.429469	1	3338	tags=23%, list=15%, signal=26%
REACTOME_REGULATION_OF_INSULIN_SECRETION_BY_GLUCAGON_LIKE_PEPTIDE1	REACTOME_REGULATION_OF_INSULIN_SECRETION_BY_GLUCAGON_LIKE_PEPTIDE1		38	-0.403013	-1.26501	0.12	0.428266	1	1393	tags=16%, list=6%, signal=17%
REACTOME_GABA_RECEPTOR_ACTIVATION	REACTOME_GABA_RECEPTOR_ACTIVATION		50	-0.380889	-1.26499	0.127202	0.427059	1	264	tags=10%, list=1%, signal=10%
REACTOME_MHC_CLASS_II_ANTIGEN_PRESENTATION	REACTOME_MHC_CLASS_II_ANTIGEN_PRESENTATION		69	-0.361525	-1.26366	0.119843	0.428977	1	5327	tags=38%, list=23%, signal=49%
CYTOSOLIC_PART	CYTOSOLIC_PART		17	-0.482963	-1.26294	0.190291	0.429284	1	3615	tags=35%, list=16%, signal=42%
REACTOME_SEMA4D_IN_SEMAPHORIN_SIGNALING	REACTOME_SEMA4D_IN_SEMAPHORIN_SIGNALING		27	-0.429857	-1.26293	0.142857	0.428075	1	4275	tags=37%, list=19%, signal=45%
REACTOME_KINESINS	REACTOME_KINESINS		19	-0.466072	-1.26259	0.1875	0.427703	1	3488	tags=37%, list=15%, signal=43%
REACTOME_GROWTH_HORMONE_RECEPTOR_SIGNALING	REACTOME_GROWTH_HORMONE_RECEPTOR_SIGNALING		21	-0.46156	-1.26043	0.18664	0.431292	1	3822	tags=33%, list=17%, signal=40%
CELLULAR_LIPID_METABOLIC_PROCESS	CELLULAR_LIPID_METABOLIC_PROCESS		213	-0.305382	-1.2604	0.0625	0.43014	1	2813	tags=21%, list=12%, signal=24%
REACTOME_GLUTATHIONE_CONJUGATION	REACTOME_GLUTATHIONE_CONJUGATION		19	-0.458781	-1.26027	0.195266	0.429215	1	2941	tags=37%, list=13%, signal=42%
REACTOME_REGULATION_OF_GENE_EXPRESSION_IN_BETA_CELLS	REACTOME_REGULATION_OF_GENE_EXPRESSION_IN_BETA_CELLS		19	-0.470535	-1.25925	0.192843	0.430417	1	3074	tags=26%, list=13%, signal=30%
KEGG_MELANOMA	KEGG_MELANOMA		66	-0.368631	-1.25924	0.133072	0.429211	1	3012	tags=24%, list=13%, signal=28%
TRANSFERASE_ACTIVITY_TRANSFERRING_GROUPS_OTHER_THAN_AMINO_ACYL_GROUPS	TRANSFERASE_ACTIVITY_TRANSFERRING_GROUPS_OTHER_THAN_AMINO_ACYL_GROUPS		40	-0.400937	-1.25857	0.160079	0.429375	1	2503	tags=23%, list=11%, signal=25%
REACTOME_G0_AND_EARLY_G1	REACTOME_G0_AND_EARLY_G1		20	-0.463649	-1.25595	0.168959	0.434039	1	2452	tags=25%, list=11%, signal=28%
BIOCARTA_LAIR_PATHWAY	BIOCARTA_LAIR_PATHWAY		15	-0.501777	-1.25589	0.188679	0.432939	1	1969	tags=27%, list=9%, signal=29%
ORGANELLE_INNER_MEMBRANE	ORGANELLE_INNER_MEMBRANE		67	-0.356133	-1.25541	0.131528	0.433005	1	5858	tags=48%, list=26%, signal=64%
KEGG_GLUTATHIONE_METABOLISM	KEGG_GLUTATHIONE_METABOLISM		44	-0.393662	-1.25494	0.157282	0.432909	1	2941	tags=32%, list=13%, signal=36%
REACTOME_REGULATION_OF_WATER_BALANCE_BY_RENAL_AQUAPORINS	REACTOME_REGULATION_OF_WATER_BALANCE_BY_RENAL_AQUAPORINS		37	-0.406019	-1.25287	0.149284	0.436168	1	1393	tags=14%, list=6%, signal=14%
REACTOME_G_BETA_GAMMA_SIGNALLING_THROUGH_PI3KGAMMA	REACTOME_G_BETA_GAMMA_SIGNALLING_THROUGH_PI3KGAMMA		23	-0.445292	-1.25278	0.189293	0.435141	1	1393	tags=17%, list=6%, signal=18%
REGULATION_OF_T_CELL_ACTIVATION	REGULATION_OF_T_CELL_ACTIVATION		23	-0.446609	-1.25176	0.190476	0.436165	1	3221	tags=30%, list=14%, signal=35%
B_CELL_ACTIVATION	B_CELL_ACTIVATION		18	-0.464531	-1.25042	0.191235	0.438054	1	4598	tags=50%, list=20%, signal=62%
REACTOME_MYOGENESIS	REACTOME_MYOGENESIS		26	-0.432846	-1.25013	0.182353	0.437564	1	4680	tags=31%, list=20%, signal=39%
POSITIVE_REGULATION_OF_TRANSPORT	POSITIVE_REGULATION_OF_TRANSPORT		20	-0.455224	-1.24967	0.18711	0.43738	1	2898	tags=35%, list=13%, signal=40%
REACTOME_ANTIGEN_PROCESSING_UBIQUITINATION_PROTEASOME_DEGRADATION	REACTOME_ANTIGEN_PROCESSING_UBIQUITINATION_PROTEASOME_DEGRADATION		181	-0.305124	-1.24934	0.0510018	0.436959	1	4840	tags=25%, list=21%, signal=32%
NUCLEAR_IMPORT	NUCLEAR_IMPORT		46	-0.381461	-1.24752	0.141717	0.439966	1	2109	tags=24%, list=9%, signal=26%
NUCLEAR_ENVELOPE	NUCLEAR_ENVELOPE		65	-0.355472	-1.24683	0.138	0.440505	1	2049	tags=17%, list=9%, signal=19%
NITROGEN_COMPOUND_BIOSYNTHETIC_PROCESS	NITROGEN_COMPOUND_BIOSYNTHETIC_PROCESS		22	-0.444051	-1.24579	0.170923	0.441667	1	1854	tags=23%, list=8%, signal=25%
AMINO_ACID_TRANSMEMBRANE_TRANSPORTER_ACTIVITY	AMINO_ACID_TRANSMEMBRANE_TRANSPORTER_ACTIVITY		26	-0.428514	-1.2451	0.156627	0.442197	1	968	tags=15%, list=4%, signal=16%
PROTEIN_IMPORT_INTO_NUCLEUS	PROTEIN_IMPORT_INTO_NUCLEUS		45	-0.383989	-1.24346	0.155722	0.444725	1	2109	tags=24%, list=9%, signal=27%
ADAPTIVE_IMMUNE_RESPONSE	ADAPTIVE_IMMUNE_RESPONSE		22	-0.438443	-1.2433	0.186792	0.443915	1	6679	tags=45%, list=29%, signal=64%
RESPONSE_TO_WOUNDING	RESPONSE_TO_WOUNDING		171	-0.306747	-1.24325	0.0637523	0.442832	1	2226	tags=20%, list=10%, signal=22%
CELL_CYCLE_PHASE	CELL_CYCLE_PHASE		155	-0.308506	-1.24244	0.0686275	0.443374	1	5089	tags=32%, list=22%, signal=40%
RESPONSE_TO_EXTERNAL_STIMULUS	RESPONSE_TO_EXTERNAL_STIMULUS		274	-0.291721	-1.24176	0.0520646	0.443684	1	2954	tags=22%, list=13%, signal=24%
REACTOME_MAP_KINASE_ACTIVATION_IN_TLR_CASCADE	REACTOME_MAP_KINASE_ACTIVATION_IN_TLR_CASCADE		46	-0.378165	-1.24151	0.151119	0.443043	1	5011	tags=30%, list=22%, signal=39%
MICROTUBULE	MICROTUBULE		28	-0.427772	-1.24097	0.192157	0.443124	1	3745	tags=32%, list=16%, signal=38%
CYTOSOL	CYTOSOL		178	-0.30306	-1.2397	0.0895522	0.444898	1	5015	tags=32%, list=22%, signal=41%
REACTOME_STRIATED_MUSCLE_CONTRACTION	REACTOME_STRIATED_MUSCLE_CONTRACTION		24	-0.43318	-1.23914	0.201942	0.445058	1	3240	tags=21%, list=14%, signal=24%
CYTOSKELETON_ORGANIZATION_AND_BIOGENESIS	CYTOSKELETON_ORGANIZATION_AND_BIOGENESIS		185	-0.308858	-1.23889	0.0887246	0.444495	1	4171	tags=26%, list=18%, signal=32%
VOLTAGE_GATED_POTASSIUM_CHANNEL_COMPLEX	VOLTAGE_GATED_POTASSIUM_CHANNEL_COMPLEX		40	-0.389397	-1.23717	0.167665	0.447248	1	1273	tags=15%, list=6%, signal=16%
CATABOLIC_PROCESS	CATABOLIC_PROCESS		197	-0.301162	-1.2364	0.0672727	0.44774	1	3911	tags=23%, list=17%, signal=28%
CELLULAR_RESPIRATION	CELLULAR_RESPIRATION		16	-0.481181	-1.23384	0.181287	0.45251	1	4656	tags=56%, list=20%, signal=71%
BIOCARTA_AT1R_PATHWAY	BIOCARTA_AT1R_PATHWAY		30	-0.408652	-1.23327	0.193487	0.452658	1	5811	tags=40%, list=25%, signal=54%
ENDOPLASMIC_RETICULUM_PART	ENDOPLASMIC_RETICULUM_PART		88	-0.333503	-1.2331	0.143969	0.451949	1	5347	tags=39%, list=23%, signal=50%
KINASE_REGULATOR_ACTIVITY	KINASE_REGULATOR_ACTIVITY		42	-0.387365	-1.2326	0.176238	0.452004	1	1224	tags=14%, list=5%, signal=15%
REACTOME_LYSOSOME_VESICLE_BIOGENESIS	REACTOME_LYSOSOME_VESICLE_BIOGENESIS		18	-0.466597	-1.23237	0.197266	0.4514	1	4855	tags=44%, list=21%, signal=56%
BIOCARTA_NKCELLS_PATHWAY	BIOCARTA_NKCELLS_PATHWAY		17	-0.458012	-1.22662	0.231683	0.463652	1	7806	tags=47%, list=34%, signal=71%
REACTOME_ACTIVATED_TAK1_MEDIATES_P38_MAPK_ACTIVATION	REACTOME_ACTIVATED_TAK1_MEDIATES_P38_MAPK_ACTIVATION		16	-0.482373	-1.2257	0.22973	0.464556	1	3212	tags=25%, list=14%, signal=29%
CYTOSKELETAL_PART	CYTOSKELETAL_PART		201	-0.295392	-1.22477	0.0796117	0.465633	1	3833	tags=24%, list=17%, signal=28%
REACTOME_SHC1_EVENTS_IN_ERBB4_SIGNALING	REACTOME_SHC1_EVENTS_IN_ERBB4_SIGNALING		19	-0.456393	-1.22445	0.216266	0.465146	1	6779	tags=53%, list=30%, signal=75%
CELLULAR_COMPONENT_DISASSEMBLY	CELLULAR_COMPONENT_DISASSEMBLY		30	-0.407857	-1.22317	0.177189	0.467082	1	3891	tags=27%, list=17%, signal=32%
CELL_CORTEX_PART	CELL_CORTEX_PART		16	-0.480653	-1.22251	0.231076	0.467495	1	4171	tags=44%, list=18%, signal=53%
POSITIVE_REGULATION_OF_DEVELOPMENTAL_PROCESS	POSITIVE_REGULATION_OF_DEVELOPMENTAL_PROCESS		198	-0.295919	-1.22197	0.0875233	0.467612	1	5061	tags=30%, list=22%, signal=39%
REACTOME_HS_GAG_BIOSYNTHESIS	REACTOME_HS_GAG_BIOSYNTHESIS		30	-0.41006	-1.21964	0.183752	0.472138	1	2889	tags=27%, list=13%, signal=30%
MITOTIC_CELL_CYCLE_CHECKPOINT	MITOTIC_CELL_CYCLE_CHECKPOINT		20	-0.459611	-1.21947	0.206612	0.471386	1	6797	tags=55%, list=30%, signal=78%
REACTOME_APC_C_CDC20_MEDIATED_DEGRADATION_OF_MITOTIC_PROTEINS	REACTOME_APC_C_CDC20_MEDIATED_DEGRADATION_OF_MITOTIC_PROTEINS		59	-0.356083	-1.21743	0.179389	0.474978	1	5641	tags=39%, list=25%, signal=52%
REACTOME_SIGNALLING_TO_RAS	REACTOME_SIGNALLING_TO_RAS		25	-0.429363	-1.21686	0.193676	0.475204	1	6167	tags=48%, list=27%, signal=66%
REACTOME_ACTIVATED_NOTCH1_TRANSMITS_SIGNAL_TO_THE_NUCLEUS	REACTOME_ACTIVATED_NOTCH1_TRANSMITS_SIGNAL_TO_THE_NUCLEUS		23	-0.42507	-1.21635	0.208255	0.47529	1	320	tags=13%, list=1%, signal=13%
VESICLE_COAT	VESICLE_COAT		16	-0.475193	-1.21622	0.219802	0.474434	1	4678	tags=50%, list=20%, signal=63%
STRUCTURAL_CONSTITUENT_OF_MUSCLE	STRUCTURAL_CONSTITUENT_OF_MUSCLE		30	-0.409782	-1.21487	0.208421	0.476419	1	3730	tags=37%, list=16%, signal=44%
POSITIVE_REGULATION_OF_IMMUNE_RESPONSE	POSITIVE_REGULATION_OF_IMMUNE_RESPONSE		26	-0.415942	-1.21464	0.195918	0.475721	1	4924	tags=42%, list=21%, signal=54%
COFACTOR_METABOLIC_PROCESS	COFACTOR_METABOLIC_PROCESS		51	-0.365023	-1.21445	0.158397	0.474995	1	5080	tags=43%, list=22%, signal=55%
REACTOME_CREB_PHOSPHORYLATION_THROUGH_THE_ACTIVATION_OF_RAS	REACTOME_CREB_PHOSPHORYLATION_THROUGH_THE_ACTIVATION_OF_RAS		26	-0.419538	-1.21402	0.213018	0.474814	1	6266	tags=46%, list=27%, signal=63%
DNA_INTEGRITY_CHECKPOINT	DNA_INTEGRITY_CHECKPOINT		20	-0.43378	-1.21326	0.2	0.475349	1	6236	tags=50%, list=27%, signal=69%
KEGG_ASTHMA	KEGG_ASTHMA		15	-0.470324	-1.21077	0.220202	0.480135	1	5162	tags=40%, list=23%, signal=52%
MITOCHONDRIAL_RIBOSOME	MITOCHONDRIAL_RIBOSOME		22	-0.433222	-1.21045	0.213573	0.479655	1	4667	tags=45%, list=20%, signal=57%
REACTOME_TRANSPORT_OF_GLUCOSE_AND_OTHER_SUGARS_BILE_SALTS_AND_ORGANIC_ACIDS_METAL_IONS_AND_AMINE_COMPOUNDS	REACTOME_TRANSPORT_OF_GLUCOSE_AND_OTHER_SUGARS_BILE_SALTS_AND_ORGANIC_ACIDS_METAL_IONS_AND_AMINE_COMPOUNDS		83	-0.337184	-1.20966	0.149635	0.480432	1	2177	tags=19%, list=9%, signal=21%
KEGG_CELL_CYCLE	KEGG_CELL_CYCLE		110	-0.318296	-1.20906	0.130178	0.480724	1	5686	tags=39%, list=25%, signal=52%
GLYCOPROTEIN_METABOLIC_PROCESS	GLYCOPROTEIN_METABOLIC_PROCESS		82	-0.336535	-1.2089	0.161165	0.479859	1	5659	tags=39%, list=25%, signal=52%
REACTOME_EFFECTS_OF_PIP2_HYDROLYSIS	REACTOME_EFFECTS_OF_PIP2_HYDROLYSIS		23	-0.42783	-1.20813	0.208081	0.480543	1	2006	tags=22%, list=9%, signal=24%
LIPOPROTEIN_BINDING	LIPOPROTEIN_BINDING		15	-0.470675	-1.2076	0.241245	0.480579	1	2116	tags=27%, list=9%, signal=29%
REACTOME_HEMOSTASIS	REACTOME_HEMOSTASIS		396	-0.27421	-1.20695	0.0458891	0.480917	1	3488	tags=22%, list=15%, signal=26%
ACTIVATION_OF_IMMUNE_RESPONSE	ACTIVATION_OF_IMMUNE_RESPONSE		16	-0.462678	-1.20691	0.22179	0.479854	1	4782	tags=44%, list=21%, signal=55%
REACTOME_PEPTIDE_LIGAND_BINDING_RECEPTORS	REACTOME_PEPTIDE_LIGAND_BINDING_RECEPTORS		156	-0.302937	-1.2066	0.112116	0.479493	1	2024	tags=12%, list=9%, signal=13%
COFACTOR_BIOSYNTHETIC_PROCESS	COFACTOR_BIOSYNTHETIC_PROCESS		21	-0.438773	-1.20646	0.225806	0.478629	1	5080	tags=43%, list=22%, signal=55%
REACTOME_ADAPTIVE_IMMUNE_SYSTEM	REACTOME_ADAPTIVE_IMMUNE_SYSTEM		440	-0.271822	-1.20558	0.0548673	0.479586	1	5356	tags=30%, list=23%, signal=38%
TRANSFERASE_ACTIVITY_TRANSFERRING_GLYCOSYL_GROUPS	TRANSFERASE_ACTIVITY_TRANSFERRING_GLYCOSYL_GROUPS		95	-0.323057	-1.20468	0.143434	0.480542	1	5861	tags=42%, list=26%, signal=56%
ACTIN_CYTOSKELETON	ACTIN_CYTOSKELETON		116	-0.318782	-1.2044	0.149805	0.480032	1	3859	tags=26%, list=17%, signal=31%
REACTOME_G_PROTEIN_BETA_GAMMA_SIGNALLING	REACTOME_G_PROTEIN_BETA_GAMMA_SIGNALLING		26	-0.418242	-1.20302	0.217054	0.48239	1	1393	tags=15%, list=6%, signal=16%
KEGG_N_GLYCAN_BIOSYNTHESIS	KEGG_N_GLYCAN_BIOSYNTHESIS		41	-0.382894	-1.20292	0.193798	0.4815	1	5819	tags=44%, list=25%, signal=59%
AMINO_ACID_METABOLIC_PROCESS	AMINO_ACID_METABOLIC_PROCESS		72	-0.340944	-1.20221	0.159004	0.482045	1	1591	tags=19%, list=7%, signal=21%
CELL_CYCLE_CHECKPOINT_GO_0000075	CELL_CYCLE_CHECKPOINT_GO_0000075		42	-0.368096	-1.20035	0.180392	0.485379	1	5089	tags=38%, list=22%, signal=49%
NEGATIVE_REGULATION_OF_CELLULAR_COMPONENT_ORGANIZATION_AND_BIOGENESIS	NEGATIVE_REGULATION_OF_CELLULAR_COMPONENT_ORGANIZATION_AND_BIOGENESIS		26	-0.408528	-1.20002	0.207547	0.484976	1	2004	tags=19%, list=9%, signal=21%
KEGG_VIRAL_MYOCARDITIS	KEGG_VIRAL_MYOCARDITIS		48	-0.363513	-1.19782	0.198039	0.489195	1	3859	tags=31%, list=17%, signal=37%
KEGG_ARRHYTHMOGENIC_RIGHT_VENTRICULAR_CARDIOMYOPATHY_ARVC	KEGG_ARRHYTHMOGENIC_RIGHT_VENTRICULAR_CARDIOMYOPATHY_ARVC		70	-0.338391	-1.19747	0.162011	0.488858	1	3859	tags=33%, list=17%, signal=39%
ORGANELLAR_RIBOSOME	ORGANELLAR_RIBOSOME		22	-0.433222	-1.19738	0.226141	0.48792	1	4667	tags=45%, list=20%, signal=57%
AROMATIC_COMPOUND_METABOLIC_PROCESS	AROMATIC_COMPOUND_METABOLIC_PROCESS		24	-0.424769	-1.19607	0.227273	0.490012	1	2813	tags=29%, list=12%, signal=33%
ORGANELLE_MEMBRANE	ORGANELLE_MEMBRANE		274	-0.276208	-1.19362	0.079096	0.494897	1	5347	tags=32%, list=23%, signal=41%
UDP_GLYCOSYLTRANSFERASE_ACTIVITY	UDP_GLYCOSYLTRANSFERASE_ACTIVITY		36	-0.392939	-1.19313	0.204633	0.49488	1	4871	tags=33%, list=21%, signal=42%
IMMUNE_RESPONSE	IMMUNE_RESPONSE		192	-0.288405	-1.19179	0.117253	0.497131	1	4022	tags=25%, list=18%, signal=30%
KINETOCHORE	KINETOCHORE		24	-0.422696	-1.19177	0.222441	0.496012	1	5290	tags=38%, list=23%, signal=49%
PEROXISOME	PEROXISOME		41	-0.371477	-1.19106	0.219512	0.496607	1	3775	tags=32%, list=16%, signal=38%
DETECTION_OF_ABIOTIC_STIMULUS	DETECTION_OF_ABIOTIC_STIMULUS		19	-0.448582	-1.18922	0.241379	0.499979	1	2300	tags=21%, list=10%, signal=23%
PROTEIN_BINDING_BRIDGING	PROTEIN_BINDING_BRIDGING		51	-0.362548	-1.18917	0.176353	0.498955	1	2514	tags=24%, list=11%, signal=26%
OXIDOREDUCTASE_ACTIVITY_ACTING_ON_THE_ALDEHYDE_OR_OXO_GROUP_OF_DONORS	OXIDOREDUCTASE_ACTIVITY_ACTING_ON_THE_ALDEHYDE_OR_OXO_GROUP_OF_DONORS		21	-0.439202	-1.18874	0.217726	0.498791	1	1023	tags=19%, list=4%, signal=20%
METALLOPEPTIDASE_ACTIVITY	METALLOPEPTIDASE_ACTIVITY		44	-0.370018	-1.18796	0.191033	0.499613	1	2248	tags=23%, list=10%, signal=25%
POSITIVE_REGULATION_OF_IMMUNE_SYSTEM_PROCESS	POSITIVE_REGULATION_OF_IMMUNE_SYSTEM_PROCESS		43	-0.367536	-1.18733	0.219653	0.500066	1	4924	tags=35%, list=21%, signal=44%
MICROBODY	MICROBODY		41	-0.371477	-1.18699	0.204633	0.499781	1	3775	tags=32%, list=16%, signal=38%
REGULATION_OF_LYMPHOCYTE_ACTIVATION	REGULATION_OF_LYMPHOCYTE_ACTIVATION		28	-0.419706	-1.18564	0.234252	0.502047	1	4598	tags=36%, list=20%, signal=45%
KEGG_ARACHIDONIC_ACID_METABOLISM	KEGG_ARACHIDONIC_ACID_METABOLISM		43	-0.371219	-1.1841	0.205179	0.504818	1	1494	tags=19%, list=7%, signal=20%
REACTOME_PHASE_II_CONJUGATION	REACTOME_PHASE_II_CONJUGATION		43	-0.367539	-1.1824	0.196819	0.507755	1	3044	tags=28%, list=13%, signal=32%
RNA_POLYMERASE_ACTIVITY	RNA_POLYMERASE_ACTIVITY		15	-0.472157	-1.18216	0.264344	0.507224	1	4758	tags=47%, list=21%, signal=59%
MICROTUBULE_BASED_PROCESS	MICROTUBULE_BASED_PROCESS		72	-0.332004	-1.17911	0.179924	0.51374	1	4288	tags=31%, list=19%, signal=37%
REACTOME_CYCLIN_E_ASSOCIATED_EVENTS_DURING_G1_S_TRANSITION_	REACTOME_CYCLIN_E_ASSOCIATED_EVENTS_DURING_G1_S_TRANSITION_		57	-0.346067	-1.17746	0.179337	0.516543	1	5356	tags=40%, list=23%, signal=53%
CARBOHYDRATE_TRANSMEMBRANE_TRANSPORTER_ACTIVITY	CARBOHYDRATE_TRANSMEMBRANE_TRANSPORTER_ACTIVITY		15	-0.464826	-1.17658	0.259794	0.517518	1	6177	tags=73%, list=27%, signal=100%
RIBOSOMAL_SUBUNIT	RIBOSOMAL_SUBUNIT		20	-0.440774	-1.1764	0.242616	0.516827	1	4667	tags=45%, list=20%, signal=56%
RESPONSE_TO_OXIDATIVE_STRESS	RESPONSE_TO_OXIDATIVE_STRESS		39	-0.37859	-1.17543	0.223735	0.518156	1	4874	tags=31%, list=21%, signal=39%
BIOCARTA_G1_PATHWAY	BIOCARTA_G1_PATHWAY		26	-0.401925	-1.17535	0.229675	0.517204	1	2452	tags=27%, list=11%, signal=30%
REACTOME_SYNTHESIS_AND_INTERCONVERSION_OF_NUCLEOTIDE_DI_AND_TRIPHOSPHATES	REACTOME_SYNTHESIS_AND_INTERCONVERSION_OF_NUCLEOTIDE_DI_AND_TRIPHOSPHATES		17	-0.454186	-1.17524	0.265918	0.516338	1	2782	tags=41%, list=12%, signal=47%
POSITIVE_REGULATION_OF_MULTICELLULAR_ORGANISMAL_PROCESS	POSITIVE_REGULATION_OF_MULTICELLULAR_ORGANISMAL_PROCESS		57	-0.348556	-1.17499	0.17148	0.515804	1	4924	tags=33%, list=21%, signal=42%
REACTOME_TRANSMEMBRANE_TRANSPORT_OF_SMALL_MOLECULES	REACTOME_TRANSMEMBRANE_TRANSPORT_OF_SMALL_MOLECULES		374	-0.269852	-1.17344	0.0896947	0.518398	1	3074	tags=18%, list=13%, signal=21%
REGULATION_OF_SECRETION	REGULATION_OF_SECRETION		30	-0.391643	-1.17303	0.245509	0.518296	1	1865	tags=17%, list=8%, signal=18%
REACTOME_FATTY_ACID_TRIACYLGLYCEROL_AND_KETONE_BODY_METABOLISM	REACTOME_FATTY_ACID_TRIACYLGLYCEROL_AND_KETONE_BODY_METABOLISM		151	-0.295869	-1.17285	0.157116	0.517606	1	2925	tags=21%, list=13%, signal=24%
REACTOME_AMINO_ACID_AND_OLIGOPEPTIDE_SLC_TRANSPORTERS	REACTOME_AMINO_ACID_AND_OLIGOPEPTIDE_SLC_TRANSPORTERS		45	-0.362803	-1.17281	0.215953	0.51658	1	610	tags=11%, list=3%, signal=11%
REACTOME_P53_DEPENDENT_G1_DNA_DAMAGE_RESPONSE	REACTOME_P53_DEPENDENT_G1_DNA_DAMAGE_RESPONSE		49	-0.356004	-1.17166	0.19604	0.518394	1	5356	tags=39%, list=23%, signal=50%
KEGG_CALCIUM_SIGNALING_PATHWAY	KEGG_CALCIUM_SIGNALING_PATHWAY		160	-0.290652	-1.17032	0.141243	0.520585	1	2996	tags=19%, list=13%, signal=21%
KEGG_FOCAL_ADHESION	KEGG_FOCAL_ADHESION		188	-0.287159	-1.16974	0.143627	0.520972	1	2862	tags=22%, list=12%, signal=25%
OXIDOREDUCTASE_ACTIVITY_ACTING_ON_NADH_OR_NADPH	OXIDOREDUCTASE_ACTIVITY_ACTING_ON_NADH_OR_NADPH		22	-0.430054	-1.16797	0.259962	0.524282	1	5747	tags=55%, list=25%, signal=73%
KEGG_VALINE_LEUCINE_AND_ISOLEUCINE_DEGRADATION	KEGG_VALINE_LEUCINE_AND_ISOLEUCINE_DEGRADATION		39	-0.377732	-1.1664	0.249064	0.527018	1	5570	tags=49%, list=24%, signal=64%
BIOCARTA_DC_PATHWAY	BIOCARTA_DC_PATHWAY		21	-0.42821	-1.16603	0.285437	0.52686	1	2288	tags=19%, list=10%, signal=21%
REACTOME_NEURONAL_SYSTEM	REACTOME_NEURONAL_SYSTEM		262	-0.275861	-1.16568	0.126866	0.526499	1	2369	tags=14%, list=10%, signal=15%
WOUND_HEALING	WOUND_HEALING		51	-0.351022	-1.1632	0.233397	0.53157	1	2772	tags=25%, list=12%, signal=29%
REACTOME_PHOSPHOLIPID_METABOLISM	REACTOME_PHOSPHOLIPID_METABOLISM		178	-0.289739	-1.16296	0.145009	0.531031	1	2996	tags=21%, list=13%, signal=24%
REACTOME_BRANCHED_CHAIN_AMINO_ACID_CATABOLISM	REACTOME_BRANCHED_CHAIN_AMINO_ACID_CATABOLISM		17	-0.436591	-1.16258	0.257669	0.530876	1	3761	tags=35%, list=16%, signal=42%
PROTEIN_KINASE_BINDING	PROTEIN_KINASE_BINDING		54	-0.346306	-1.16207	0.213018	0.531081	1	4590	tags=31%, list=20%, signal=39%
BIOCARTA_NKT_PATHWAY	BIOCARTA_NKT_PATHWAY		27	-0.391448	-1.1616	0.246654	0.531187	1	2631	tags=26%, list=11%, signal=29%
BIOCARTA_TFF_PATHWAY	BIOCARTA_TFF_PATHWAY		18	-0.441878	-1.1615	0.26499	0.530319	1	4950	tags=33%, list=22%, signal=42%
REACTOME_MAPK_TARGETS_NUCLEAR_EVENTS_MEDIATED_BY_MAP_KINASES	REACTOME_MAPK_TARGETS_NUCLEAR_EVENTS_MEDIATED_BY_MAP_KINASES		29	-0.401769	-1.16109	0.259557	0.530209	1	4193	tags=31%, list=18%, signal=38%
REACTOME_TRANSMISSION_ACROSS_CHEMICAL_SYNAPSES	REACTOME_TRANSMISSION_ACROSS_CHEMICAL_SYNAPSES		174	-0.286368	-1.16107	0.147874	0.529125	1	2813	tags=16%, list=12%, signal=18%
HYDROLASE_ACTIVITY_ACTING_ON_CARBON_NITROGEN_NOT_PEPTIDEBONDS	HYDROLASE_ACTIVITY_ACTING_ON_CARBON_NITROGEN_NOT_PEPTIDEBONDS		41	-0.365186	-1.15976	0.254717	0.531261	1	2904	tags=22%, list=13%, signal=25%
REGULATION_OF_APOPTOSIS	REGULATION_OF_APOPTOSIS		303	-0.268983	-1.15963	0.119093	0.53048	1	4984	tags=29%, list=22%, signal=36%
MEMBRANE_COAT	MEMBRANE_COAT		17	-0.449973	-1.15867	0.264822	0.531934	1	4678	tags=47%, list=20%, signal=59%
SUBSTRATE_SPECIFIC_TRANSMEMBRANE_TRANSPORTER_ACTIVITY	SUBSTRATE_SPECIFIC_TRANSMEMBRANE_TRANSPORTER_ACTIVITY		318	-0.267946	-1.15786	0.0990654	0.532853	1	3087	tags=19%, list=13%, signal=21%
TRANSMEMBRANE_RECEPTOR_PROTEIN_TYROSINE_KINASE_ACTIVITY	TRANSMEMBRANE_RECEPTOR_PROTEIN_TYROSINE_KINASE_ACTIVITY		41	-0.364603	-1.15651	0.226306	0.535131	1	2524	tags=17%, list=11%, signal=19%
ANATOMICAL_STRUCTURE_MORPHOGENESIS	ANATOMICAL_STRUCTURE_MORPHOGENESIS		343	-0.263531	-1.15625	0.110108	0.534668	1	2954	tags=18%, list=13%, signal=20%
KEGG_PATHWAYS_IN_CANCER	KEGG_PATHWAYS_IN_CANCER		301	-0.268939	-1.15567	0.122592	0.535109	1	3880	tags=23%, list=17%, signal=28%
BIOCARTA_TNFR1_PATHWAY	BIOCARTA_TNFR1_PATHWAY		28	-0.385041	-1.15565	0.244701	0.534026	1	3414	tags=25%, list=15%, signal=29%
NERVOUS_SYSTEM_DEVELOPMENT	NERVOUS_SYSTEM_DEVELOPMENT		342	-0.265924	-1.15498	0.117216	0.534566	1	3059	tags=19%, list=13%, signal=21%
COATED_MEMBRANE	COATED_MEMBRANE		17	-0.449973	-1.1533	0.286267	0.537885	1	4678	tags=47%, list=20%, signal=59%
ENDOMEMBRANE_SYSTEM	ENDOMEMBRANE_SYSTEM		202	-0.279456	-1.15294	0.134686	0.537711	1	4375	tags=25%, list=19%, signal=31%
REACTOME_AMINO_ACID_TRANSPORT_ACROSS_THE_PLASMA_MEMBRANE	REACTOME_AMINO_ACID_TRANSPORT_ACROSS_THE_PLASMA_MEMBRANE		27	-0.394124	-1.15246	0.254	0.537791	1	1975	tags=22%, list=9%, signal=24%
REACTOME_G_ALPHA1213_SIGNALLING_EVENTS	REACTOME_G_ALPHA1213_SIGNALLING_EVENTS		68	-0.329116	-1.15237	0.232514	0.536923	1	4416	tags=28%, list=19%, signal=35%
REGULATION_OF_PROGRAMMED_CELL_DEATH	REGULATION_OF_PROGRAMMED_CELL_DEATH		303	-0.268983	-1.15144	0.106464	0.538284	1	4984	tags=29%, list=22%, signal=36%
GENERATION_OF_NEURONS	GENERATION_OF_NEURONS		75	-0.319786	-1.15072	0.208171	0.539014	1	2737	tags=17%, list=12%, signal=20%
REACTOME_INTERFERON_ALPHA_BETA_SIGNALING	REACTOME_INTERFERON_ALPHA_BETA_SIGNALING		45	-0.352516	-1.14998	0.239089	0.539759	1	5105	tags=49%, list=22%, signal=63%
BIOCARTA_ECM_PATHWAY	BIOCARTA_ECM_PATHWAY		22	-0.414846	-1.14985	0.246094	0.538962	1	6989	tags=41%, list=30%, signal=59%
KEGG_AMYOTROPHIC_LATERAL_SCLEROSIS_ALS	KEGG_AMYOTROPHIC_LATERAL_SCLEROSIS_ALS		47	-0.352328	-1.14873	0.229862	0.540598	1	3774	tags=23%, list=16%, signal=28%
KEGG_FATTY_ACID_METABOLISM	KEGG_FATTY_ACID_METABOLISM		29	-0.386876	-1.14831	0.27668	0.540597	1	7465	tags=62%, list=33%, signal=92%
CYTOSKELETON_DEPENDENT_INTRACELLULAR_TRANSPORT	CYTOSKELETON_DEPENDENT_INTRACELLULAR_TRANSPORT		22	-0.422902	-1.1483	0.288802	0.539522	1	5098	tags=36%, list=22%, signal=47%
PHOSPHOLIPID_METABOLIC_PROCESS	PHOSPHOLIPID_METABOLIC_PROCESS		65	-0.326268	-1.14762	0.209524	0.540026	1	4874	tags=37%, list=21%, signal=47%
STRIATED_MUSCLE_DEVELOPMENT	STRIATED_MUSCLE_DEVELOPMENT		37	-0.372731	-1.14534	0.25636	0.544632	1	2569	tags=30%, list=11%, signal=33%
GLUCOSE_METABOLIC_PROCESS	GLUCOSE_METABOLIC_PROCESS		25	-0.396552	-1.14252	0.283784	0.550758	1	3044	tags=44%, list=13%, signal=51%
SOLUBLE_FRACTION	SOLUBLE_FRACTION		145	-0.291278	-1.14242	0.178908	0.549891	1	3140	tags=18%, list=14%, signal=21%
KEGG_LYSOSOME	KEGG_LYSOSOME		108	-0.303308	-1.13865	0.217557	0.558408	1	4388	tags=31%, list=19%, signal=38%
KEGG_REGULATION_OF_ACTIN_CYTOSKELETON	KEGG_REGULATION_OF_ACTIN_CYTOSKELETON		194	-0.283609	-1.13833	0.171053	0.558197	1	3456	tags=21%, list=15%, signal=25%
CELL_PROLIFERATION_GO_0008283	CELL_PROLIFERATION_GO_0008283		462	-0.253254	-1.13794	0.113718	0.558033	1	3674	tags=23%, list=16%, signal=26%
BIOCARTA_CTLA4_PATHWAY	BIOCARTA_CTLA4_PATHWAY		16	-0.437046	-1.13712	0.295367	0.559033	1	5707	tags=56%, list=25%, signal=75%
INTEGRIN_COMPLEX	INTEGRIN_COMPLEX		19	-0.41926	-1.1369	0.325188	0.558475	1	2664	tags=37%, list=12%, signal=42%
CELL_CYCLE_GO_0007049	CELL_CYCLE_GO_0007049		281	-0.266341	-1.13611	0.159091	0.55934	1	3778	tags=23%, list=16%, signal=27%
CELLULAR_BIOSYNTHETIC_PROCESS	CELLULAR_BIOSYNTHETIC_PROCESS		286	-0.262644	-1.13384	0.136029	0.564124	1	2644	tags=15%, list=12%, signal=17%
LOCOMOTORY_BEHAVIOR	LOCOMOTORY_BEHAVIOR		72	-0.322984	-1.13312	0.242604	0.564869	1	3115	tags=24%, list=14%, signal=27%
AMINO_ACID_TRANSPORT	AMINO_ACID_TRANSPORT		23	-0.401549	-1.13258	0.264875	0.565215	1	968	tags=13%, list=4%, signal=14%
NEURON_DEVELOPMENT	NEURON_DEVELOPMENT		53	-0.333888	-1.12899	0.246154	0.573496	1	2737	tags=19%, list=12%, signal=21%
REACTOME_DEPOSITION_OF_NEW_CENPA_CONTAINING_NUCLEOSOMES_AT_THE_CENTROMERE	REACTOME_DEPOSITION_OF_NEW_CENPA_CONTAINING_NUCLEOSOMES_AT_THE_CENTROMERE		31	-0.368692	-1.12872	0.260038	0.573086	1	2435	tags=29%, list=11%, signal=32%
MITOCHONDRIAL_LUMEN	MITOCHONDRIAL_LUMEN		44	-0.345461	-1.12777	0.264479	0.574321	1	5518	tags=41%, list=24%, signal=54%
POTASSIUM_CHANNEL_ACTIVITY	POTASSIUM_CHANNEL_ACTIVITY		48	-0.344696	-1.1269	0.279297	0.575354	1	1273	tags=13%, list=6%, signal=13%
REACTOME_GASTRIN_CREB_SIGNALLING_PATHWAY_VIA_PKC_AND_MAPK	REACTOME_GASTRIN_CREB_SIGNALLING_PATHWAY_VIA_PKC_AND_MAPK		182	-0.277904	-1.12558	0.213523	0.577593	1	2369	tags=16%, list=10%, signal=18%
PROTEIN_HOMOOLIGOMERIZATION	PROTEIN_HOMOOLIGOMERIZATION		19	-0.413028	-1.12552	0.304511	0.576557	1	5934	tags=47%, list=26%, signal=64%
VIRAL_INFECTIOUS_CYCLE	VIRAL_INFECTIOUS_CYCLE		26	-0.388912	-1.12517	0.313208	0.576417	1	866	tags=12%, list=4%, signal=12%
KEGG_NUCLEOTIDE_EXCISION_REPAIR	KEGG_NUCLEOTIDE_EXCISION_REPAIR		37	-0.356374	-1.12439	0.282651	0.577296	1	3958	tags=35%, list=17%, signal=42%
GROWTH	GROWTH		70	-0.315564	-1.12417	0.240326	0.576711	1	4949	tags=39%, list=22%, signal=49%
REACTOME_SYNTHESIS_SECRETION_AND_INACTIVATION_OF_GLP1	REACTOME_SYNTHESIS_SECRETION_AND_INACTIVATION_OF_GLP1		16	-0.446297	-1.12354	0.326923	0.577252	1	111	tags=6%, list=0%, signal=6%
REACTOME_HOMOLOGOUS_RECOMBINATION_REPAIR_OF_REPLICATION_INDEPENDENT_DOUBLE_STRAND_BREAKS	REACTOME_HOMOLOGOUS_RECOMBINATION_REPAIR_OF_REPLICATION_INDEPENDENT_DOUBLE_STRAND_BREAKS		15	-0.44487	-1.12339	0.322222	0.576489	1	6199	tags=53%, list=27%, signal=73%
CONDENSED_CHROMOSOME	CONDENSED_CHROMOSOME		32	-0.379975	-1.12256	0.298701	0.577391	1	6667	tags=44%, list=29%, signal=62%
IMMUNE_SYSTEM_PROCESS	IMMUNE_SYSTEM_PROCESS		271	-0.265919	-1.12208	0.190128	0.577487	1	4598	tags=28%, list=20%, signal=35%
KEGG_COLORECTAL_CANCER	KEGG_COLORECTAL_CANCER		57	-0.325417	-1.12145	0.305118	0.578039	1	3774	tags=28%, list=16%, signal=34%
NEURON_DIFFERENTIATION	NEURON_DIFFERENTIATION		68	-0.321299	-1.12063	0.24165	0.579065	1	2737	tags=18%, list=12%, signal=20%
REACTOME_GENERATION_OF_SECOND_MESSENGER_MOLECULES	REACTOME_GENERATION_OF_SECOND_MESSENGER_MOLECULES		20	-0.41604	-1.12049	0.312618	0.578345	1	2739	tags=30%, list=12%, signal=34%
GENERATION_OF_PRECURSOR_METABOLITES_AND_ENERGY	GENERATION_OF_PRECURSOR_METABOLITES_AND_ENERGY		104	-0.298897	-1.12016	0.233141	0.57813	1	4775	tags=32%, list=21%, signal=40%
METAL_ION_TRANSPORT	METAL_ION_TRANSPORT		112	-0.292615	-1.12008	0.240157	0.57721	1	1273	tags=10%, list=6%, signal=10%
KEGG_NOD_LIKE_RECEPTOR_SIGNALING_PATHWAY	KEGG_NOD_LIKE_RECEPTOR_SIGNALING_PATHWAY		54	-0.336769	-1.11919	0.269231	0.57837	1	3212	tags=19%, list=14%, signal=21%
REACTOME_BIOLOGICAL_OXIDATIONS	REACTOME_BIOLOGICAL_OXIDATIONS		84	-0.307849	-1.11863	0.26186	0.578792	1	3741	tags=27%, list=16%, signal=33%
KEGG_NOTCH_SIGNALING_PATHWAY	KEGG_NOTCH_SIGNALING_PATHWAY		43	-0.352252	-1.11685	0.275665	0.582551	1	2452	tags=19%, list=11%, signal=21%
REACTOME_OPIOID_SIGNALLING	REACTOME_OPIOID_SIGNALLING		70	-0.320573	-1.11666	0.276718	0.581968	1	2644	tags=20%, list=12%, signal=23%
RESPONSE_TO_ENDOGENOUS_STIMULUS	RESPONSE_TO_ENDOGENOUS_STIMULUS		165	-0.275799	-1.11628	0.210325	0.581881	1	3394	tags=19%, list=15%, signal=22%
BIOCARTA_GH_PATHWAY	BIOCARTA_GH_PATHWAY		25	-0.388484	-1.116	0.305556	0.581466	1	3622	tags=28%, list=16%, signal=33%
NEURON_APOPTOSIS	NEURON_APOPTOSIS		15	-0.440399	-1.11484	0.330724	0.583438	1	4722	tags=33%, list=21%, signal=42%
FATTY_ACID_METABOLIC_PROCESS	FATTY_ACID_METABOLIC_PROCESS		51	-0.333885	-1.11441	0.250951	0.583473	1	2813	tags=27%, list=12%, signal=31%
BIOCARTA_RHO_PATHWAY	BIOCARTA_RHO_PATHWAY		29	-0.377546	-1.114	0.297917	0.583387	1	6989	tags=52%, list=30%, signal=74%
KEGG_LONG_TERM_DEPRESSION	KEGG_LONG_TERM_DEPRESSION		63	-0.318298	-1.1136	0.276803	0.583324	1	6167	tags=38%, list=27%, signal=52%
CELL_FRACTION	CELL_FRACTION		437	-0.250454	-1.11171	0.161232	0.586994	1	3074	tags=17%, list=13%, signal=19%
ORGAN_MORPHOGENESIS	ORGAN_MORPHOGENESIS		131	-0.288384	-1.11156	0.237838	0.586261	1	5066	tags=31%, list=22%, signal=39%
VOLTAGE_GATED_CALCIUM_CHANNEL_ACTIVITY	VOLTAGE_GATED_CALCIUM_CHANNEL_ACTIVITY		17	-0.421028	-1.11073	0.329365	0.587375	1	1866	tags=35%, list=8%, signal=38%
REACTOME_COSTIMULATION_BY_THE_CD28_FAMILY	REACTOME_COSTIMULATION_BY_THE_CD28_FAMILY		50	-0.332229	-1.10991	0.2818	0.588424	1	4085	tags=32%, list=18%, signal=39%
CALCIUM_ION_BINDING	CALCIUM_ION_BINDING		93	-0.298118	-1.10989	0.260038	0.587385	1	2295	tags=18%, list=10%, signal=20%
REACTOME_INTERFERON_GAMMA_SIGNALING	REACTOME_INTERFERON_GAMMA_SIGNALING		41	-0.352176	-1.10984	0.300188	0.586435	1	4588	tags=46%, list=20%, signal=58%
MITOSIS	MITOSIS		75	-0.30829	-1.10839	0.262327	0.589065	1	5089	tags=33%, list=22%, signal=43%
KINASE_BINDING	KINASE_BINDING		61	-0.326063	-1.10749	0.290135	0.590245	1	2734	tags=20%, list=12%, signal=22%
ENZYME_INHIBITOR_ACTIVITY	ENZYME_INHIBITOR_ACTIVITY		106	-0.29806	-1.10689	0.26465	0.590778	1	5387	tags=32%, list=23%, signal=42%
MITOCHONDRIAL_MATRIX	MITOCHONDRIAL_MATRIX		44	-0.345461	-1.10536	0.295499	0.593621	1	5518	tags=41%, list=24%, signal=54%
REACTOME_GLOBAL_GENOMIC_NER_GG_NER	REACTOME_GLOBAL_GENOMIC_NER_GG_NER		27	-0.381375	-1.1047	0.345489	0.59434	1	5984	tags=48%, list=26%, signal=65%
HYDROLASE_ACTIVITY_ACTING_ON_ACID_ANHYDRIDES	HYDROLASE_ACTIVITY_ACTING_ON_ACID_ANHYDRIDES		205	-0.267432	-1.10447	0.221601	0.593854	1	4289	tags=27%, list=19%, signal=33%
TUBE_MORPHOGENESIS	TUBE_MORPHOGENESIS		15	-0.440663	-1.10436	0.32882	0.593031	1	3880	tags=33%, list=17%, signal=40%
DNA_DAMAGE_CHECKPOINT	DNA_DAMAGE_CHECKPOINT		16	-0.433127	-1.1043	0.328571	0.592077	1	371	tags=13%, list=2%, signal=13%
VIRAL_REPRODUCTIVE_PROCESS	VIRAL_REPRODUCTIVE_PROCESS		30	-0.371724	-1.10425	0.330612	0.591135	1	866	tags=10%, list=4%, signal=10%
LYMPHOCYTE_ACTIVATION	LYMPHOCYTE_ACTIVATION		51	-0.329573	-1.10201	0.276515	0.595881	1	4924	tags=35%, list=21%, signal=45%
TRANSFERASE_ACTIVITY_TRANSFERRING_PHOSPHORUS_CONTAINING_GROUPS	TRANSFERASE_ACTIVITY_TRANSFERRING_PHOSPHORUS_CONTAINING_GROUPS		392	-0.252117	-1.10107	0.178439	0.597397	1	2932	tags=18%, list=13%, signal=20%
KEGG_RENIN_ANGIOTENSIN_SYSTEM	KEGG_RENIN_ANGIOTENSIN_SYSTEM		15	-0.438359	-1.1007	0.346899	0.597257	1	1711	tags=27%, list=7%, signal=29%
M_PHASE_OF_MITOTIC_CELL_CYCLE	M_PHASE_OF_MITOTIC_CELL_CYCLE		78	-0.304865	-1.10007	0.283333	0.597942	1	5089	tags=33%, list=22%, signal=43%
LYMPHOCYTE_DIFFERENTIATION	LYMPHOCYTE_DIFFERENTIATION		24	-0.385166	-1.09987	0.334677	0.597343	1	4819	tags=46%, list=21%, signal=58%
TUBE_DEVELOPMENT	TUBE_DEVELOPMENT		18	-0.420286	-1.09964	0.372781	0.596882	1	3880	tags=33%, list=17%, signal=40%
PROTEIN_IMPORT	PROTEIN_IMPORT		57	-0.32521	-1.09959	0.311663	0.595903	1	3315	tags=26%, list=14%, signal=31%
TRANSMEMBRANE_TRANSPORTER_ACTIVITY	TRANSMEMBRANE_TRANSPORTER_ACTIVITY		348	-0.251201	-1.09852	0.203267	0.597673	1	3087	tags=18%, list=13%, signal=20%
REACTOME_MEIOTIC_RECOMBINATION	REACTOME_MEIOTIC_RECOMBINATION		46	-0.33747	-1.09835	0.321429	0.597008	1	3008	tags=24%, list=13%, signal=27%
BIOCARTA_HER2_PATHWAY	BIOCARTA_HER2_PATHWAY		19	-0.413607	-1.09818	0.335317	0.596357	1	6916	tags=47%, list=30%, signal=68%
PYROPHOSPHATASE_ACTIVITY	PYROPHOSPHATASE_ACTIVITY		203	-0.265651	-1.09758	0.220588	0.596856	1	4289	tags=27%, list=19%, signal=33%
APOPTOTIC_PROGRAM	APOPTOTIC_PROGRAM		53	-0.321739	-1.09659	0.294118	0.598337	1	3774	tags=26%, list=16%, signal=32%
DNA_POLYMERASE_ACTIVITY	DNA_POLYMERASE_ACTIVITY		18	-0.413972	-1.09651	0.327935	0.597475	1	5654	tags=44%, list=25%, signal=59%
BIOCARTA_FMLP_PATHWAY	BIOCARTA_FMLP_PATHWAY		34	-0.360664	-1.09196	0.312849	0.608288	1	1954	tags=15%, list=9%, signal=16%
REGULATION_OF_DEVELOPMENTAL_PROCESS	REGULATION_OF_DEVELOPMENTAL_PROCESS		394	-0.247625	-1.09074	0.214669	0.6105	1	4984	tags=27%, list=22%, signal=34%
REACTOME_DIABETES_PATHWAYS	REACTOME_DIABETES_PATHWAYS		113	-0.287258	-1.08841	0.29703	0.615746	1	1129	tags=7%, list=5%, signal=7%
RESPONSE_TO_STRESS	RESPONSE_TO_STRESS		440	-0.243282	-1.08626	0.193078	0.620328	1	2640	tags=15%, list=12%, signal=17%
DNA_REPLICATION	DNA_REPLICATION		84	-0.296845	-1.08432	0.303605	0.624397	1	3920	tags=27%, list=17%, signal=33%
REACTOME_NUCLEOTIDE_LIKE_PURINERGIC_RECEPTORS	REACTOME_NUCLEOTIDE_LIKE_PURINERGIC_RECEPTORS		15	-0.427806	-1.08384	0.378486	0.624571	1	4156	tags=60%, list=18%, signal=73%
REPRODUCTIVE_PROCESS	REPRODUCTIVE_PROCESS		127	-0.279227	-1.08168	0.272727	0.629378	1	2757	tags=15%, list=12%, signal=17%
REACTOME_METABOLISM_OF_NUCLEOTIDES	REACTOME_METABOLISM_OF_NUCLEOTIDES		67	-0.308657	-1.08032	0.301527	0.631969	1	5310	tags=37%, list=23%, signal=48%
T_CELL_PROLIFERATION	T_CELL_PROLIFERATION		16	-0.419772	-1.08022	0.340782	0.631082	1	2571	tags=31%, list=11%, signal=35%
KEGG_PANCREATIC_CANCER	KEGG_PANCREATIC_CANCER		67	-0.308701	-1.07995	0.304833	0.630692	1	2559	tags=24%, list=11%, signal=27%
REACTOME_CLASS_A1_RHODOPSIN_LIKE_RECEPTORS	REACTOME_CLASS_A1_RHODOPSIN_LIKE_RECEPTORS		255	-0.257519	-1.07946	0.262963	0.63097	1	2247	tags=14%, list=10%, signal=15%
POSITIVE_REGULATION_OF_SECRETION	POSITIVE_REGULATION_OF_SECRETION		15	-0.417084	-1.07855	0.369231	0.632391	1	2898	tags=27%, list=13%, signal=31%
REACTOME_CYTOKINE_SIGNALING_IN_IMMUNE_SYSTEM	REACTOME_CYTOKINE_SIGNALING_IN_IMMUNE_SYSTEM		216	-0.259469	-1.078	0.258716	0.632798	1	4992	tags=28%, list=22%, signal=36%
BIOCARTA_HDAC_PATHWAY	BIOCARTA_HDAC_PATHWAY		27	-0.371862	-1.07735	0.338552	0.633419	1	4274	tags=26%, list=19%, signal=32%
DEVELOPMENTAL_MATURATION	DEVELOPMENTAL_MATURATION		17	-0.415187	-1.07687	0.358974	0.633621	1	2385	tags=29%, list=10%, signal=33%
REACTOME_NUCLEAR_SIGNALING_BY_ERBB4	REACTOME_NUCLEAR_SIGNALING_BY_ERBB4		33	-0.358765	-1.07665	0.345924	0.633144	1	7728	tags=55%, list=34%, signal=82%
HEART_DEVELOPMENT	HEART_DEVELOPMENT		34	-0.350954	-1.07466	0.331471	0.637445	1	5679	tags=44%, list=25%, signal=59%
RESPONSE_TO_NUTRIENT_LEVELS	RESPONSE_TO_NUTRIENT_LEVELS		27	-0.372448	-1.07456	0.358925	0.636587	1	755	tags=15%, list=3%, signal=15%
BIOCARTA_NOS1_PATHWAY	BIOCARTA_NOS1_PATHWAY		20	-0.396663	-1.07379	0.353635	0.63753	1	6722	tags=50%, list=29%, signal=71%
DEFENSE_RESPONSE	DEFENSE_RESPONSE		209	-0.263473	-1.07289	0.278598	0.638987	1	3787	tags=23%, list=17%, signal=27%
CELL_CELL_SIGNALING	CELL_CELL_SIGNALING		364	-0.243647	-1.07185	0.248658	0.640805	1	3303	tags=18%, list=14%, signal=21%
DI___TRI_VALENT_INORGANIC_CATION_TRANSPORT	DI___TRI_VALENT_INORGANIC_CATION_TRANSPORT		31	-0.351055	-1.07162	0.348659	0.64035	1	895	tags=13%, list=4%, signal=13%
RESPONSE_TO_EXTRACELLULAR_STIMULUS	RESPONSE_TO_EXTRACELLULAR_STIMULUS		31	-0.355485	-1.07007	0.336049	0.643481	1	1112	tags=16%, list=5%, signal=17%
REACTOME_G_ALPHA_Q_SIGNALLING_EVENTS	REACTOME_G_ALPHA_Q_SIGNALLING_EVENTS		162	-0.271141	-1.06897	0.307692	0.645306	1	2226	tags=16%, list=10%, signal=18%
BIOCARTA_RAC1_PATHWAY	BIOCARTA_RAC1_PATHWAY		23	-0.38651	-1.06804	0.347737	0.646833	1	6989	tags=48%, list=30%, signal=69%
NUCLEOSIDE_TRIPHOSPHATASE_ACTIVITY	NUCLEOSIDE_TRIPHOSPHATASE_ACTIVITY		191	-0.263748	-1.06714	0.290441	0.648118	1	4289	tags=27%, list=19%, signal=33%
MUSCLE_DEVELOPMENT	MUSCLE_DEVELOPMENT		86	-0.290655	-1.06634	0.323136	0.649208	1	4598	tags=34%, list=20%, signal=42%
NEUROGENESIS	NEUROGENESIS		84	-0.294184	-1.06583	0.339695	0.649552	1	2737	tags=17%, list=12%, signal=19%
OXIDOREDUCTASE_ACTIVITY_ACTING_ON_THE_ALDEHYDE_OR_OXO_GROUP_OF_DONORSNAD_OR_NADP_AS_ACCEPTOR	OXIDOREDUCTASE_ACTIVITY_ACTING_ON_THE_ALDEHYDE_OR_OXO_GROUP_OF_DONORSNAD_OR_NADP_AS_ACCEPTOR		15	-0.424472	-1.06484	0.382692	0.651195	1	1023	tags=20%, list=4%, signal=21%
NEURITE_DEVELOPMENT	NEURITE_DEVELOPMENT		46	-0.32799	-1.06452	0.368421	0.650907	1	1811	tags=15%, list=8%, signal=16%
REACTOME_ACTIVATION_OF_NF_KAPPAB_IN_B_CELLS	REACTOME_ACTIVATION_OF_NF_KAPPAB_IN_B_CELLS		58	-0.316131	-1.06408	0.363107	0.65094	1	5356	tags=34%, list=23%, signal=45%
RESPONSE_TO_CHEMICAL_STIMULUS	RESPONSE_TO_CHEMICAL_STIMULUS		254	-0.251144	-1.06357	0.30597	0.651134	1	3211	tags=18%, list=14%, signal=21%
REACTOME_NITRIC_OXIDE_STIMULATES_GUANYLATE_CYCLASE	REACTOME_NITRIC_OXIDE_STIMULATES_GUANYLATE_CYCLASE		25	-0.373856	-1.06316	0.385375	0.651185	1	4064	tags=32%, list=18%, signal=39%
KEGG_GLYCOSAMINOGLYCAN_DEGRADATION	KEGG_GLYCOSAMINOGLYCAN_DEGRADATION		19	-0.394304	-1.06199	0.37827	0.653262	1	4562	tags=42%, list=20%, signal=53%
KEGG_ANTIGEN_PROCESSING_AND_PRESENTATION	KEGG_ANTIGEN_PROCESSING_AND_PRESENTATION		41	-0.325941	-1.05903	0.358763	0.660156	1	6850	tags=54%, list=30%, signal=76%
REACTOME_ENERGY_DEPENDENT_REGULATION_OF_MTOR_BY_LKB1_AMPK	REACTOME_ENERGY_DEPENDENT_REGULATION_OF_MTOR_BY_LKB1_AMPK		17	-0.407888	-1.05764	0.383367	0.662923	1	1467	tags=12%, list=6%, signal=13%
DOUBLE_STRAND_BREAK_REPAIR	DOUBLE_STRAND_BREAK_REPAIR		22	-0.380754	-1.05748	0.354037	0.662295	1	5311	tags=41%, list=23%, signal=53%
RESPONSE_TO_VIRUS	RESPONSE_TO_VIRUS		37	-0.339988	-1.05709	0.374291	0.662199	1	1704	tags=22%, list=7%, signal=23%
CATION_TRANSPORT	CATION_TRANSPORT		139	-0.267426	-1.05484	0.322097	0.667365	1	3411	tags=18%, list=15%, signal=21%
PROTEIN_DIMERIZATION_ACTIVITY	PROTEIN_DIMERIZATION_ACTIVITY		162	-0.266072	-1.05443	0.333948	0.667384	1	2302	tags=15%, list=10%, signal=16%
REACTOME_AMYLOIDS	REACTOME_AMYLOIDS		43	-0.333113	-1.05354	0.369919	0.668599	1	3019	tags=19%, list=13%, signal=21%
BIOCARTA_IL2_PATHWAY	BIOCARTA_IL2_PATHWAY		19	-0.38731	-1.0532	0.387218	0.668425	1	5707	tags=47%, list=25%, signal=63%
RESPONSE_TO_DNA_DAMAGE_STIMULUS	RESPONSE_TO_DNA_DAMAGE_STIMULUS		131	-0.272971	-1.05045	0.335702	0.674999	1	5072	tags=29%, list=22%, signal=37%
CELL_CYCLE_ARREST_GO_0007050	CELL_CYCLE_ARREST_GO_0007050		50	-0.318122	-1.05017	0.352601	0.674645	1	1403	tags=14%, list=6%, signal=15%
BIOCARTA_NTHI_PATHWAY	BIOCARTA_NTHI_PATHWAY		21	-0.382791	-1.05003	0.387716	0.673923	1	2585	tags=19%, list=11%, signal=21%
HYDROLASE_ACTIVITY_ACTING_ON_ESTER_BONDS	HYDROLASE_ACTIVITY_ACTING_ON_ESTER_BONDS		236	-0.250825	-1.04991	0.318095	0.673108	1	4909	tags=30%, list=21%, signal=37%
BIOCARTA_PYK2_PATHWAY	BIOCARTA_PYK2_PATHWAY		27	-0.360771	-1.04989	0.37406	0.672047	1	5811	tags=41%, list=25%, signal=55%
AMINE_TRANSMEMBRANE_TRANSPORTER_ACTIVITY	AMINE_TRANSMEMBRANE_TRANSPORTER_ACTIVITY		38	-0.333396	-1.04983	0.368821	0.67108	1	1975	tags=16%, list=9%, signal=17%
STEROID_METABOLIC_PROCESS	STEROID_METABOLIC_PROCESS		55	-0.311742	-1.04837	0.367906	0.673981	1	1150	tags=11%, list=5%, signal=11%
HYDROGEN_ION_TRANSMEMBRANE_TRANSPORTER_ACTIVITY	HYDROGEN_ION_TRANSMEMBRANE_TRANSPORTER_ACTIVITY		23	-0.364046	-1.04835	0.380198	0.672933	1	5080	tags=39%, list=22%, signal=50%
MEMBRANE_FRACTION	MEMBRANE_FRACTION		300	-0.242466	-1.0473	0.323475	0.674702	1	3356	tags=19%, list=15%, signal=22%
PROTEIN_COMPLEX_ASSEMBLY	PROTEIN_COMPLEX_ASSEMBLY		155	-0.261532	-1.04679	0.34004	0.674935	1	5409	tags=33%, list=24%, signal=43%
NUCLEOBASENUCLEOSIDENUCLEOTIDE_KINASE_ACTIVITY	NUCLEOBASENUCLEOSIDENUCLEOTIDE_KINASE_ACTIVITY		23	-0.378105	-1.04674	0.387795	0.673972	1	3211	tags=35%, list=14%, signal=40%
REACTOME_TRANSPORT_OF_INORGANIC_CATIONS_ANIONS_AND_AMINO_ACIDS_OLIGOPEPTIDES	REACTOME_TRANSPORT_OF_INORGANIC_CATIONS_ANIONS_AND_AMINO_ACIDS_OLIGOPEPTIDES		88	-0.287712	-1.04431	0.375681	0.679441	1	2963	tags=18%, list=13%, signal=21%
REACTOME_FGFR_LIGAND_BINDING_AND_ACTIVATION	REACTOME_FGFR_LIGAND_BINDING_AND_ACTIVATION		20	-0.376217	-1.04423	0.388889	0.678516	1	2847	tags=40%, list=12%, signal=46%
VIRAL_REPRODUCTION	VIRAL_REPRODUCTION		35	-0.343463	-1.04379	0.400763	0.67857	1	866	tags=9%, list=4%, signal=9%
CELLULAR_CATION_HOMEOSTASIS	CELLULAR_CATION_HOMEOSTASIS		90	-0.286612	-1.04374	0.373308	0.67761	1	1434	tags=12%, list=6%, signal=13%
PEPTIDE_RECEPTOR_ACTIVITY	PEPTIDE_RECEPTOR_ACTIVITY		48	-0.316208	-1.04328	0.400372	0.677715	1	1059	tags=13%, list=5%, signal=13%
BIOCARTA_BIOPEPTIDES_PATHWAY	BIOCARTA_BIOPEPTIDES_PATHWAY		41	-0.327387	-1.04208	0.4	0.680005	1	5811	tags=34%, list=25%, signal=46%
REACTOME_PYRUVATE_METABOLISM	REACTOME_PYRUVATE_METABOLISM		16	-0.406102	-1.04175	0.426641	0.679774	1	2139	tags=44%, list=9%, signal=48%
REACTOME_GLUCAGON_SIGNALING_IN_METABOLIC_REGULATION	REACTOME_GLUCAGON_SIGNALING_IN_METABOLIC_REGULATION		29	-0.35247	-1.04096	0.398821	0.680803	1	1393	tags=14%, list=6%, signal=15%
CATION_HOMEOSTASIS	CATION_HOMEOSTASIS		93	-0.284439	-1.03975	0.37182	0.68304	1	1434	tags=12%, list=6%, signal=13%
KEGG_TASTE_TRANSDUCTION	KEGG_TASTE_TRANSDUCTION		25	-0.365122	-1.03923	0.414286	0.683405	1	2708	tags=20%, list=12%, signal=23%
REACTOME_RAS_ACTIVATION_UOPN_CA2_INFUX_THROUGH_NMDA_RECEPTOR	REACTOME_RAS_ACTIVATION_UOPN_CA2_INFUX_THROUGH_NMDA_RECEPTOR		16	-0.398904	-1.03845	0.419223	0.68441	1	6266	tags=50%, list=27%, signal=69%
SUBSTRATE_SPECIFIC_TRANSPORTER_ACTIVITY	SUBSTRATE_SPECIFIC_TRANSPORTER_ACTIVITY		360	-0.23571	-1.03816	0.344523	0.684112	1	3087	tags=17%, list=13%, signal=20%
REGULATION_OF_CELL_GROWTH	REGULATION_OF_CELL_GROWTH		41	-0.328279	-1.03777	0.377649	0.684086	1	4949	tags=46%, list=22%, signal=59%
BIOCARTA_FAS_PATHWAY	BIOCARTA_FAS_PATHWAY		27	-0.352311	-1.03682	0.4	0.685577	1	3414	tags=22%, list=15%, signal=26%
BIOCARTA_GSK3_PATHWAY	BIOCARTA_GSK3_PATHWAY		26	-0.359043	-1.03627	0.385797	0.685888	1	2523	tags=19%, list=11%, signal=22%
KEGG_BASAL_CELL_CARCINOMA	KEGG_BASAL_CELL_CARCINOMA		53	-0.307175	-1.03627	0.399202	0.684808	1	5985	tags=36%, list=26%, signal=48%
KEGG_NATURAL_KILLER_CELL_MEDIATED_CYTOTOXICITY	KEGG_NATURAL_KILLER_CELL_MEDIATED_CYTOTOXICITY		92	-0.279475	-1.03544	0.376953	0.685981	1	5811	tags=35%, list=25%, signal=46%
REACTOME_UNFOLDED_PROTEIN_RESPONSE	REACTOME_UNFOLDED_PROTEIN_RESPONSE		67	-0.291913	-1.03521	0.395085	0.685526	1	2222	tags=10%, list=10%, signal=12%
ORGANELLE_ORGANIZATION_AND_BIOGENESIS	ORGANELLE_ORGANIZATION_AND_BIOGENESIS		414	-0.233914	-1.03508	0.322004	0.684793	1	5355	tags=28%, list=23%, signal=36%
BIOCARTA_CSK_PATHWAY	BIOCARTA_CSK_PATHWAY		19	-0.385353	-1.03469	0.430255	0.684738	1	6598	tags=47%, list=29%, signal=66%
REACTOME_ANTIVIRAL_MECHANISM_BY_IFN_STIMULATED_GENES	REACTOME_ANTIVIRAL_MECHANISM_BY_IFN_STIMULATED_GENES		57	-0.306883	-1.03449	0.389558	0.684243	1	4992	tags=28%, list=22%, signal=36%
CATION_CHANNEL_ACTIVITY	CATION_CHANNEL_ACTIVITY		113	-0.27033	-1.03399	0.391304	0.68448	1	2690	tags=16%, list=12%, signal=18%
CELL_PROJECTION	CELL_PROJECTION		94	-0.282662	-1.03369	0.391813	0.684191	1	4441	tags=27%, list=19%, signal=33%
KINASE_ACTIVITY	KINASE_ACTIVITY		342	-0.235702	-1.03347	0.340265	0.683684	1	2932	tags=17%, list=13%, signal=19%
ION_TRANSPORT	ION_TRANSPORT		172	-0.255001	-1.03223	0.381215	0.685882	1	2974	tags=16%, list=13%, signal=18%
BIOCARTA_CHEMICAL_PATHWAY	BIOCARTA_CHEMICAL_PATHWAY		19	-0.383302	-1.0318	0.418692	0.685915	1	6436	tags=58%, list=28%, signal=80%
EMBRYONIC_MORPHOGENESIS	EMBRYONIC_MORPHOGENESIS		16	-0.401338	-1.03174	0.401544	0.684988	1	2113	tags=25%, list=9%, signal=28%
KEGG_ETHER_LIPID_METABOLISM	KEGG_ETHER_LIPID_METABOLISM		30	-0.340232	-1.02763	0.412758	0.694876	1	1985	tags=20%, list=9%, signal=22%
COATED_VESICLE_MEMBRANE	COATED_VESICLE_MEMBRANE		17	-0.394	-1.0275	0.409357	0.694147	1	4678	tags=47%, list=20%, signal=59%
REACTOME_MITOCHONDRIAL_PROTEIN_IMPORT	REACTOME_MITOCHONDRIAL_PROTEIN_IMPORT		43	-0.317567	-1.02735	0.4	0.693491	1	6043	tags=42%, list=26%, signal=57%
CALCIUM_ION_TRANSPORT	CALCIUM_ION_TRANSPORT		26	-0.360234	-1.02678	0.411881	0.694001	1	1866	tags=15%, list=8%, signal=17%
LEUKOCYTE_DIFFERENTIATION	LEUKOCYTE_DIFFERENTIATION		34	-0.336298	-1.02671	0.394841	0.69308	1	4819	tags=41%, list=21%, signal=52%
ACTIN_FILAMENT_BINDING	ACTIN_FILAMENT_BINDING		20	-0.378324	-1.02492	0.433594	0.696924	1	4171	tags=35%, list=18%, signal=43%
NEGATIVE_REGULATION_OF_TRANSLATION	NEGATIVE_REGULATION_OF_TRANSLATION		20	-0.379477	-1.02422	0.414201	0.697833	1	1403	tags=20%, list=6%, signal=21%
PHOSPHOTRANSFERASE_ACTIVITY_PHOSPHATE_GROUP_AS_ACCEPTOR	PHOSPHOTRANSFERASE_ACTIVITY_PHOSPHATE_GROUP_AS_ACCEPTOR		16	-0.40711	-1.02285	0.435897	0.700575	1	2931	tags=38%, list=13%, signal=43%
GOLGI_VESICLE_TRANSPORT	GOLGI_VESICLE_TRANSPORT		45	-0.314542	-1.02191	0.410101	0.7021	1	5145	tags=36%, list=22%, signal=46%
AXONOGENESIS	AXONOGENESIS		39	-0.325002	-1.02162	0.417603	0.701799	1	1811	tags=15%, list=8%, signal=17%
REACTOME_CYTOCHROME_P450_ARRANGED_BY_SUBSTRATE_TYPE	REACTOME_CYTOCHROME_P450_ARRANGED_BY_SUBSTRATE_TYPE		27	-0.356693	-1.02121	0.423792	0.701885	1	4620	tags=33%, list=20%, signal=42%
REACTOME_PLATELET_ACTIVATION_SIGNALING_AND_AGGREGATION	REACTOME_PLATELET_ACTIVATION_SIGNALING_AND_AGGREGATION		186	-0.249478	-1.02048	0.397661	0.70286	1	4598	tags=27%, list=20%, signal=34%
RAS_GUANYL_NUCLEOTIDE_EXCHANGE_FACTOR_ACTIVITY	RAS_GUANYL_NUCLEOTIDE_EXCHANGE_FACTOR_ACTIVITY		15	-0.408909	-1.02034	0.460922	0.702187	1	2331	tags=27%, list=10%, signal=30%
REACTOME_CELL_CELL_COMMUNICATION	REACTOME_CELL_CELL_COMMUNICATION		109	-0.266067	-1.01962	0.422719	0.703009	1	4970	tags=27%, list=22%, signal=34%
CELLULAR_MACROMOLECULE_CATABOLIC_PROCESS	CELLULAR_MACROMOLECULE_CATABOLIC_PROCESS		90	-0.275251	-1.01948	0.391732	0.702324	1	4033	tags=23%, list=18%, signal=28%
EXTRINSIC_TO_MEMBRANE	EXTRINSIC_TO_MEMBRANE		22	-0.368234	-1.01879	0.445946	0.703094	1	2785	tags=27%, list=12%, signal=31%
CARBOHYDRATE_BIOSYNTHETIC_PROCESS	CARBOHYDRATE_BIOSYNTHETIC_PROCESS		44	-0.313044	-1.01671	0.40748	0.707686	1	1069	tags=9%, list=5%, signal=10%
MONOVALENT_INORGANIC_CATION_TRANSMEMBRANE_TRANSPORTER_ACTIVITY	MONOVALENT_INORGANIC_CATION_TRANSMEMBRANE_TRANSPORTER_ACTIVITY		30	-0.348511	-1.01581	0.436399	0.709034	1	5080	tags=40%, list=22%, signal=51%
BIOCARTA_CASPASE_PATHWAY	BIOCARTA_CASPASE_PATHWAY		22	-0.363538	-1.0154	0.440329	0.709048	1	4319	tags=41%, list=19%, signal=50%
DEVELOPMENT_OF_PRIMARY_SEXUAL_CHARACTERISTICS	DEVELOPMENT_OF_PRIMARY_SEXUAL_CHARACTERISTICS		22	-0.362921	-1.01525	0.433265	0.708395	1	3556	tags=27%, list=16%, signal=32%
REACTOME_SIGNALING_BY_ROBO_RECEPTOR	REACTOME_SIGNALING_BY_ROBO_RECEPTOR		29	-0.347356	-1.01419	0.472868	0.710353	1	2739	tags=28%, list=12%, signal=31%
VOLTAGE_GATED_CATION_CHANNEL_ACTIVITY	VOLTAGE_GATED_CATION_CHANNEL_ACTIVITY		63	-0.293398	-1.01398	0.417795	0.709821	1	2916	tags=19%, list=13%, signal=22%
PEPTIDE_BINDING	PEPTIDE_BINDING		78	-0.280046	-1.01368	0.414449	0.709558	1	1628	tags=13%, list=7%, signal=14%
VESICLE_MEMBRANE	VESICLE_MEMBRANE		30	-0.34151	-1.01335	0.440546	0.709334	1	4678	tags=33%, list=20%, signal=42%
VESICLE	VESICLE		111	-0.264685	-1.01302	0.408829	0.709145	1	4065	tags=24%, list=18%, signal=29%
MACROMOLECULE_CATABOLIC_PROCESS	MACROMOLECULE_CATABOLIC_PROCESS		118	-0.264627	-1.01264	0.433594	0.709094	1	4033	tags=22%, list=18%, signal=27%
KERATINOCYTE_DIFFERENTIATION	KERATINOCYTE_DIFFERENTIATION		15	-0.402372	-1.01226	0.446764	0.709136	1	3556	tags=27%, list=16%, signal=32%
REACTOME_INNATE_IMMUNE_SYSTEM	REACTOME_INNATE_IMMUNE_SYSTEM		196	-0.247274	-1.01138	0.431985	0.710644	1	4193	tags=22%, list=18%, signal=27%
DETECTION_OF_STIMULUS_INVOLVED_IN_SENSORY_PERCEPTION	DETECTION_OF_STIMULUS_INVOLVED_IN_SENSORY_PERCEPTION		18	-0.379518	-1.01112	0.456389	0.710252	1	868	tags=17%, list=4%, signal=17%
BIOCARTA_STRESS_PATHWAY	BIOCARTA_STRESS_PATHWAY		24	-0.35533	-1.01106	0.450677	0.709364	1	1694	tags=13%, list=7%, signal=13%
LYASE_ACTIVITY	LYASE_ACTIVITY		53	-0.302445	-1.00958	0.449704	0.712333	1	2858	tags=23%, list=12%, signal=26%
KEGG_THYROID_CANCER	KEGG_THYROID_CANCER		25	-0.354609	-1.00859	0.442688	0.713971	1	6355	tags=48%, list=28%, signal=66%
BIOCARTA_EDG1_PATHWAY	BIOCARTA_EDG1_PATHWAY		27	-0.34493	-1.0079	0.443798	0.714849	1	3297	tags=26%, list=14%, signal=30%
KEGG_TYPE_II_DIABETES_MELLITUS	KEGG_TYPE_II_DIABETES_MELLITUS		45	-0.310799	-1.00733	0.440546	0.715393	1	3074	tags=27%, list=13%, signal=31%
REACTOME_TRIF_MEDIATED_TLR3_SIGNALING	REACTOME_TRIF_MEDIATED_TLR3_SIGNALING		66	-0.288789	-1.00706	0.416996	0.715059	1	5011	tags=27%, list=22%, signal=35%
MEMBRANE_BOUND_VESICLE	MEMBRANE_BOUND_VESICLE		105	-0.269615	-1.00677	0.440777	0.714762	1	4065	tags=26%, list=18%, signal=31%
ACTIN_BINDING	ACTIN_BINDING		63	-0.28769	-1.00582	0.449304	0.716275	1	4171	tags=27%, list=18%, signal=33%
S_ADENOSYLMETHIONINE_DEPENDENT_METHYLTRANSFERASE_ACTIVITY	S_ADENOSYLMETHIONINE_DEPENDENT_METHYLTRANSFERASE_ACTIVITY		22	-0.367778	-1.00564	0.448669	0.715727	1	301	tags=9%, list=1%, signal=9%
TRANSMEMBRANE_RECEPTOR_PROTEIN_KINASE_ACTIVITY	TRANSMEMBRANE_RECEPTOR_PROTEIN_KINASE_ACTIVITY		48	-0.306223	-1.00474	0.454737	0.716995	1	2524	tags=15%, list=11%, signal=16%
KEGG_HOMOLOGOUS_RECOMBINATION	KEGG_HOMOLOGOUS_RECOMBINATION		24	-0.357028	-1.00408	0.461538	0.717693	1	6637	tags=50%, list=29%, signal=70%
KEGG_RIG_I_LIKE_RECEPTOR_SIGNALING_PATHWAY	KEGG_RIG_I_LIKE_RECEPTOR_SIGNALING_PATHWAY		60	-0.294054	-1.00314	0.439216	0.719119	1	2585	tags=18%, list=11%, signal=21%
NUCLEOBASENUCLEOSIDENUCLEOTIDE_AND_NUCLEIC_ACID_TRANSPORT	NUCLEOBASENUCLEOSIDENUCLEOTIDE_AND_NUCLEIC_ACID_TRANSPORT		29	-0.341887	-1.00212	0.446125	0.720771	1	3707	tags=24%, list=16%, signal=29%
POSITIVE_REGULATION_OF_RESPONSE_TO_STIMULUS	POSITIVE_REGULATION_OF_RESPONSE_TO_STIMULUS		36	-0.324984	-1.00203	0.439271	0.719993	1	5392	tags=39%, list=24%, signal=51%
NEGATIVE_REGULATION_OF_BIOSYNTHETIC_PROCESS	NEGATIVE_REGULATION_OF_BIOSYNTHETIC_PROCESS		27	-0.343234	-1.00172	0.460922	0.719785	1	2898	tags=22%, list=13%, signal=25%
REACTOME_ACTIVATION_OF_GENES_BY_ATF4	REACTOME_ACTIVATION_OF_GENES_BY_ATF4		20	-0.369694	-1.00137	0.465517	0.719676	1	20	tags=5%, list=0%, signal=5%
REACTOME_PYRIMIDINE_METABOLISM	REACTOME_PYRIMIDINE_METABOLISM		22	-0.357322	-1.00082	0.432377	0.720013	1	1928	tags=27%, list=8%, signal=30%
CATION_BINDING	CATION_BINDING		186	-0.247647	-1.0006	0.440385	0.719562	1	2684	tags=17%, list=12%, signal=19%
BLOOD_COAGULATION	BLOOD_COAGULATION		40	-0.309036	-0.999116	0.464217	0.722478	1	2772	tags=25%, list=12%, signal=28%
OXYGEN_AND_REACTIVE_OXYGEN_SPECIES_METABOLIC_PROCESS	OXYGEN_AND_REACTIVE_OXYGEN_SPECIES_METABOLIC_PROCESS		18	-0.378316	-0.999104	0.456212	0.721451	1	2784	tags=28%, list=12%, signal=32%
KEGG_ALPHA_LINOLENIC_ACID_METABOLISM	KEGG_ALPHA_LINOLENIC_ACID_METABOLISM		16	-0.382901	-0.998515	0.447106	0.72199	1	1494	tags=25%, list=7%, signal=27%
REACTOME_POST_TRANSLATIONAL_MODIFICATION_SYNTHESIS_OF_GPI_ANCHORED_PROTEINS	REACTOME_POST_TRANSLATIONAL_MODIFICATION_SYNTHESIS_OF_GPI_ANCHORED_PROTEINS		21	-0.362807	-0.998477	0.463277	0.72103	1	4684	tags=38%, list=20%, signal=48%
REACTOME_METABOLISM_OF_VITAMINS_AND_COFACTORS	REACTOME_METABOLISM_OF_VITAMINS_AND_COFACTORS		46	-0.305207	-0.997445	0.462282	0.722798	1	1517	tags=17%, list=7%, signal=19%
INFLAMMATORY_RESPONSE	INFLAMMATORY_RESPONSE		113	-0.264958	-0.997125	0.469466	0.722611	1	2226	tags=17%, list=10%, signal=19%
REGULATION_OF_GROWTH	REGULATION_OF_GROWTH		51	-0.305817	-0.996878	0.454724	0.722319	1	4949	tags=41%, list=22%, signal=52%
NEGATIVE_REGULATION_OF_CELL_CYCLE	NEGATIVE_REGULATION_OF_CELL_CYCLE		68	-0.284444	-0.996504	0.463796	0.722244	1	1403	tags=12%, list=6%, signal=12%
REPRODUCTION	REPRODUCTION		213	-0.240764	-0.995621	0.45648	0.723634	1	2827	tags=14%, list=12%, signal=15%
NUCLEOCYTOPLASMIC_TRANSPORT	NUCLEOCYTOPLASMIC_TRANSPORT		81	-0.277328	-0.995419	0.474061	0.723129	1	4598	tags=26%, list=20%, signal=32%
BIOCARTA_IL1R_PATHWAY	BIOCARTA_IL1R_PATHWAY		30	-0.331829	-0.995381	0.466411	0.722183	1	1854	tags=13%, list=8%, signal=14%
GLYCEROPHOSPHOLIPID_METABOLIC_PROCESS	GLYCEROPHOSPHOLIPID_METABOLIC_PROCESS		39	-0.314737	-0.995076	0.476285	0.721994	1	4756	tags=33%, list=21%, signal=42%
CELL_SUBSTRATE_ADHERENS_JUNCTION	CELL_SUBSTRATE_ADHERENS_JUNCTION		15	-0.399306	-0.994628	0.469159	0.722206	1	6842	tags=60%, list=30%, signal=85%
NUCLEAR_TRANSPORT	NUCLEAR_TRANSPORT		82	-0.27547	-0.994548	0.47025	0.721401	1	4598	tags=26%, list=20%, signal=32%
DNA_DEPENDENT_DNA_REPLICATION	DNA_DEPENDENT_DNA_REPLICATION		45	-0.30568	-0.994361	0.454545	0.720867	1	3880	tags=29%, list=17%, signal=35%
RESPONSE_TO_OTHER_ORGANISM	RESPONSE_TO_OTHER_ORGANISM		60	-0.289237	-0.99298	0.470588	0.723531	1	1704	tags=15%, list=7%, signal=16%
KEGG_LINOLEIC_ACID_METABOLISM	KEGG_LINOLEIC_ACID_METABOLISM		17	-0.375993	-0.992602	0.453608	0.723498	1	1494	tags=24%, list=7%, signal=25%
BIOCARTA_STATHMIN_PATHWAY	BIOCARTA_STATHMIN_PATHWAY		17	-0.384957	-0.992244	0.47619	0.723403	1	7268	tags=47%, list=32%, signal=69%
KEGG_GNRH_SIGNALING_PATHWAY	KEGG_GNRH_SIGNALING_PATHWAY		89	-0.271225	-0.991598	0.49053	0.724164	1	5011	tags=26%, list=22%, signal=33%
AMINE_TRANSPORT	AMINE_TRANSPORT		35	-0.324225	-0.991582	0.44334	0.723183	1	1641	tags=11%, list=7%, signal=12%
KEGG_FC_EPSILON_RI_SIGNALING_PATHWAY	KEGG_FC_EPSILON_RI_SIGNALING_PATHWAY		73	-0.275206	-0.98948	0.457198	0.727837	1	2585	tags=18%, list=11%, signal=20%
LIPID_BINDING	LIPID_BINDING		80	-0.273838	-0.989308	0.455268	0.727249	1	2943	tags=21%, list=13%, signal=24%
M_PHASE	M_PHASE		101	-0.265632	-0.988507	0.462857	0.728411	1	5089	tags=31%, list=22%, signal=39%
REACTOME_RNA_POL_I_PROMOTER_OPENING	REACTOME_RNA_POL_I_PROMOTER_OPENING		26	-0.341604	-0.988029	0.441815	0.728723	1	2435	tags=23%, list=11%, signal=26%
CELLULAR_MORPHOGENESIS_DURING_DIFFERENTIATION	CELLULAR_MORPHOGENESIS_DURING_DIFFERENTIATION		42	-0.309402	-0.987722	0.469512	0.728462	1	1811	tags=14%, list=8%, signal=15%
BIOCARTA_TH1TH2_PATHWAY	BIOCARTA_TH1TH2_PATHWAY		16	-0.391196	-0.987517	0.492784	0.727949	1	6514	tags=50%, list=28%, signal=70%
REACTOME_HIV_INFECTION	REACTOME_HIV_INFECTION		172	-0.245764	-0.987513	0.491713	0.726932	1	5984	tags=35%, list=26%, signal=47%
KEGG_PORPHYRIN_AND_CHLOROPHYLL_METABOLISM	KEGG_PORPHYRIN_AND_CHLOROPHYLL_METABOLISM		23	-0.357999	-0.98592	0.466281	0.73014	1	5080	tags=43%, list=22%, signal=56%
GOLGI_ASSOCIATED_VESICLE	GOLGI_ASSOCIATED_VESICLE		28	-0.333139	-0.985838	0.464567	0.72934	1	4678	tags=36%, list=20%, signal=45%
GATED_CHANNEL_ACTIVITY	GATED_CHANNEL_ACTIVITY		114	-0.256211	-0.985156	0.476103	0.730107	1	2916	tags=17%, list=13%, signal=19%
REACTOME_ACYL_CHAIN_REMODELLING_OF_PS	REACTOME_ACYL_CHAIN_REMODELLING_OF_PS		15	-0.391219	-0.984289	0.492308	0.731273	1	2649	tags=27%, list=12%, signal=30%
REACTOME_MEMBRANE_TRAFFICKING	REACTOME_MEMBRANE_TRAFFICKING		110	-0.259387	-0.98264	0.495396	0.73469	1	4989	tags=28%, list=22%, signal=36%
T_CELL_ACTIVATION	T_CELL_ACTIVATION		35	-0.320605	-0.982507	0.49904	0.73402	1	4924	tags=34%, list=21%, signal=44%
REACTOME_PERK_REGULATED_GENE_EXPRESSION	REACTOME_PERK_REGULATED_GENE_EXPRESSION		23	-0.346784	-0.981966	0.481113	0.734427	1	20	tags=4%, list=0%, signal=4%
MONOVALENT_INORGANIC_CATION_TRANSPORT	MONOVALENT_INORGANIC_CATION_TRANSPORT		87	-0.265337	-0.981905	0.5	0.733577	1	3411	tags=18%, list=15%, signal=22%
NEGATIVE_REGULATION_OF_CELLULAR_BIOSYNTHETIC_PROCESS	NEGATIVE_REGULATION_OF_CELLULAR_BIOSYNTHETIC_PROCESS		26	-0.343611	-0.981795	0.480808	0.732862	1	2898	tags=23%, list=13%, signal=26%
GUANYL_NUCLEOTIDE_BINDING	GUANYL_NUCLEOTIDE_BINDING		45	-0.304548	-0.981366	0.495935	0.732974	1	2756	tags=22%, list=12%, signal=25%
KEGG_ADIPOCYTOKINE_SIGNALING_PATHWAY	KEGG_ADIPOCYTOKINE_SIGNALING_PATHWAY		65	-0.281928	-0.979819	0.492481	0.73627	1	1743	tags=12%, list=8%, signal=13%
CONTRACTILE_FIBER	CONTRACTILE_FIBER		24	-0.340405	-0.978493	0.475926	0.738892	1	5662	tags=50%, list=25%, signal=66%
KEGG_PHOSPHATIDYLINOSITOL_SIGNALING_SYSTEM	KEGG_PHOSPHATIDYLINOSITOL_SIGNALING_SYSTEM		71	-0.275492	-0.977461	0.484496	0.740652	1	4274	tags=27%, list=19%, signal=33%
BIOCARTA_TOB1_PATHWAY	BIOCARTA_TOB1_PATHWAY		18	-0.371905	-0.97707	0.453307	0.740694	1	2909	tags=28%, list=13%, signal=32%
REACTOME_TRANSPORT_OF_VITAMINS_NUCLEOSIDES_AND_RELATED_MOLECULES	REACTOME_TRANSPORT_OF_VITAMINS_NUCLEOSIDES_AND_RELATED_MOLECULES		28	-0.334166	-0.974719	0.512821	0.746188	1	4697	tags=32%, list=20%, signal=40%
SECRETION	SECRETION		157	-0.245615	-0.974534	0.52302	0.745635	1	4551	tags=26%, list=20%, signal=32%
COAGULATION	COAGULATION		41	-0.306912	-0.973226	0.493042	0.748131	1	2772	tags=24%, list=12%, signal=28%
VOLTAGE_GATED_CHANNEL_ACTIVITY	VOLTAGE_GATED_CHANNEL_ACTIVITY		68	-0.278014	-0.973022	0.507843	0.747647	1	2916	tags=18%, list=13%, signal=20%
REACTOME_TOLL_RECEPTOR_CASCADES	REACTOME_TOLL_RECEPTOR_CASCADES		102	-0.259129	-0.971099	0.520076	0.751817	1	3487	tags=19%, list=15%, signal=22%
NEGATIVE_REGULATION_OF_CELLULAR_PROTEIN_METABOLIC_PROCESS	NEGATIVE_REGULATION_OF_CELLULAR_PROTEIN_METABOLIC_PROCESS		39	-0.299979	-0.970782	0.512	0.751576	1	2004	tags=18%, list=9%, signal=20%
CYSTEINE_TYPE_PEPTIDASE_ACTIVITY	CYSTEINE_TYPE_PEPTIDASE_ACTIVITY		43	-0.307181	-0.969264	0.5	0.754649	1	5359	tags=40%, list=23%, signal=51%
REGULATION_OF_SIGNAL_TRANSDUCTION	REGULATION_OF_SIGNAL_TRANSDUCTION		205	-0.236069	-0.969112	0.529412	0.754011	1	4093	tags=23%, list=18%, signal=28%
HEMOSTASIS	HEMOSTASIS		43	-0.298401	-0.968038	0.502913	0.755819	1	2772	tags=23%, list=12%, signal=26%
REACTOME_GLUCOSE_TRANSPORT	REACTOME_GLUCOSE_TRANSPORT		34	-0.318123	-0.968017	0.517928	0.754818	1	4424	tags=24%, list=19%, signal=29%
SMALL_GTPASE_REGULATOR_ACTIVITY	SMALL_GTPASE_REGULATOR_ACTIVITY		62	-0.282668	-0.966368	0.499093	0.75808	1	4103	tags=26%, list=18%, signal=31%
CONTRACTILE_FIBER_PART	CONTRACTILE_FIBER_PART		22	-0.350767	-0.966013	0.50947	0.758093	1	3730	tags=36%, list=16%, signal=43%
KEGG_BASE_EXCISION_REPAIR	KEGG_BASE_EXCISION_REPAIR		26	-0.335122	-0.965592	0.51341	0.758198	1	3920	tags=27%, list=17%, signal=32%
REGULATION_OF_ANATOMICAL_STRUCTURE_MORPHOGENESIS	REGULATION_OF_ANATOMICAL_STRUCTURE_MORPHOGENESIS		24	-0.337246	-0.964627	0.502857	0.75974	1	1811	tags=21%, list=8%, signal=23%
PROTEASE_INHIBITOR_ACTIVITY	PROTEASE_INHIBITOR_ACTIVITY		31	-0.324147	-0.963724	0.506849	0.761147	1	5977	tags=42%, list=26%, signal=57%
DNA_PACKAGING	DNA_PACKAGING		28	-0.330567	-0.963417	0.531568	0.760912	1	3184	tags=21%, list=14%, signal=25%
SKELETAL_MUSCLE_DEVELOPMENT	SKELETAL_MUSCLE_DEVELOPMENT		28	-0.327478	-0.96334	0.521097	0.760067	1	2569	tags=29%, list=11%, signal=32%
CELLULAR_HOMEOSTASIS	CELLULAR_HOMEOSTASIS		127	-0.249999	-0.962296	0.545977	0.761929	1	4179	tags=24%, list=18%, signal=30%
MITOCHONDRION_ORGANIZATION_AND_BIOGENESIS	MITOCHONDRION_ORGANIZATION_AND_BIOGENESIS		41	-0.303841	-0.962198	0.503876	0.761166	1	5566	tags=41%, list=24%, signal=55%
CELL_PROJECTION_PART	CELL_PROJECTION_PART		15	-0.380468	-0.961538	0.515625	0.76185	1	4265	tags=47%, list=19%, signal=57%
REACTOME_TIGHT_JUNCTION_INTERACTIONS	REACTOME_TIGHT_JUNCTION_INTERACTIONS		27	-0.326063	-0.961417	0.472062	0.76118	1	1377	tags=11%, list=6%, signal=12%
REACTOME_LATENT_INFECTION_OF_HOMO_SAPIENS_WITH_MYCOBACTERIUM_TUBERCULOSIS	REACTOME_LATENT_INFECTION_OF_HOMO_SAPIENS_WITH_MYCOBACTERIUM_TUBERCULOSIS		29	-0.326714	-0.961214	0.494382	0.760697	1	684	tags=7%, list=3%, signal=7%
REGULATION_OF_BODY_FLUID_LEVELS	REGULATION_OF_BODY_FLUID_LEVELS		52	-0.286851	-0.959168	0.52495	0.765158	1	2772	tags=21%, list=12%, signal=24%
KEGG_LEUKOCYTE_TRANSENDOTHELIAL_MIGRATION	KEGG_LEUKOCYTE_TRANSENDOTHELIAL_MIGRATION		108	-0.255568	-0.959053	0.540755	0.764442	1	4680	tags=29%, list=20%, signal=36%
REACTOME_MITOCHONDRIAL_TRNA_AMINOACYLATION	REACTOME_MITOCHONDRIAL_TRNA_AMINOACYLATION		21	-0.344058	-0.958305	0.507874	0.765387	1	2626	tags=19%, list=11%, signal=21%
EXCRETION	EXCRETION		33	-0.311148	-0.958103	0.538023	0.764841	1	2708	tags=24%, list=12%, signal=27%
IMMUNE_SYSTEM_DEVELOPMENT	IMMUNE_SYSTEM_DEVELOPMENT		70	-0.270212	-0.957286	0.536313	0.765951	1	4819	tags=34%, list=21%, signal=43%
PEPTIDASE_ACTIVITY	PEPTIDASE_ACTIVITY		147	-0.241682	-0.956726	0.558394	0.766444	1	5470	tags=31%, list=24%, signal=41%
HEMOPOIETIC_OR_LYMPHOID_ORGAN_DEVELOPMENT	HEMOPOIETIC_OR_LYMPHOID_ORGAN_DEVELOPMENT		68	-0.276248	-0.956346	0.507722	0.766498	1	4819	tags=35%, list=21%, signal=45%
EPIDERMAL_GROWTH_FACTOR_RECEPTOR_SIGNALING_PATHWAY	EPIDERMAL_GROWTH_FACTOR_RECEPTOR_SIGNALING_PATHWAY		22	-0.340834	-0.956133	0.513672	0.766068	1	5066	tags=41%, list=22%, signal=52%
REACTOME_L1CAM_INTERACTIONS	REACTOME_L1CAM_INTERACTIONS		69	-0.268537	-0.955677	0.541284	0.766226	1	5951	tags=39%, list=26%, signal=53%
REACTOME_TRANSCRIPTION_COUPLED_NER_TC_NER	REACTOME_TRANSCRIPTION_COUPLED_NER_TC_NER		39	-0.300528	-0.955644	0.5286	0.765313	1	5984	tags=38%, list=26%, signal=52%
KEGG_INOSITOL_PHOSPHATE_METABOLISM	KEGG_INOSITOL_PHOSPHATE_METABOLISM		52	-0.287183	-0.955344	0.525926	0.765033	1	5440	tags=37%, list=24%, signal=48%
REACTOME_POST_TRANSLATIONAL_PROTEIN_MODIFICATION	REACTOME_POST_TRANSLATIONAL_PROTEIN_MODIFICATION		158	-0.238663	-0.954077	0.577696	0.767336	1	5521	tags=36%, list=24%, signal=47%
KEGG_ALLOGRAFT_REJECTION	KEGG_ALLOGRAFT_REJECTION		16	-0.363335	-0.952903	0.539715	0.769388	1	3068	tags=31%, list=13%, signal=36%
CELL_CORTEX	CELL_CORTEX		31	-0.326099	-0.951961	0.53229	0.770779	1	4171	tags=26%, list=18%, signal=32%
REACTOME_INCRETIN_SYNTHESIS_SECRETION_AND_INACTIVATION	REACTOME_INCRETIN_SYNTHESIS_SECRETION_AND_INACTIVATION		19	-0.35112	-0.951733	0.531496	0.770421	1	111	tags=5%, list=0%, signal=5%
KEGG_LYSINE_DEGRADATION	KEGG_LYSINE_DEGRADATION		41	-0.29919	-0.951086	0.563327	0.771111	1	5344	tags=34%, list=23%, signal=44%
BIOCARTA_SPPA_PATHWAY	BIOCARTA_SPPA_PATHWAY		20	-0.358493	-0.950646	0.525591	0.771213	1	5811	tags=30%, list=25%, signal=40%
TISSUE_REMODELING	TISSUE_REMODELING		26	-0.33318	-0.95028	0.530726	0.771197	1	3880	tags=23%, list=17%, signal=28%
CALCIUM_INDEPENDENT_CELL_CELL_ADHESION	CALCIUM_INDEPENDENT_CELL_CELL_ADHESION		20	-0.348641	-0.949826	0.536204	0.771397	1	4931	tags=30%, list=21%, signal=38%
PHOSPHOINOSITIDE_MEDIATED_SIGNALING	PHOSPHOINOSITIDE_MEDIATED_SIGNALING		41	-0.29527	-0.949562	0.532389	0.771086	1	5056	tags=34%, list=22%, signal=44%
NUCLEAR_CHROMOSOME_PART	NUCLEAR_CHROMOSOME_PART		31	-0.314093	-0.948956	0.524809	0.771693	1	6218	tags=45%, list=27%, signal=62%
EMBRYONIC_DEVELOPMENT	EMBRYONIC_DEVELOPMENT		54	-0.285812	-0.948706	0.538	0.771279	1	2655	tags=20%, list=12%, signal=23%
SECRETORY_PATHWAY	SECRETORY_PATHWAY		77	-0.261603	-0.948455	0.5666	0.770909	1	5329	tags=32%, list=23%, signal=42%
CELL_PROJECTION_BIOGENESIS	CELL_PROJECTION_BIOGENESIS		22	-0.343532	-0.947735	0.524292	0.771839	1	6452	tags=45%, list=28%, signal=63%
SYNAPSE	SYNAPSE		26	-0.330378	-0.947614	0.520992	0.771192	1	4361	tags=35%, list=19%, signal=43%
BIOCARTA_CCR5_PATHWAY	BIOCARTA_CCR5_PATHWAY		16	-0.37447	-0.946777	0.535865	0.772385	1	2369	tags=19%, list=10%, signal=21%
HYDROLASE_ACTIVITY_ACTING_ON_CARBON_NITROGEN_NOT_PEPTIDEBONDSIN_LINEAR_AMIDES	HYDROLASE_ACTIVITY_ACTING_ON_CARBON_NITROGEN_NOT_PEPTIDEBONDSIN_LINEAR_AMIDES		19	-0.352482	-0.94671	0.547842	0.771549	1	3845	tags=26%, list=17%, signal=32%
REACTOME_ANTIGEN_PRESENTATION_FOLDING_ASSEMBLY_AND_PEPTIDE_LOADING_OF_CLASS_I_MHC	REACTOME_ANTIGEN_PRESENTATION_FOLDING_ASSEMBLY_AND_PEPTIDE_LOADING_OF_CLASS_I_MHC		15	-0.370086	-0.946687	0.523139	0.770604	1	6850	tags=53%, list=30%, signal=76%
REACTOME_NEGATIVE_REGULATION_OF_FGFR_SIGNALING	REACTOME_NEGATIVE_REGULATION_OF_FGFR_SIGNALING		32	-0.311741	-0.944316	0.538314	0.775834	1	3297	tags=31%, list=14%, signal=36%
REACTOME_CELL_CELL_JUNCTION_ORGANIZATION	REACTOME_CELL_CELL_JUNCTION_ORGANIZATION		54	-0.284707	-0.943343	0.54224	0.77744	1	5279	tags=30%, list=23%, signal=38%
ESTABLISHMENT_AND_OR_MAINTENANCE_OF_CELL_POLARITY	ESTABLISHMENT_AND_OR_MAINTENANCE_OF_CELL_POLARITY		17	-0.357335	-0.942559	0.530815	0.77852	1	4085	tags=35%, list=18%, signal=43%
HEMOPOIESIS	HEMOPOIESIS		66	-0.272851	-0.942529	0.583174	0.777583	1	4551	tags=33%, list=20%, signal=41%
CELL_ACTIVATION	CELL_ACTIVATION		64	-0.272309	-0.942259	0.562016	0.777318	1	4924	tags=31%, list=21%, signal=40%
BIOCARTA_G2_PATHWAY	BIOCARTA_G2_PATHWAY		21	-0.346696	-0.940254	0.539235	0.781525	1	397	tags=10%, list=2%, signal=10%
MEMBRANE_LIPID_METABOLIC_PROCESS	MEMBRANE_LIPID_METABOLIC_PROCESS		89	-0.256128	-0.939075	0.582437	0.783617	1	2796	tags=21%, list=12%, signal=24%
NEGATIVE_REGULATION_OF_MULTICELLULAR_ORGANISMAL_PROCESS	NEGATIVE_REGULATION_OF_MULTICELLULAR_ORGANISMAL_PROCESS		27	-0.326549	-0.93797	0.550388	0.785483	1	4480	tags=30%, list=20%, signal=37%
CENTROSOME	CENTROSOME		51	-0.285607	-0.937875	0.587084	0.784697	1	4409	tags=27%, list=19%, signal=34%
LIPID_RAFT	LIPID_RAFT		26	-0.330413	-0.937407	0.525458	0.784892	1	6242	tags=38%, list=27%, signal=53%
CELL_MATURATION	CELL_MATURATION		15	-0.378749	-0.936335	0.549495	0.786657	1	3556	tags=33%, list=16%, signal=39%
NEGATIVE_REGULATION_OF_PROGRAMMED_CELL_DEATH	NEGATIVE_REGULATION_OF_PROGRAMMED_CELL_DEATH		132	-0.239317	-0.936191	0.599641	0.786043	1	4660	tags=24%, list=20%, signal=30%
RESPONSE_TO_BIOTIC_STIMULUS	RESPONSE_TO_BIOTIC_STIMULUS		90	-0.254914	-0.935658	0.588889	0.786459	1	895	tags=10%, list=4%, signal=10%
BIOCARTA_MET_PATHWAY	BIOCARTA_MET_PATHWAY		36	-0.299476	-0.933829	0.567515	0.790173	1	5552	tags=33%, list=24%, signal=44%
REACTOME_SHC_MEDIATED_CASCADE	REACTOME_SHC_MEDIATED_CASCADE		25	-0.325738	-0.933746	0.544177	0.78941	1	2847	tags=32%, list=12%, signal=36%
REACTOME_PHOSPHOLIPASE_C_MEDIATED_CASCADE	REACTOME_PHOSPHOLIPASE_C_MEDIATED_CASCADE		47	-0.281376	-0.933519	0.564815	0.788995	1	2847	tags=26%, list=12%, signal=29%
PROTEIN_HOMODIMERIZATION_ACTIVITY	PROTEIN_HOMODIMERIZATION_ACTIVITY		109	-0.246976	-0.932117	0.618	0.791499	1	2116	tags=12%, list=9%, signal=13%
REGULATION_OF_CYTOSKELETON_ORGANIZATION_AND_BIOGENESIS	REGULATION_OF_CYTOSKELETON_ORGANIZATION_AND_BIOGENESIS		28	-0.322116	-0.929425	0.572816	0.797536	1	4103	tags=32%, list=18%, signal=39%
CYSTEINE_TYPE_ENDOPEPTIDASE_ACTIVITY	CYSTEINE_TYPE_ENDOPEPTIDASE_ACTIVITY		32	-0.310633	-0.928724	0.564516	0.798324	1	3437	tags=28%, list=15%, signal=33%
INTERCELLULAR_JUNCTION	INTERCELLULAR_JUNCTION		58	-0.271386	-0.9285	0.586275	0.797841	1	5355	tags=28%, list=23%, signal=36%
CYTOPLASMIC_MEMBRANE_BOUND_VESICLE	CYTOPLASMIC_MEMBRANE_BOUND_VESICLE		103	-0.248539	-0.928375	0.603738	0.797165	1	4678	tags=28%, list=20%, signal=35%
BIOCARTA_NDKDYNAMIN_PATHWAY	BIOCARTA_NDKDYNAMIN_PATHWAY		18	-0.355263	-0.927344	0.562016	0.798818	1	4989	tags=28%, list=22%, signal=35%
SECRETION_BY_CELL	SECRETION_BY_CELL		99	-0.246966	-0.926406	0.627639	0.800145	1	5362	tags=31%, list=23%, signal=41%
BIOCARTA_IL10_PATHWAY	BIOCARTA_IL10_PATHWAY		17	-0.361655	-0.925855	0.54509	0.800529	1	5162	tags=41%, list=23%, signal=53%
NEGATIVE_REGULATION_OF_APOPTOSIS	NEGATIVE_REGULATION_OF_APOPTOSIS		132	-0.239317	-0.924537	0.631679	0.802888	1	4660	tags=24%, list=20%, signal=30%
REACTOME_PLC_BETA_MEDIATED_EVENTS	REACTOME_PLC_BETA_MEDIATED_EVENTS		38	-0.292975	-0.924537	0.576628	0.801886	1	2644	tags=18%, list=12%, signal=21%
REACTOME_REGULATION_OF_MRNA_STABILITY_BY_PROTEINS_THAT_BIND_AU_RICH_ELEMENTS	REACTOME_REGULATION_OF_MRNA_STABILITY_BY_PROTEINS_THAT_BIND_AU_RICH_ELEMENTS		74	-0.260869	-0.924454	0.583333	0.801093	1	5686	tags=31%, list=25%, signal=41%
REACTOME_ACYL_CHAIN_REMODELLING_OF_PI	REACTOME_ACYL_CHAIN_REMODELLING_OF_PI		15	-0.365481	-0.92394	0.562376	0.801329	1	2649	tags=27%, list=12%, signal=30%
REACTOME_SEMA4D_INDUCED_CELL_MIGRATION_AND_GROWTH_CONE_COLLAPSE	REACTOME_SEMA4D_INDUCED_CELL_MIGRATION_AND_GROWTH_CONE_COLLAPSE		23	-0.326998	-0.923877	0.572565	0.800499	1	5036	tags=39%, list=22%, signal=50%
DNA_METABOLIC_PROCESS	DNA_METABOLIC_PROCESS		217	-0.222371	-0.922578	0.654189	0.802768	1	4810	tags=27%, list=21%, signal=34%
CELL_JUNCTION	CELL_JUNCTION		75	-0.259911	-0.922031	0.620755	0.803123	1	5472	tags=29%, list=24%, signal=38%
REACTOME_FRS2_MEDIATED_CASCADE	REACTOME_FRS2_MEDIATED_CASCADE		33	-0.300904	-0.92192	0.586826	0.802372	1	2847	tags=24%, list=12%, signal=28%
REACTOME_INHIBITION_OF_THE_PROTEOLYTIC_ACTIVITY_OF_APC_C_REQUIRED_FOR_THE_ONSET_OF_ANAPHASE_BY_MITOTIC_SPINDLE_CHECKPOINT_COMPONENTS	REACTOME_INHIBITION_OF_THE_PROTEOLYTIC_ACTIVITY_OF_APC_C_REQUIRED_FOR_THE_ONSET_OF_ANAPHASE_BY_MITOTIC_SPINDLE_CHECKPOINT_COMPONENTS		15	-0.359809	-0.921253	0.554054	0.803052	1	7407	tags=60%, list=32%, signal=89%
ESTABLISHMENT_OF_CELLULAR_LOCALIZATION	ESTABLISHMENT_OF_CELLULAR_LOCALIZATION		306	-0.21018	-0.919537	0.703097	0.806579	1	4345	tags=23%, list=19%, signal=28%
TRANSMEMBRANE_RECEPTOR_PROTEIN_PHOSPHATASE_ACTIVITY	TRANSMEMBRANE_RECEPTOR_PROTEIN_PHOSPHATASE_ACTIVITY		19	-0.344168	-0.919417	0.557613	0.805882	1	3210	tags=26%, list=14%, signal=31%
GTP_BINDING	GTP_BINDING		44	-0.288285	-0.918906	0.587669	0.806169	1	2756	tags=20%, list=12%, signal=23%
POSITIVE_REGULATION_OF_CELL_PROLIFERATION	POSITIVE_REGULATION_OF_CELL_PROLIFERATION		134	-0.238112	-0.918848	0.664706	0.805343	1	3822	tags=25%, list=17%, signal=30%
CARBOHYDRATE_BINDING	CARBOHYDRATE_BINDING		58	-0.266082	-0.918511	0.588991	0.805206	1	3869	tags=29%, list=17%, signal=35%
MOLECULAR_ADAPTOR_ACTIVITY	MOLECULAR_ADAPTOR_ACTIVITY		43	-0.288534	-0.917909	0.592523	0.805716	1	5322	tags=40%, list=23%, signal=51%
SH3_SH2_ADAPTOR_ACTIVITY	SH3_SH2_ADAPTOR_ACTIVITY		37	-0.292187	-0.91718	0.594595	0.806632	1	5322	tags=41%, list=23%, signal=53%
REACTOME_CELL_JUNCTION_ORGANIZATION	REACTOME_CELL_JUNCTION_ORGANIZATION		73	-0.257113	-0.916793	0.611006	0.806634	1	5653	tags=32%, list=25%, signal=42%
PROTEIN_COMPLEX_BINDING	PROTEIN_COMPLEX_BINDING		45	-0.284147	-0.915591	0.627413	0.808611	1	6242	tags=47%, list=27%, signal=64%
STEROID_BINDING	STEROID_BINDING		17	-0.353039	-0.91523	0.61336	0.808499	1	4977	tags=29%, list=22%, signal=38%
METAL_ION_TRANSMEMBRANE_TRANSPORTER_ACTIVITY	METAL_ION_TRANSMEMBRANE_TRANSPORTER_ACTIVITY		141	-0.234024	-0.914689	0.65643	0.808869	1	4155	tags=21%, list=18%, signal=26%
REACTOME_NUCLEAR_RECEPTOR_TRANSCRIPTION_PATHWAY	REACTOME_NUCLEAR_RECEPTOR_TRANSCRIPTION_PATHWAY		43	-0.281987	-0.914185	0.598425	0.809039	1	2828	tags=23%, list=12%, signal=26%
BIOCARTA_ARAP_PATHWAY	BIOCARTA_ARAP_PATHWAY		15	-0.36177	-0.914025	0.571698	0.808426	1	4844	tags=33%, list=21%, signal=42%
CYTOPLASMIC_VESICLE	CYTOPLASMIC_VESICLE		107	-0.246301	-0.913625	0.670433	0.808447	1	4678	tags=27%, list=20%, signal=34%
KEGG_VASOPRESSIN_REGULATED_WATER_REABSORPTION	KEGG_VASOPRESSIN_REGULATED_WATER_REABSORPTION		37	-0.29248	-0.913336	0.599621	0.808188	1	8519	tags=51%, list=37%, signal=82%
KEGG_TOLL_LIKE_RECEPTOR_SIGNALING_PATHWAY	KEGG_TOLL_LIKE_RECEPTOR_SIGNALING_PATHWAY		90	-0.248946	-0.911862	0.611429	0.810843	1	2585	tags=16%, list=11%, signal=17%
CELLULAR_LOCALIZATION	CELLULAR_LOCALIZATION		324	-0.211221	-0.91186	0.749536	0.809866	1	4345	tags=23%, list=19%, signal=28%
MACROMOLECULE_BIOSYNTHETIC_PROCESS	MACROMOLECULE_BIOSYNTHETIC_PROCESS		285	-0.212664	-0.910686	0.730129	0.811762	1	5165	tags=26%, list=23%, signal=34%
POSITIVE_REGULATION_OF_SIGNAL_TRANSDUCTION	POSITIVE_REGULATION_OF_SIGNAL_TRANSDUCTION		118	-0.237696	-0.910295	0.647727	0.811703	1	3907	tags=23%, list=17%, signal=27%
NEGATIVE_REGULATION_OF_CELL_ADHESION	NEGATIVE_REGULATION_OF_CELL_ADHESION		17	-0.353819	-0.910138	0.561303	0.811122	1	7063	tags=65%, list=31%, signal=93%
LEUKOCYTE_ACTIVATION	LEUKOCYTE_ACTIVATION		57	-0.270708	-0.907556	0.622351	0.816345	1	4924	tags=32%, list=21%, signal=40%
KEGG_WNT_SIGNALING_PATHWAY	KEGG_WNT_SIGNALING_PATHWAY		135	-0.228802	-0.906537	0.675824	0.817884	1	2785	tags=15%, list=12%, signal=17%
CYTOPLASM_ORGANIZATION_AND_BIOGENESIS	CYTOPLASM_ORGANIZATION_AND_BIOGENESIS		15	-0.365575	-0.906349	0.600398	0.817342	1	4034	tags=33%, list=18%, signal=40%
BASEMENT_MEMBRANE	BASEMENT_MEMBRANE		31	-0.304138	-0.905975	0.609943	0.817287	1	6101	tags=42%, list=27%, signal=57%
BIOCARTA_RACCYCD_PATHWAY	BIOCARTA_RACCYCD_PATHWAY		25	-0.315746	-0.904994	0.601145	0.818725	1	2141	tags=20%, list=9%, signal=22%
CELL_SURFACE	CELL_SURFACE		69	-0.256067	-0.904624	0.629699	0.818606	1	2160	tags=14%, list=9%, signal=16%
SUBSTRATE_SPECIFIC_CHANNEL_ACTIVITY	SUBSTRATE_SPECIFIC_CHANNEL_ACTIVITY		144	-0.227637	-0.904158	0.688433	0.818765	1	2690	tags=15%, list=12%, signal=16%
ELECTRON_TRANSPORT_GO_0006118	ELECTRON_TRANSPORT_GO_0006118		42	-0.280686	-0.903547	0.625	0.819231	1	5538	tags=40%, list=24%, signal=53%
INTRACELLULAR_TRANSPORT	INTRACELLULAR_TRANSPORT		247	-0.213812	-0.903218	0.731369	0.819113	1	4345	tags=23%, list=19%, signal=29%
ADHERENS_JUNCTION	ADHERENS_JUNCTION		21	-0.32801	-0.901753	0.5875	0.821704	1	3357	tags=33%, list=15%, signal=39%
NEGATIVE_REGULATION_OF_CATALYTIC_ACTIVITY	NEGATIVE_REGULATION_OF_CATALYTIC_ACTIVITY		63	-0.261218	-0.900923	0.648544	0.822727	1	6829	tags=41%, list=30%, signal=59%
KEGG_PROGESTERONE_MEDIATED_OOCYTE_MATURATION	KEGG_PROGESTERONE_MEDIATED_OOCYTE_MATURATION		76	-0.253318	-0.900552	0.64728	0.822639	1	5641	tags=32%, list=25%, signal=42%
PROTEIN_HETERODIMERIZATION_ACTIVITY	PROTEIN_HETERODIMERIZATION_ACTIVITY		71	-0.259309	-0.899756	0.632616	0.823543	1	4551	tags=34%, list=20%, signal=42%
BIOCARTA_INSULIN_PATHWAY	BIOCARTA_INSULIN_PATHWAY		20	-0.325582	-0.897696	0.610887	0.827599	1	6683	tags=45%, list=29%, signal=63%
REACTOME_MEIOSIS	REACTOME_MEIOSIS		72	-0.254504	-0.897123	0.637218	0.828009	1	2503	tags=17%, list=11%, signal=19%
REACTOME_DNA_REPAIR	REACTOME_DNA_REPAIR		86	-0.240707	-0.896918	0.667323	0.827537	1	6199	tags=35%, list=27%, signal=48%
RESPONSE_TO_DRUG	RESPONSE_TO_DRUG		19	-0.333667	-0.896205	0.581818	0.828183	1	2655	tags=21%, list=12%, signal=24%
PORE_COMPLEX	PORE_COMPLEX		35	-0.290861	-0.89606	0.622824	0.827619	1	1823	tags=11%, list=8%, signal=12%
FEEDING_BEHAVIOR	FEEDING_BEHAVIOR		22	-0.324258	-0.895058	0.634195	0.828981	1	111	tags=5%, list=0%, signal=5%
KEGG_AMINOACYL_TRNA_BIOSYNTHESIS	KEGG_AMINOACYL_TRNA_BIOSYNTHESIS		38	-0.285573	-0.894344	0.652344	0.829752	1	6296	tags=32%, list=27%, signal=43%
NEGATIVE_REGULATION_OF_DEVELOPMENTAL_PROCESS	NEGATIVE_REGULATION_OF_DEVELOPMENTAL_PROCESS		177	-0.217379	-0.892272	0.741155	0.833686	1	3681	tags=18%, list=16%, signal=21%
SPECIFIC_RNA_POLYMERASE_II_TRANSCRIPTION_FACTOR_ACTIVITY	SPECIFIC_RNA_POLYMERASE_II_TRANSCRIPTION_FACTOR_ACTIVITY		27	-0.305614	-0.891802	0.614943	0.833805	1	887	tags=11%, list=4%, signal=12%
TRANSFERASE_ACTIVITY_TRANSFERRING_SULFUR_CONTAINING_GROUPS	TRANSFERASE_ACTIVITY_TRANSFERRING_SULFUR_CONTAINING_GROUPS		29	-0.29845	-0.89138	0.6139	0.833888	1	2702	tags=24%, list=12%, signal=27%
SMALL_GTPASE_MEDIATED_SIGNAL_TRANSDUCTION	SMALL_GTPASE_MEDIATED_SIGNAL_TRANSDUCTION		79	-0.249091	-0.891322	0.661626	0.833053	1	5723	tags=35%, list=25%, signal=47%
BIOCARTA_CK1_PATHWAY	BIOCARTA_CK1_PATHWAY		15	-0.348998	-0.890806	0.582645	0.833248	1	6132	tags=47%, list=27%, signal=64%
BIOCARTA_ETS_PATHWAY	BIOCARTA_ETS_PATHWAY		17	-0.3486	-0.890567	0.634888	0.832832	1	1000	tags=18%, list=4%, signal=18%
REACTOME_SIGNALING_BY_NOTCH1	REACTOME_SIGNALING_BY_NOTCH1		64	-0.257623	-0.890489	0.660305	0.832051	1	3845	tags=23%, list=17%, signal=28%
KEGG_BIOSYNTHESIS_OF_UNSATURATED_FATTY_ACIDS	KEGG_BIOSYNTHESIS_OF_UNSATURATED_FATTY_ACIDS		18	-0.335113	-0.889746	0.607724	0.832773	1	2462	tags=17%, list=11%, signal=19%
BIOCARTA_PDGF_PATHWAY	BIOCARTA_PDGF_PATHWAY		31	-0.297976	-0.887847	0.609174	0.836146	1	3622	tags=26%, list=16%, signal=31%
MACROMOLECULE_LOCALIZATION	MACROMOLECULE_LOCALIZATION		206	-0.212989	-0.887522	0.769517	0.835906	1	5547	tags=28%, list=24%, signal=37%
RESPONSE_TO_HORMONE_STIMULUS	RESPONSE_TO_HORMONE_STIMULUS		30	-0.296461	-0.886616	0.608268	0.837097	1	3822	tags=30%, list=17%, signal=36%
POSITIVE_REGULATION_OF_PROTEIN_MODIFICATION_PROCESS	POSITIVE_REGULATION_OF_PROTEIN_MODIFICATION_PROCESS		23	-0.317792	-0.886591	0.635838	0.836162	1	4782	tags=48%, list=21%, signal=60%
VOLTAGE_GATED_POTASSIUM_CHANNEL_ACTIVITY	VOLTAGE_GATED_POTASSIUM_CHANNEL_ACTIVITY		36	-0.288007	-0.885356	0.644788	0.838055	1	1273	tags=8%, list=6%, signal=9%
REACTOME_ACYL_CHAIN_REMODELLING_OF_PG	REACTOME_ACYL_CHAIN_REMODELLING_OF_PG		16	-0.342529	-0.884285	0.6	0.839732	1	1673	tags=25%, list=7%, signal=27%
ACTIN_FILAMENT_BASED_PROCESS	ACTIN_FILAMENT_BASED_PROCESS		105	-0.236957	-0.883677	0.715931	0.840149	1	2385	tags=14%, list=10%, signal=16%
SENSORY_PERCEPTION	SENSORY_PERCEPTION		166	-0.220053	-0.883277	0.740602	0.840104	1	6618	tags=34%, list=29%, signal=47%
ION_CHANNEL_ACTIVITY	ION_CHANNEL_ACTIVITY		137	-0.226029	-0.883221	0.698706	0.839248	1	2690	tags=15%, list=12%, signal=16%
BIOCARTA_ATRBRCA_PATHWAY	BIOCARTA_ATRBRCA_PATHWAY		18	-0.334125	-0.882603	0.635659	0.839693	1	5311	tags=39%, list=23%, signal=51%
TRANSFORMING_GROWTH_FACTOR_BETA_RECEPTOR_SIGNALING_PATHWAY	TRANSFORMING_GROWTH_FACTOR_BETA_RECEPTOR_SIGNALING_PATHWAY		35	-0.285637	-0.882391	0.649798	0.839178	1	1512	tags=11%, list=7%, signal=12%
TRANSMEMBRANE_RECEPTOR_PROTEIN_SERINE_THREONINE_KINASE_SIGNALING_PATHWAY	TRANSMEMBRANE_RECEPTOR_PROTEIN_SERINE_THREONINE_KINASE_SIGNALING_PATHWAY		46	-0.268623	-0.880516	0.669355	0.84243	1	1512	tags=11%, list=7%, signal=12%
REACTOME_NEPHRIN_INTERACTIONS	REACTOME_NEPHRIN_INTERACTIONS		16	-0.342434	-0.879854	0.616633	0.842899	1	2531	tags=19%, list=11%, signal=21%
BIOCARTA_ATM_PATHWAY	BIOCARTA_ATM_PATHWAY		18	-0.326631	-0.878637	0.638783	0.844824	1	397	tags=11%, list=2%, signal=11%
REACTOME_MEIOTIC_SYNAPSIS	REACTOME_MEIOTIC_SYNAPSIS		46	-0.268646	-0.877919	0.657534	0.845522	1	2485	tags=20%, list=11%, signal=22%
NEGATIVE_REGULATION_OF_MAP_KINASE_ACTIVITY	NEGATIVE_REGULATION_OF_MAP_KINASE_ACTIVITY		17	-0.334337	-0.875366	0.626894	0.850327	1	7381	tags=47%, list=32%, signal=69%
ANTI_APOPTOSIS	ANTI_APOPTOSIS		102	-0.234527	-0.874837	0.718	0.85051	1	5410	tags=28%, list=24%, signal=37%
REACTOME_OTHER_SEMAPHORIN_INTERACTIONS	REACTOME_OTHER_SEMAPHORIN_INTERACTIONS		15	-0.341915	-0.874543	0.609756	0.850142	1	1014	tags=13%, list=4%, signal=14%
INTRACELLULAR_PROTEIN_TRANSPORT	INTRACELLULAR_PROTEIN_TRANSPORT		131	-0.224853	-0.873669	0.764273	0.851124	1	5547	tags=29%, list=24%, signal=38%
REACTOME_IMMUNOREGULATORY_INTERACTIONS_BETWEEN_A_LYMPHOID_AND_A_NON_LYMPHOID_CELL	REACTOME_IMMUNOREGULATORY_INTERACTIONS_BETWEEN_A_LYMPHOID_AND_A_NON_LYMPHOID_CELL		42	-0.272555	-0.873474	0.672481	0.850584	1	4098	tags=29%, list=18%, signal=35%
PROTEIN_LOCALIZATION	PROTEIN_LOCALIZATION		187	-0.218011	-0.870487	0.797732	0.856259	1	5547	tags=29%, list=24%, signal=38%
KEGG_OLFACTORY_TRANSDUCTION	KEGG_OLFACTORY_TRANSDUCTION		25	-0.301835	-0.869815	0.64657	0.85679	1	6024	tags=44%, list=26%, signal=60%
CELLULAR_RESPONSE_TO_STIMULUS	CELLULAR_RESPONSE_TO_STIMULUS		18	-0.333336	-0.868213	0.654076	0.859339	1	755	tags=11%, list=3%, signal=11%
SKELETAL_DEVELOPMENT	SKELETAL_DEVELOPMENT		92	-0.235493	-0.866465	0.736014	0.862233	1	3011	tags=20%, list=13%, signal=22%
REACTOME_KERATAN_SULFATE_KERATIN_METABOLISM	REACTOME_KERATAN_SULFATE_KERATIN_METABOLISM		26	-0.302783	-0.866143	0.667984	0.861971	1	4265	tags=35%, list=19%, signal=42%
NEUROPEPTIDE_BINDING	NEUROPEPTIDE_BINDING		22	-0.308136	-0.865621	0.664107	0.862107	1	6334	tags=45%, list=28%, signal=63%
REACTOME_SIGNALING_BY_NOTCH	REACTOME_SIGNALING_BY_NOTCH		92	-0.235345	-0.865198	0.753247	0.862093	1	4548	tags=26%, list=20%, signal=32%
BIOCARTA_CARM_ER_PATHWAY	BIOCARTA_CARM_ER_PATHWAY		33	-0.280125	-0.865107	0.680412	0.861298	1	4193	tags=33%, list=18%, signal=41%
BIOCARTA_COMP_PATHWAY	BIOCARTA_COMP_PATHWAY		15	-0.338994	-0.861823	0.638384	0.86749	1	7295	tags=33%, list=32%, signal=49%
NUCLEAR_CHROMOSOME	NUCLEAR_CHROMOSOME		49	-0.25978	-0.860003	0.720306	0.870361	1	6218	tags=39%, list=27%, signal=53%
PROTEIN_OLIGOMERIZATION	PROTEIN_OLIGOMERIZATION		35	-0.281002	-0.859211	0.671815	0.871069	1	5409	tags=40%, list=24%, signal=52%
REACTOME_PREFOLDIN_MEDIATED_TRANSFER_OF_SUBSTRATE_TO_CCT_TRIC	REACTOME_PREFOLDIN_MEDIATED_TRANSFER_OF_SUBSTRATE_TO_CCT_TRIC		19	-0.322444	-0.859186	0.679764	0.870141	1	844	tags=11%, list=4%, signal=11%
POSITIVE_REGULATION_OF_CYTOKINE_PRODUCTION	POSITIVE_REGULATION_OF_CYTOKINE_PRODUCTION		15	-0.340556	-0.85904	0.673267	0.869468	1	3825	tags=27%, list=17%, signal=32%
COATED_VESICLE	COATED_VESICLE		43	-0.263802	-0.858793	0.700565	0.869052	1	4985	tags=35%, list=22%, signal=44%
G_PROTEIN_SIGNALING_COUPLED_TO_IP3_SECOND_MESSENGERPHOSPHOLIPASE_C_ACTIVATING	G_PROTEIN_SIGNALING_COUPLED_TO_IP3_SECOND_MESSENGERPHOSPHOLIPASE_C_ACTIVATING		38	-0.273162	-0.857774	0.693676	0.870155	1	4156	tags=26%, list=18%, signal=32%
REACTOME_NETRIN1_SIGNALING	REACTOME_NETRIN1_SIGNALING		37	-0.277285	-0.857572	0.70019	0.869625	1	4171	tags=22%, list=18%, signal=26%
ENDOPEPTIDASE_ACTIVITY	ENDOPEPTIDASE_ACTIVITY		95	-0.228679	-0.857408	0.765823	0.869019	1	3542	tags=21%, list=15%, signal=25%
KEGG_MELANOGENESIS	KEGG_MELANOGENESIS		90	-0.23088	-0.856882	0.759542	0.869154	1	6167	tags=33%, list=27%, signal=45%
PROTEIN_TARGETING	PROTEIN_TARGETING		99	-0.229406	-0.85579	0.751412	0.870565	1	5691	tags=31%, list=25%, signal=41%
REACTOME_SIGNALING_BY_HIPPO	REACTOME_SIGNALING_BY_HIPPO		17	-0.331254	-0.853547	0.666008	0.874423	1	1770	tags=12%, list=8%, signal=13%
REACTOME_NOD1_2_SIGNALING_PATHWAY	REACTOME_NOD1_2_SIGNALING_PATHWAY		28	-0.293044	-0.853104	0.718812	0.874352	1	3437	tags=21%, list=15%, signal=25%
REACTOME_GLYCOSPHINGOLIPID_METABOLISM	REACTOME_GLYCOSPHINGOLIPID_METABOLISM		31	-0.286676	-0.85301	0.693487	0.873567	1	4039	tags=26%, list=18%, signal=31%
BIOCARTA_P38MAPK_PATHWAY	BIOCARTA_P38MAPK_PATHWAY		36	-0.271256	-0.852003	0.704545	0.87463	1	4950	tags=28%, list=22%, signal=35%
REACTOME_SIGNALING_BY_FGFR_MUTANTS	REACTOME_SIGNALING_BY_FGFR_MUTANTS		40	-0.27217	-0.85046	0.685039	0.87689	1	2847	tags=23%, list=12%, signal=26%
SERINE_TYPE_ENDOPEPTIDASE_ACTIVITY	SERINE_TYPE_ENDOPEPTIDASE_ACTIVITY		32	-0.282473	-0.850365	0.676707	0.876087	1	4631	tags=31%, list=20%, signal=39%
REGULATION_OF_DNA_BINDING	REGULATION_OF_DNA_BINDING		44	-0.266073	-0.84947	0.689243	0.877013	1	5647	tags=36%, list=25%, signal=48%
PROTEIN_C_TERMINUS_BINDING	PROTEIN_C_TERMINUS_BINDING		62	-0.246247	-0.849098	0.734962	0.876785	1	3941	tags=27%, list=17%, signal=33%
REACTOME_PACKAGING_OF_TELOMERE_ENDS	REACTOME_PACKAGING_OF_TELOMERE_ENDS		24	-0.30204	-0.84841	0.683206	0.877239	1	2435	tags=25%, list=11%, signal=28%
KEGG_ENDOCYTOSIS	KEGG_ENDOCYTOSIS		159	-0.214612	-0.848018	0.814394	0.877087	1	3770	tags=19%, list=16%, signal=22%
NEUROPEPTIDE_RECEPTOR_ACTIVITY	NEUROPEPTIDE_RECEPTOR_ACTIVITY		21	-0.315862	-0.846714	0.678138	0.878802	1	6334	tags=48%, list=28%, signal=66%
REACTOME_RECYCLING_PATHWAY_OF_L1	REACTOME_RECYCLING_PATHWAY_OF_L1		23	-0.296221	-0.846707	0.671875	0.877844	1	7043	tags=52%, list=31%, signal=75%
KEGG_GLYCOSAMINOGLYCAN_BIOSYNTHESIS_CHONDROITIN_SULFATE	KEGG_GLYCOSAMINOGLYCAN_BIOSYNTHESIS_CHONDROITIN_SULFATE		20	-0.31024	-0.843192	0.685259	0.884003	1	3602	tags=30%, list=16%, signal=36%
REACTOME_TRANSPORT_TO_THE_GOLGI_AND_SUBSEQUENT_MODIFICATION	REACTOME_TRANSPORT_TO_THE_GOLGI_AND_SUBSEQUENT_MODIFICATION		31	-0.27968	-0.84247	0.684008	0.884447	1	6097	tags=42%, list=27%, signal=57%
KEGG_VEGF_SIGNALING_PATHWAY	KEGG_VEGF_SIGNALING_PATHWAY		68	-0.23801	-0.841929	0.776923	0.884576	1	3437	tags=21%, list=15%, signal=24%
REACTOME_SIGNALING_BY_THE_B_CELL_RECEPTOR_BCR	REACTOME_SIGNALING_BY_THE_B_CELL_RECEPTOR_BCR		114	-0.220833	-0.841903	0.815891	0.883654	1	4950	tags=29%, list=22%, signal=37%
REACTOME_RIG_I_MDA5_MEDIATED_INDUCTION_OF_IFN_ALPHA_BETA_PATHWAYS	REACTOME_RIG_I_MDA5_MEDIATED_INDUCTION_OF_IFN_ALPHA_BETA_PATHWAYS		58	-0.245988	-0.841711	0.761996	0.883059	1	1694	tags=12%, list=7%, signal=13%
CELL_MATRIX_JUNCTION	CELL_MATRIX_JUNCTION		17	-0.329401	-0.84092	0.700772	0.883692	1	4441	tags=35%, list=19%, signal=44%
HYDROLASE_ACTIVITY_ACTING_ON_GLYCOSYL_BONDS	HYDROLASE_ACTIVITY_ACTING_ON_GLYCOSYL_BONDS		36	-0.267073	-0.84061	0.722543	0.883366	1	6057	tags=36%, list=26%, signal=49%
GROWTH_FACTOR_BINDING	GROWTH_FACTOR_BINDING		27	-0.291222	-0.840173	0.719852	0.883302	1	3	tags=4%, list=0%, signal=4%
HETEROCYCLE_METABOLIC_PROCESS	HETEROCYCLE_METABOLIC_PROCESS		24	-0.291643	-0.837959	0.694	0.886742	1	5080	tags=33%, list=22%, signal=43%
PROTEIN_POLYMERIZATION	PROTEIN_POLYMERIZATION		16	-0.332153	-0.837326	0.669246	0.887046	1	6852	tags=56%, list=30%, signal=80%
BIOCARTA_BCELLSURVIVAL_PATHWAY	BIOCARTA_BCELLSURVIVAL_PATHWAY		15	-0.327645	-0.83422	0.698152	0.892111	1	3359	tags=27%, list=15%, signal=31%
CHROMATIN_REMODELING_COMPLEX	CHROMATIN_REMODELING_COMPLEX		16	-0.325919	-0.834086	0.6875	0.891374	1	3184	tags=19%, list=14%, signal=22%
BIOCARTA_SHH_PATHWAY	BIOCARTA_SHH_PATHWAY		15	-0.330832	-0.833794	0.686747	0.890989	1	8493	tags=67%, list=37%, signal=106%
KEGG_EPITHELIAL_CELL_SIGNALING_IN_HELICOBACTER_PYLORI_INFECTION	KEGG_EPITHELIAL_CELL_SIGNALING_IN_HELICOBACTER_PYLORI_INFECTION		63	-0.239558	-0.833506	0.775047	0.890566	1	5407	tags=32%, list=24%, signal=41%
CYTOPLASMIC_VESICLE_MEMBRANE	CYTOPLASMIC_VESICLE_MEMBRANE		28	-0.281028	-0.832432	0.705323	0.891671	1	4678	tags=32%, list=20%, signal=40%
PHOSPHORIC_MONOESTER_HYDROLASE_ACTIVITY	PHOSPHORIC_MONOESTER_HYDROLASE_ACTIVITY		104	-0.224328	-0.832197	0.82549	0.891127	1	4402	tags=27%, list=19%, signal=33%
EXOPEPTIDASE_ACTIVITY	EXOPEPTIDASE_ACTIVITY		29	-0.277971	-0.831964	0.728814	0.89064	1	2248	tags=21%, list=10%, signal=23%
KEGG_TIGHT_JUNCTION	KEGG_TIGHT_JUNCTION		115	-0.219977	-0.83028	0.821942	0.892912	1	5817	tags=30%, list=25%, signal=39%
CYTOPLASMIC_VESICLE_PART	CYTOPLASMIC_VESICLE_PART		28	-0.281028	-0.829468	0.703488	0.893534	1	4678	tags=32%, list=20%, signal=40%
SMALL_NUCLEAR_RIBONUCLEOPROTEIN_COMPLEX	SMALL_NUCLEAR_RIBONUCLEOPROTEIN_COMPLEX		17	-0.317113	-0.828529	0.692913	0.894399	1	4866	tags=35%, list=21%, signal=45%
REACTOME_TCR_SIGNALING	REACTOME_TCR_SIGNALING		44	-0.253841	-0.827312	0.771717	0.895802	1	3825	tags=23%, list=17%, signal=27%
REACTOME_TRANS_GOLGI_NETWORK_VESICLE_BUDDING	REACTOME_TRANS_GOLGI_NETWORK_VESICLE_BUDDING		50	-0.247236	-0.827204	0.802708	0.895032	1	4855	tags=30%, list=21%, signal=38%
MAINTENANCE_OF_LOCALIZATION	MAINTENANCE_OF_LOCALIZATION		19	-0.303209	-0.826416	0.696017	0.895656	1	4516	tags=26%, list=20%, signal=33%
CYTOKINE_AND_CHEMOKINE_MEDIATED_SIGNALING_PATHWAY	CYTOKINE_AND_CHEMOKINE_MEDIATED_SIGNALING_PATHWAY		18	-0.308474	-0.826305	0.726054	0.894887	1	5538	tags=50%, list=24%, signal=66%
BIOCARTA_TPO_PATHWAY	BIOCARTA_TPO_PATHWAY		22	-0.294116	-0.824385	0.719397	0.897553	1	6683	tags=45%, list=29%, signal=64%
REACTOME_ANTIGEN_ACTIVATES_B_CELL_RECEPTOR_LEADING_TO_GENERATION_OF_SECOND_MESSENGERS	REACTOME_ANTIGEN_ACTIVATES_B_CELL_RECEPTOR_LEADING_TO_GENERATION_OF_SECOND_MESSENGERS		28	-0.281907	-0.823952	0.731844	0.897457	1	4274	tags=32%, list=19%, signal=39%
REACTOME_ACTIVATED_AMPK_STIMULATES_FATTY_ACID_OXIDATION_IN_MUSCLE	REACTOME_ACTIVATED_AMPK_STIMULATES_FATTY_ACID_OXIDATION_IN_MUSCLE		17	-0.31532	-0.82193	0.688716	0.900164	1	1467	tags=12%, list=6%, signal=13%
REACTOME_ENOS_ACTIVATION_AND_REGULATION	REACTOME_ENOS_ACTIVATION_AND_REGULATION		17	-0.317032	-0.819405	0.71748	0.903681	1	4352	tags=41%, list=19%, signal=51%
LIGASE_ACTIVITY	LIGASE_ACTIVITY		88	-0.223729	-0.818881	0.834308	0.903665	1	5264	tags=26%, list=23%, signal=34%
BIOCARTA_MEF2D_PATHWAY	BIOCARTA_MEF2D_PATHWAY		18	-0.31087	-0.818732	0.71173	0.902971	1	6565	tags=39%, list=29%, signal=54%
REACTOME_SIGNALLING_TO_ERKS	REACTOME_SIGNALLING_TO_ERKS		34	-0.270535	-0.818344	0.738462	0.902735	1	5552	tags=32%, list=24%, signal=43%
BIOCARTA_PPARA_PATHWAY	BIOCARTA_PPARA_PATHWAY		54	-0.241922	-0.818101	0.768642	0.902251	1	3688	tags=20%, list=16%, signal=24%
KEGG_CYTOSOLIC_DNA_SENSING_PATHWAY	KEGG_CYTOSOLIC_DNA_SENSING_PATHWAY		46	-0.250371	-0.817892	0.790123	0.901664	1	1609	tags=13%, list=7%, signal=14%
SERINE_HYDROLASE_ACTIVITY	SERINE_HYDROLASE_ACTIVITY		37	-0.261014	-0.817315	0.771543	0.901779	1	4631	tags=30%, list=20%, signal=37%
BIOCARTA_TGFB_PATHWAY	BIOCARTA_TGFB_PATHWAY		18	-0.308535	-0.817109	0.718147	0.901203	1	1854	tags=17%, list=8%, signal=18%
REACTOME_KERATAN_SULFATE_BIOSYNTHESIS	REACTOME_KERATAN_SULFATE_BIOSYNTHESIS		22	-0.290065	-0.816429	0.746507	0.901401	1	2280	tags=23%, list=10%, signal=25%
CHROMATIN	CHROMATIN		32	-0.268272	-0.814656	0.759842	0.903679	1	6129	tags=44%, list=27%, signal=60%
REACTOME_IL_2_SIGNALING	REACTOME_IL_2_SIGNALING		38	-0.259721	-0.812513	0.75419	0.906537	1	6167	tags=37%, list=27%, signal=50%
REGULATION_OF_CELL_MIGRATION	REGULATION_OF_CELL_MIGRATION		25	-0.284329	-0.810328	0.766932	0.909443	1	4810	tags=32%, list=21%, signal=40%
KEGG_NEUROTROPHIN_SIGNALING_PATHWAY	KEGG_NEUROTROPHIN_SIGNALING_PATHWAY		113	-0.212536	-0.808713	0.870909	0.911283	1	5686	tags=30%, list=25%, signal=40%
ESTABLISHMENT_OF_PROTEIN_LOCALIZATION	ESTABLISHMENT_OF_PROTEIN_LOCALIZATION		165	-0.204248	-0.806209	0.895604	0.91454	1	5547	tags=28%, list=24%, signal=37%
ACTIN_POLYMERIZATION_AND_OR_DEPOLYMERIZATION	ACTIN_POLYMERIZATION_AND_OR_DEPOLYMERIZATION		21	-0.296054	-0.806182	0.742455	0.913632	1	2004	tags=14%, list=9%, signal=16%
KEGG_OTHER_GLYCAN_DEGRADATION	KEGG_OTHER_GLYCAN_DEGRADATION		16	-0.315068	-0.805088	0.746939	0.914531	1	5710	tags=50%, list=25%, signal=67%
DNA_CATABOLIC_PROCESS	DNA_CATABOLIC_PROCESS		21	-0.296677	-0.804067	0.745597	0.915318	1	3778	tags=24%, list=16%, signal=28%
NEUROLOGICAL_SYSTEM_PROCESS	NEUROLOGICAL_SYSTEM_PROCESS		343	-0.186016	-0.8016	0.967033	0.918545	1	5294	tags=24%, list=23%, signal=31%
REACTOME_PROCESSING_OF_CAPPED_INTRONLESS_PRE_MRNA	REACTOME_PROCESSING_OF_CAPPED_INTRONLESS_PRE_MRNA		21	-0.292089	-0.801062	0.721022	0.918449	1	5905	tags=43%, list=26%, signal=58%
KEGG_PROSTATE_CANCER	KEGG_PROSTATE_CANCER		80	-0.222368	-0.797953	0.855491	0.92273	1	1316	tags=10%, list=6%, signal=11%
BIOPOLYMER_CATABOLIC_PROCESS	BIOPOLYMER_CATABOLIC_PROCESS		100	-0.216271	-0.797282	0.884837	0.922861	1	4033	tags=19%, list=18%, signal=23%
NUCLEAR_MEMBRANE_PART	NUCLEAR_MEMBRANE_PART		41	-0.248387	-0.793622	0.790566	0.927884	1	1823	tags=10%, list=8%, signal=11%
INORGANIC_CATION_TRANSMEMBRANE_TRANSPORTER_ACTIVITY	INORGANIC_CATION_TRANSMEMBRANE_TRANSPORTER_ACTIVITY		54	-0.234027	-0.789043	0.82963	0.93409	1	5132	tags=31%, list=22%, signal=40%
MEMBRANE_FUSION	MEMBRANE_FUSION		26	-0.273309	-0.788857	0.773481	0.933405	1	5399	tags=35%, list=24%, signal=45%
REGULATION_OF_DEFENSE_RESPONSE	REGULATION_OF_DEFENSE_RESPONSE		17	-0.300461	-0.788009	0.764925	0.933729	1	5392	tags=35%, list=24%, signal=46%
REACTOME_NFKB_AND_MAP_KINASES_ACTIVATION_MEDIATED_BY_TLR4_SIGNALING_REPERTOIRE	REACTOME_NFKB_AND_MAP_KINASES_ACTIVATION_MEDIATED_BY_TLR4_SIGNALING_REPERTOIRE		64	-0.231291	-0.787568	0.844	0.933446	1	5011	tags=25%, list=22%, signal=32%
SINGLE_STRANDED_DNA_BINDING	SINGLE_STRANDED_DNA_BINDING		28	-0.265027	-0.787352	0.802	0.932794	1	1896	tags=14%, list=8%, signal=16%
REACTOME_GOLGI_ASSOCIATED_VESICLE_BIOGENESIS	REACTOME_GOLGI_ASSOCIATED_VESICLE_BIOGENESIS		46	-0.242786	-0.786574	0.822018	0.932994	1	4855	tags=30%, list=21%, signal=39%
ORGANELLE_LOCALIZATION	ORGANELLE_LOCALIZATION		20	-0.292836	-0.785719	0.785156	0.933366	1	4288	tags=35%, list=19%, signal=43%
BASAL_LAMINA	BASAL_LAMINA		18	-0.293163	-0.784335	0.744681	0.934513	1	5951	tags=44%, list=26%, signal=60%
SYNAPTIC_TRANSMISSION	SYNAPTIC_TRANSMISSION		162	-0.194135	-0.782299	0.925789	0.936721	1	5294	tags=27%, list=23%, signal=34%
REACTOME_NUCLEOTIDE_EXCISION_REPAIR	REACTOME_NUCLEOTIDE_EXCISION_REPAIR		42	-0.247536	-0.780972	0.823864	0.93769	1	5984	tags=36%, list=26%, signal=48%
ATPASE_ACTIVITY_COUPLED_TO_TRANSMEMBRANE_MOVEMENT_OF_IONS_PHOSPHORYLATIVE_MECHANISM	ATPASE_ACTIVITY_COUPLED_TO_TRANSMEMBRANE_MOVEMENT_OF_IONS_PHOSPHORYLATIVE_MECHANISM		20	-0.290818	-0.780865	0.770791	0.936878	1	2696	tags=20%, list=12%, signal=23%
POSITIVE_REGULATION_OF_BINDING	POSITIVE_REGULATION_OF_BINDING		27	-0.266043	-0.7807	0.814259	0.936165	1	5647	tags=37%, list=25%, signal=49%
EXOCYTOSIS	EXOCYTOSIS		22	-0.27537	-0.780648	0.789047	0.935261	1	5329	tags=41%, list=23%, signal=53%
REACTOME_MYD88_MAL_CASCADE_INITIATED_ON_PLASMA_MEMBRANE	REACTOME_MYD88_MAL_CASCADE_INITIATED_ON_PLASMA_MEMBRANE		74	-0.219753	-0.778992	0.885496	0.936792	1	5011	tags=24%, list=22%, signal=31%
PROTEIN_TRANSPORT	PROTEIN_TRANSPORT		141	-0.198891	-0.77795	0.938433	0.93738	1	5547	tags=29%, list=24%, signal=38%
REACTOME_ADHERENS_JUNCTIONS_INTERACTIONS	REACTOME_ADHERENS_JUNCTIONS_INTERACTIONS		27	-0.274339	-0.777229	0.804428	0.937477	1	5599	tags=33%, list=24%, signal=44%
DRUG_BINDING	DRUG_BINDING		15	-0.312405	-0.77652	0.748526	0.937585	1	3315	tags=33%, list=14%, signal=39%
IMMUNE_EFFECTOR_PROCESS	IMMUNE_EFFECTOR_PROCESS		27	-0.26682	-0.776022	0.79604	0.937345	1	4924	tags=37%, list=21%, signal=47%
REACTOME_SYNTHESIS_OF_PC	REACTOME_SYNTHESIS_OF_PC		16	-0.301252	-0.775309	0.766667	0.937409	1	1865	tags=19%, list=8%, signal=20%
REACTOME_TRANSPORT_OF_MATURE_MRNA_DERIVED_FROM_AN_INTRONLESS_TRANSCRIPT	REACTOME_TRANSPORT_OF_MATURE_MRNA_DERIVED_FROM_AN_INTRONLESS_TRANSCRIPT		29	-0.264893	-0.774259	0.794355	0.937914	1	4424	tags=21%, list=19%, signal=26%
REACTOME_TRAF6_MEDIATED_INDUCTION_OF_NFKB_AND_MAP_KINASES_UPON_TLR7_8_OR_9_ACTIVATION	REACTOME_TRAF6_MEDIATED_INDUCTION_OF_NFKB_AND_MAP_KINASES_UPON_TLR7_8_OR_9_ACTIVATION		68	-0.217803	-0.772497	0.879017	0.939474	1	5011	tags=26%, list=22%, signal=34%
BIOCARTA_EGF_PATHWAY	BIOCARTA_EGF_PATHWAY		30	-0.25711	-0.769559	0.824324	0.942511	1	3622	tags=23%, list=16%, signal=28%
DEFENSE_RESPONSE_TO_BACTERIUM	DEFENSE_RESPONSE_TO_BACTERIUM		19	-0.283046	-0.769169	0.773547	0.942122	1	54	tags=5%, list=0%, signal=5%
BIOCARTA_MAPK_PATHWAY	BIOCARTA_MAPK_PATHWAY		83	-0.210722	-0.768656	0.908915	0.941862	1	2585	tags=13%, list=11%, signal=15%
BASOLATERAL_PLASMA_MEMBRANE	BASOLATERAL_PLASMA_MEMBRANE		32	-0.253546	-0.768405	0.819578	0.94123	1	5472	tags=38%, list=24%, signal=49%
TRANSCRIPTION_FROM_RNA_POLYMERASE_III_PROMOTER	TRANSCRIPTION_FROM_RNA_POLYMERASE_III_PROMOTER		15	-0.302287	-0.767201	0.792	0.941967	1	2485	tags=27%, list=11%, signal=30%
REACTOME_MRNA_CAPPING	REACTOME_MRNA_CAPPING		26	-0.269176	-0.766574	0.826	0.941892	1	6712	tags=42%, list=29%, signal=60%
REACTOME_TRAF6_MEDIATED_IRF7_ACTIVATION	REACTOME_TRAF6_MEDIATED_IRF7_ACTIVATION		22	-0.273061	-0.766192	0.780992	0.941455	1	4048	tags=23%, list=18%, signal=28%
INNATE_IMMUNE_RESPONSE	INNATE_IMMUNE_RESPONSE		17	-0.290969	-0.765919	0.799242	0.940874	1	4924	tags=35%, list=21%, signal=45%
REACTOME_VOLTAGE_GATED_POTASSIUM_CHANNELS	REACTOME_VOLTAGE_GATED_POTASSIUM_CHANNELS		43	-0.236801	-0.7648	0.860511	0.941489	1	1273	tags=9%, list=6%, signal=10%
BIOCARTA_PAR1_PATHWAY	BIOCARTA_PAR1_PATHWAY		36	-0.250372	-0.762822	0.858824	0.943159	1	3126	tags=14%, list=14%, signal=16%
BIOCARTA_MPR_PATHWAY	BIOCARTA_MPR_PATHWAY		30	-0.259485	-0.760164	0.812253	0.945789	1	3833	tags=17%, list=17%, signal=20%
KEGG_TYPE_I_DIABETES_MELLITUS	KEGG_TYPE_I_DIABETES_MELLITUS		21	-0.276132	-0.758587	0.794231	0.94689	1	4819	tags=38%, list=21%, signal=48%
TRANSMISSION_OF_NERVE_IMPULSE	TRANSMISSION_OF_NERVE_IMPULSE		177	-0.186308	-0.758148	0.970534	0.946464	1	5294	tags=27%, list=23%, signal=34%
REACTOME_COMPLEMENT_CASCADE	REACTOME_COMPLEMENT_CASCADE		24	-0.269296	-0.756613	0.792683	0.94737	1	795	tags=8%, list=3%, signal=9%
REACTOME_CELL_DEATH_SIGNALLING_VIA_NRAGE_NRIF_AND_NADE	REACTOME_CELL_DEATH_SIGNALLING_VIA_NRAGE_NRIF_AND_NADE		51	-0.227385	-0.755759	0.866795	0.94756	1	1479	tags=12%, list=6%, signal=13%
BIOCARTA_INTEGRIN_PATHWAY	BIOCARTA_INTEGRIN_PATHWAY		37	-0.241759	-0.753661	0.853707	0.949259	1	5552	tags=35%, list=24%, signal=46%
REACTOME_IL_RECEPTOR_SHC_SIGNALING	REACTOME_IL_RECEPTOR_SHC_SIGNALING		25	-0.269137	-0.753524	0.828974	0.948495	1	5170	tags=36%, list=23%, signal=46%
CELL_MIGRATION	CELL_MIGRATION		80	-0.207797	-0.753125	0.910092	0.948086	1	6220	tags=35%, list=27%, signal=48%
ENDOSOME	ENDOSOME		57	-0.22149	-0.75164	0.888686	0.949006	1	5293	tags=33%, list=23%, signal=43%
BIOCARTA_P53HYPOXIA_PATHWAY	BIOCARTA_P53HYPOXIA_PATHWAY		20	-0.276715	-0.750662	0.828794	0.949265	1	1514	tags=15%, list=7%, signal=16%
KEGG_RENAL_CELL_CARCINOMA	KEGG_RENAL_CELL_CARCINOMA		68	-0.213645	-0.750613	0.914773	0.948368	1	5110	tags=29%, list=22%, signal=38%
ACTIN_CYTOSKELETON_ORGANIZATION_AND_BIOGENESIS	ACTIN_CYTOSKELETON_ORGANIZATION_AND_BIOGENESIS		96	-0.201066	-0.748745	0.947686	0.949766	1	2385	tags=14%, list=10%, signal=15%
BIOCARTA_NGF_PATHWAY	BIOCARTA_NGF_PATHWAY		17	-0.28627	-0.747712	0.815739	0.950036	1	5552	tags=41%, list=24%, signal=54%
REACTOME_PKB_MEDIATED_EVENTS	REACTOME_PKB_MEDIATED_EVENTS		27	-0.252299	-0.747419	0.831395	0.94943	1	1467	tags=7%, list=6%, signal=8%
KEGG_GAP_JUNCTION	KEGG_GAP_JUNCTION		73	-0.207868	-0.745927	0.923875	0.950203	1	3483	tags=16%, list=15%, signal=19%
REGULATION_OF_MITOSIS	REGULATION_OF_MITOSIS		36	-0.239502	-0.745609	0.865275	0.9496	1	5089	tags=31%, list=22%, signal=39%
REACTOME_DOWNSTREAM_SIGNALING_EVENTS_OF_B_CELL_RECEPTOR_BCR	REACTOME_DOWNSTREAM_SIGNALING_EVENTS_OF_B_CELL_RECEPTOR_BCR		86	-0.202576	-0.74388	0.953307	0.950722	1	4074	tags=23%, list=18%, signal=28%
REACTOME_GRB2_EVENTS_IN_ERBB2_SIGNALING	REACTOME_GRB2_EVENTS_IN_ERBB2_SIGNALING		21	-0.265437	-0.742203	0.814889	0.9518	1	6167	tags=38%, list=27%, signal=52%
ATPASE_ACTIVITY_COUPLED_TO_TRANSMEMBRANE_MOVEMENT_OF_IONS	ATPASE_ACTIVITY_COUPLED_TO_TRANSMEMBRANE_MOVEMENT_OF_IONS		23	-0.26812	-0.742068	0.850485	0.951005	1	2696	tags=17%, list=12%, signal=20%
BIOCARTA_MITOCHONDRIA_PATHWAY	BIOCARTA_MITOCHONDRIA_PATHWAY		18	-0.282278	-0.741074	0.828512	0.95118	1	4722	tags=44%, list=21%, signal=56%
REACTOME_ACTIVATED_TLR4_SIGNALLING	REACTOME_ACTIVATED_TLR4_SIGNALLING		84	-0.203915	-0.738699	0.934394	0.952868	1	5011	tags=24%, list=22%, signal=30%
REACTOME_PTM_GAMMA_CARBOXYLATION_HYPUSINE_FORMATION_AND_ARYLSULFATASE_ACTIVATION	REACTOME_PTM_GAMMA_CARBOXYLATION_HYPUSINE_FORMATION_AND_ARYLSULFATASE_ACTIVATION		21	-0.27158	-0.736834	0.797297	0.953988	1	4631	tags=33%, list=20%, signal=42%
BIOCARTA_IGF1_PATHWAY	BIOCARTA_IGF1_PATHWAY		20	-0.265648	-0.731725	0.852941	0.958689	1	6683	tags=45%, list=29%, signal=63%
PROTEOLYSIS	PROTEOLYSIS		165	-0.180429	-0.730216	0.986817	0.959375	1	4033	tags=19%, list=18%, signal=23%
INTEGRIN_BINDING	INTEGRIN_BINDING		25	-0.251751	-0.729828	0.857988	0.958836	1	6220	tags=48%, list=27%, signal=66%
POSITIVE_REGULATION_OF_DNA_BINDING	POSITIVE_REGULATION_OF_DNA_BINDING		26	-0.246655	-0.728321	0.876984	0.959396	1	5647	tags=35%, list=25%, signal=46%
NUCLEAR_PORE	NUCLEAR_PORE		30	-0.241497	-0.727258	0.886447	0.959563	1	1823	tags=10%, list=8%, signal=11%
STRESS_ACTIVATED_PROTEIN_KINASE_SIGNALING_PATHWAY	STRESS_ACTIVATED_PROTEIN_KINASE_SIGNALING_PATHWAY		42	-0.226821	-0.726245	0.897533	0.959651	1	1939	tags=12%, list=8%, signal=13%
RESPONSE_TO_BACTERIUM	RESPONSE_TO_BACTERIUM		23	-0.255921	-0.726213	0.857426	0.958741	1	54	tags=4%, list=0%, signal=4%
RESPONSE_TO_LIGHT_STIMULUS	RESPONSE_TO_LIGHT_STIMULUS		40	-0.230965	-0.72281	0.88668	0.961309	1	868	tags=8%, list=4%, signal=8%
REACTOME_NEGATIVE_REGULATORS_OF_RIG_I_MDA5_SIGNALING	REACTOME_NEGATIVE_REGULATORS_OF_RIG_I_MDA5_SIGNALING		27	-0.246124	-0.721863	0.878728	0.961324	1	3725	tags=22%, list=16%, signal=27%
KEGG_T_CELL_RECEPTOR_SIGNALING_PATHWAY	KEGG_T_CELL_RECEPTOR_SIGNALING_PATHWAY		101	-0.192934	-0.720755	0.972924	0.961502	1	2631	tags=14%, list=11%, signal=16%
REACTOME_BILE_ACID_AND_BILE_SALT_METABOLISM	REACTOME_BILE_ACID_AND_BILE_SALT_METABOLISM		22	-0.257158	-0.71595	0.846008	0.965235	1	903	tags=9%, list=4%, signal=9%
REGULATION_OF_SMALL_GTPASE_MEDIATED_SIGNAL_TRANSDUCTION	REGULATION_OF_SMALL_GTPASE_MEDIATED_SIGNAL_TRANSDUCTION		21	-0.258422	-0.713813	0.870588	0.966285	1	1112	tags=10%, list=5%, signal=10%
JNK_CASCADE	JNK_CASCADE		42	-0.226821	-0.713535	0.909091	0.96559	1	1939	tags=12%, list=8%, signal=13%
REACTOME_CTLA4_INHIBITORY_SIGNALING	REACTOME_CTLA4_INHIBITORY_SIGNALING		18	-0.267427	-0.713347	0.848126	0.964812	1	6132	tags=44%, list=27%, signal=61%
SECONDARY_METABOLIC_PROCESS	SECONDARY_METABOLIC_PROCESS		25	-0.246977	-0.713125	0.880081	0.964097	1	5080	tags=28%, list=22%, signal=36%
OUTER_MEMBRANE	OUTER_MEMBRANE		22	-0.253029	-0.711398	0.877395	0.964721	1	2826	tags=14%, list=12%, signal=16%
MITOCHONDRIAL_TRANSPORT	MITOCHONDRIAL_TRANSPORT		17	-0.269969	-0.710165	0.844991	0.964966	1	3397	tags=24%, list=15%, signal=28%
CLATHRIN_COATED_VESICLE	CLATHRIN_COATED_VESICLE		34	-0.231109	-0.70942	0.87406	0.964731	1	3736	tags=26%, list=16%, signal=32%
SERINE_TYPE_PEPTIDASE_ACTIVITY	SERINE_TYPE_PEPTIDASE_ACTIVITY		36	-0.230288	-0.70873	0.898636	0.96446	1	4631	tags=28%, list=20%, signal=35%
BIOCARTA_CERAMIDE_PATHWAY	BIOCARTA_CERAMIDE_PATHWAY		20	-0.26312	-0.708629	0.881356	0.963611	1	5552	tags=30%, list=24%, signal=40%
POSITIVE_REGULATION_OF_CELL_CYCLE	POSITIVE_REGULATION_OF_CELL_CYCLE		15	-0.282366	-0.708174	0.842209	0.963109	1	5679	tags=60%, list=25%, signal=80%
REACTOME_DOWNSTREAM_TCR_SIGNALING	REACTOME_DOWNSTREAM_TCR_SIGNALING		27	-0.242928	-0.707721	0.902724	0.962585	1	2631	tags=15%, list=11%, signal=17%
SECRETORY_GRANULE	SECRETORY_GRANULE		17	-0.272222	-0.706955	0.876289	0.962339	1	2503	tags=12%, list=11%, signal=13%
BIOCARTA_TCR_PATHWAY	BIOCARTA_TCR_PATHWAY		43	-0.22051	-0.701363	0.916179	0.966373	1	6683	tags=37%, list=29%, signal=52%
REACTOME_GAP_JUNCTION_TRAFFICKING	REACTOME_GAP_JUNCTION_TRAFFICKING		22	-0.252454	-0.69969	0.871094	0.966854	1	5309	tags=23%, list=23%, signal=30%
REACTOME_SYNTHESIS_OF_BILE_ACIDS_AND_BILE_SALTS	REACTOME_SYNTHESIS_OF_BILE_ACIDS_AND_BILE_SALTS		17	-0.272942	-0.698821	0.84981	0.966701	1	4620	tags=24%, list=20%, signal=29%
ACTIVATION_OF_NF_KAPPAB_TRANSCRIPTION_FACTOR	ACTIVATION_OF_NF_KAPPAB_TRANSCRIPTION_FACTOR		18	-0.265001	-0.698704	0.885659	0.965851	1	5362	tags=33%, list=23%, signal=43%
HYDROLASE_ACTIVITY_HYDROLYZING_O_GLYCOSYL_COMPOUNDS	HYDROLASE_ACTIVITY_HYDROLYZING_O_GLYCOSYL_COMPOUNDS		29	-0.235004	-0.696013	0.888679	0.967189	1	5691	tags=34%, list=25%, signal=46%
RESPONSE_TO_RADIATION	RESPONSE_TO_RADIATION		53	-0.206757	-0.695073	0.949152	0.967046	1	3778	tags=19%, list=16%, signal=23%
BIOCARTA_CREB_PATHWAY	BIOCARTA_CREB_PATHWAY		25	-0.244875	-0.691317	0.908918	0.96912	1	8045	tags=44%, list=35%, signal=68%
DEOXYRIBONUCLEASE_ACTIVITY	DEOXYRIBONUCLEASE_ACTIVITY		16	-0.273543	-0.691121	0.857447	0.968344	1	6199	tags=44%, list=27%, signal=60%
BIOCARTA_CCR3_PATHWAY	BIOCARTA_CCR3_PATHWAY		22	-0.250565	-0.68897	0.888224	0.969007	1	8153	tags=50%, list=36%, signal=78%
REACTOME_FORMATION_OF_THE_HIV1_EARLY_ELONGATION_COMPLEX	REACTOME_FORMATION_OF_THE_HIV1_EARLY_ELONGATION_COMPLEX		29	-0.234659	-0.688551	0.910985	0.968415	1	6712	tags=41%, list=29%, signal=58%
ORGANELLE_OUTER_MEMBRANE	ORGANELLE_OUTER_MEMBRANE		22	-0.253029	-0.684994	0.903592	0.970265	1	2826	tags=14%, list=12%, signal=16%
BIOCARTA_PTDINS_PATHWAY	BIOCARTA_PTDINS_PATHWAY		21	-0.25179	-0.684838	0.892644	0.969462	1	4989	tags=33%, list=22%, signal=43%
DNA_RECOMBINATION	DNA_RECOMBINATION		40	-0.219591	-0.683356	0.921687	0.969619	1	5311	tags=33%, list=23%, signal=42%
KEGG_HEDGEHOG_SIGNALING_PATHWAY	KEGG_HEDGEHOG_SIGNALING_PATHWAY		53	-0.205104	-0.682583	0.938814	0.969253	1	1684	tags=8%, list=7%, signal=8%
ANION_CHANNEL_ACTIVITY	ANION_CHANNEL_ACTIVITY		16	-0.260731	-0.681697	0.874263	0.969002	1	5442	tags=38%, list=24%, signal=49%
REACTOME_GAP_JUNCTION_ASSEMBLY	REACTOME_GAP_JUNCTION_ASSEMBLY		15	-0.267211	-0.680691	0.882463	0.968804	1	2523	tags=13%, list=11%, signal=15%
BONE_REMODELING	BONE_REMODELING		25	-0.235811	-0.678432	0.905556	0.96956	1	3880	tags=20%, list=17%, signal=24%
PHOSPHOINOSITIDE_METABOLIC_PROCESS	PHOSPHOINOSITIDE_METABOLIC_PROCESS		27	-0.232188	-0.672191	0.915888	0.973018	1	4684	tags=33%, list=20%, signal=42%
CHLORIDE_CHANNEL_ACTIVITY	CHLORIDE_CHANNEL_ACTIVITY		16	-0.260731	-0.671677	0.88978	0.972471	1	5442	tags=38%, list=24%, signal=49%
INDUCTION_OF_APOPTOSIS_BY_EXTRACELLULAR_SIGNALS	INDUCTION_OF_APOPTOSIS_BY_EXTRACELLULAR_SIGNALS		25	-0.234207	-0.670273	0.919325	0.972533	1	4722	tags=28%, list=21%, signal=35%
REACTOME_INTRINSIC_PATHWAY_FOR_APOPTOSIS	REACTOME_INTRINSIC_PATHWAY_FOR_APOPTOSIS		25	-0.232779	-0.668349	0.931985	0.972977	1	5566	tags=40%, list=24%, signal=53%
UNFOLDED_PROTEIN_BINDING	UNFOLDED_PROTEIN_BINDING		35	-0.22196	-0.667759	0.928571	0.972413	1	3763	tags=17%, list=16%, signal=20%
REGULATION_OF_TRANSCRIPTION_FACTOR_ACTIVITY	REGULATION_OF_TRANSCRIPTION_FACTOR_ACTIVITY		38	-0.20809	-0.662952	0.942529	0.97456	1	5647	tags=34%, list=25%, signal=45%
RUFFLE	RUFFLE		29	-0.224325	-0.660991	0.939048	0.974845	1	6842	tags=45%, list=30%, signal=64%
MICROTUBULE_ASSOCIATED_COMPLEX	MICROTUBULE_ASSOCIATED_COMPLEX		36	-0.211854	-0.657926	0.954092	0.975747	1	1576	tags=11%, list=7%, signal=12%
ER_GOLGI_INTERMEDIATE_COMPARTMENT	ER_GOLGI_INTERMEDIATE_COMPARTMENT		21	-0.237302	-0.657261	0.919517	0.975201	1	378	tags=5%, list=2%, signal=5%
NEGATIVE_REGULATION_OF_TRANSFERASE_ACTIVITY	NEGATIVE_REGULATION_OF_TRANSFERASE_ACTIVITY		33	-0.217752	-0.656434	0.945386	0.974809	1	6829	tags=39%, list=30%, signal=56%
REACTOME_TRNA_AMINOACYLATION	REACTOME_TRNA_AMINOACYLATION		40	-0.210246	-0.653551	0.963178	0.975545	1	5239	tags=25%, list=23%, signal=32%
REACTOME_SIGNALING_BY_FGFR1_FUSION_MUTANTS	REACTOME_SIGNALING_BY_FGFR1_FUSION_MUTANTS		17	-0.252928	-0.651155	0.910946	0.976021	1	1224	tags=12%, list=5%, signal=12%
REACTOME_SIGNALING_BY_FGFR1_MUTANTS	REACTOME_SIGNALING_BY_FGFR1_MUTANTS		27	-0.225886	-0.64758	0.942	0.977101	1	3513	tags=19%, list=15%, signal=22%
KEGG_ADHERENS_JUNCTION	KEGG_ADHERENS_JUNCTION		68	-0.18274	-0.634091	0.992509	0.983102	1	7253	tags=35%, list=32%, signal=51%
BIOCARTA_CTCF_PATHWAY	BIOCARTA_CTCF_PATHWAY		21	-0.23006	-0.62937	0.942418	0.984307	1	1854	tags=14%, list=8%, signal=16%
REACTOME_IL_3_5_AND_GM_CSF_SIGNALING	REACTOME_IL_3_5_AND_GM_CSF_SIGNALING		39	-0.201317	-0.627002	0.964497	0.984492	1	6389	tags=36%, list=28%, signal=50%
BIOCARTA_IGF1R_PATHWAY	BIOCARTA_IGF1R_PATHWAY		20	-0.232741	-0.622599	0.940727	0.985556	1	6024	tags=35%, list=26%, signal=47%
NEGATIVE_REGULATION_OF_TRANSPORT	NEGATIVE_REGULATION_OF_TRANSPORT		15	-0.240658	-0.619214	0.91603	0.986073	1	620	tags=7%, list=3%, signal=7%
REACTOME_SYNTHESIS_OF_PIPS_AT_THE_GOLGI_MEMBRANE	REACTOME_SYNTHESIS_OF_PIPS_AT_THE_GOLGI_MEMBRANE		15	-0.243614	-0.609978	0.913556	0.988792	1	4844	tags=33%, list=21%, signal=42%
REACTOME_ENDOSOMAL_SORTING_COMPLEX_REQUIRED_FOR_TRANSPORT_ESCRT	REACTOME_ENDOSOMAL_SORTING_COMPLEX_REQUIRED_FOR_TRANSPORT_ESCRT		22	-0.2211	-0.600638	0.961847	0.991298	1	7704	tags=45%, list=34%, signal=68%
MRNA_BINDING	MRNA_BINDING		21	-0.221603	-0.594196	0.938318	0.992476	1	2052	tags=10%, list=9%, signal=10%
KEGG_GRAFT_VERSUS_HOST_DISEASE	KEGG_GRAFT_VERSUS_HOST_DISEASE		16	-0.233133	-0.588388	0.957537	0.993306	1	4819	tags=31%, list=21%, signal=40%
PROTEIN_AUTOPROCESSING	PROTEIN_AUTOPROCESSING		28	-0.197509	-0.587186	0.971591	0.992712	1	2530	tags=14%, list=11%, signal=16%
POSITIVE_REGULATION_OF_TRANSCRIPTION_FACTOR_ACTIVITY	POSITIVE_REGULATION_OF_TRANSCRIPTION_FACTOR_ACTIVITY		24	-0.205914	-0.580107	0.97012	0.993888	1	5647	tags=33%, list=25%, signal=44%
BIOCARTA_ERK5_PATHWAY	BIOCARTA_ERK5_PATHWAY		15	-0.226216	-0.578837	0.932653	0.993292	1	4950	tags=27%, list=22%, signal=34%
PROTEIN_AMINO_ACID_AUTOPHOSPHORYLATION	PROTEIN_AMINO_ACID_AUTOPHOSPHORYLATION		27	-0.201301	-0.577044	0.972816	0.99285	1	2530	tags=15%, list=11%, signal=17%
BIOCARTA_ALK_PATHWAY	BIOCARTA_ALK_PATHWAY		35	-0.181766	-0.570397	0.986166	0.99367	1	5652	tags=26%, list=25%, signal=34%
HEMATOPOIETIN_INTERFERON_CLASSD200_DOMAIN_CYTOKINE_RECEPTOR_BINDING	HEMATOPOIETIN_INTERFERON_CLASSD200_DOMAIN_CYTOKINE_RECEPTOR_BINDING		21	-0.201118	-0.538101	0.968692	0.999444	1	7610	tags=48%, list=33%, signal=71%
REACTOME_ABORTIVE_ELONGATION_OF_HIV1_TRANSCRIPT_IN_THE_ABSENCE_OF_TAT	REACTOME_ABORTIVE_ELONGATION_OF_HIV1_TRANSCRIPT_IN_THE_ABSENCE_OF_TAT		21	-0.19514	-0.531652	0.988349	0.999576	1	6712	tags=33%, list=29%, signal=47%
REACTOME_N_GLYCAN_ANTENNAE_ELONGATION_IN_THE_MEDIAL_TRANS_GOLGI	REACTOME_N_GLYCAN_ANTENNAE_ELONGATION_IN_THE_MEDIAL_TRANS_GOLGI		17	-0.196389	-0.513459	0.989899	1	1	5819	tags=35%, list=25%, signal=47%
REACTOME_ARMS_MEDIATED_ACTIVATION	REACTOME_ARMS_MEDIATED_ACTIVATION		15	-0.201141	-0.506822	0.979508	1	1	6167	tags=27%, list=27%, signal=36%
BIOCARTA_SPRY_PATHWAY	BIOCARTA_SPRY_PATHWAY		17	-0.196201	-0.497444	0.979757	1	1	6369	tags=35%, list=28%, signal=49%
REACTOME_MRNA_SPLICING_MINOR_PATHWAY	REACTOME_MRNA_SPLICING_MINOR_PATHWAY		32	-0.164472	-0.494947	0.996248	1	1	6712	tags=28%, list=29%, signal=40%
REACTOME_EGFR_DOWNREGULATION	REACTOME_EGFR_DOWNREGULATION		23	-0.162099	-0.451396	0.998084	1	1	4989	tags=22%, list=22%, signal=28%
REACTOME_MICRORNA_MIRNA_BIOGENESIS	REACTOME_MICRORNA_MIRNA_BIOGENESIS		20	-0.166022	-0.451223	0.996132	1	1	4758	tags=25%, list=21%, signal=32%
REACTOME_NEP_NS2_INTERACTS_WITH_THE_CELLULAR_EXPORT_MACHINERY	REACTOME_NEP_NS2_INTERACTS_WITH_THE_CELLULAR_EXPORT_MACHINERY		23	-0.150445	-0.424897	1	1	1	2756	tags=9%, list=12%, signal=10%
REACTOME_INTERACTIONS_OF_VPR_WITH_HOST_CELLULAR_PROTEINS	REACTOME_INTERACTIONS_OF_VPR_WITH_HOST_CELLULAR_PROTEINS		27	-0.144988	-0.421076	1	1	1	6965	tags=30%, list=30%, signal=43%
REACTOME_REGULATION_OF_GLUCOKINASE_BY_GLUCOKINASE_REGULATORY_PROTEIN	REACTOME_REGULATION_OF_GLUCOKINASE_BY_GLUCOKINASE_REGULATORY_PROTEIN		23	-0.142916	-0.397983	1	1	1	4424	tags=13%, list=19%, signal=16%
REACTOME_TRANSPORT_OF_RIBONUCLEOPROTEINS_INTO_THE_HOST_NUCLEUS	REACTOME_TRANSPORT_OF_RIBONUCLEOPROTEINS_INTO_THE_HOST_NUCLEUS		23	-0.134725	-0.366011	1	0.999854	1	4424	tags=13%, list=19%, signal=16%
