# Supplementary material for: Metabolite and transcriptome analysis during fasting suggest a role for the p53-Ddit4 axis in major metabolic tissues
Source: BMC Genomics. 2013 Nov 5;14:758. doi: 10.1186/1471-2164-14-758 (PMC3907060; doi:10.1186/1471-2164-14-758)
Supplement: Additional file 4 — Metacore analysis focusing on networks overrepresented in the common list reveals the p53 node as the second highest scoring network hub. [file 1471-2164-14-758-S4.xlsx]

## Sheet: Network statistics_1.1
List of most relevant network objects based on network analysis
	Hubs				Transcription factors		Receptors		Secreted proteins
	Divergence hubs	Convergence hubs	Edges IN	Edges OUT	Edges IN	Edges OUT	Edges IN	Edges OUT	Edges IN	Edges OUT
Common non-redundant list in 3 networks	SP1	Metallothionein-I	SP1	SP1	ESR2	ESR2			OKL38	FGF1
	p53	p53	Metallothionein-I	Ubiquitin	SP1	SP1			Apo-2L(TNFSF10)	Ig kappa chain (mouse)
	SP1	SIAH1	Ubiquitin	JNK1(MAPK8)	E2F1	E2F1			FGF1	IgK
		GluR1	JNK1(MAPK8)	MEK4(MAP2K4)	p53	ISGF3			Ig kappa chain (mouse)	IGKC
			MEK4(MAP2K4)	p53	BACH2	NF-kB p50/p50			Kappa chain (Ig light chain)	WNT3
			p53	p21	BLIMP1 (PRDI-BF1)	NF-kB p52/p65			WNT
			p21	E2F1	DMTF1	p53			WNT3
			E2F1	CDK1 (p34)	NF-kB p52/p52	BACH2			Adrenomedullin
			CDK1 (p34)	CDC25A	NF-kB p52/RelB	E2F1/DP1 complex
			CDC25A	CDK2	SP1	EPAS1/ARNT
			CDK2	PLK1		KLF15
			PLK1	ATM		NF-kB2 (p52)
			ATM	CDK4		SP1
			CDK4	Cyclin B		T3Rbeta/RXR-alpha
			Cyclin B	SP1
			SP1	CDK2
			CDK2	ATM
			ATM	PLK1
			PLK1	SIAH1
			SIAH1
			GluR1
Legend	network 1
	network 2
	network 3
